# Supplementary material for: The round goby genome provides insights into mechanisms that may facilitate biological invasions
Source: BMC Biol. 2020 Jan 28;18:11. doi: 10.1186/s12915-019-0731-8 (PMC6988351; doi:10.1186/s12915-019-0731-8)
Supplement: Supplementary file 11 — Table S4. Immune gene sequences used as query. [file 12915_2019_731_MOESM11_ESM.xlsx]

## Sheet: Sheet1
query file	gene name and alias	source	identifier
AID_queries.fas:	AID (AICDA)	Uniprot/Genbank	sp|Q9GZX7|AICDA_HUMAN_Single-stranded_DNA_cytosine_deaminase_OSHomo_sapiens_GNAICDA_PE1_SV1
	AID (AICDA)	Uniprot/Genbank	sp|Q9WVE0|AICDA_MOUSE_Single-stranded_DNA_cytosine_deaminase_OSMus_musculus_GNAicda_PE1_SV1
	AID (AICDA)	Uniprot/Genbank	tr|H2SYA6|H2SYA6_TAKRU_Uncharacterized_protein_OSTakifugu_rubripes_GNaicda_PE4_SV1
	AID (AICDA)	Uniprot/Genbank	tr|I3K4U3|I3K4U3_ORENI_Uncharacterized_protein_OSOreochromis_niloticus_GNaicda_PE4_SV1
	AID (AICDA)	Uniprot/Genbank	tr|Q5YF88|Q5YF88_DANRE_Activation-induced_cytidine_deaminase_OSDanio_rerio_GNaicda_PE2_SV1
	AID (AICDA)	Uniprot/Genbank	tr|Q6T572|Q6T572_ICTPU_Activation-induced_cytidine_deaminase_OSIctalurus_punctatus_GNAID_PE2_SV1
	AID (AICDA)	Uniprot/Genbank	XP_018981523.1_PREDICTED:_single-stranded_DNA_cytosine_deaminase_[Cyprinus_carpio]
	AID (AICDA)	Uniprot/Genbank	XP_020502397.1_single-stranded_DNA_cytosine_deaminase_[Labrus_bergylta]
	AID (AICDA)	Uniprot/Genbank	XP_021178528.1_single-stranded_DNA_cytosine_deaminase_isoform_X2_[Fundulus_heteroclitus]
AIRE_queries.fas:	AIRE	Uniprot/Genbank	sp|O43918|AIRE_HUMAN_Autoimmune_regulator_OS=Homo_sapiens_GN=AIRE_PE=1_SV=1
	AIRE	Uniprot/Genbank	sp|Q9Z0E3|AIRE_MOUSE_Autoimmune_regulator_OS=Mus_musculus_GN=Aire_PE=1_SV=1
	AIRE	Uniprot/Genbank	tr|F1Q623|F1Q623_DANRE_Autoimmune_regulator_OS=Danio_rerio_GN=aire_PE=4_SV=2
	AIRE	Uniprot/Genbank	tr|I3JU82|I3JU82_ORENI_Uncharacterized_protein_OS=Oreochromis_niloticus_GN=aire_PE=4_SV=1
	AIRE	Uniprot/Genbank	tr|A0A1S3LVD9|A0A1S3LVD9_SALSA_autoimmune_regulator_isoform_X1_OS=Salmo_salar_GN=aire_PE=4_SV=1
	AIRE	Ensembl	ENSLOCT00000006497
	AIRE	Ensembl	ENSONIT00000012436
	AIRE	Ensembl	ENSORLT00000020379
	AIRE	Ensembl	ENSPFOT00000007588
	AIRE	Ensembl	ENSTRUT00000011255
	AIRE	Ensembl	ENSXMAT00000015954
B2M_queries.fas:	B2M	Uniprot/Genbank	tr|F8SVU7|F8SVU7_MIIMI_Beta-2-microglobulin_OS=Miichthys_miiuy_GN=b2m_PE=3_SV=1
	B2M	Uniprot/Genbank	tr|Q91966|Q91966_ONCMY_Beta-2-microglobulin_OS=Oncorhynchus_mykiss_GN=B2m_PE=2_SV=1
	B2M	Uniprot/Genbank	tr|Q9DD37|Q9DD37_SALSA_Beta-2-microglobulin_OS=Salmo_salar_GN=B2m_PE=2_SV=1
	B2M	Uniprot/Genbank	sp|O42197|B2MG_ICTPU_Beta-2-microglobulin_OS=Ictalurus_punctatus_GN=b2m_PE=3_SV=1
	B2M	Uniprot/Genbank	sp|Q03422|B2MG_CYPCA_Beta-2-microglobulin_OS=Cyprinus_carpio_GN=b2m_PE=3_SV=1
	B2M	Uniprot/Genbank	tr|Q6L7B0|Q6L7B0_CTEID_Beta-2-microglobulin_OS=Ctenopharyngodon_idella_GN=B2m_PE=1_SV=1
	B2M	Uniprot/Genbank	sp|P61769|B2MG_HUMAN_Beta-2-microglobulin_OS=Homo_sapiens_GN=B2M_PE=1_SV=1
	B2M	Uniprot/Genbank	sp|P01887|B2MG_MOUSE_Beta-2-microglobulin_OS=Mus_musculus_GN=B2m_PE=1_SV=2
CD4_queries.fas:	CD4	Uniprot/Genbank	tr|F1QZB1|F1QZB1_DANRE_CD4-1_molecule_OS=Danio_rerio_GN=cd4-1_PE=2_SV=1
	CD4	Uniprot/Genbank	tr|B5KH12|B5KH12_DANRE_CD4-4_protein_OS=Danio_rerio_GN=cd4-1_PE=2_SV=1
	CD4	Uniprot/Genbank	tr|B5KH11|B5KH11_DANRE_CD4-3_protein_OS=Danio_rerio_GN=cd4-1_PE=2_SV=1
	CD4	Uniprot/Genbank	tr|F1QZB2|F1QZB2_DANRE_CD4-1_molecule_OS=Danio_rerio_GN=cd4-1_PE=4_SV=1
	CD4	Uniprot/Genbank	tr|B9ELR9|B9ELR9_SALSA_T-cell_surface_glycoprotein_CD4_OS=Salmo_salar_GN=CD4_PE=2_SV=1
	CD4	Uniprot/Genbank	tr|Q68AX6|Q68AX6_TAKRU_T-cell_surface_glycoprotein_CD4_OS=Takifugu_rubripes_GN=CD4_PE=2_SV=1
	CD4	Uniprot/Genbank	tr|B5KH13|B5KH13_TETNG_CD4-2_protein_OS=Tetraodon_nigroviridis_GN=CD4-2_PE=2_SV=1
	CD4	Uniprot/Genbank	tr|E5E7T4|E5E7T4_HIPHI_T-cell_surface_glycoprotein_CD4-2_OS=Hippoglossus_hippoglossus_GN=CD4-2_PE=2_SV=1
	CD4	Uniprot/Genbank	tr|K4Q2W0|K4Q2W0_PAROL_T-cell_surface_glycoprotein_CD4-1_OS=Paralichthys_olivaceus_GN=CD4-1_PE=4_SV=1
CD74_queries.fas:	CD74	Uniprot/Genbank	XM_014003550.1:100897_PREDICTED:_Austrofundulus_limnaeus_CD74_molecule_major_histocompatibility_complex_class_II_invariant_chain_(cd74)_transcript_variant_X2_mRNA
	CD74	Uniprot/Genbank	AY395716.1:109954_Siniperca_chuatsi_MHC_II_invariant_chain_mRNA_complete_cds
	CD74	Uniprot/Genbank	XM_019874775.1:104-652_PREDICTED:_Hippocampus_comes_CD74_molecule_(cd74)_mRNA
	CD74	Uniprot/Genbank	tr|Q9PVD9|Q9PVD9_DANRE_CD74_molecule,_major_histocompatibility_complex,_class_II_invariant_chain_b_OS=Danio_rerio_GN=cd74b_PE=2_SV=1
	CD74	Uniprot/Genbank	tr|Q9PUT2|Q9PUT2_DANRE_CD74_molecule,_major_histocompatibility_complex,_class_II_invariant_chain_a_OS=Danio_rerio_GN=cd74a_PE=2_SV=1
	CD74	Uniprot/Genbank	tr|H2LJJ2|H2LJJ2_ORYLA_Uncharacterized_protein_OS=Oryzias_latipes_GN=cd74_PE=4_SV=1
	CD74	Uniprot/Genbank	tr|A0A1A7ZH48|A0A1A7ZH48_NOTFU_CD74_molecule,_major_histocompatibility_complex,_class_II_invariant_chain_a_OS=Nothobranchius_furzeri_GN=CD74A_PE=4_SV=1
	CD74	Uniprot/Genbank	tr|H2SNE4|H2SNE4_TAKRU_Uncharacterized_protein_OS=Takifugu_rubripes_GN=cd74_PE=4_SV=1
	CD74	Uniprot/Genbank	tr|A0A1A8AI92|A0A1A8AI92_NOTFU_CD74_molecule,_major_histocompatibility_complex,_class_II_invariant_chain_b_OS=Nothobranchius_furzeri_GN=CD74B_PE=4_SV=1
	CD74	Uniprot/Genbank	tr|A0A1A7YHY0|A0A1A7YHY0_9TELE_CD74_molecule,_major_histocompatibility_complex,_class_II_invariant_chain_a_OS=Aphyosemion_striatum_GN=CD74A_PE=4_SV=1
	CD74	Uniprot/Genbank	tr|A0A1A7WBW6|A0A1A7WBW6_9TELE_CD74_molecule,_major_histocompatibility_complex,_class_II_invariant_chain_b_OS=Aphyosemion_striatum_GN=CD74B_PE=4_SV=1
CD8_queries.fas:	CD8a	Uniprot/Genbank	ACL68653.1_CD8_alpha_Takifugu_fasciatus
	CD8a	Uniprot/Genbank	CAH60272.2_CD8_alpha_chain_Dicentrarchus_labrax
	CD8a	Uniprot/Genbank	BAC66491.1_CD8_alpha_chain_Paralichthys_olivaceus
	CD8a	Uniprot/Genbank	tr|Q5H7M0|Q5H7M0_DANRE_CD8_alpha_OSDanio_rerio_GNcd8a_PE2_SV1
	CD8a	Uniprot/Genbank	tr|Q2MDW2|Q2MDW2_SPAAU_CD8_alpha_chain_OSSparus_aurata_GNcd8_alpha_PE2_SV1
	CD8a	Uniprot/Genbank	tr|Q5H7M4|Q5H7M4_CARAD_CD8_alpha1-1_OSCarassius_auratus_langsdorfii_GNCD8_alpha1-1_PE2_SV1
	CD8a	Uniprot/Genbank	ENA|AAA39476|AAA39476.1_Mus_musculus_(house_mouse)_lymphocyte_differentiation_antigen
	CD8b	Uniprot/Genbank	AFJ04122.1_CD8_beta_Takifugu_fasciatus
	CD8b	Uniprot/Genbank	ENA|AKC57344|AKC57344.1_Dicentrarchus_labrax_(European_seabass)_T-cell_surface_glycoprotein_CD8_beta
	CD8b	Uniprot/Genbank	BAM65617.1_T-cell_surface_glycoprotein_CD8_beta_chain_Paralichthys_olivaceus
	CD8b	Uniprot/Genbank	tr|K4Q2L7|K4Q2L7_PAROL_T-cell_surface_glycoprotein_CD8_beta_chain_OSParalichthys_olivaceus_GNCD8_beta_PE4_SV1
	CD8b	Uniprot/Genbank	tr|L0N2V4|L0N2V4_PAROL_T-cell_surface_glycoprotein_CD8_beta_chain_OSParalichthys_olivaceus_GNCD8_beta_PE2_SV1
	CD8b	Uniprot/Genbank	ENA|CAA31795|CAA31795.1_Homo_sapiens_(human)_CD8beta.1_preprotein_(AA_-21_to_189)
	CD8b	Uniprot/Genbank	ENA|AAA79217|AAA79217.2_Homo_sapiens_(human)_CD8_antigen
	CD8b	Uniprot/Genbank	ENA|CAA30537|CAA30537.1_Mus_musculus_(house_mouse)_hypothetical_protein
CRP_APCS.fas:	APCS	Ensembl	ENSG00000132703_ENST00000255040
	APCS	Ensembl	ENSMUSG00000026542_ENSMUST00000027824
	CRP	Ensembl	ENSG00000132693_ENST00000255030
	CRP	Ensembl	ENSMUSG00000037942_ENSMUST00000038495
	CRP_APCS	Ensembl	ENSAMXG00000015466_ENSAMXT00000015919
	CRP_APCS	Ensembl	ENSDARG00000042613_ENSDART00000137734
	CRP_APCS	Ensembl	ENSDARG00000056462_ENSDART00000056381
	CRP_APCS	Ensembl	ENSDARG00000056498_ENSDART00000147783
	CRP_APCS	Ensembl	ENSDARG00000071454_ENSDART00000105662
	CRP_APCS	Ensembl	ENSDARG00000071456_ENSDART00000109975
	CRP_APCS	Ensembl	ENSDARG00000071457_ENSDART00000105666
	CRP_APCS	Ensembl	ENSGACG00000008405_ENSGACT00000011135
	CRP_APCS	Ensembl	ENSGMOG00000020429_ENSGMOT00000022434
	CRP_APCS	Ensembl	ENSLACG00000022115_ENSLACT00000026591
	CRP_APCS	Ensembl	ENSLOCG00000003113_ENSLOCT00000003669
	CRP_APCS	Ensembl	ENSONIG00000020017_ENSONIT00000025228
	CRP_APCS	Ensembl	ENSORLG00000007351_ENSORLT00000009217
	CRP_APCS	Ensembl	ENSPFOG00000015096_ENSPFOT00000015148
	CRP_APCS	Ensembl	ENSTRUG00000014803_ENSTRUT00000037952
	CRP_APCS	Ensembl	ENSXMAG00000000089_ENSXMAT00000000079
	CRP_APCS	Uniprot/Genbank	XM_018689568.1:16759_PREDICTED:_Lates_calcarifer_Creactive_proteinlike_(LOC108892133)_mRNA
	CRP_APCS	Uniprot/Genbank	XM_020937340.1:106783_PREDICTED:_Boleophthalmus_pectinirostris_serum_amyloid_Pcomponentlike_(LOC110171600)_mRNA
	ciita	Ensembl	ENSAMXG00000002539:ENSAMXT00000002599
	ciita	Ensembl	ENSDART00000130281
	ciita	Ensembl	ENSGMOT00000017272
	ciita	Ensembl	ENSLACT00000004692
	ciita	Ensembl	ENSLOCG00000006131:ENSLOCT00000007416
	ciita	Ensembl	ENSTNIT00000014759
	ciita	Uniprot/Genbank	K7PFR4
	NOD1	Ensembl	ENSGACG00000004511:ENSGACT00000005964
	NOD1	Ensembl	ENSGMOT00000016614
	NOD1	Ensembl	ENST00000222823
	NOD1	Ensembl	ENSORLG00000003812:ENSORLT00000004746
	NOD1	Ensembl	ENSTRUT00000036052
	NOD2	Ensembl	ENSGACG00000016710:ENSGACT00000022110
	NOD2	Ensembl	ENST00000300589
	NOD2	Ensembl	ENSORLG00000013891:ENSORLT00000017417
IFNG_queries.fas:	IFNG	Uniprot/Genbank	sp|P01579|IFNG_HUMAN_Interferon_gamma_OS=Homo_sapiens_GN=IFNG_PE=1_SV=1
	IFNG	Uniprot/Genbank	sp|P01580|IFNG_MOUSE_Interferon_gamma_OS=Mus_musculus_GN=Ifng_PE=1_SV=1
	IFNG	Uniprot/Genbank	tr|Q5QSL2|Q5QSL2_ONCMY_Interferon_gamma_OS=Oncorhynchus_mykiss_GN=ifng_PE=2_SV=1
	IFNG	Uniprot/Genbank	tr|E3P8T4|E3P8T4_ONCMY_Interferon_gamma2_OS=Oncorhynchus_mykiss_GN=ifng2_PE=2_SV=1
	IFNG	Uniprot/Genbank	tr|Q75S22|Q75S22_DANRE_Interferon_gamma_OS=Danio_rerio_GN=ifng1-2_PE=2_SV=1
	IFNG	Uniprot/Genbank	tr|Q5TLE6|Q5TLE6_DANRE_Interferon_gamma_1_OS=Danio_rerio_GN=ifng1-1_PE=4_SV=1
	IFNG	Uniprot/Genbank	tr|A0A059UDZ2|A0A059UDZ2_TETNG_Interferon-gamma_1_OS=Tetraodon_nigroviridis_GN=ifng1_PE=2_SV=1
	IFNG	Uniprot/Genbank	tr|Q45NA6|Q45NA6_ICTPU_Interferon_gamma_OS=Ictalurus_punctatus_GN=IFNG_PE=2_SV=1
	IFNG	Uniprot/Genbank	tr|B3IXK1|B3IXK1_PAROL_Interferon_gamma_OS=Paralichthys_olivaceus_GN=Ifng_PE=2_SV=1
	IFNG	Uniprot/Genbank	tr|Q708J2|Q708J2_TAKRU_Interferon_gamma_(Fragment)_OS=Takifugu_rubripes_GN=ifng_PE=4_SV=1
IgH_queries.fas:	IgH delta	Uniprot/Genbank	ACO88906.1_immunoglobulin_delta_heavy_chain_Siniperca_chuatsi
	IgH delta	Uniprot/Genbank	BAD34541.1_immunoglobulin_D_Takifugu_rubripes
	IgH delta	Uniprot/Genbank	AIC33830.1_immunoglobulin_delta_heavy_chain_Lutjanus_sanguineus
	IgH delta	Uniprot/Genbank	AFI33218.1_immunoglobulin_delta_heavy_chain_Epinephelus_coioides
	IgH mu	Goby Sanzoi draft genome assembly Malmstrøm et al Nature Genetics	IgM_part2_fish96_utg7180002995014
	IgH mu	Goby Sanzoi draft genome assembly Malmstrøm et al Nature Genetics	IgM_part1_fish96_utg7180000154035
	IgH mu	Uniprot/Genbank	AAX78205.1_immunoglobulin_mu_heavy_chain_Epinephelus_coioides
	IgH mu	Uniprot/Genbank	BAB60868.1_immunoglobulin_M_Paralichthys_olivaceus
	IgH mu	Uniprot/Genbank	tr|A0A126CRL5|A0A126CRL5_ORENI_IgM_heavy_chain_secreted_form_OSOreochromis_niloticus_PE2_SV1
	IgH mu	Uniprot/Genbank	tr|A0A0G3VMZ6|A0A0G3VMZ6_9TELE_IgM_heavy_chain_OSGadus_macrocephalus_GNIgM_PE2_SV1
	IgH zeta/tau	Uniprot/Genbank	ACH92959.1_immunoglobulin_Z_heavy_chain_constant_region,_partial_[Danio_rerio]
	IgH zeta/tau	Uniprot/Genbank	AIC33829.1_IgZ_heavy_chain_transmembrane_form_[Lutjanus_sanguineus]
	IgH zeta/tau	Uniprot/Genbank	AIC33828.1_immunoglobulin_Z_heavy_chain_[Lutjanus_sanguineus]
	IgH zeta/tau	Uniprot/Genbank	ADD82653.1_immunoglobulin_Z_heavy_chain,_partial_[Ctenopharyngodon_idella]
	IgH zeta/tau	Uniprot/Genbank	ADD82655.1_secretory_IgZ_[Ctenopharyngodon_idella]
	IgH zeta/tau	Uniprot/Genbank	ABY76180.1_membrane-bound_IgZ,_partial_[Ctenopharyngodon_idella]
IgL_queries.fas:	IgL	Uniprot/Genbank	AAA16654.1_immunoglobulin_light_chain_Ictalurus_punctatus
	IgL	Uniprot/Genbank	AAA82596.1_immunoglobulin_light_chain_F_class_Ictalurus_punctatus
	IgL	Uniprot/Genbank	AAD38362.1_immunoglobulin_light_chain_precursor_Anarhichas_minor
	IgL	Uniprot/Genbank	AAG18366.1_immunoglobulin_light_chain_precursor_partial_Salmo_salar
	IgL	Uniprot/Genbank	AAG18372.1_immunoglobulin_light_chain_precursor_Salmo_salar
	IgL	Uniprot/Genbank	AAP20181.1_immunoglobulin_light_chain_precursor_IgL_Pagrus_major
	IgL	Uniprot/Genbank	ABH09119.1_immunoglobulin_light_chain_isotype_L3_Trematomus_bernacchii
	IgL	Uniprot/Genbank	ABI31777.1_immunoglobulin_IgL_light_chain_precursor_Larimichthys_crocea
	IgL	Uniprot/Genbank	ABM74383.2_immunoglobulin_light_chain_Anguilla_anguilla
	IgL	Uniprot/Genbank	ABQ96277.1_immunoglobulin_light_chain_partial_Danio_rerio
	IgL	Uniprot/Genbank	ABQ96278.1_immunoglobulin_light_chain_partial_Danio_rerio
	IgL	Uniprot/Genbank	ABQ96279.1_immunoglobulin_light_chain_partial_Danio_rerio
	IgL	Uniprot/Genbank	ABQ96281.1_immunoglobulin_light_chain_partial_Danio_rerio
	IgL	Uniprot/Genbank	ABQ96282.1_immunoglobulin_light_chain_partial_Danio_rerio
	IgL	Uniprot/Genbank	ABQ96283.1_immunoglobulin_light_chain_partial_Danio_rerio
	IgL	Uniprot/Genbank	ABQ96284.1_immunoglobulin_light_chain_partial_Danio_rerio
	IgL	Uniprot/Genbank	ABQ96286.1_immunoglobulin_light_chain_partial_Danio_rerio
	IgL	Uniprot/Genbank	ABQ96287.1_immunoglobulin_light_chain_partial_Danio_rerio
	IgL	Uniprot/Genbank	ABQ96288.1_immunoglobulin_light_chain_partial_Danio_rerio
	IgL	Uniprot/Genbank	ABQ96289.1_immunoglobulin_light_chain_partial_Danio_rerio
	IgL	Uniprot/Genbank	ABQ96290.1_immunoglobulin_light_chain_partial_Danio_rerio
	IgL	Uniprot/Genbank	ACH72079.1_immunoglobulin_light_chain_Acanthopagrus_schlegelii
	IgL	Uniprot/Genbank	AFJ05588.1_immmunoglobulin_light_chain_Epinephelus_coioides
	IgL	Uniprot/Genbank	AFJ05591.1_immmunoglobulin_light_chain_Epinephelus_coioides
	IgL	Uniprot/Genbank	AFJ05592.1_immmunoglobulin_light_chain_Epinephelus_coioides
	IgL	Uniprot/Genbank	AFJ05593.1_immmunoglobulin_light_chain_Epinephelus_coioides
	IgL	Uniprot/Genbank	AFJ05594.1_immmunoglobulin_light_chain_Epinephelus_coioides
	IgL	Uniprot/Genbank	BAD16718.1_immunoglobulin_light_chain_Takifugu_rubripes
	IgL	Uniprot/Genbank	CAA48530.1_immunoglobulin_light_chain_partial_Oncorhynchus_mykiss
	IgL	Uniprot/Genbank	JAQ19986.1_IGL_protein_Fundulus_heteroclitus
	IgL	Uniprot/Genbank	JAQ23891.1_IGL_protein_Fundulus_heteroclitus
	IgL	Uniprot/Genbank	JAR42981.1_IGL_protein_partial_Fundulus_heteroclitus
	IgL	Uniprot/Genbank	JAR71637.1_IGL_protein_Fundulus_heteroclitus
	IgL	Uniprot/Genbank	JAR71638.1_IGL_protein_Fundulus_heteroclitus
	IgL	Uniprot/Genbank	JAR79192.1_IGL_protein_Fundulus_heteroclitus
	IgL	Uniprot/Genbank	AEH76777.1_immunoglobulin_light_chain_L1_Ctenopharyngodon_idella
	IgL	Uniprot/Genbank	AAB41310.1_immunoglobulin_light_chain_L2_Oncorhynchus_mykiss
	IgL	Uniprot/Genbank	AEH76778.1_immunoglobulin_light_chain_L2_partial_Ctenopharyngodon_idella
	IgL	Uniprot/Genbank	AEH76781.1_immunoglobulin_light_chain_L3.3_Ctenopharyngodon_idella
	IgL	Uniprot/Genbank	X68516.1_G.morhua_mRNA_(clone_cSg_L6L)_for_Ig_rearranged_light_chain_VJC_regions
	IgL	Uniprot/Genbank	X76517.1_G.morhua_L._mRNA_for_Ig_light_chain_locus_rearranged
	IgL	Uniprot/Genbank	EU872021.2_Ictalurus_punctatus_immunoglobulin_light_chain_sigma_1_mRNA_complete_cds
Key_interleukins_queries.fas:	IL1B	Uniprot/Genbank	sp|P01584|IL1B_HUMAN_Interleukin-1_beta_OS=Homo_sapiens_GN=IL1B_PE=1_SV=2
	IL1B	Uniprot/Genbank	sp|P10749|IL1B_MOUSE_Interleukin-1_beta_OS=Mus_musculus_GN=Il1b_PE=1_SV=1
	IL1B	Uniprot/Genbank	tr|Q4KMF1|Q4KMF1_DANRE_Il1b_protein_OS=Danio_rerio_GN=il1b_PE=2_SV=1
	IL1B	Uniprot/Genbank	tr|Q8QGW0|Q8QGW0_PAROL_IL-1b_OS=Paralichthys_olivaceus_GN=IL-1b_PE=2_SV=1
	IL1B	Uniprot/Genbank	tr|Q90W84|Q90W84_DICLA_Interleukin-1_beta_OS=Dicentrarchus_labrax_GN=IL-1b_PE=2_SV=1
	IL1B	Uniprot/Genbank	tr|Q90W32|Q90W32_SPAAU_Interleukin-1_beta_OS=Sparus_aurata_GN=IL-1b_PE=2_SV=1
	IL1B	Uniprot/Genbank	tr|A4Q815|A4Q815_MELAE_Interleukin_1b_OS=Melanogrammus_aeglefinus_GN=il1b_PE=2_SV=1
	IL1B	Ensembl	ENSDARG00000098700:ENSDART00000185837.1
	IL1B	Ensembl	ENSGACG00000014611:ENSGACT00000019325.1
	IL1B_like	Uniprot/Genbank	XM_020931994.1:19810
	IL1B	Ensembl	ENSORLG00000000217:ENSORLT00000000269.1
	IL1B	Ensembl	ENSPFOG00000007628:ENSPFOT00000007597.1
	IL1B	Ensembl	ENSTRUG00000016002:ENSTRUT00000041061.1
	IL1B	Ensembl	ENSTNIG00000001101:ENSTNIT00000003761.1
	IL8 (CXCL8)	Uniprot/Genbank	sp|P10145|IL8_HUMAN_Interleukin-8_OS=Homo_sapiens_GN=CXCL8_PE=1_SV=1
	IL8 (CXCL8)	Uniprot/Genbank	tr|Q98TQ2|Q98TQ2_ONCMY_Interleukin-8_OS=Oncorhynchus_mykiss_GN=IL-8_PE=2_SV=1
	IL8 (CXCL8)	Uniprot/Genbank	tr|Q7SX73|Q7SX73_ONCMY_Interleukin-8_OS=Oncorhynchus_mykiss_GN=IL-8_PE=2_SV=1
	IL8 (CXCL8)	Uniprot/Genbank	tr|A4Q816|A4Q816_MELAE_Interleukin-8_OS=Melanogrammus_aeglefinus_GN=il-8_PE=2_SV=1
	IL8 (CXCL8)	Uniprot/Genbank	tr|Q1M164|Q1M164_GADMO_Interleukin-8_OS=Gadus_morhua_GN=IL-8_PE=2_SV=1
	IL8 (CXCL8)	Uniprot/Genbank	tr|A0A0S7M8G0|A0A0S7M8G0_9TELE_Interleukin-8_(Fragment)_OS=Poeciliopsis_prolifica_GN=IL8_PE=3_SV=1
	IL8 (CXCL8)	Uniprot/Genbank	tr|Q90Y59|Q90Y59_PAROL_Interleukin-8_OS=Paralichthys_olivaceus_GN=IL-8_PE=2_SV=1
	IL10	Uniprot/Genbank	sp|P22301|IL10_HUMAN_Interleukin-10_OS=Homo_sapiens_GN=IL10_PE=1_SV=1
	IL10	Uniprot/Genbank	sp|P18893|IL10_MOUSE_Interleukin-10_OS=Mus_musculus_GN=Il10_PE=1_SV=2
	IL10	Uniprot/Genbank	tr|Q2FBN7|Q2FBN7_HYPMO_IL-10_OS=Hypophthalmichthys_molitrix_GN=IL-10_PE=2_SV=1
	IL10	Uniprot/Genbank	tr|A0A0S7I4G1|A0A0S7I4G1_9TELE_IL10_OS=Poeciliopsis_prolifica_GN=IL10_PE=4_SV=1
	IL10	Uniprot/Genbank	tr|Q5EFQ8|Q5EFQ8_DANRE_Interleukin-10_OS=Danio_rerio_GN=il10_PE=2_SV=2
	IL10	Uniprot/Genbank	tr|Q7ZSY8|Q7ZSY8_TETNG_Interleukin-10_OS=Tetraodon_nigroviridis_GN=il10_PE=2_SV=1
	IL10	Uniprot/Genbank	tr|Q06KA6|Q06KA6_DICLA_Interleukin-10_OS=Dicentrarchus_labrax_GN=IL10_PE=2_SV=1
	IL10	Uniprot/Genbank	tr|H2MLV6|H2MLV6_ORYLA_Interleukin_10_OS=Oryzias_latipes_GN=il10_PE=4_SV=1
	IL6	Uniprot/Genbank	sp|P05231|IL6_HUMAN_Interleukin-6_OS=Homo_sapiens_GN=IL6_PE=1_SV=1
	IL6	Uniprot/Genbank	sp|P08505|IL6_MOUSE_Interleukin-6_OS=Mus_musculus_GN=Il6_PE=1_SV=1
	IL6	Uniprot/Genbank	sp|Q0GGL7|IL6_ONCMY_Interleukin-6_OS=Oncorhynchus_mykiss_GN=il6_PE=2_SV=1
	IL6	Uniprot/Genbank	sp|A0S0B0|IL6_PAROL_Interleukin-6_OS=Paralichthys_olivaceus_GN=il6_PE=2_SV=1
	IL6	Uniprot/Genbank	sp|Q6L6X6|IL6_TAKRU_Interleukin-6_OS=Takifugu_rubripes_GN=il6_PE=2_SV=1
	IL6	Uniprot/Genbank	sp|B6CKP4|IL6_SPAAU_Interleukin-6_OS=Sparus_aurata_GN=il6_PE=2_SV=1
	IL6	Uniprot/Genbank	tr|A0A098GML6|A0A098GML6_SALSA_Interleukin-6_OS=Salmo_salar_GN=IL6_PE=2_SV=1
	IL6	Uniprot/Genbank	tr|H9A0J9|H9A0J9_DANRE_Interleukin_6_(interferon,_beta_2)_OS=Danio_rerio_GN=il6_PE=2_SV=1
	IL4	Uniprot/Genbank	sp|P05112|IL4_HUMAN_Interleukin-4_OS=Homo_sapiens_GN=IL4_PE=1_SV=1
	IL4	Uniprot/Genbank	sp|P07750|IL4_MOUSE_Interleukin-4_OS=Mus_musculus_GN=Il4_PE=1_SV=1
	IL4	Uniprot/Genbank	tr|D1YSM1|D1YSM1_DANRE_Interleukin-4_OS=Danio_rerio_GN=il4_PE=2_SV=1
	IL4/13	Uniprot/Genbank	tr|B3IX00|B3IX00_DANRE_Interleukin_4/13B_(Fragment)_OS=Danio_rerio_GN=il4_PE=2_SV=1
	IL4/13	Uniprot/Genbank	tr|W0TZ54|W0TZ54_GASAC_Interleukin-4_OS=Gasterosteus_aculeatus_GN=il-4_PE=2_SV=1
	IL4/13	Uniprot/Genbank	tr|H1AFL4|H1AFL4_CYPCA_Interleukin_4/13B_OS=Cyprinus_carpio_GN=IL4/13B_PE=2_SV=1
	IL4/13	Uniprot/Genbank	tr|E7FKY4|E7FKY4_SALSA_Interleukin_4/13A_OS=Salmo_salar_GN=IL4/13A_PE=2_SV=1
	IL4/13	Uniprot/Genbank	tr|B3IX01|B3IX01_ORYLA_Interleukin_4/13A2_(Fragment)_OS=Oryzias_latipes_GN=IL4/13A2_PE=2_SV=1
	IL4/13	Uniprot/Genbank	sp|P35225|IL13_HUMAN_Interleukin-13_OS=Homo_sapiens_GN=IL13_PE=1_SV=2
	IL4/13	Uniprot/Genbank	sp|P20109|IL13_MOUSE_Interleukin-13_OS=Mus_musculus_GN=Il13_PE=2_SV=1
	IL4/13	Uniprot/Genbank	tr|W0TZ57|W0TZ57_DANRE_Interleukin-13_(Fragment)_OS=Danio_rerio_GN=il13_PE=2_SV=1
	IL4/13	Uniprot/Genbank	tr|B3IWZ9|B3IWZ9_DANRE_Interleukin_13_OS=Danio_rerio_GN=il13_PE=2_SV=1
	IL4/13	Uniprot/Genbank	tr|A0A076YGW9|A0A076YGW9_DICLA_Interleukin_4/13-1_OS=Dicentrarchus_labrax_PE=2_SV=1
	IL4/13	Uniprot/Genbank	tr|A0A076YF48|A0A076YF48_DICLA_Interleukin_4/13-2_OS=Dicentrarchus_labrax_PE=2_SV=1
MHCI	MHCI	Uniprot/Genbank	AAB57877.1_MHC_non-classical_class_I_heavy_chain_[Oncorhynchus_mykiss]
	MHCI	Uniprot/Genbank	ACN11109.1_Class_I_histocompatibility_antigen,_F10_alpha_chain_precursor_[Salmo_salar]
	MHCI	Uniprot/Genbank	DQ211541.1_Sparus_aurata_MHC_class_I_alpha_antigen_(Spau-UAA)_mRNA_Spau-UAA*02_allele_complete_cds(2)
	MHCI	Uniprot/Genbank	FJ502132.1_Oryzias_luzonensis_MHC_class_Ia_antigen_(Orlu-UAA)_mRNA_Orlu-UAA*0201_allele_partial_cds(2)
	MHCI	Uniprot/Genbank	KR053301.1_Ctenopharyngodon_idella_clone_MHCI-30-8_MHC_class_I_antigen_mRNA_complete_cds(2)
	MHCI	Uniprot/Genbank	NP_001017692.1_major_histocompatibility_complex_class_I_UIA_precursor_Danio_rerio
	MHCI	Uniprot/Genbank	tr|A0A146NUY4|A0A146NUY4_FUNHE_HLA_class_I_histocompatibility_antigen_alpha_chain_G_(Fragment)_OS_Fundulus_heter_oclitus_PE_3_SV_1
	MHCI	Uniprot/Genbank	tr|A0A146SMB0|A0A146SMB0_FUNHE_MHC_class_I_antigen_OS_Fundulus_heteroclitus_PE_3_SV_1
	MHCI	Uniprot/Genbank	tr|A0A1S3PZX3|A0A1S3PZX3_SALSA_H-2_class_I_histocompatibility_antigen_Q10_alpha_chain-like_isoform_X1_OS_Salmo_s_alar_GN_LOC106588377_PE_3_SV_1
	MHCI	Uniprot/Genbank	tr|Q75T63|Q75T63_PAROL_Major_histocompatibility_complex_(MHC)_class_Ib_chain_OS_Paralichthys_olivaceus_PE_2_SV_1
	MHCI	Uniprot/Genbank	XP_012714442.1_H-2_class_I_histocompatibility_antigen,_Q9_alpha_chain-like_[Fundulus_heteroclitus]
	MHCI	Uniprot/Genbank	XP_012714951.1_H-2_class_I_histocompatibility_antigen,_Q9_alpha_chain-like_isoform_X1_[Fundulus_heteroclitus]
	MHCI	Uniprot/Genbank	XP_012988141.1_PREDICTED:_H-2_class_I_histocompatibility_antigen,_Q10_alpha_chain_isoform_X2_[Esox_lucius]
	MHCI I	Uniprot/Genbank	NP_001314847.1_major_histocompatibility_complex_class_I_LJA_precursor_[Danio_rerio]
	MHCI L	Uniprot/Genbank	NP_001314842.1_major_histocompatibility_complex_class_I_LFA_precursor_[Danio_rerio]
	MHCI L	Uniprot/Genbank	XP_004073954.1_H-2_class_I_histocompatibility_antigen,_L-D_alpha_chain-like_isoform_X2_[Oryzias_latipes]
	MHCI L	Uniprot/Genbank	XP_014032769.1_PREDICTED:_H-2_class_I_histocompatibility_antigen,_L-D_alpha_chain-like_isoform_X2_[Salmo_salar]
	MHCI U	Uniprot/Genbank	NP_001304679.1_major_histocompatibility_complex_class_I_ULA_precursor_Danio_rerio
	MHCI U	Uniprot/Genbank	NP_571546.1_major_histocompatibility_complex_class_I_UBA_precursor_Danio_rerio
	MHCI U	Uniprot/Genbank	NP_571779.1_major_histocompatibility_complex_class_I_UDA_precursor_Danio_rerio
	MHCI U	Uniprot/Genbank	NP_571780.1_major_histocompatibility_complex_class_I_UEA_precursor_Danio_rerio
	MHCI U	Uniprot/Genbank	NP_919384.1_major_histocompatibility_complex_class_I_UFA_precursor_Danio_rerio
	MHCI U	Uniprot/Genbank	NP_956879.1_major_histocompatibility_complex_class_I_UXA2_precursor_[Danio_rerio]
	MHCI Z	Uniprot/Genbank	NP_001103588.1_major_histocompatibility_complex_class_I_ZE_like_precursor_Danio_rerio
	MHCI Z	Uniprot/Genbank	NP_001274026.1_major_histocompatibility_complex_class_I_ZDA_precursor_Danio_rerio
	MHCI Z	Uniprot/Genbank	NP_001274027.1_major_histocompatibility_complex_class_I_ZFA_precursor_Danio_rerio
	MHCI Z	Uniprot/Genbank	NP_001274028.1_major_histocompatibility_complex_class_I_ZHA_precursor_Danio_rerio
	MHCI Z	Uniprot/Genbank	NP_919406.1_major_histocompatibility_complex_class_I_ZE_precursor_Danio_rerio
	MHCI Z	Uniprot/Genbank	tr|Q8MGT2|Q8MGT2_LABIN_MHC_class_I_antigen_OS_Labeobarbus_intermedius_GN_Bain-ZE*0301_PE_2_SV_
	MHCI Z	Uniprot/Genbank	tr|Q8MHB8|Q8MHB8_DANRE_MHC_class_I_antigen_OS_Danio_rerio_GN_mhc1zaa_PE_2_SV_1
	MHCI Z	Uniprot/Genbank	tr|U6BRB3|U6BRB3_DANRE_MHC_class_I_antigen_ZAA_transcript_variant_2_OS_Danio_rerio_GN_mhc1zaa_PE_2_SV_1
	MHCI L	Ensembl	ENSONIG00000001466|ENSONIT00000001840
	MHCI LAA	Ensembl	ENSDARG00000016056|ENSDART00000143807
	MHCI LBA	Ensembl	ENSDARG00000016227|ENSDART00000016845
	MHCI LCA	Ensembl	ENSDARG00000055813|ENSDART00000161672
	MHCI LDA	Ensembl	ENSDARG00000023203|ENSDART00000073382
	MHCI LFA	Ensembl	ENSDARG00000051712|ENSDART00000073381
	MHCI LJA	Ensembl	ENSDARG00000096830|ENSDART00000153472
	MHCI LKA	Ensembl	ENSDARG00000096940|ENSDART00000156529
	MHCI LPA	Ensembl	ENSDARG00000051710|ENSDART00000090386
	MHCI S	Ensembl	ENSAMXG00000003502|ENSAMXT00000003574
	MHCI S	Ensembl	ENSAMXG00000003509|ENSAMXT00000003583
	MHCI U	Ensembl	ENSAMXG00000004456|ENSAMXT00000004562
	MHCI U	Ensembl	ENSAMXG00000006739|ENSAMXT00000006918
	MHCI U	Ensembl	ENSDARG00000039164|ENSDART00000057224
	MHCI U	Ensembl	ENSDARG00000059039|ENSDART00000082034
	MHCI U	Ensembl	ENSGACG00000000151|ENSGACT00000000197
	MHCI U	Ensembl	ENSONIG00000003533|ENSONIT00000004451
	MHCI U	Ensembl	ENSTNIG00000001085|ENSTNIT00000000248
	MHCI U	Ensembl	ENSTRUG00000002296|ENSTRUT00000005312
	MHCI U	Ensembl	ENSTRUG00000003539|ENSTRUT00000008358
	MHCI UAA	Ensembl	ENSORLG00000006772|ENSORLT00000008514
	MHCI UBA	Ensembl	ENSDARG00000075963|ENSDART00000009689
	MHCI UBA	Ensembl	ENSORLG00000006798|ENSORLT00000008540
	MHCI UCA	Ensembl	ENSDARG00000092731|ENSDART00000133954
	MHCI UCA	Ensembl	ENSORLG00000012414|ENSORLT00000015537
	MHCI UDA	Ensembl	ENSORLG00000006575|ENSORLT00000008255
	MHCI UHA	Ensembl	ENSORLG00000017153|ENSORLT00000021463
	MHCI Z	Ensembl	ENSGACG00000009731|ENSGACT00000012870
	MHCI Z	Ensembl	ENSONIG00000005063|ENSONIT00000006372
	MHCI Z	Ensembl	ENSORLG00000001044|ENSORLT00000001288
	MHCI Z	Ensembl	ENSTNIG00000003449|ENSTNIT00000006184
	MHCI Z	Ensembl	ENSTRUG00000003955|ENSTRUT00000009415
	MHCI Z2	Ensembl	ENSAMXG00000004532|ENSAMXT00000004667
	MHCI ZEA	Ensembl	ENSDARG00000001470|ENSDART00000101143
	MHCI ZFA	Ensembl	ENSDARG00000088022|ENSDART00000161964
Caspases	CASP1	Ensembl	ENST00000436863
	CASP1	Ensembl	ENSXETT00000017024
	CASP1	Uniprot/Genbank	lcl|KY556657.1
	CASP1	Uniprot/Genbank	lcl|MG570403.1
	CASP1	Uniprot/Genbank	lcl|MG957992.1
	CASP1	Uniprot/Genbank	XM_004543649.5
	CASP1	Uniprot/Genbank	XM_005459379.4
	CASP1	Uniprot/Genbank	XM_014986924.1
	CASP10	Ensembl	ENST00000286186
	CASP10	Ensembl	ENSXETG00000004145:ENSXETT00000008971
	CASP11/SCAF11	Ensembl	ENSGACT00000025850
	CASP11/SCAF11	Ensembl	ENST00000369367
	CASP11/SCAF11	Ensembl	ENSTRUT00000006092
	CASP12	Ensembl	ENSGACT00000013226
	CASP12	Ensembl	ENST00000375726
	CASP12	Ensembl	ENSORLT00000007939
	CASP14	Ensembl	ENST00000221740
	CASP14	Ensembl	ENSMUST00000005488
	CASP2	Ensembl	ENSGMOT00000012183
	CASP2	Ensembl	ENST00000310447
	CASP2	Ensembl	ENSTRUT00000037740
	CASP3	Ensembl	ENSGMOG00000001008:ENSGMOT00000001079
	CASP3	Ensembl	ENSGMOG00000002142:ENSGMOT00000002352
	CASP3	Ensembl	ENSGMOG00000016710:ENSGMOT00000018370
	CASP3	Ensembl	ENSGMOG00000016717:ENSGMOT00000018380
	CASP3	Ensembl	ENSG00000164305:ENST00000308394
	CASP4	Ensembl	ENST00000444739
	CASP4	Ensembl	ENSMUST00000027012
	CASP5	Ensembl	ENST00000260315
	CASP6	Ensembl	ENSGMOG00000017193:ENSGMOT00000018930
	CASP6	Ensembl	ENSGMOG00000017291:ENSGMOT00000019034
	CASP6	Ensembl	ENSGMOT00000019001
	CASP6	Ensembl	ENST00000265164
	CASP6	Ensembl	ENSTRUT00000022743
	CASP6	Ensembl	ENSTRUT00000022743
	CASP7	Ensembl	ENSGMOG00000005542:ENSGMOT00000006060
	CASP7	Ensembl	ENST00000369318
	CASP7	Ensembl	ENSTRUT00000031882
	CASP8	Ensembl	ENSGMOG00000001272:ENSGMOT00000001374
	CASP8	Ensembl	ENST00000358485
	CASP8	Ensembl	ENSTRUT00000024564
	CASP9	Ensembl	ENSGMOG00000016718:ENSGMOT00000018399
	CASP9	Ensembl	ENST00000333868
	CASP9	Ensembl	ENSTRUT00000045523
Conserved (canonic) NLRs	CIITA	Ensembl	ENSAMXG00000002539:ENSAMXT00000002599_ENSAMXP00000002599_pep:KNOWN_BY_PROJECTION_protein_coding
Conserved (canonic) NLRs	CIITA	Ensembl	ENSDART00000130281_ENSDARP00000105957
Conserved (canonic) NLRs	CIITA	Ensembl	ENSGMOT00000017272_ENSGMOP00000016853
Conserved (canonic) NLRs	CIITA	Ensembl	ENSLACT00000004692_ENSLACP00000004653
Conserved (canonic) NLRs	CIITA	Ensembl	ENSLOCG00000006131:ENSLOCT00000007416_ENSLOCP00000007408_pep:KNOWN_BY_PROJECTION_protein_coding
Conserved (canonic) NLRs	CIITA	Ensembl	ENSTNIT00000014759_ENSTNIP00000014560_pep:KNOWN_BY_PROJECTION_protein_coding
Conserved (canonic) NLRs	CIITA	Uniprot/Genbank	tr|K7PFR4|K7PFR4_ICTPU_Class_II_major_histocompatibility_complex_transactivator_OSIctalurus_punctatus_GNCIIT_A_PE2_SV1
Conserved (canonic) NLRs	NOD1	Ensembl	ENSGACG00000004511:ENSGACT00000005964_ENSGACP00000005947
Conserved (canonic) NLRs	NOD1	Ensembl	ENSGMOT00000016614_ENSGMOP00000016199
Conserved (canonic) NLRs	NOD1	Ensembl	ENST00000222823_ENSP00000222823
Conserved (canonic) NLRs	NOD1	Ensembl	ENSORLG00000003812:ENSORLT00000004746_ENSORLP00000004745
Conserved (canonic) NLRs	NOD1	Ensembl	ENSTRUT00000036052_ENSTRUP00000035922
Conserved (canonic) NLRs	NOD2	Ensembl	ENSGACG00000016710:ENSGACT00000022110_ENSGACP00000022068
Conserved (canonic) NLRs	NOD2	Ensembl	ENST00000300589_ENSP00000300589
Conserved (canonic) NLRs	NOD2	Ensembl	ENSORLG00000013891:ENSORLT00000017417_ENSORLP00000017416
Conserved (canonic) NLRs	NLRC3	Uniprot/Genbank	XP_020779823.1_protein_NLRC3_[Boleophthalmus_pectinirostris]
Conserved (canonic) NLRs	NLRC3	Ensembl	ENST00000359128_ENSP00000352039
Conserved (canonic) NLRs	NLRC3	Ensembl	ENSMUST00000177551_ENSMUSP00000137628
Conserved (canonic) NLRs	NLRC3	Ensembl	ENSGACT00000012050_ENSGACP00000012026
Conserved (canonic) NLRs	NLRC3	Ensembl	ENSTNIT00000016003_ENSTNIP00000015794
Conserved (canonic) NLRs	NLRC3	Ensembl	ENSAMXT00000007340_ENSAMXP00000007340
Conserved (canonic) NLRs	NLRC5	Uniprot/Genbank	XP_020790558.1_protein_NLRC5_[Boleophthalmus_pectinirostris]
Conserved (canonic) NLRs	NLRC5	Ensembl	ENST00000436936_ENSP00000389739
Conserved (canonic) NLRs	NLRC5	Ensembl	ENSMUST00000053085_ENSMUSP00000138322
Conserved (canonic) NLRs	NLRC5	Ensembl	ENSDART00000151865_ENSDARP00000126444
Conserved (canonic) NLRs	NLRC5	Ensembl	ENSORLT00000016396_ENSORLP00000016395
Conserved (canonic) NLRs	NLRC5	Ensembl	ENSAMXT00000003725_ENSAMXP00000003725
Conserved (canonic) NLRs	NLRX1	Uniprot/Genbank	XP_020783434.1_NLR_family_member_X1_isoform_X1_[Boleophthalmus_pectinirostris]
Conserved (canonic) NLRs	NLRX1	Ensembl	ENST00000409265_ENSP00000386858
Conserved (canonic) NLRs	NLRX1	Ensembl	ENSMUST00000034621_ENSMUSP00000034621
Conserved (canonic) NLRs	NLRX1	Ensembl	ENSDART00000152706_ENSDARP00000126680
Conserved (canonic) NLRs	NLRX1	Ensembl	ENSGACT00000006646_ENSGACP00000006629
Conserved (canonic) NLRs	NLRX1	Ensembl	ENSORLT00000018979_ENSORLP00000018978
Conserved (canonic) NLRs	NLRX1	Ensembl	ENSTRUT00000005047_ENSTRUP00000005017
Conserved (canonic) NLRs	NWD1	Uniprot/Genbank	XP_020788905.1_NACHT_domain-_and_WD_repeat-containing_protein_1_[Boleophthalmus_pectinirostris]
Conserved (canonic) NLRs	NWD1	Ensembl	ENSDART00000156764_ENSDARP00000129001
Conserved (canonic) NLRs	NWD1	Ensembl	ENSGACT00000004194_ENSGACP00000004180
Conserved (canonic) NLRs	NWD1	Ensembl	ENSORLT00000004490_ENSORLP00000004489
Conserved (canonic) NLRs	NWD1	Ensembl	ENSTRUT00000029718_ENSTRUP00000029601
Conserved (canonic) NLRs	NWD2	Uniprot/Genbank	XP_020777685.1_NACHT_and_WD_repeat_domain-containing_protein_2_[Boleophthalmus_pectinirostris]
Conserved (canonic) NLRs	NWD2	Ensembl	ENSDART00000115355_ENSDARP00000104388
Conserved (canonic) NLRs	NWD2	Ensembl	ENSPFOT00000011399_ENSPFOP00000011383
Conserved (canonic) NLRs	NWD2	Ensembl	ENSONIT00000011650_ENSONIP00000011641
Conserved (canonic) NLRs	NWD2	Ensembl	ENSLOCT00000011814_ENSLOCP00000011796
Conserved (canonic) NLRs	APAF1	Uniprot/Genbank	XP_020782091.1_apoptotic_protease-activating_factor_1_[Boleophthalmus_pectinirostris]
Conserved (canonic) NLRs	APAF1	Ensembl	ENST00000551964_ENSP00000448165
Conserved (canonic) NLRs	APAF1	Ensembl	ENSMUST00000159110_ENSMUSP00000125291
Conserved (canonic) NLRs	APAF1	Ensembl	ENSDART00000019165_ENSDARP00000008347
Conserved (canonic) NLRs	APAF1	Ensembl	ENSGACT00000026265_ENSGACP00000026214
Conserved (canonic) NLRs	APAF1	Ensembl	ENSORLT00000019347_ENSORLP00000019346
Conserved (canonic) NLRs	APAF1	Ensembl	ENSTRUT00000033687_ENSTRUP00000033561
MHCII_queries.fas:	MHCII alpha	Uniprot/Genbank	ACN12573.1_HLA_class_II_histocompatibility_antigen,_DP_alpha_chain_precursor_[Salmo_salar]
MHCII_queries.fas:	MHCII alpha	Uniprot/Genbank	ACN12675.1_HLA_class_II_histocompatibility_antigen,_DP_alpha_chain_precursor_[Salmo_salar]
MHCII_queries.fas:	MHCII alpha	Uniprot/Genbank	ACO09715.1_HLA_class_II_histocompatibility_antigen,_DP_alpha_chain_precursor_[Osmerus_mordax]
MHCII_queries.fas:	MHCII alpha	Uniprot/Genbank	KKF32630.1_H-2_class_II_histocompatibility_antigen,_A-B_alpha_chain_[Larimichthys_crocea]
MHCII_queries.fas:	MHCII alpha	Uniprot/Genbank	NP_001267001.1_h-2_class_II_histocompatibility_antigen,_A-K_alpha_chain-like_precursor_[Takifugu_rubripes]
MHCII_queries.fas:	MHCII alpha	Uniprot/Genbank	NP_001281129.1_HLA_class_II_histocompatibility_antigen,_DP_alpha_1_chain-like_precursor_[Cynoglossus_semilaevis_]
MHCII_queries.fas:	MHCII alpha	Uniprot/Genbank	NP_001290803.1_H-2_class_II_histocompatibility_antigen,_A-U_alpha_chain-like_precursor_[Esox_lucius]
MHCII_queries.fas:	MHCII alpha	Uniprot/Genbank	tr|Q06KB2|Q06KB2_DICLA_MHC_class_II_antigen_alpha_chain_OS=Dicentrarchus_labrax_GN=Dila-DAA_PE=2_SV=1
MHCII_queries.fas:	MHCII alpha	Uniprot/Genbank	tr|Q06KB3|Q06KB3_DICLA_MHC_class_II_antigen_alpha_chain_OS=Dicentrarchus_labrax_GN=Dila-DAA_PE=2_SV=1
MHCII_queries.fas:	MHCII alpha	Uniprot/Genbank	tr|Q06KB4|Q06KB4_DICLA_MHC_class_II_antigen_alpha_chain_OS=Dicentrarchus_labrax_GN=Dila-DAA_PE=2_SV=1
MHCII_queries.fas:	MHCII alpha	Uniprot/Genbank	tr|Q06KB5|Q06KB5_DICLA_MHC_class_II_antigen_alpha_chain_OS=Dicentrarchus_labrax_GN=Dila-DAA_PE=2_SV=1
MHCII_queries.fas:	MHCII alpha	Uniprot/Genbank	tr|Q7ZYW2|Q7ZYW2_DANRE_Novel_MHCII_alpha_chain_protein_OS=Danio_rerio_GN=si:busm1-194e12.11_PE=2_SV=1
MHCII_queries.fas:	MHCII alpha	Uniprot/Genbank	tr|Q7ZYW4|Q7ZYW4_DANRE_Novel_MHCII_alpha_chain_protein_(Fragment)_OS=Danio_rerio_GN=si:busm1-194e12.8_PE=4_SV=1
MHCII_queries.fas:	MHCII alpha	Uniprot/Genbank	tr|Q801W0|Q801W0_DANRE_Novel_MHCII_alpha_chain_protein_OS=Danio_rerio_GN=si:busm1-266f07.2_PE=4_SV=1
MHCII_queries.fas:	MHCII alpha	Uniprot/Genbank	XP_003451057.1_PREDICTED:_H-2_class_II_histocompatibility_antigen,_A-U_alpha_chain_isoform_X1_[Oreochromis_nilo_ticus]
MHCII_queries.fas:	MHCII alpha	Uniprot/Genbank	XP_005472775.1_PREDICTED:_H-2_class_II_histocompatibility_antigen,_A-R_alpha_chain_isoform_X2_[Oreochromis_nilo_ticus]
MHCII_queries.fas:	MHCII alpha	Uniprot/Genbank	XP_010870885.2_PREDICTED:_H-2_class_II_histocompatibility_antigen,_A-F_alpha_chain-like_isoform_X2_[Esox_lucius_]
MHCII_queries.fas:	MHCII alpha	Uniprot/Genbank	XP_011618264.1_PREDICTED:_h-2_class_II_histocompatibility_antigen,_A-K_alpha_chain-like_isoform_X1_[Takifugu_ru_bripes]
MHCII_queries.fas:	MHCII alpha	Uniprot/Genbank	XP_012990628.1_PREDICTED:_H-2_class_II_histocompatibility_antigen,_I-E_alpha_chain-like_isoform_X3_[Esox_lucius_]
MHCII_queries.fas:	MHCII beta	Uniprot/Genbank	NP_001273222.1_HLA_class_II_histocompatibility_antigen,_DQ_beta_2_chain-like_precursor_[Xiphophorus_maculatus]
MHCII_queries.fas:	MHCII beta	Uniprot/Genbank	NP_001290706.1_H-2_class_II_histocompatibility_antigen,_E-S_beta_chain-like_precursor_[Esox_lucius]
MHCII_queries.fas:	MHCII beta	Uniprot/Genbank	tr|Q06KA8|Q06KA8_DICLA_MHC_class_II_antigen_beta_chain_OS=Dicentrarchus_labrax_GN=Dila-DAB_PE=2_SV=1
MHCII_queries.fas:	MHCII beta	Uniprot/Genbank	tr|Q06KA9|Q06KA9_DICLA_MHC_class_II_antigen_beta_chain_OS=Dicentrarchus_labrax_GN=Dila-DAB_PE=2_SV=1
MHCII_queries.fas:	MHCII beta	Uniprot/Genbank	tr|Q06KB0|Q06KB0_DICLA_MHC_class_II_antigen_beta_chain_OS=Dicentrarchus_labrax_GN=Dila-DAB_PE=2_SV=1
MHCII_queries.fas:	MHCII beta	Uniprot/Genbank	tr|Q06KB1|Q06KB1_DICLA_MHC_class_II_antigen_beta_chain_OS=Dicentrarchus_labrax_GN=Dila-DAB_PE=2_SV=1
MHCII_queries.fas:	MHCII beta	Uniprot/Genbank	tr|Q7ZYW1|Q7ZYW1_DANRE_Novel_MHCII_beta_chain_protein_(Fragment)_OS=Danio_rerio_GN=si:busm1-194e12.12_PE=4_SV=1
MHCII_queries.fas:	MHCII beta	Uniprot/Genbank	XP_007544143.1_PREDICTED:_HLA_class_II_histocompatibility_antigen,_DQ_beta_1_chain-like_[Poecilia_formosa]
MHCII_queries.fas:	MHCII beta	Uniprot/Genbank	XP_007557489.1_PREDICTED:_HLA_class_II_histocompatibility_antigen,_DQ_beta_1_chain-like_isoform_X2_[Poecilia_fo_rmosa]
MHCII_queries.fas:	MHCII beta	Uniprot/Genbank	XP_012990626.1_PREDICTED:_HLA_class_II_histocompatibility_antigen,_DQ_beta_1_chain_[Esox_lucius]
MHCII_queries.fas:	MHCII beta	Uniprot/Genbank	XP_014853361.1_PREDICTED:_HLA_class_II_histocompatibility_antigen,_DRB1-9_beta_chain-like_isoform_X2_[Poecilia_mexicana]
MHCII_queries.fas:	MHCII beta	Uniprot/Genbank	XP_015260425.1_PREDICTED:_HLA_class_II_histocompatibility_antigen,_DRB1-9_beta_chain-like_[Cyprinodon_variegatu_s]
Other_PRRs.fas:	CRP	Uniprot/Genbank	CRP_1_GAMO_sp|P86688|CRP1_GADMO_C-reactive_protein_P1_(Fragment)_OS_Gadus_morhua_PE_1_SV_1
Other_PRRs.fas:	CRP	Uniprot/Genbank	CRP_2_GAMO_sp|P86689|CRP2_GADMO_C-reactive_protein_P2_subunit_4_(Fragment)_OS_Gadus_morhua_PE_1_SV_1
Other_PRRs.fas:	CRP	Uniprot/Genbank	CRP_DARE_tr|G9D324|G9D324_DANRE_C-reactive_protein_(Fragment)_OS_Danio_rerio_PE_2_SV_1
Other_PRRs.fas:	CRP	Ensembl	CRP_HOSA_ENST00000255030_ENSP00000255030
Other_PRRs.fas:	CRP	Uniprot/Genbank	CRP_MOUSE_sp|P14847|CRP_MOUSE_C-reactive_protein_OS_Mus_musculus_GN_Crp_PE_2_SV_1
Other_PRRs.fas:	CRP	Uniprot/Genbank	CRP_SASA_tr|B5X672|B5X672_SALSA_C-reactive_protein_OS_Salmo_salar_GN_CRP_PE_2_SV_1
Other_PRRs.fas:	CRP	Uniprot/Genbank	CRP_XENOPUS_sp|Q07203|CRP_XENLA_C-reactive_protein_OS_Xenopus_laevis_GN_crp_PE_1_SV_1
Other_PRRs.fas:	Mx	Ensembl	ENSGACT00000012177
Other_PRRs.fas:	Mx	Ensembl	ENSORLT00000010339
Other_PRRs.fas:	Mx	Ensembl	ENSONIT00000025680
Other_PRRs.fas:	Mx	Ensembl	ENSGACT00000012159
Other_PRRs.fas:	Mx	Ensembl	ENSONIT00000025681
Other_PRRs.fas:	Mx	Ensembl	ENSDART00000161472
Other_PRRs.fas:	Mx	Ensembl	ENSAMXT00000009475
Other_PRRs.fas:	Mx	Ensembl	ENSDART00000110696
Other_PRRs.fas:	Mx	Ensembl	ENSTRUT00000024561
Other_PRRs.fas:	Mx	Ensembl	ENSLOCT00000007746
Other_PRRs.fas:	Mx	Ensembl	ENSPMAT00000000296
Other_PRRs.fas:	Mx	Ensembl	ENSPFOT00000010749
Other_PRRs.fas:	Mx	Ensembl	ENSTNIT00000009634
Other_PRRs.fas:	Mx	Ensembl	ENSXMAT00000002062
Other_PRRs.fas:	Mx	Ensembl	ENSDART00000163161
Other_PRRs.fas:	Mx	Ensembl	ENSDART00000036702
Other_PRRs.fas:	Mx	Ensembl	ENSDART00000160571
Other_PRRs.fas:	Mx	Ensembl	ENSLOCT00000007703
Other_PRRs.fas:	Mx	Ensembl	ENSDART00000155402
Other_PRRs.fas:	Mx	Ensembl	ENSDART00000104340
Other_PRRs.fas:	PTX3	Ensembl	ENSGMOT00000010030_ENSGMOP00000009769
Other_PRRs.fas:	PTX3	Ensembl	ENST00000295927_ENSP00000295927
Other_PRRs.fas:	PTX3	Ensembl	ENSORLT00000015603_ENSORLP00000015602
Other_PRRs.fas:	PTX3	Ensembl	ENSTRUT00000032690_ENSTRUP00000032565
Other_PRRs.fas:	RIG_I_DDX58	Uniprot/Genbank	gi|326368642|gb|ADZ55452.1|_retinoic_acid-inducible_protein_I_Cyprinus_carpio
Other_PRRs.fas:	RIG_I_DDX58	Uniprot/Genbank	gi|326680979|ref|XP_002666571.2|_PREDICTED:_probable_ATP-dependent_RNA_helicase_DDX58-li_ke_partial_Danio_rerio
Other_PRRs.fas:	RIG_I_DDX58	Ensembl	ENST00000379883_ENSP00000369213
Other_PRRs.fas:	RIG_I_DDX58	Uniprot/Genbank	sp|Q6Q899|DDX58_MOUSE_Probable_ATP-dependent_RNA_helicase_DDX58_OS_Mus_musculus_GN_Ddx58_PE_1_SV_2
Other_PRRs.fas:	RIG_I_DDX58	Uniprot/Genbank	gi|254911056|ref|NP_001157171.1|_retinoic_acid-inducible_gene-I_Salmo_salar
Other_PRRs.fas:	RIG_I_DDX58	Uniprot/Genbank	tr|F7E080|F7E080_XENTR_DEAD_(Asp-Glu-Ala-Asp)_box_polypeptide_58_OS_Xenopus_tropicalis_GN_ddx5_8_PE_4_SV_1
RAG1_2_queries.fas:	RAG1	Uniprot/Genbank	sp|O13033|RAG1_DANRE_V(D)J_recombination-activating_protein_1_OS=Danio_rerio_GN=rag1_PE=1_SV=1
RAG1_2_queries.fas:	RAG1	Uniprot/Genbank	sp|Q91187|RAG1_ONCMY_V(D)J_recombination-activating_protein_1_OS=Oncorhynchus_mykiss_GN=rag1_PE=3_SV=1
RAG1_2_queries.fas:	RAG1	Uniprot/Genbank	tr|A0A0S7FTF9|A0A0S7FTF9_9TELE_RAG1_OS=Poeciliopsis_prolifica_GN=RAG1_PE=3_SV=1
RAG1_2_queries.fas:	RAG1	Uniprot/Genbank	tr|Q9W699|Q9W699_TAKRU_Recombination-activating_protein_1_OS=Takifugu_rubripes_GN=RAG1_PE=3_SV=1
RAG1_2_queries.fas:	RAG1	Uniprot/Genbank	tr|A0A1S3KPL6|A0A1S3KPL6_SALSA_V(D)J_recombination-activating_protein_1_isoform_X2_OS=Salmo_salar_GN=rag1_PE=3_SV=1
RAG1_2_queries.fas:	RAG2	Uniprot/Genbank	tr|A0A1W5B4C3|A0A1W5B4C3_9TELE_V(D)J_recombination-activating_protein_2_OS=Scleropages_formosus_GN=rag2_PE=4_S_V=1
RAG1_2_queries.fas:	RAG2	Uniprot/Genbank	sp|Q91193|RAG2_ONCMY_V(D)J_recombination-activating_protein_2_OS=Oncorhynchus_mykiss_GN=rag2_PE=2_SV=1
RAG1_2_queries.fas:	RAG2	Uniprot/Genbank	tr|A0A076VGG3|A0A076VGG3_PAROL_Recombination_activating_protein_2_OS=Paralichthys_olivaceus_GN=RAG2_PE=4_SV=1
RAG1_2_queries.fas:	RAG2	Uniprot/Genbank	tr|H6D9K0|H6D9K0_9TELE_Recombination_activation_protein_2_OS=Lutjanus_sanguineus_GN=RAG2_PE=2_SV=1
RAG1_2_queries.fas:	RAG2	Uniprot/Genbank	tr|Q9W6A0|Q9W6A0_TAKRU_Recombination-activating_protein_2_OS=Takifugu_rubripes_GN=RAG2_PE=4_SV=1
RAG1_2_queries.fas:	RAG2	Uniprot/Genbank	sp|O13034|RAG2_DANRE_V(D)J_recombination-activating_protein_2_OS=Danio_rerio_GN=rag2_PE=1_SV=1
TAP1_2.fas:	TAP1	Ensembl	ENSAMXG00000017074:ENSAMXT00000017573
TAP1_2.fas:	TAP1	Ensembl	ENSDARG00000079766:ENSDART00000150156
TAP1_2.fas:	TAP1	Ensembl	ENSGACG00000013054:ENSGACT00000017303
TAP1_2.fas:	TAP1	Ensembl	ENSLACG00000014125:ENSLACT00000016151
TAP1_2.fas:	TAP1	Ensembl	ENSORLG00000016158:ENSORLT00000020221
TAP1_2.fas:	TAP1	Ensembl	ENSPFOG00000007480:ENSPFOT00000007589
TAP1_2.fas:	TAP1	Ensembl	ENSTRUG00000006481:ENSTRUT00000015933
TAP1_2.fas:	TAP1	Ensembl	ENSXMAG00000018614:ENSXMAT00000018691
TAP1_2.fas:	TAP2	Ensembl	ENSDARG00000036787:ENSDART00000031380
TAP1_2.fas:	TAP2	Ensembl	ENSGACG00000000128:ENSGACT00000000169
TAP1_2.fas:	TAP2	Ensembl	ENSGACG00000000135:ENSGACT00000000178
TAP1_2.fas:	TAP2	Ensembl	ENSPFOG00000003049:ENSPFOT00000003025
TAP1_2.fas:	TAP2	Ensembl	ENSTRUG00000003771:ENSTRUT00000008905
TAP1_2.fas:	TAP2	Ensembl	ENSXMAG00000014564:ENSXMAT00000014649
TAP1_2.fas:	TAP2T	Ensembl	ENSDARG00000033446:ENSDART00000153401
TAP1_2.fas:	TAP2T	Ensembl	ENSGACG00000004139:ENSGACT00000005455
TAP1_2.fas:	TAP2T	Ensembl	ENSLACG00000013948:ENSLACT00000015949
TAP1_2.fas:	TAP2T	Ensembl	ENSORLG00000012606:ENSORLT00000015791
TAP1_2.fas:	TAP2T	Ensembl	ENSPFOG00000018394:ENSPFOT00000018542
TAP1_2.fas:	TAP2T	Ensembl	ENSTNIG00000011842:ENSTNIT00000014998
TAP1_2.fas:	TAP2T	Ensembl	ENSTRUG00000010603:ENSTRUT00000026877
TAP1_2.fas:	TAP2T	Ensembl	ENSXMAG00000014741:ENSXMAT00000014798
TAPBP.fas:	TAPBP	Ensembl	ENSAMXG00000014158:ENSAMXT00000014568
TAPBP.fas:	TAPBP	Ensembl	ENSDARG00000045011:ENSDART00000168755
TAPBP.fas:	TAPBP	Ensembl	ENSDARG00000079402:ENSDART00000104845
TAPBP.fas:	TAPBP	Ensembl	ENSONIG00000008403:ENSONIT00000010575
TAPBP.fas:	TAPBP	Ensembl	ENSORLG00000006820:ENSORLT00000008567
TAPBP.fas:	TAPBP	Ensembl	ENSPFOG00000001875:ENSPFOT00000001833
TAPBP.fas:	TAPBP	Ensembl	ENSTRUG00000003327:ENSTRUT00000007832
TAPBP.fas:	TAPBP	Ensembl	ENSXMAG00000016846:ENSXMAT00000016905
TLR_queries.fas:	TLR1	Ensembl	1_6_a_LACH_ENSLACP00000011409
TLR_queries.fas:	TLR1	Ensembl	1_6_a_LEOC_ENSLOCP00000015894
TLR_queries.fas:	TLR1	Ensembl	1_6_ANCA_ENSACAP00000007179
TLR_queries.fas:	TLR1	Ensembl	1_6_ASME_ENSAMXP00000026268
TLR_queries.fas:	TLR1	Ensembl	1_6_b_LACH_ENSLACP00000017183
TLR_queries.fas:	TLR1	Ensembl	1_6_b_LEOC_ENSLOCP00000021836
TLR_queries.fas:	TLR1	Ensembl	1_6_POFO_ENSPFOP00000020173
TLR_queries.fas:	TLR1	Ensembl	1_6_TARU_ENSTRUP00000025134
TLR_queries.fas:	TLR1	Ensembl	1_6_TENI_ENSTNIP00000017225
TLR_queries.fas:	TLR1	Ensembl	1_6_XIMA_JH556664.1:787041:791499
TLR_queries.fas:	TLR1	Ensembl	1_6b_ANCA_ENSACAP00000019120
TLR_queries.fas:	TLR1	Ensembl	1_DARE_ENSDARP00000139386
TLR_queries.fas:	TLR1	Ensembl	1_GAGA_ENSGALP00000036581*
TLR_queries.fas:	TLR1	Ensembl	1_HOSA_ENSP00000354932
TLR_queries.fas:	TLR1	Ensembl	1a_PEMA_ENSPMAP00000011399
TLR_queries.fas:	TLR1	Ensembl	1b_PEMA_ENSPMAP00000011400
TLR_queries.fas:	TLR10	Ensembl	10_HOSA_ENSP00000478985
TLR_queries.fas:	TLR11	Ensembl	11_MUMU_ENSMUSP00000068906
TLR_queries.fas:	TLR11	Ensembl	11_RANO_ENSRNOP00000051449
TLR_queries.fas:	TLR12	Ensembl	12_MUMU_ENSMUSP00000074381
TLR_queries.fas:	TLR12	Ensembl	12_RANO_ENSRNOP00000062596
TLR_queries.fas:	TLR13	Ensembl	13_a_LACH_ENSLACP00000007185
TLR_queries.fas:	TLR13	Ensembl	13_ANCA_ENSACAP00000016366
TLR_queries.fas:	TLR13	Ensembl	13_b_LACH_ENSLACP00000014614
TLR_queries.fas:	TLR13	Ensembl	13_MUMU_ENSMUSP00000043101
TLR_queries.fas:	TLR13	Ensembl	13_XETR_ENSXETP00000009956
TLR_queries.fas:	TLR14	Ensembl	14_ANCA_ENSACAP00000020761
TLR_queries.fas:	TLR14	Ensembl	14_ASME_ENSAMXP00000019326
TLR_queries.fas:	TLR14	Ensembl	14_DARE_ENSDARP00000106955
TLR_queries.fas:	TLR14	Ensembl	14_GAAC_ENSGACP00000002280
TLR_queries.fas:	TLR14	Solbakken et al Scientific Reports / Ensembl	14_GAMO_ENSGMOP00000004019
TLR_queries.fas:	TLR14	Ensembl	14_LACH_ENSLACP00000020140
TLR_queries.fas:	TLR14	Ensembl	14_LEOC_ENSLOCP00000009707
TLR_queries.fas:	TLR14	Ensembl	14_ORLA_ENSORLP00000019663
TLR_queries.fas:	TLR14	Ensembl	14_ORNI_ENSONIP00000008442
TLR_queries.fas:	TLR14	Ensembl	14_POFO_ENSPFOP00000018414
TLR_queries.fas:	TLR14	Ensembl	14_TARU_ENSTRUP00000001044
TLR_queries.fas:	TLR14	Ensembl	14_XIMA_ENSXMAP00000013389
TLR_queries.fas:	TLR14	Ensembl	14a_XETR_ENSXETP00000054703
TLR_queries.fas:	TLR14	Ensembl	14b_XETR_ENSXETP00000038393
TLR_queries.fas:	TLR14	Ensembl	14c_XETR_ENSXETP00000054700
TLR_queries.fas:	TLR14	Ensembl	14d_XETR_ENSXETP00000054707
TLR_queries.fas:	TLR15	Ensembl	15_GAGA_ENSGALP00000013260
TLR_queries.fas:	TLR2	Ensembl	2_a_XIMA_ENSXMAP00000008276
TLR_queries.fas:	TLR2	Ensembl	2_ASME_ENSAMXP00000026287
TLR_queries.fas:	TLR2	Ensembl	2_b_XIMA_ENSXMAP00000008281
TLR_queries.fas:	TLR2	Ensembl	2_DARE_ENSDARP00000110559
TLR_queries.fas:	TLR2	Ensembl	2_GAAC_ENSGACP00000024681
TLR_queries.fas:	TLR2	Ensembl	2_HOSA_ENSP00000260010
TLR_queries.fas:	TLR2	Ensembl	2_LACH_ENSLACP00000014305
TLR_queries.fas:	TLR2	Ensembl	2_LEOC_ENSLOCP00000022321
TLR_queries.fas:	TLR2	Ensembl	2_ORLA_ENSORLP00000003159
TLR_queries.fas:	TLR2	Ensembl	2_ORNI_ENSONIP00000017744
TLR_queries.fas:	TLR2	Ensembl	2_POFO_ENSPFOP00000000533
TLR_queries.fas:	TLR2	Ensembl	2_TARU_ENSTRUP00000007454
TLR_queries.fas:	TLR2	Ensembl	2_TENI_Un_random:56715842-56719817
TLR_queries.fas:	TLR2	Ensembl	2a_ANCA_ENSACAP00000019306
TLR_queries.fas:	TLR2	Ensembl	2a_GAGA_ENSGALT00000015034*
TLR_queries.fas:	TLR2	Ensembl	2a_XETR_ENSXETP00000003822
TLR_queries.fas:	TLR2	Ensembl	2b_ANCA_ENSACAP00000017757
TLR_queries.fas:	TLR2	Ensembl	2b_GAGA_ENSGALP00000015020*
TLR_queries.fas:	TLR2	Ensembl	2b_XETR_ENSXETP00000003835
TLR_queries.fas:	TLR21	Ensembl	21_a_GAAC_ENSGACP00000012342
TLR_queries.fas:	TLR21	Ensembl	21_a_LACH_ENSLACP00000001202
TLR_queries.fas:	TLR21	Ensembl	21_ANCA_ENSACAP00000014787
TLR_queries.fas:	TLR21	Ensembl	21_ASME_ENSAMXP00000025842
TLR_queries.fas:	TLR21	Ensembl	21_b_GAAC_ENSGACP00000011097
TLR_queries.fas:	TLR21	Ensembl	21_b_LACH_ENSLACP00000002971
TLR_queries.fas:	TLR21	Ensembl	21_DARE_ENSDARP00000098992
TLR_queries.fas:	TLR21	Ensembl	21_GAGA_ENSGALP00000001118
TLR_queries.fas:	TLR21	Solbakken et al Scientific Reports / Ensembl	21_GAMO_ENSGMOP00000019623
TLR_queries.fas:	TLR21	Ensembl	21_ORLA_ENSORLP00000016852
TLR_queries.fas:	TLR21	Ensembl	21_ORNI_ENSONIP00000025830
TLR_queries.fas:	TLR21	Ensembl	21_POFO_ENSPFOP00000020442
TLR_queries.fas:	TLR21	Ensembl	21_TARU_ENSTRUP00000009725
TLR_queries.fas:	TLR21	Ensembl	21_TENI_ENSTNIP00000011033
TLR_queries.fas:	TLR21	Ensembl	21_XETR_ENSXETP00000059090
TLR_queries.fas:	TLR21	Ensembl	21a_PEMA_ENSPMAP00000011080
TLR_queries.fas:	TLR21	Ensembl	21b_PEMA_ENSPMAP00000011162
TLR_queries.fas:	TLR21	Ensembl	21c_PEMA_ENSPMAP00000005491
TLR_queries.fas:	TLR22	Ensembl	22_GAAC_ENSGACP00000007196
TLR_queries.fas:	TLR22	Ensembl	22_ORLA_ENSORLP00000025294
TLR_queries.fas:	TLR22	Ensembl	22_ORNI_ENSONIP00000008192
TLR_queries.fas:	TLR22	Ensembl	22_POFO_ENSPFOP00000004631
TLR_queries.fas:	TLR22	Ensembl	22_TARU_ENSTRUP00000015072
TLR_queries.fas:	TLR22	Ensembl	22_TENI_ENSTNIP00000016626
TLR_queries.fas:	TLR22	Solbakken et al Scientific Reports	22a_GAMO
TLR_queries.fas:	TLR22	Ensembl	22a_XIMA_JH557120.1:130052-135644
TLR_queries.fas:	TLR22	Solbakken et al Scientific Reports	22b_GAMO
TLR_queries.fas:	TLR22	Ensembl	22b_XIMA_JH557120.1:121404-127621
TLR_queries.fas:	TLR22	Solbakken et al Scientific Reports	22c_GAMO
TLR_queries.fas:	TLR22	Solbakken et al Scientific Reports	22d_GAMO
TLR_queries.fas:	TLR22	Solbakken et al Scientific Reports	22e_GAMO
TLR_queries.fas:	TLR22	Solbakken et al Scientific Reports	22f_GAMO
TLR_queries.fas:	TLR22	Solbakken et al Scientific Reports	22g_GAMO
TLR_queries.fas:	TLR22	Solbakken et al Scientific Reports	22h_GAMO
TLR_queries.fas:	TLR22	Solbakken et al Scientific Reports	22j_GAMO
TLR_queries.fas:	TLR22	Solbakken et al Scientific Reports	22l_GAMO
TLR_queries.fas:	TLR23	Ensembl	23_a_ASME_ENSAMXP00000025763
TLR_queries.fas:	TLR23	Ensembl	23_a_ORNI_ENSONIP00000014695
TLR_queries.fas:	TLR23	Ensembl	23_a_POFO_ENSPFOP00000024685
TLR_queries.fas:	TLR23	Ensembl	23_ANCA_ENSACAP00000018176
TLR_queries.fas:	TLR23	Ensembl	23_b_ASME_ENSAMXP00000026712
TLR_queries.fas:	TLR23	Ensembl	23_b_ORNI_ENSONIP00000014696
TLR_queries.fas:	TLR23	Ensembl	23_b_POFO_ENSPFOP00000028752
TLR_queries.fas:	TLR23	Ensembl	23_c_ASME_ENSAMXP00000026713
TLR_queries.fas:	TLR23	Ensembl	23_c_POFO_ENSPFOP00000011089
TLR_queries.fas:	TLR23	Solbakken et al Scientific Reports	23_GAMO
TLR_queries.fas:	TLR23	Ensembl	23_LEOC_ENSLOCP00000022417
TLR_queries.fas:	TLR23	Ensembl	23_TARU_ENSTRUP00000010624
TLR_queries.fas:	TLR23	Ensembl	23_TENI_ENSTNIP00000008068
TLR_queries.fas:	TLR23	Ensembl	23_XETR_ENSXETP00000055333
TLR_queries.fas:	TLR23	Ensembl	23_XIMA_JH556800.1:603094-607350
TLR_queries.fas:	TLR25	Ensembl	25_a_LEOC_ENSLOCP00000020879
TLR_queries.fas:	TLR25	Ensembl	25_b_LEOC_ENSLOCP00000022014
TLR_queries.fas:	TLR25	Uniprot/Genbank	25_ICPU_AEI59680.1
TLR_queries.fas:	TLR25	Ensembl	25_ORLA_ENSORLP00000015994
TLR_queries.fas:	TLR25	Ensembl	25_ORNI_ENSONIP00000017788
TLR_queries.fas:	TLR25	Solbakken et al Scientific Reports	25a_GAMO
TLR_queries.fas:	TLR25	Ensembl	25a_PEMA_ENSPMAP00000011066
TLR_queries.fas:	TLR25	Ensembl	25b_PEMA_ENSPMAP00000011211
TLR_queries.fas:	TLR25	Solbakken et al Scientific Reports	25c_GAMO
TLR_queries.fas:	TLR25	Solbakken et al Scientific Reports	25d_GAMO
TLR_queries.fas:	TLR25	Solbakken et al Scientific Reports	25e_GAMO
TLR_queries.fas:	TLR25	Solbakken et al Scientific Reports	25f_GAMO
TLR_queries.fas:	TLR26	Ensembl	26_ASME_ENSAMXP00000026963
TLR_queries.fas:	TLR26	Uniprot/Genbank	26_ICPU_AEI59681.1
TLR_queries.fas:	TLR26	Ensembl	26_XETR_ENSXETP00000061916
TLR_queries.fas:	TLR26	Ensembl	26a_DARE_ENSDARP00000108970
TLR_queries.fas:	TLR26	Ensembl	26b_DARE_ENSDARP00000115820
TLR_queries.fas:	TLR3	Ensembl	3_ANCA_ENSACAP00000001660
TLR_queries.fas:	TLR3	Ensembl	3_DARE_ENSDARP00000014779
TLR_queries.fas:	TLR3	Ensembl	3_GAAC_ENSGACP00000022288
TLR_queries.fas:	TLR3	Ensembl	3_GAGA_ENSGALP00000021914
TLR_queries.fas:	TLR3	Solbakken et al Scientific Reports / Ensembl	3_GAMO_ENSGMOP00000000792
TLR_queries.fas:	TLR3	Ensembl	3_HOSA_ENSP00000423684
TLR_queries.fas:	TLR3	Ensembl	3_LACH_ENSLACP00000012956
TLR_queries.fas:	TLR3	Ensembl	3_LEOC_ENSLOCP00000017046
TLR_queries.fas:	TLR3	Ensembl	3_ORLA_ENSORLP00000010275
TLR_queries.fas:	TLR3	Ensembl	3_ORNI_ENSONIP00000012793
TLR_queries.fas:	TLR3	Ensembl	3_PEMA_ENSPMAP00000001776
TLR_queries.fas:	TLR3	Ensembl	3_POFO_ENSPFOP00000005811
TLR_queries.fas:	TLR3	Ensembl	3_TARU_ENSTRUP00000012195
TLR_queries.fas:	TLR3	Ensembl	3_TENI_ENSTNIP00000009925
TLR_queries.fas:	TLR3	Ensembl	3_XETR_ENSXETP00000012947
TLR_queries.fas:	TLR3	Ensembl	3_XIMA_ENSXMAP00000018909
TLR_queries.fas:	TLR4	Ensembl	4_ANCA_ENSACAP00000013654
TLR_queries.fas:	TLR4	Ensembl	4_GAGA_ENSGALP00000011319
TLR_queries.fas:	TLR4	Ensembl	4_HOSA_ENSP00000377997
TLR_queries.fas:	TLR4 like	Ensembl	4_a_DARE_ENSDARP00000110093
TLR_queries.fas:	TLR4 like	Ensembl	4_b_DARE_ENSDARP00000028819
TLR_queries.fas:	TLR4 like	Ensembl	4al_DARE_ENSDARP00000123702
TLR_queries.fas:	TLR5	Ensembl	5_a_DARE_ENSDARP00000129438
TLR_queries.fas:	TLR5	Ensembl	5_a_GAAC_ENSGACP00000005783
TLR_queries.fas:	TLR5	Ensembl	5_a_ORLA_ENSORLP00000020303
TLR_queries.fas:	TLR5	Ensembl	5_a_ORNI_ENSONIP00000001683
TLR_queries.fas:	TLR5	Ensembl	5_a_TARU_ENSTRUP00000011330
TLR_queries.fas:	TLR5	Ensembl	5_ANCA_ENSACAP00000002366
TLR_queries.fas:	TLR5	Ensembl	5_ASME_ENSAMXP00000026717
TLR_queries.fas:	TLR5	Ensembl	5_b_DARE_ENSDARP00000124387
TLR_queries.fas:	TLR5	Ensembl	5_GAGA_ENSGALP00000015286
TLR_queries.fas:	TLR5	Ensembl	5_HOSA_ENSP00000440643
TLR_queries.fas:	TLR5	Ensembl	5_LACH_ENSLACP00000017461
TLR_queries.fas:	TLR5	Ensembl	5_LEOC_ENSLOCP00000022101
TLR_queries.fas:	TLR5	Ensembl	5_POFO_ENSPFOP00000000698
TLR_queries.fas:	TLR5	Ensembl	5_TENI_ENSTNIP00000008738
TLR_queries.fas:	TLR5	Ensembl	5_XETR_ENSXETP00000032872
TLR_queries.fas:	TLR5	Ensembl	5_XIMA_ENSXMAP00000001784
TLR_queries.fas:	TLR6	Ensembl	6_GAAC_ENSGACP00000023718
TLR_queries.fas:	TLR6	Ensembl	6_GAGA_ENSGALP00000028126
TLR_queries.fas:	TLR6	Ensembl	6_HOSA_ENSP00000480266
TLR_queries.fas:	TLR6	Ensembl	6_ORLA_ENSORLP00000005545
TLR_queries.fas:	TLR6	Ensembl	6a_XETR_ENSXETP00000057556
TLR_queries.fas:	TLR6	Ensembl	6b_XETR_ENSXETP00000057561
TLR_queries.fas:	TLR7	Ensembl	7_a_LACH_ENSLACP00000001158
TLR_queries.fas:	TLR7	Ensembl	7_ANCA_ENSACAP00000001544
TLR_queries.fas:	TLR7	Ensembl	7_ASME_ENSAMXP00000026765
TLR_queries.fas:	TLR7	Ensembl	7_b_LACH_ENSLACP00000004758
TLR_queries.fas:	TLR7	Ensembl	7_DARE_ENSDARP00000105671
TLR_queries.fas:	TLR7	Ensembl	7_GAAC_ENSGACP00000005259
TLR_queries.fas:	TLR7	Ensembl	7_GAGA_ENSGALP00000026726
TLR_queries.fas:	TLR7	Ensembl	7_HOSA_ENSP00000370034
TLR_queries.fas:	TLR7	Ensembl	7_LEOC_ENSLOCP00000012197
TLR_queries.fas:	TLR7	Ensembl	7_ORLA_21:26169462:26173343
TLR_queries.fas:	TLR7	Ensembl	7_ORNI_ENSONIP00000025981
TLR_queries.fas:	TLR7	Ensembl	7_POFO_ENSPFOP00000025729
TLR_queries.fas:	TLR7	Ensembl	7_TARU_scaffold_103:438696-441905
TLR_queries.fas:	TLR7	Ensembl	7_TENI_ENSTNIP00000016967
TLR_queries.fas:	TLR7	Ensembl	7_XETR_ENSXETP00000011725
TLR_queries.fas:	TLR7	Ensembl	7_XIMA_ENSXMAP00000004436
TLR_queries.fas:	TLR7	Solbakken et al Scientific Reports	7a_GAMO
TLR_queries.fas:	TLR7	Solbakken et al Scientific Reports	7b_GAMO
TLR_queries.fas:	TLR7_8_9	Ensembl	7_8_9a_PEMA_ENSPMAP00000002547
TLR_queries.fas:	TLR7_8_9	Ensembl	7_8_9b_PEMA_ENSPMAP00000006887
TLR_queries.fas:	TLR8	Ensembl	8_a_ASME_ENSAMXP00000026319
TLR_queries.fas:	TLR8	Ensembl	8_a_DARE_ENSDARP00000133386
TLR_queries.fas:	TLR8	Ensembl	8_a_LEOC_ENSLOCP00000012206
TLR_queries.fas:	TLR8	Ensembl	8_b_ASME_ENSAMXP00000001765
TLR_queries.fas:	TLR8	Ensembl	8_b_DARE_ENSDARP00000107821
TLR_queries.fas:	TLR8	Ensembl	8_b_LEOC_ENSLOCP00000012217
TLR_queries.fas:	TLR8	Ensembl	8_GAAC_ENSGACP00000005236
TLR_queries.fas:	TLR8	Ensembl	8_HOSA_ENSP00000312082
TLR_queries.fas:	TLR8	Ensembl	8_LACH_ENSLACP00000018907
TLR_queries.fas:	TLR8	Ensembl	8_ORLA_21:26174329:26178070
TLR_queries.fas:	TLR8	Ensembl	8_POFO_ENSPFOP00000027487
TLR_queries.fas:	TLR8	Ensembl	8_TARU_scaffold_103:442965-446072
TLR_queries.fas:	TLR8	Ensembl	8_TENI_2:12678635-12681709
TLR_queries.fas:	TLR8	Ensembl	8_XETR_ENSXETP00000062585
TLR_queries.fas:	TLR8	Ensembl	8_XIMA_ENSXMAP00000004435
TLR_queries.fas:	TLR8	Solbakken et al Scientific Reports	8a_GAMO
TLR_queries.fas:	TLR8	Solbakken et al Scientific Reports	8c_GAMO
TLR_queries.fas:	TLR8	Solbakken et al Scientific Reports	8d_GAMO
TLR_queries.fas:	TLR8	Solbakken et al Scientific Reports	8e_GAMO
TLR_queries.fas:	TLR8	Solbakken et al Scientific Reports	8f_GAMO
TLR_queries.fas:	TLR8	Solbakken et al Scientific Reports	8j_GAMO
TLR_queries.fas:	TLR8	Solbakken et al Scientific Reports	8l_GAMO
TLR_queries.fas:	TLR9	Ensembl	9_a_LEOC_ENSLOCP00000017493
TLR_queries.fas:	TLR9	Ensembl	9_POFO_ENSPFOP00000000377
TLR_queries.fas:	TLR9	Ensembl	9_ASME_ENSAMXP00000027050
TLR_queries.fas:	TLR9	Ensembl	9_b_LEOC_ENSLOCP00000017758
TLR_queries.fas:	TLR9	Ensembl	9_DARE_ENSDARP00000105677
TLR_queries.fas:	TLR9	Ensembl	9_GAAC_ENSGACP00000013418
TLR_queries.fas:	TLR9	Ensembl	9_HOSA_ENSP00000353874
TLR_queries.fas:	TLR9	Ensembl	9_LACH_ENSLACP00000020965
TLR_queries.fas:	TLR9	Ensembl	9_ORLA_ENSORLP00000011108
TLR_queries.fas:	TLR9	Ensembl	9_ORNI_ENSONIP00000015639
TLR_queries.fas:	TLR9	Ensembl	9_TARU_ENSTRUP00000019170
TLR_queries.fas:	TLR9	Ensembl	9_TENI_ENSTNIP00000018058
TLR_queries.fas:	TLR9	Ensembl	9_XETR_ENSXETP00000013094
TLR_queries.fas:	TLR9	Ensembl	9_XIMA_ENSXMAP00000007651
TLR_queries.fas:	TLR9	Solbakken et al Scientific Reports	9a_GAMO
TLR_queries.fas:	TLR9	Solbakken et al Scientific Reports	9b_GAMO
TLR_queries.fas:	TLR9	Solbakken et al Scientific Reports	9c_GAMO
TLR_queries.fas:	TLR9	Solbakken et al Scientific Reports	9d_GAMO
TLR_queries.fas:	TLR9	Solbakken et al Scientific Reports	9e_GAMO
TNF_queries.fas:	TNFA	Uniprot/Genbank	sp|P01375|TNFA_HUMAN_Tumor_necrosis_factor_OS=Homo_sapiens_GN=TNF_PE=1_SV=1
TNF_queries.fas:	TNFA	Uniprot/Genbank	sp|P06804|TNFA_MOUSE_Tumor_necrosis_factor_OS=Mus_musculus_GN=Tnf_PE=1_SV=2
TNF_queries.fas:	TNFA	Uniprot/Genbank	tr|Q4W898|Q4W898_DANRE_Tumor_necrosis_factor_(TNF_superfamily,_member_2)_OS=Danio_rerio_GN=tnfb_PE=2_SV=1
TNF_queries.fas:	TNFA	Uniprot/Genbank	tr|Q1L8A5|Q1L8A5_DANRE_Tumor_necrosis_factor_a_(TNF_superfamily,_member_2)_OS=Danio_rerio_GN=tnfa_PE=3_SV=1
TNF_queries.fas:	TNFA	Uniprot/Genbank	tr|Q07A18|Q07A18_DICLA_TNF-alpha_OS=Dicentrarchus_labrax_GN=TNF_alpha_PE=2_SV=1
TNF_queries.fas:	TNFA	Uniprot/Genbank	tr|Q5BMN2|Q5BMN2_SALSA_Tumor_necrosis_factor_alpha-2_OS=Salmo_salar_GN=TNF-alpha-2_PE=2_SV=1
TNF_queries.fas:	TNFA	Uniprot/Genbank	tr|Q5BMN3|Q5BMN3_SALSA_Tumor_necrosis_factor_alpha-1_OS=Salmo_salar_GN=TNF-alpha-1_PE=2_SV=1
TNF_queries.fas:	TNFA	Uniprot/Genbank	tr|Q4W8A0|Q4W8A0_TAKRU_Tumor_necrosis_factor_alpha_OS=Takifugu_rubripes_GN=TNF_alpha_PE=2_SV=1
