# Supplementary material for: The round goby genome provides insights into mechanisms that may facilitate biological invasions
Source: BMC Biol. 2020 Jan 28;18:11. doi: 10.1186/s12915-019-0731-8 (PMC6988351; doi:10.1186/s12915-019-0731-8)
Supplement: Supplementary file 25 — Alignment of CYP sequences. [file 12915_2019_731_MOESM25_ESM.phy]

125 351
Contig_333-2              PGPAPVQALIQTEFAGRPMTFTNWKMHRKIAQSTIRKKAFEQQIVAEATELVEIFLTQYFNPAHELTVAAANVICALCFGKRYGHLQRVDEFGPTVMPWLQS--F-PNNKEFFKFVHDKVEQHRETFPDV-TRDMSDAFIGVHNGLTSDHTEGTVSDLIGAGLDTVSTALHWLLLLLAKHPGMQTKLQELIDQEVGRDRLPSVEDRAHLAYVDAFIYETMRFTSFVPITIPHSTTSDVTIEGCHIPKDTVVFINQWSINHDPLKWKEPHIFDPSRFLDEDGCLDKDITNNVMIFSAGKRRCIGDQIAKVEMFLFFAILLHQCSFEKCPTETLNSYGLTLKPLNYKISAKLR
Contig_333-1              PGPAPVQALIQTEFAGRPLTFTNWKVHRKIAHSSLRKKAFEQHITAEAMELVHAFLGQYFDPAHEFTVAAANVMCALCFGRRYGHLKRLDKFGETIMPWLQS--F-PNNDEFFTYVRDKVWQHRETFPDV-TRDMTDAIINVDSGLSKEFSEATMTDLIGAGQDTVSTAMQWIILLLVKHPDIQAKLQTAIDKAVGPDRLPTMEDRHNMPLLDAFIYEMMRFTSFVPVTIPHSTTADVTIEGLHIPKDTVVFVNQWSVNHDPLKWKDPHMFDPTRFLDENGALDRDLTSSVLIFSTGKRRCIGDHIAKAEVFLFTAILLHQCCFESDS-ASLDSYGLTLKPLHSSLRAKLR
CYP1C1_Danre              PGPAPLKALVQTEFAGRPLTFTNWKTHRKVAQSTLRRKTFEQHVVGEAMDLVQKFLGRHFNPAHEATVAAANVICALCFGKRYGHLGRVNKFGETVMPWLQS--F-PNNKEFFNYVKDKVLQHRDTYPDV-TRDMSDAIIGVESTLTKDFVESTVTDLIGAGQDTVSTAMQWMLLLLVKYPSIQSKLQEQIDKVVGRDRLPSIEDRCNLAYLDAFIYETMRFTSFVPVTIPHSTTSDVTIEGLHIPKDTVVFINQWSVNHDPQKWSDPHIFNPSRFLDENGALNKDLTSSVMIFSTGKRRCIGEQIAKVEVFLFSAILLHQCKFERDPSQSMDSYGLALKPLHYTISAKLR
CYP1B1_Hum                PGPAPLQALVQSAFADRPMAFGHWKVQRRAAHSMMRRQVLEGHVLSEARELVALLVGAFLDPRPLTVVAVANVMSAVCFGCRYSHLSHNEEFGRTVMPWLQY--F-PNNRNFSNFILDKFLRHCESLPGAAPRDMMDAFILSGARLDLENVPATITDIFGASQDTLSTALQWLLLLFTRYPDVQTRVQAELDQVVGRDRLPCMGDQPNLPYVLAFLYEAMRFSSFVPVTIPHATTANTSVLGYHIPKDTVVFVNQWSVNHDPVKWPNPENFDPARFLDKDGLINKDLTSRVMIFSVGKRRCIGEELSKMQLFLFISILAHQCDFRANPNEKMNSYGLTIKPKSFKVNVTLR
Contig_2783               PGPPPIQALVKPDFAGRPVAFNTWKVHRRVAQSTLRKKTFERHILCEFKELLQLMVHRYFSPLPYLVVSTANIMSALCFGKRYPYVGRNDQFTQTVMPWLQY--F-PNNRDFNAFVRDKVAEHRKTLSGT-VRDMTDAFIVAGATREKDLVTPVVTDVFGASQDTLSTAQ--------QFPEMQQRLQEEVGRVVDRSRLPTIEDQPRLPYVMAFIYEVMRLSSFVPLTIPHATTTDTSIRGHALPKNTVVFINQWSINHDPKLWRDPDTFDPLRFLMADGALNKDLTSSVLIFSLGKRRCIGEELSKLQLFLFTSLIAHQCNIATDPARSLDNYGLTLKPHPYHVAVTLR
CYP1B_Danre               PGPSPVEALVKTDFAGRPMAFGNWKLHRKVAQSTVRKQTFEKHIVSEIGELIRLFLQQFFQPHRYLVVSVANTMSAVCFGNRYAYVGRNDQFTKTVMPWMQY--F-PNNKEFCAFIELKVSEHRKTIPSH-VRDMTDAFIVAGVSLDKEFVPPTISDIFGASQDTLSTALQWIILLLVRYPEIQKRLQEDVDRVVDRSRLPTIADQPHLPYLMAFIYEVMRFTSFTPLTIPHSTTKDTSINGYPIPKDTVIFVNQWSLNHDPTKWDQPEVFNPQRFLDEDGSLNKDLTTNVLIFSLGKRRCIGEDVSKIQLFLFTSVLVHQCSFKAE--SNMDEYGLTLKPKPFKVSVTAR
CYP1D1_Danre              PGPPPIEALVRDAFAGRPMTFSEWVLHKKICKNALRSCLLEERICVEAIDMVETLKDSGIDPVQLLVTSVANVVCTLCFGKRYSHVHINNEVLRLFFPIFRY--L-PSINRMNNFMERNIMEHLVNFTNC-IRDITDALIAM-AVLSNSQIVHSVIDIFGAGFDTIITGLQWSLLYLIKFPNIQDKIVQEIDNQVGMDRLPQFKDRPNMPYTEAFINEVFRHASYMPFTIPHCTTENITLNGYFIPKDTCVFINQYQVNHDIEIWDDPESFRPERFLTLSGHLNKSLTEKVMIFGMGIRRCLGDNIARLEMFVFLTTLLHRLHIENVPGQDLSTFGLTMKPRPYRIKIIPR
CYP1A_Danre               PGPPPIQALLKEEFSGRPLAFSTWRARRKLALNALRSCALEEHISNEGLYLVQRLHDGSFDPFRHIVVSVANVICGICFGRRHSHVNMSDEFGKIVIPFLRI--L-PSNERFSKFMKRLVMEHYDTFKDN-IRDITDSLINHNLQVSDEKIVGIVNDLFGAGFDTISTALSWAVVYLVHYPEVQERLQRELDEKIGKDRTPLLSDRANLPLLESFILEIFRHSSFLPFTIPHCTSKDTSLNGYFIPKDTCVFVNQWQVNHDPELWKDPSSFIPDRFLTADTELNKLEGEKVLVFGLGKRRCIGESIGRAEVFLFLAILLQRLKFTGMPGEDMTEYGLTMKHKRCLLRVTPQ
CYP1A1_Hum                PGPGPLQALVRDDFKGRPMSFSPWAARRRLAQNGLKSCYLEEHVSKEAEVLISTLQPGHFNPYRYVVVSVTNVICAICFGRRYDHVNLNNNFGEVVIPILRY--L-PNNEKFYSFMQKMVKEHYKTFKGH-IRDITDSLIEHNVQLSDEKIINIVLDLFGAGFDTVTTAISWSLMYLVMNPRVQRKIQEELDTVIGRSRRPRLSDRSHLPYMEAFILETFRHSSFVPFTIPHSTTRDTSLKGFYIPKGRCVFVNQWQINHDQKLWVNPSEFLPERFLTPDGAIDKVLSEKVIIFGMGKRKCIGETIARWEVFLFLAILLQRVEFSVPLGVDMTIYGLTMKHACCEH-FQMQ
CYP1_Mouse                PGPGPFQALVRDDFKGRPMTFNPWAARRRLAQDALKSCYLEEHVSKEANHLVSKLQVGHFEPVSQVVESVANVIGAMCFGKNFPRVNNSKDFVENVFPVLRY--L-PNNDNFVLFLQKTVQEHYQDFKNS-IQDITSALFKHGGLIPEEKIVNIVNDIFGAGFDTVTTAITWSILLLVTWPNVQRKIHEELDTVVGRDRQPRLSDRPQLPYLEAFILEIYRYTSFVPFTIPHSTTRDTSLNGFHIPKERCIYINQWQVNHDEKQWKDPFVFRPERFLTNNSAIDKTQSEKVMLFGLGKRRCIGEIPAKWEVFLFLAILLQHLEFSVPPGVDLTNYGLTMKPGTCEH-VQAW
CYP17_Hum                 KSLSPLEVLIKKDFSGRPIAFADWQLHRRLAMATFADQKLEKIICQEISTLCDMLAGQSIDISFPVFVAVTNVISLICFNTSYKNQNYNEGIIDNLVPWLKI--FPNK--IRNDLLNKILENYKEKFSDS-ITNMLDTLMQADSELSDNHILTTIGDIFGAGVETTTSVVKWTLAFLLHNPQVKKKLYEEIDQNVGFSRTPTISDRNRLLLLEATIREVLRLRPVAPMLIPHKANVDSSIGEFAVDKGTEVIINLWALHHNEKEWHQPDQFMPERFLNPAGTQLISPSVSYLPFGAGPRSCIGEILARQELFLIMAWLLQRFDLEVPDDGSLEIPKVVFLIDSFKVKIKVR
CYP17_Mouse               RSLFPLEVLVKKEFSGRPVAFADWQLHRKLVFSTFSDQKLEKMICQEANSLCDLILGESRDLSTLIFKSVINIICTICFNISFENQTFTEGIVDVLFPWLKI--FPNK--IREKTLVEMFEKCKEKFSES-LSSLTDILIQADPSFSDKHILVTVGDIFGAGIETTSSVLNWILAFLVHNPEVKRKIQKEIDQYVGFSRTPSFNDRTHLLMLEATIREVLRIRPVAPLLIPHKANIDSSIGEFAIPKDTHVIINLWALHHDKNEWDQPDRFMPERFLDPTGSHLITPTPSYLPFGAGPRSCIGEALARQELFIFMALLLQRFDFDVSDDKCLVDPKVVFLIDPFKVKITVR
CYP17A1_Danre             PSLSPIEILIKKIFAGRPIAFADWKFHRKMVHGALCSVSIEKIICREASSMCEVLTNSAVDLGPELTRAVTNVVCALCFNSSYKRLQYSRGIVDTVFPWLQI--FPNK--IRDKLLQKKYEEHKVTYDNV-QRDLLDALLRADVGLTEDHVLMTVGDIFGAGVETTTTVLKWSIAYLVHNPQVQRKIQEELDSKIGKERHPQLSDRGNLPYLEATIREVLRIRPVSPLLIPHVALQDSSVGEYTVQKGTRVVINLWSLHHDEKEWKNPELFDPGRFLNEEGDGLCCPSGSYLPFGAGVRVCLGEALAKMELFLFLAWILQRFTLEMPTGQDLQKFGVVLQPKKFKVVAKVR
CYP17_Fowl                RSLAPLEVLLKKAFAGRPIAFASWKFQRKLVHAALSSVALEKIICREAASLCETLGDMALDMAPELTRAVTNVVCSLCFNSSYRRLEYSQGIVDTVFPWLQI--FPNR--VRDQLLQQKFTEHKEAFGDT-VRDLMDALLQVGLELTDDHLLMTVGDIFGAGVETTTTVLKWAVLYLLHYPEVQKKIQEEMDQKIGLARHPHLSDRPLLPYLEATISEGLRIRPVSPLLIPHVSLADTSIGEYSIPKGARVVINLWSVHHDEKEWDKPEEFNPGRFLDEQGQHIHSPSPSYLPFGAGIRVCLGEVLAKMELFLFLAWVLQRFTLECPQDQSLEKFGVVLQVQKFRVKARLR
CYP17_Frog                NSLCPFEVLLKKTFGGRPIAFANWKFHRKVVHAALSTVAIEKIISREATSLCQSLIDNPLDMAPELTRAVTNVVCALCFNTRYKRLAYSKGIVDTVFPWLQI--FPNK--IRDKLLQKKLKEHKEAFNEE-VNDLLDALLKAEVGLTDDHLLMTVGDIFVAGVETTTTVLKWTMAYLLHYPEVQTKIQEELDFKVGFGRHPVLSDRRILPYLDATISEVLRIRPVAPLLIPHVALQESSIAEYTIPQDARVVINLWSLHHDPNEWENPEEFNPERFLDENGNHVYSPSQSYLPFGAGIRVCLGEALAKMEVFLFLSWILQRFTLELPAGDDLDKFGVVLQVKKFRVTTKLR
CYP21A1_Danre             SGPSPLEALVKSDFAGRPISLGDWKAHRRVTHSALQTDSLHSVIEKQAQHLCQVLRGKAVDLSEDFTVASSNVITTLTFSKAYDKQECLNEIVSLWFPLLRK--FPNP--RRDELIGKHIEEFKKSEKEG--GTLTSSLLKCHTTLTDTHVHMTTVDLLIGGTETIAALLNWTVAFLLHRPEVQDKVYEELCCVLD-VRYPQYSDRHKLPYLCALISEMLRLRPVAPLAVPHRAIRNSSIAGHFIPKNTIIIPNLYGAHHDPEVWDDPYSFKPERFLEGGGGSL----RSLIPFGGGARLCLGEAVAKMEMFLFTAYLLREFKFLPASKELPEVASVVLKVKPYTVIAHPR
CYP2S1_Hum                PGPPPLEALGGEEFSGRGGVFFSWRQLRKFTMLALRKREGEELIQAEARCLVETFQGRPFDPSLLLAQATSNVVCSLLFGLRFSYVRAAGGTLLGVFSWFLR--PLPG--TLAAFTVRQVQQHQGNLASGPARDLVDAFLLKGTEFTNKNMLMTVIYLLFAGTMTVSTTVGYTLLLLMKYPHVQKWVREELNRELGAGQAPSLGDRTRLPYTDAVLHEAQRLLALVPMGIPRTLMRTTRFRGYTLPQGTEVFPLLGSILHEPNIFKHPEEFNPDRFLDADGRFRK--HEAFLPFSLGKRVCLGEGLAKAEVFLFFTTILQAFSLESPCPPSLKVSGLFNIPPAFQLQVRPT
CYP2C8_Hum                PGPPPIEALIDEEFSGRGGIISSWKEIRRFSLTNLRKRSIEDRVQEEAHCLVEELRASPCDPTFILGCAPCNVICSVVFQKRFDYMKRFNENFRILFPLLID--CFPG--LTRSYIREKVKEHQASLVNNP-RDFMDCFLIKKSEFNIENLVGTVADLFVAGTETTSTTLRYGLLLLLKHPEVTAKVQEEIDHVIGRHRSPCMQDRSHMPYTDAVVHEIQRYSDLVPTGVPHAVTTDTKFRNYLIPKGTTIMALLTSVLHDDKEFPNPNIFDPGHFLDKNGNFKK--SDYFMPFSAGKRICAGEGLARMELFLFLTTILQNFNLKSVDDLNTTTKGIVSLPPSYQICFIPV
CYP2E1_Hum                PGPPPIEALLDDEFSGRGGIIFNWKDIRRFSLTTLRKQGNESRIQREAHFLLEALRGQPFDPTFLIGCAPCNVIADILFRKHFDYMYLFNENFHLLFPSFLH--YLPG--EVKEYVSERVKEHHQSLPNCP-RDLTDCLLVEERLYTMDGITVTVADLFFAGTETTSTTLRYGLLILMKYPEIEEKLHEEIDRVIGPSRIPAIKDRQEMPYMDAVVHEIQRFITLVPSNLPHEATRDTIFRGYLIPKGTVVVPTLDSVLYDNQEFPDPEKFKPEHFLNENGKFKY--SDYFKPFSTGKRVCAGEGLARMELFLLLCAILQHFNLKPLVDPDLSHIGFGCIPPRYKLCVIPR
CYP2E1_Mouse              PGPPPFEVLLNNEFSGRGGIIFNWKDVRRFSLSILRKQGNEARIQREAHFLVEELKGQPFDPTFLIGCAPCNVIADILFNKRFDYMSLFNENFYLLFSDYLQ--YLPG--EIRQYTLGKAKEHLKSLINCP-RDVTDCLLIEEPMYTMENISVTLADLFFAGTETTSTTLRYGLLILMKYPEIEEKLHEEIDRVIGPSRAPAVRDRMNMPYMDAVVHEIQRFINLVPSNLPHEATRDTVFRGYVIPKGTVVIPTLDSLLFDNYEFPDPETFKPEHFLNENGKFKY--SDYFKAFSAGKRVCVGEGLARMELFLLLSAILQHFNLKSLVDPDLSTIGFGSIPREFKLCVIPR
CYP2F1_Hum                PGPPSIEALVDEEFSGRGGIAFSWKVLRQFSIQILRKRSIEERILEEGSFLLADVRGEPFDPTFVLSRSVSNIICSVLFGSRFDYIRLINDNFQIMFPSLLD--WVPG--CLRDLIAHSVHDHQ---ASSP-RDFIQCFLTKLSHFHMDTLLMTTHNLLFGGTKTVSTTLHHAFLALMKYPKVQARVQEEIDLVVGRARLPALKDRAAMPYTDAVIHEVQRFADIIPMNLPHRVTRDTAFRGFLIPKGTDVITLLNTVHYDPSQFLTPQEFNPEHFLDANQSFKK--SPAFMPFSAGRRLCLGELLARMELFLYLTAILQSFSLQPLGAPDLTSSGLGNLPRPFQLCLRPR
CYP2A6_Hum                PGPPPFEALVDEEFSGRGGVVFSAKQLRRFSIATLRKRGIEERIQEEAGFLIDALRGANIDPTFFLSRTVSNVISSIVFGDRFDYLRMMLGIFQFTFSSVMK--HLPG--GLEDFIAKKVEHNQRTLPNSP-RDFIDSFLIRNTEFYLKNLVMTTLNLFIGGTETVSTTLRYGFLLLMKHPEVEAKVHEEIDRVIGKNRQPKFEDRAKMPYMEAVIHEIQRFGDVIPMSLARRVKKDTKFRDFFLPKGTEVYPMLGSVLRDPSFFSNPQDFNPQHFLNEKGQFKK--SDAFVPFSIGKRNCFGEGLARMELFLFFTTVMQNFRLKSSQSPDVSHVGFATIPRNYTMSFLPR
CYP2B6_Hum                PGPPPLEALVDEAFSGRGGVIFAWKVLRRFSVTTMRKRSVEERIQEEAQCLIEELRGALMDPTFLFQSITANIICSIVFGKRFHYLNLFYQTFSLIFSGFLK--YFPG--EINAYIGHSVEKHRETLPSAP-KDLIDTYLLHHSEFSHQNLNLNTLSLFFAGTETTSTTLRYGFLLMLKYPHVAERVYREIEQVIGPHRPPELHDRAKMPYTEAVIYEIQRFSDLLPMGVPHIVTQHTSFRGYIIPKDTEVFLILSTALHDPHYFEKPDAFNPDHFLDANGALKK--TEAFIPFSLGKRICLGEGIARAELFLFFTTILQNFSMASPVAPDLTECGVGKIPPTYQIRFLPR
CYP2AA2_Danre             PGPPPFEALVQEAFAGRPIIMATWKQQRRFALHTLRKKSLESRVLEESQYLIAEMLGRPMNPQHAVQNALSNIICSIVFGDRFDYLKILNESIILTAPIIKH---FPG--EVYSFVRHEVEEHRKTLPGS-PRDFIDGYLLEDSTFHEDNLITTTVDLFLAGSDSTSSSIRWGLLFLIQNPDVQERCHEEIVQVLGYDRLPCMDDRDRLPYTLATVHEIQRCGNIAPFGLFHETVQPTKLRGYNIPQGTIIMTNYTAIFSNKEHWKHPDTFNPENFLDENGQFSK--PKCFIAFGVGPRICLGDTLAKTALFLFITSLLQRIRFSLPPDADMDILSIIRYPETFSIICCSR
CYP2AA1_Danre             PGPPPFEAYVQDAFSGRPIVMVTWRQQRRFALHTLRKKTVEDRVLEESRYLIAEMLGKSMNPQHALQNAISNIICSIVFGDRFEYLKTLNENIMLAVPFIKH---FPG--ELLGFIRDEAKEHKQTLPDS-PRDFIDAYLLEDSTFHEENLVVSASDLFLAGTDTTETTIRWGLINLIQNPDVQERCHEEIVRVLGYDRLPSMDDRDKLPYTLATVYEIQRCANIAPN-VMHQTILPTRLHGYDIPQGTIILTNLAAIFSNKDHWKHPDAFNPENFLDENGHFSK--PESFIPFSLGPRVCLGETLARTELFLFITALLQRIRFSWPPDADMDIMGLVRSPQTFNVVCHSR
CYP2AA3v2                 PGPPPFETLVQDTFSGKPIAMVTWRQQRRFALHTLKKKSVEDRVLEESRYLIAEMLGKPVDPHHPIQNAVSNIICSIVFGDRFEYLKMLNETIMLAVPFIKH---FPG--DLLIFLGDEVEEHRKTLPGS-PRDFIDAYLLEDSTFHEGNLLASAGDLFMAGTDTTETTIRWGLLFLIQNPDVQERCHEEIVQVLGYDRLPSMDDRDRLPYTLATVHEIQRYGNIIPI-LIHETILPTKLQGYSIPQGTTIVTNIQAIFSSKDHWKHPDSFNPENFLED-RHFIK--PESFIMFSLGPRSCLGEILARTELFLFITSLLQRIHFSWPPDADMDIFGLVHSPQAFNVICRSR
CYP2Y3_Danre              PGPAPLEALVDEDFAPRAGLAISWRQLRRFTLTTLRRKQMEQWIQEESRYLLKSFESKPVDPTFFFSRTVSNVICSLVFGQRFDYLQIISKLLRFLFPQVME--RFSS--NIRTFIRNKVKEHEQRLFSD-PSDFIDCFLIRDTEFHKDNLMATVLNLFVAGTETTSTTLRYALMLLIKHPQIQEQMQREIDRVIGQNRIPTMEDRKSLPFTDAVIHEVQRYMDIVPLSLPHYAMKDITFRGYKIPKDTVIIPMLHSVLRDEGQWETPWTFNPEHFLDSNGNFKK--NPAFMPFSAGKRSCVGESLARMELFLFTVSLLQKFTFSSPNGPIDLLSSFANMPRFYELIASPR
CYP2AE1_Danre             PGPPPFEAFVEDIFTDRPGLIMSWRQQRRFALATLKKKTLENAILQECRFLCDSLQGLPFDPQHLVTNAVSNIICGLVFGHRFEYQTYINNILQLPFPTLMS--LLPG--KLQPFLKEEITKHQQDRPSS-PRDYIDCYLEEDAEFTEENLMFCVVDLFGAGTETTSNTLRWALAFMVKYPDVQEKVQSEIDQVIGQTRQPLMDDRTNLPYTYAVIHEIQRFANIVTFTPPRVANKDTTVGGQLIPKGVIVLPMLKPILLDKKEYSTPYDFNPDHFLDQNGKFLK--KENFIPFSIGKRMCPGEQLARMELFLFFISLMQHFTFLPVEGQSL-TTSVSSAPQPFQIRAVPR
CYP2N13_Danre             PSPSPLEALVTENFVDRPGLFFSWKKQRRFALSTLRKKTMELAICEESRFLLEEIDGAAFDPTILLYNAVSNIICQMVFGQRFDYLKYISKSIQLEFPAIMK--HLPG--LLKSFVHEVIVKHKAKLPSE-PRDYIDTFLIEVNGFEEPNLVACVLDLFLAGTESTSNTLCWGLIYLIMYPDVQEKVQEEIDRVIGNSREPSIADKPNMPYTEAVIHEIMRFGDVIPLNGLRVAARDTTLGECFIPKGTTVLPILHSVLFDENEWETPYKFNPGHFLDKEGKFVR--RDAFMPFSAGKRVCLGEQIARIELFLFFVSLFRKFRFSATEGENM-VIGITRTPHPFKICATAR
Contig_2591               -----MEALVTENFVDRPGLFFSWRRQRRFAMATLRTSSMENRICEESRYLQDAMEGVPFDPVPLLNNAVANIICQIVFGKRFDYLNDLNELAYLEFPVLMA--HMPG--SLEIFIREEVERHKLDLSSS-PRDYIDTFLIEELGFSETNLVLCCLDLFLAGTETTSKTLQWGLIHLINDTRIQG-------EVIGQSRQPTMADRAYLPYTDAVLHEIQRIGNIVPLNGFRRAAKDMTLGGYFIPKGTSVMPILTSVLFDKTEWATPDQFNPQHFLDSEGKFVK--REAFLPFSAGKRVCLGEGLARMELFLFFVSLLQKFSFVTLDGVQT-IIGATRTPHPFQLCARHR
Contig_2591-1             ------------------------------------------------------------------------------------------------FPWLMK--HLPG--TVLEFIAEEVEKHKPDLPSN-PRDYIDAFIIEDAGFDETNLAYCSMDLFLAGTETTSTTLQWALIYLIKHPEVQEKVQAEIDRVIGQSRLPTMADRANLPYTDAVIHEIQRIANIIPLNGLRLTSRDTTLGGYFIPKGTTIMPMLHSVLFDKTQWETPDTFNPGHFLDKDGKFMK--RDALLPFSAGKRVCLGEGLAKMELFLFLVGLMQKFSFYVPAGVRT-VSGATRVPHPFEVHAKVR
Contig_2591-2             ------------------------------------------------------------------------------------------------FPWLMK--HLPG--TIQKFVAEEVERHKQDLPSN-PRDYIDAFIIEDTGFDETNLAYCSMDMFFAGTDTTSTTLQWALIYLIKHPEVQEKVQAEIDRVIGQSRLPTMADRTNLPYTNAVIHEIQRIGNIVPLNAPRMTSRDTTLGGYFIPKGTTIMPMLHSVLFDKTRWETPDTFNPGHFLDKDGTFMK--RDALLPFSAGKRVCLGEGLAKMELFLFLVGLLQKFSFYVPDGVRT-ITGITRVPHPFKVHAKVR
CYP2X6_Danre              PGPPPIEALVTQDFSGRPIVLADLKGHRRFALMTMRKQSMEERILGEISHVVDYLDGKRVDPHIMFHNVASNVISLLLFGCRFDYIQLINEISKIIFPLLRI---LPL--VIKSMNLKLIDEHKSTRPGE-PRDFIDCYLDEVSTFSEDKLLMSIMDLHFAGTDTISNTLLTAFLYLMNHPEVQVKCQQEIDDVLEGKDQVTYEDRHNMPYTLAVIHEVQRVANTVPLSVFHCTTRDTELMGYSIPKGTIIIPNLTRVLKEEGQWKFPYEFNPANFLNEQGQFEK--PEAFIPFSTGLRMCLGEGLARMELFLIFVTLLRRFQFVWPEDADYTVFGLTLTPKPYRMHIRRR
CYP2X7_Danre              PGPPPIEALVTQDFSGRPVVLADWKDHRRFALMTLRKQSMEERILGEISHIVDFLDGKTVDPQIMFHNIASNVINLVLFGCRFDYIQRIAENLRILFPLLRI---LPL--IIKSMNRKLIDEHKSTRPGQ-PRDFIDCYLDEVSTFSEDQLIMNIMDMSFAGTDTTSNTLLAAFLYLMNHPDVQVKCQQEIDDVLEGKDQVTYEDRHNMPYTLAVIHEVQRVANIVPLSVLHCTTRDTELMGYSIPKGTVIIPNLTVVLKEEGQWKFPHEFNPANFLNEQGQFEK--PEAFIPFSTGPRVCLGEGLARMELFLIFVTLLRRFQFVWPEDADYTVFGLTMTPKPYRMHIRRR
Contig_3027-2             -------------------LVFSWREMRRFALTNLRKKACEDKISEECGHLVDVLQNEPFDSMKPLNYSVSNIICSMLYGSRFEYVDRVNTRIQLAFPWIGR--WIRN--FLKSENLSLIRRLRATLPHM-CRGVIDSFLVKDSMYNDDNLVASVTSLFSAGTETTSTTLRWGLLLMAKYPHIQDQVREEISRVIG-ARQVQTENRKDLPFTDAVIHETQRFGNIAPMAVPHRTTQDITFQGHFIKKGTTVFPLLTSVLYDESQWEKPHSFYPAHFLDKDGKFVK--RDAFMPFSAGRRVCLGEGLARMELFIFFVTLMQRFRFTPPPGVELDTMGFTLSPRPHQICAVSL
CYP2K6_Danre              PGPPPLEALVNEEFGDRDGIAFSWREMRRFALSTLRRKRSEELIIEEIKYVKEEFEGNPFETKLPLALAISNIIASIVFSVRFEYVGRAYENMKLTFPWLRP--IVAN--DTFKQNEELINGVMKTLPFN-PRGIVDSFLIRDSLYNSNNLYCTVNNLFGAGTDTTVTTLRWGLLLMAKYPEIQAKVQDEIERVIG-GRQPVVEDRKNLPYTDAVIHEIQRFADISPIGAPRQTTCDVHLNGYFIKKGTPVFPLLVSVLRDENEWETPDSFNPKHFLNKQGQFVK--KDAFMPFGAGRRVCIGESLARMELFLFFTSLLQYFRFTPPPGVDLDVVGFTLNPKPHQLCAVKR
CYP2U1_Danre              PGPPPIDAMLNETFSDRPIVFAPWRTNRRFCHSTLRRMSLEPCIHEGLAIIKTELQPSGIDLTPLISNAVSNIISLMSLGQRFHHRDLMSHGLEISFPWLYY--LPFG--DITAFLKRIIARHRATLPEN-PRDFIDMYLVEENLFSEDDLFYIIGDLFIAGTDTTTNSMLWSILYMSLYPDVQEKVQKEIDAVVGSERVPSLTDKSSLPYTEATIMEVIRMTVVVPLSIPHMASETTEFRGFTIPKGTVIIPNLWSVHRDPTVWENPDDFNPSRFLDDQGKILR--KDCFIPFGLGRRVCMGEQLAKMELFLMFTSLMQTFTFRFPEGASMHRFGLTLAPCPFTVCVKTR
CYP2W1_Hum                PGPPPLEALAGQELADRPGIFFSWRAARQFTVRALHREPVADKILQELKCLSGQLDGRPF-PLALLGWAPSNITFALLFGRRFDYLGLIDEVMVLLYPWLGA--L-LQ--EVRAILRTLLEARRPHVPGDPVCSYVDALIQ-EGLFAEANAVACTLDMVMAGTETTSATLQWAALLMGRHPDVQGRVQEELDRVLGPGRTPRLEDQQALPYTSAVLHEVQRFITLLP-HVPRCTAADTQLGGFLLPKGTPVIPLLTSVLLDETQWQTPGQFNPGHFLDANGHFVK--REAFLPFSAGRRVCVGERLARTELFLLFAGLLQRYRLLPPPGVSLDARAFTMRPRAQALCAVPR
Contig_1597               ------ECLYHEVFADRPLLNCKWTEHRKLACNSFRQRFFERRISEECMFFVDAIDGKPFNPKHLVTNAVSNITNLIIFGQRFTYIEIFSENVELAFPWLEY--VPFG--QVYDFLQQ-----------V-PRHYVDAYLDESSSFSKENLIYSVGELIIAGTETTTNTLRWAMLYMALYPNIQGEVHREIDSVLSNGRLPTLDDKHKMPFVEAVLHEVLRFCNIVPLGIFRATSQDANVNGYKIPKATMVITNLYSVHFDEKYWHEPGVFSPQRFLDNNGNFVK--REAFLPFSLGRRQCLGEQLARMEMFLFFTTLLQRFHLQFPPGTSVTKLGMTLQPKPYSICAVRR
CYP2R1_Danre              PGPPPIECLYHEVFADRP----------KLAVNCFRQRMFE-RISEECLYFLDAIDGKPFNPKHLVTNAVSNITNLIIFGQRFTYIEIFSENVELAFPWMEY--LPFG--EVYKFLLQIIRRFSQGRPQS-PQHYIDAYLDEATSFSQDNLIFSVGELIIAGTETTTNCLRWAMLYMALYPRIQEKVQMEIDSVL-NGRQPAFEDRQRMPYVEAVLHEVLRLCNIVPLGIFRATSQDAVVRGYTIPKGTMVITNLYSVHFDEKYWSDPSIFCPERFLDCNGKFIR--HEAFLPFSIGKRHCLGEQLARLEMFLFFTTLLQRFHLQFSEGFSLSKLGMTLQPQPYSICAIRR
CYP2V1_Danre              LGPPPFKVLNDNSFMYRPGLTFNWKQHRRFTLSTLKKRSLEFIIMEEYKFLHQSILGLPFNPHYIINNGVSNIICSMVFGRRFEYLSLISKALKLQFPRLMD--LLPG--QVRAFIKEEVDKHRADWPSS-PRDFIDCYLTEEAGFHDEGLQYAVLDLFVAGTETTSTTLLWAFVYMMKYQ-KSKKVQAEIDKVVGRYRRPSMDDRPCMPYTDAVIHEIQRMGNVVPLSVPRMTNEDTLLEGLFHSRVLQIIPNLTSVLFDQTKWKTQHSFDPQNFLNAQGKLKS--LKLLSPFSLGKRSCPGESLARMELFLFFTSFLQSFSLSAPDETSLDKCGMTLSPKPFKICFTPR
CYP2J2_Hum                PGPRPFEALIHQNFGNRPGLIMSWKEQRRFTLTALRKKSLEERIQEEAQHLTEAIKGQPFDPHFKINNAVSNIICSITFGERFEYLKLLDEVTYLEFPWIMK--FLPG--KLKLFVSHMIDKHRKDWPAE-TRDFIDAYLKETSSFHEENLICSTLDLFFAGTETTSTTLRWALLYMALYPEIQEKVQVEIDRVIGQGQQPSTAARESMPYTNAVIHEVQRMGNIIPQNVPREVTVDTTLAGYHLPKGTMILTNLTALHRDPTEWATPDTFNPDHFLE-NGQFKK--REAFMPFSIGKRACLGEQLARTELFIFFTSLMQKFTFRPPNNESLKRMGITISPVSHRLC----
CYP2D6_Hum                PGPPPGEALVTEDTADRPVFLARWREQRRFSVSTLRKKSLEQWVTEEAACLCAAFAGRPFRPNGLLDKAVSNVIASLTCGRRFEYLDLAQEGLKEEVPVLLH---IPA--AFLTQLDELLTEHRMTWPAQPPRDLTEAFLAEESSFNDENLRIVVADLFSAGMVTTSTTLAWGLLLMILHPDVQRRVQQEIDDVIGQVRRPEMGDQAHMPYTTAVIHEVQRFGDIVPLGMTHMTSRDIEVQGFRIPKGTTLITNLSSVLKDEAVWEKPFRFHPEHFLDAQGHFVK--PEAFLPFSAGRRACLGEPLARMELFLFFTSLLQHFSFSVPTGQSHHVFAFLVSPSPYELCAVPR
Contig_4427-1             ------------------------------------------------------------------------------------------------------------------------------LPNL-KKYIIKKKLS-ESGFDLRNLSFSALDLFVAGTETTTTTLYWALLFMIYYPHIQEKVQAEIDAEVG-SRMPSLQDRDELHFTNAVIHEVQRMGNILPLNVGHMTTKETTLENFTIPKGVMVIGNLDSVLHDETMWESPHTFNPGHFLDEQGKFRK--RDAFLPFSIGKRVCLGEQLARMELFLFFSGLLQRFTFSAPEGESLEDMGVVHSPKPYCLCAKLR
CYP2P6_Danre              PGPPPIEVYIQDNVADRPGLVAPWKQQRRFALSTLRKKSLEPSINLECHYLNEAISGRPFDPHLLLNNAISNVICVLVFGNRFDYLNNINEAMYLDHPRIMR--LLPG--KVIDFARERVKEHRVDYPSN-PRDYVDCFLAEAAGFDVENLCICTLDLFVAGTETTSTTLSWSLLYMIKYPEIQAKVQEEIDRVIGSSRQPSVSDRDNMPYTNAVIHEIQRFGNIAALNLPRAAVKDIQVGKYLIPKGTIVIGNLTSVLFDESEWETPHSFNPGHFLDAEGKFRR--RDAFLPFS-GKRVCLGEQLARMELFLFFTSLLQHFTFSSPAGVSFNKLGTTRAPKPFKLCAVSR
Contig_4427-2             ----------------------------------------------------------------------------------------------------------------------------------------------LAGFNMDTLLVCTLDLLEAGTETTATTLRWALVLMMNYPEIQEKVQAEVDAVIGHSRQPIVTDRPDMPYTDAVIHEVQRFGNIVPLGFPKMASKDTTLGGYFIPKGTISTMNLSSVLFDENQWETPHKFNPEHFLDAEGRFRR--RDAFLPFSAGKRACLGEHLAKMQLFLFFASVLQRFTLKAPPGESLIVQGFTNSPDQFRMMAVPR
CYP2AD2_Danre             PGPPPFEALVTDSFVLRPGLTMSWRSHRRFAASHLRKKNLELGIQQECVYLCDAFKKEPFNPIFILHGAVSNTVACLTFGQRFDYLRLDNQCVQLAFPKLLD--YLPG--KITQSLKDEIIKHREDWPAN-PRDFIDNYLTEQAGFNIESLIISCLDIVEAGTETGATTLRWGLLFMIKFPEIQEKVQAEIDRVIGQSRQPCLDDRVNMPYTEAVLHEIQRFGDVVPLGFPKQAAVDTKIGNYFIPKGTSITTNLSSVLHDPNEWETPDTFNPGHFLDKNGQFRK--RDAFLPFSAGKRACVGELLARNVLFLFFTSLLQQFTLSKCPGESLEEIWFTYAPAPFRISVSVR
CYP39A1_Hum               PCIGPWVFLKSKLAVQNIVFLA-HEKLYIMLKGK-MLHQFTGQLTEELHEQLENLGHGTMDLNNLVRHLLYPVTVNMLFNKSLFSKEFHQYFQVYDFE---YGSQLPEWSKSKKWFLELFEKNIPDIKDN-SMTLLQATLDI--ETSKENSPNYGLLLLWASLSNAVPVAFWTLAYVLSHPDIHKAIMEGISSVFGKAGKVSEDDLENLLLIKWCVLETIRLKAPGV-ITRKV-VKPVEILNYIIPSGDLLMLSPFWLHRNPKYFPEPELFKPERWKKANLE-K---LDCFMAFGSGKFQCPARWFALLEVQMCIILILYKYDCSLLDPLQSYLVGVPQPEGQCRIEYKQR
CYP39A1_Danre             PCIGPWVFFTSKQAVQEPNFFE-HPTCSAIIKGR-LTAMLSPHLCEEFNDHLESLGEGSGQLNELIKSVMYPSVMSNLLGRCNSPQEFLEKFTTYDFE---YGSQLPEWSNSKHWLLSLLRKMVIKSESD-RKTLL----QH--SISEQYLPNYGLLLLWASLANAIPVTFWAVAFILSNPTAYKIVMDQINSVLGRQGKVTLDDLQQMPYVKWCIMEAIRLRAPGA-ITRKV-VRPLKL?NYVIPPGDMLMLSPYWAHRNPKYFPDPEDFKPERWETADLE-K---LEGFVAFGGGKNQCPGRWYAIMELHMFVALILYKFEFAQLDPM---------------------
CYP8A1_Danre              PLDGPWAVLSDASYAQVLP----KKRAEMHFQGA-SLTQLSNSMQNNLRLLMTPSEWKKDGLFNLCYSLLFKTGYLTVFGAENN-TQIYEEFRRFDLPKLARTTINKESAAREKLWKWLTPSGLDR-KPR-EQSWLGSYVKQE-GIDAEMQRRAMLLQLWVTQGNAGPAAFWVMGYLLTHPEALRAVREEIQGG-----RL-EERQKNTPVFDSVLWETLRLTAAAL-ITRDV-TQDKKIQEYHLRRGDRLCVFPFIPQMDPQIHQQPEMFQFDRFLNADRTEKARVKYPSVPWGTEDNLCPGRHFAVHAIKELVFTILTRFDVELCDKNVPLGFGILQPAGDLEIRYRIR
CYP8A1_Hum                PLDGPWAVVWETAYAIFLP----KARMKLTLLHR-ELQALTEAMYTNLHAVLLGATWHEMGLLDFSYSFLLRAGYLTLYGIEALPADVFHTFRQLDLPKLARGSLSVGCSVKSRLWKLLSPARLAR-RAH-RSKWLESYLLHM-GVSEEMQARALVLQLWATQGNMGPAAFWLLLFLLKNPEALAAVRGELESILWQAETLPQKVLDSTPVLDSVLSESLRLTAAPF-ITREV-VVDLAMREFNLRRGDRLLLFPFLPQRDPEIYTDPEVFKYNRFLNPDGSEKKRLKNYNMPWGAGHNHCLGRSYAVNSIKQFVFLVLVHLDLELINADIPEGFGLMQPEHDVPVRYRIR
CYP8B1_Hum                PLDGPWPILKDRQYAKKLH----HSASTKHLRGD-GLKDLNETMLDSLSFVMLTKGWHEDSLFRFCYYILFTAGYLSLFGYTK--GELFMEFRKFDFPRFVYSLLWPRGRLQHLFHKMLSVSHSQE-KEG-ISNWLGNMLQFQ-GVPSAMQDKFNFMMLWASQGNTGPTSFWALLYLLKHPEAIRAVREEATQVLGEARAFKLGALQHTPVLDSVVEETLRLRAAPT-LLRLV-HEDYTLQEYLFRHGDILALFPYLVHMDPDIHPEPTVFKYDRFLNPNGSRKKKIHHYTMPWGSGVSICPGRFFALSEVKLFILLMVTHFDLELVDPDLPHGFGTMQPSHDVRFRYRLH
CYP8B1_Danre              PLEGPWAVVKEAKFAEQLH----QASSTKHLMGD-GLVVMTQAMMYNLQNLMLHVGWQESGLFAYSYNIVFRAGYLSLFGNESPKNDLFWEFRKYDFPNLAYGVLGPSERLKRLFWSTLSVQKMRA-RDN-ISGWVSDQQQVH-GMQEFMQDRYMFLLLWASQGNTGPSAFWLLLYLMKHPEAMSAVRKEVEEILKEAGDLSRDMLLKTPILDSAVEETLRLTAAPI-LTRAV-MQDMTIQEYKIREGDRVAVFPYVVHVDPEVHPDPLTFKYDRFLNADGSRKKKLKYYSMPWGAGTTMCPGRFFATNELKQFVFLMLSYFDFELTNPNIPGGFGSMQPDRDIQFRYRPR
Contig_1598               PLDGPWAFFKEEIFSRELH----EATSQKHLKGH-GLQIMTESVMSNLQNLMLHLGWKEDGLFNYCYNIVFRAGYLALYGNAISQEVLFHEICKYDFPNLVYGVLTPKYRLTALFCDGLSMERMIN-KEN-ISGWIWDMYHMQ-GMKELMIDRYMFVLLWASQGNTGPSSFWLIYYLLKHPDAMKVVRNEVLKVLKESGNITHEMLMKTPVLDSAVEETLRLVAAPL-LTRAV-LQDMTLRKFFIRKGDRIAVFPYIVHIDPEIHPDPFTFKYDRFLTPEGTQKKRVRFYTMPWGSGLSMCPGRFLATNEIKQFAFLMLLYLDFELINPDIPHGFGTMHPDREVQFRYRLR
Contig_79-4               -------------------------------------------------------------------------------------EVLFHEFRKYDFPNLAYGVLTPKNRLLSFFWGTLSMERMKS-KEN-NSGWIWDMSHNE-GVQESMIDRHMFVLLWASQGNTGPSSFWLLFYLMKHPDAMEAVRNE---------NLTHEMLMKTPVLDSAVEEVLRLVAAPL-LTRSV-LQDMTLREFLIRKGDRMAVFPYIVHIDPEIHPDPFTFKYDRFLTPEGTKKKRVRYYTMPWGSGVSMCPGRFFATNELKQFVFLMLVYFDFELMNPDIPHGFGTMQPDREVQFRYRLR
Contig_79-2               -----------------------------------------------------------------------------------------------------------------FFWDTLSMERIKS-KEN-ISGWIWDMSHNE-GMQESMIDRYMFVLLFVSQSNTGPSSFWLLFYLMKHPDAMEAVRNEVLKVLKESGNLTHEMLMKTPVLDSAVEETLRLVAAPL-LTRSV-LQDMTLREFLIRKGDRMAVFPYIVHTDPEIHPDPFTFKYDRFLTPEGTKKKRVRYYTMPWGSGVSMCPGRFFATNELKQFVFLMLVYFDFELMNPDIPHGFGTMQPDRESNFVTGLG
Contig_79-1               ------AFAKEETFSRQLH----EATSQKHLKGH-GLQIMTESMMSNLQNLMLHLGWKEDGLFNYCYNIVFRAGYLALYGNATAQEILFHEFRKYDFPNLAYGVLTPKNRLTRFFEDSLSMKRMKN-KEN-VSGWIWDMSHME-GMKELMIDRCMFVLLWGSQGNTGPSSFWLLLYLMKHPDAMEAVRNEVLKVLKESGNLTHEMLMKTPVLDSAVEEVLRLVAAPL-LTRSV-LQDMTQREFLIRKGDRMAVFPYIVHIDPEIHPDPFTFKYDRFLTPEGTKKKRVRYYTMPWGSGVSMCPGRFFATNELKQFVFLMLVYFDFELMNPDIPHGFGTMQPDREVQFRYRLR
Contig_79-3               PLDGPWAFAKEETFSRQLH----EAASQKHLKGH-GLQIMTESMMSNLQNLMLHLGWKEDGLFNYCYNIVFRAGYLALYGNATAQEILFHEFRKYDFPNLAYGVLTPKNRLTRFFEDSLSMKRMKN-KEN-VSGWIWDMSHME-GMKELMIDRYMFVLLWASQGNTGPSSFWLLLYLMKHPDAMEAVRNEVLKVLKESGNLTHEMLMKTPVLDSAVEEVLRLVAAPL-LTRSV-LQNMTLREFLIRKGDRMAVFPYIVHIDPEIHPDPFTFKYDRFLTPEGTKKKRVRYYTMPWGSGVSMCPGRFFATNELKQFVFLMLVYFDFELMNPDIPHGFGTMQPDREVQFRYRLR
Ctonig_79-5               ----------------------------------------------------------------------------------------------------------------------------------------------E-GMKELMIDRYMFVLLWASQGNTGPSSFWLLFYLMKHPDAMEAVRNEVLKVLKESGNLTHEMLMKTPVLDSAVEEVLRLVAAPL-LTRSV-LQDMTLREFLIRKGDRMAVFPYIVHIDPEIHPDPFTFKYDRFLTPEGTKKKRVRYYTMPWGSGVSMCPGRFFATNELKQFVFLMLVYFDFELMNPDIPHGFGTMQPDREVQFRYRLR
CYP7D1_Danre              PLVGPFSVVRQKKFAINFQLSGNHSIFRQTLQGP-SLQHLTQSMLCNLQTVLERL-WLEEGVQSFTNRIMFEAGFLTLFGKEDIRPKATQDFLVFDFPLLAAGVP-IGWRAREALAEELLHDELHR-RKC-ISDLIQRRMDIM-LLDETGKARTDVCMLWASQANTLPAAFWSLYYTLKSVDAFTAARTEVNRVLL--GYLSKDQLDSMTVLESIIEEALRLSSASM-MIRVA-SDDFTLQTAAIRKGDYIALYPQLLHLDPEIYPNPTEFKYNRFLDENDQPKRRLRNFLMPFGSGASECPGRFFAVYEIKLFLALTLWHYDLQLRDPDV-VGLGIMPPSQDVLLRFRKK
CYP7A1_Hum                PLEGPYKVLCHKKFHFATD-GNTNDTFIKTLQGH-ALNSLTESMMENLQRIMRPVSWVTEGMYSFCYRVMFEAGYLTIFGRDLT-LNNLDNFKQFDFPALVAGLP-IHHNAREKLAESLRHENLQK-RES-ISELISLRMFLLSTFDDLEKAKTHLVVLWASQANTIPATFWSLFQMIRNPEAMKAATEEVKRTLENAGCLSQAELNDLPVLDSIIKESLRLSSASL-NIRTA-KEDFTLGSYNIRKDSIIALYPQLMHLDPEIYPDPLTFKYDRYLDENGKTKLKLKYYYMPFGSGATICPGRLFAIHEIKQFLILMLSYFELELIEGQCPPGLGILPPLNDIEFKYKFK
CYP7A1_Danre              PLEGPFAVIRQRKFHFDAQ-GYTHQTFLKTLQGD-ALSSLIETMMENLQGTMLQGMWQSDGIYAFCYKVMFEAGYLTLFGKELDGLNALDNFKEFDFPALIAGLP-IHYSAREKLAKTMLHENLSR-RAN-VSDLISLRMLLLSTFNELSKARTHVAILWASQANTLPATFWTLFHMIRCPAAMKAASEEVRQTFESSNVLTREQLDNMPVLDSIIKEAMRLSSASL-NVRMA-KSDFLLESYHIRKDDVIAMYPPMIHFDPEIYDDPLEFKYDRYIDEKGQEKRKLRYYYMPFGSGVTKCPGRFFAVHEIKQFLSLLLSYFEMELLDSDEPPGLGVLQPTYDVDFRYRLK
CYP7B1_Hum                PLIGPYLVIKNKVFSNKLH--DMHLC-YQFLQGK-SLDILLESMMQNLKQVFEPL-WDTAELYPFCSSIIFEITFTTIYGKVIVCSELRDDFLKFDFAYLVSNIP-IEKSIREKIIKCFSSEKLAK-MQG-WSEVFQSRQDVYYVHEDLEIGAHHLGFLWASVANTIPTMFWAMYYLLRHPEAMAAVRDEIDRLLQSTGHLTREQLDSLICLESSIFEALRLSSYST-TIRFV-EEDLTLGDYCVRKGDLVAIFPPVLHGDPEIFEAPEEFRYDRFIE-DGKKKKKLKCYLMPFGTGTSKCPGRFFALMEIKQLLVILLTYFDLEIIDDKI-GLFGIQYPDSDVLFRYKVK
CYP7C1_Danre              PLIGPFSVIKHKTFSDSAHFPGLQRS-YTLLQGP-ALDPLTFSMMGNLQKVLRQFLWQQAELYKFCKSAMFQSTFKTLYGHSPHLDQLREDFEKFDFPLLMARIP-IGKEIREKLIHFFYPQRMME-WTA-PCEFVQTRTALYDTLQDRDKAAHHFAMLWASVGNTIPAALWCLYHLISCLEALAAVREEITNVLGEKNAITRQQLEQMVYLESSVNESLRLYSVSM-NIRVV-QEDFCLRSINMRKDDIIALYPQSTHLDPEIYKEP-KFQFDRFVK-DGKEKQKVRYYRMPFGSGATQCPGRFFAMNELKQFVCVTLLMCEMQLLDGQA-SGLGILPPANPIPFKYKTR
CYP21A2_Hum               RLLNWKEAMV-------KDY---WKAHKKL-TRSALRDSMEPVVEQLTQEFCERMR--PVAIEEEFSLLTCSIICYLTFGDKIKDYKCIQEVLKTWIPF-L--RFFPNRDHIVEM-------QLRQHAGQ-WRDMMDYMLQGSGQLLEGHVHMAAVDLLIGGTETTANTLSWAVVFLLHHPEIQQRLQEELDHELGPGARVPYKDRARLPLLNATIAEVLRLRPVVPLALPHRTTRPSSISGYDIPEGTVIIPNLQGAHLDETVWERPHEFWPDRFLEPGK------NSRALAFGCGARVCLGEPLARLELFVVLTRLLQAFTLLPSG--ALPHCSVILKMQPFQVRLQPR
CYP21_Mouse               RWLGWKEALI-------QDY---WKAHKKL-SRSALRDSMEPLIEQLTQEFCERMR--PVAIHKEFSFLTCSIISCLTFGDK--DHDCVQDLLQAWIPL-L--RFLPNRDHIVKQ-------QLKQHAGQ-WKDMIDYMLQGEERLHEGHVHMSVVDLFIGGTETTATTLSWAVAFLLHHPEIQKRLQEELDLKLGPGSQLLYRNRMQLPLLMATIAEVLRLRPVVPLALPHRATRASSISGYDIPKDMVIIPNIQGANLDEMVWELPSKFWPDRFLEPGK------NPRTPSFGCGARVCLGEPLARLELFVVLARLLQAFTLLPPP-DTLPYAGINLPIPPFQVRLQPR
CYP27A1_Hum               LGQ-RFQVMRQKVRNDMEPFT-TWYQLRQALNQRLLAALYTDAFNEVIDDFMTRLDNQVSDMAQLFYYFALEAICYILFEKRIGCVRSIGLMFQNSLPKWTR-PVLP-WNAIFSFGKKLIDEKLEDMGIQ-VSGYLHFLL--SGQLSPREAMGSLPELLMAGVDTTSNTLTWALYHLSKDPEIQEALHEEVVGVV--PAVPQHKDFAHMPLLKAVLKETLRLYPVVPTNSRII-EKEIEVDGFLFPKNTQFVFCHYVVSRDPTAFSEPESFQPHRWLRNSQPATIQHPFGSVPFGYGVRACLGRRIAELEMQLLLARLIQKYKVVLAPETELKARIVLVPNKKVGLQFLQR
CYP27A1_Mouse             TGT-QFQVMRQKIRDHMDIFI-AWYHLRQALKQRLLAALYTDALNEVISDFITRLDDQVPDMAHLLYHLALEAITYILFEKRIGCIRSVAIMFQNSLPKWNR-PLLP-WDNIFSFGKKLIDEKVQELGVR-VSGYLHFLL--NELLSTQETIGTFPELLLAGVDTTSNTLTWALYHLSKSPEIQEALHKEVTGVV--PFVPQHKDFAHMPLLKAVIKETLRLYPVVPTNSRIITEKETEINGFLFPKNTQFVLCHYVVSRDPSVFPEPNSFQPHRWLRKKEADNILHPFGSVPFGYGVRSCLGRRIAELEMQLMLSRLVQKYEIALAPGMEVKSRIVLVPSKKVRLHFLQR
Contig_1029               -----------------------WQRIRSILNPRMLVSSYTDTINEVVTDFILKVSAVVHNLTEELYKFAFEGICSVLFETRMGCITSVGDMFMLSFPRSVW-PYLP-WDYLFKVCT--FRKKVEEI-NI-EGAYLTHLL--SEKMTLSEVLGSITELLLAGVDTTSNTISWALYHLAKEPEIQEQLYQEVSAVC--PGVPTSEDTAQMPFMKAVIRETLRLYPVVPGNARYMVDNEIIVGDHLFPKKTLFHLCHFAVSYDERIFPSPHSFLPHRWLRGSEEK-RLHPFGSVPFGFGTRACLGRRVAELEMYLLLSRVRR-------------------------------
CYP27A3_Danre             PSF-TSQVLRQRIRTDMPPLT-EWQRIRSILNPRMLVSNYTNAINGVVSDFIEKMAVMVYDVAGELYKFAFEGISSVLFETRMGCIFSVGEMFRLSFPKFLW-PYMP-WDHLFKVADELVQQKMTEI-PV-EGEYLTHLL--SEQMSFTEVLGSITELLLAGVDTVSITISWALYHLAREPEIQQKLHEEVVSVC--PGTPSSDDITRMPLLKAIVRETLRLYPVVPANARVVAQNEIVVGDHLFPKQTLFHLCHFAVSYDETVFPDPFAFLPQRWIREQKQ--SQHPFGSVPFGFGIRACLGRRVAELEMYLLLSRLIKRYEVRPDPSGTVKTRTLLVPATSIDLQFIDR
CYP27C1_Hum               PRT-ANQVLRAAQRANMELIS-AWLKMRSVLRQRILVAIYSGEVNQVIADLIKRIYETVTNVNDLFFKYSMEGVATILYESRLGCIEALELMFSMFIPRWLR-PFIPKWDGLFKFSQIHVDNKLRDIRRV-SGGLLTYLF--SQALTLQEIYANVTEMLLAGVDTTSFTLSWTVYLLARHPEVQQTVYREIVKNL--GEVPTAADVPKVPLVRALLKETLRLFPVLPGNGRVT-QEDLVIGGYLIPKGTQLALCHYATSYQDENFPRAKEFRPERWLRKGDL--RVDNFGSIPFGHGVRSCIGRRIAELEIHLVVIQLLQHFEIKTSSQTAVHTHGLLTPGGPIHVRFVNR
CYP27C1_Danre             PST-ANQVLRSAQRGNMELIS-AWLKMRSVLRQLIMVAVFSSDVTDVVADLVKRVKQTVLNINDLFFKYAMEGVATILYETRLGCITALHLMFSSFIPKWLR-PIIPKWDGLFKFS-IHVDKRLSEIEEI-KGGLLTHML--TREMNLEEIYANMTEMLLAGVDTTSFTLSWSTYLLARHPTIQQQIFEEVDRVL--GGVPTGEDVPYLPLIRGLVKETLRLFPVLPGNGRVT-HDDLIVGGYLIPKGTQLALCHYSTSMDEENFPRPEEFRPDRWIRKDAS--RVDNFGSIPFGYGIRSCVGRRIAELEMHLALTQLLQNFHIEVSPQTEVHTHGLLCPGASINLRFTDR
CYP27B1_Hum               PST-SFELLRQPERCSFSLLT-AWQRLRSLLAPLLLAARYAGTLNNVVCDLVRRLRALVRDVAGEFYKFGLEGIAAVLLGSRLGCIRAVGSVFVSTMPHWLR-HLVPGWDQMFAFAQRHVERREAEADLE-SGAHLTHFL--REELPAQSILGNVTELLLAGVDTVSNTLSWALYELSRHPEVQTALHSEITAALSPGSYPSATVLSQLPLLKAVVKEVLRLYPVVPGNSRVP-DKDIHVGDYIIPKNTLVTLCHYATSRDPAQFPEPNSFRPARWLGEGP---TPHPFASLPFGFGKRSCMGRRLAELELQMALAQILTHFEVQPEPGAPVRTRTVLVPERSINLQFLDR
CYP27B1_Frog              PST-SFQVLRQKIRSDLSLLT-AWQQFRSILGKHMLVEAYSDVLNDVVGDLIKKINNVVKDIAKEFYMFGLEGISSVLFESRIGCIQSINTMFVMTMPKFLH-KIFRKWDYMFAFAKGHIDKRMKDVEKV-EGKYLTYYL--QEKIPMKSIYGNVTELLLAGVDTISSTLSWSLYELAQHPDIQSAVYSEVEEIL-QG-IPSPSDVARMPLLKAVVKEVLRLYPVIPGNARVVADRDIQVGDYIIPKKTLITLCHYATSRDENVFSNPNEFQPDRWLKKED---THHPYASLPFGFGKRSCIGRRIAELEVYLALARILSHFEVKPEQPGLVMTRTLLVPEKEINLQFLER
Contig_2                  --------------------------------------------------------------------------------------------------------------------KGHIDQRLAAEEKV-EGRYLTFFL--QTGLPMKTVYSNVTELLLAGVDTISSTLSWTLYELSRHPEVQSRLREEVLKVL--GDIPEAADVAQMSLLKATVKEVLRLYPVIPANARVITERDIHVGGYIIPKKTLITLCHFATSRDPAVFSSPDEFLPQRWLNRDH---THHPYATVPFGVGKRSCIGRRIAELELYLAIARVS--------------------------------
CYP27B1_Danre             PSP-RFQVLRQQMRSELSLLT-SWQCVRSLLSKHMLVEAYDGALNAVVSDLLQKLKRIVSDISAEFYRFGLEGISSVLFESRIGCIQSINTMFVMTMPQWLH-RLLPKWDVMFEFAKGHIDQRLQQEEQL-EGRYLTYFL--QAGLPLTSVYSNVTELLLAGVDTISSTLSWSLYELSRHPDVQTALR?EVLSVM-KGRVPQASDVAAMPLLKAVVKEILRLYPVIPANARVIN-KDIEVGGYVIPKNTLITLCHYATSRDPQQFRDPDSFRPQRWGDRSD---RSHPYATVPFGVGKRSCIGRRIAELEVYLALSRILMHFTVEPARQDTVHTRTLLVPERQIDLRFTER
CYP24A1_Danre             PTNPGSALYRKSERLEIKLLI-L-------------------------ADLIK---GKMDDLYFELNKWSFETICYVIYDKRFGLITAVKTMMSTFPVELHK-TLNTKWDRIFSTAKHYIDKNLQKQ-----DDFLSDIF--NGNLTKKELYAATTELQVGGVETTANSMLWVIFNLSRNPCAQGKLLKEIQDVV--PATPRAEHIKNMPYLKACLKESMRVSPSVPFTSRTL-DKDTVLGDYTLPKGTVLMLNSQAIGVSEEYFDNGRQFRPERWLEEKS---SINPFAHVPFGVGKRMCIGRRLAELQIQLGLCWILRDYKIVATD-LPVDHSGTLVPSRELPVAFVPR
CYP24_Hum                 PTSPASALYRT-QRLEIKLLI-LWQRVRSAFQKKLMVMKLDNKINEVLADFMGRIDGHVEDLYSELNKWSFESICLVLYEKRFGLIMAIKTMMSTFPVELHK-SLNTKWDTIFKSVKACIDNRLEKY-----ADFLCDIY--QNRLSKKELYAAVTELQLAAVETTANSLMWILYNLSRNPQVQQKLLKEIQSVL--PERPREEDLRNMPYLKACLKESMRLTPGVPFTTRTL-DKATVLGEYALPKGTVLMLNTQVLGSSEDNFEDSSQFRPERWLQEKE---KINPFAHLPFGVGKRMCIGRRLAELQLHLALCWIVRKYDIQATD-NPVEHSGTLVPSRELPIAFCQR
CYP24A1_Mouse             PTNPGSALYRTAQRLEIKLMI-LWQRVRSAFQKKLMIMKLDKKINEVLADFMGQIDGRIQDLYSELNKWSFESICLVLYEKRFGLIAAIKTMMSTFPVELHK-RLNTKWDTIFKSVKPCIDHRLERY-----ADFLCDIY--QDHLSKKELYAAVTELQLAAVETTANSLMWILYNLSRNPQVQQRLLREIQSVL--PDTPRAEDVRNMPYLKACLKESMRLTPSVPFTTRTL-DKPTVLGEYTLPKGTVLTLNTQVLGSSEDNFEDADKFRPERWLEKEK---KINPFAHLPFGVGKRMCIGRRLAELQLHLALCWIIQKYNIVATD-SPVEHLGILVPSRELPIAFCPR
CYP11B1_Hum               RPGRLRKLQQVLHRMSLEVFL-LWRFNRLRLNPEVLVQRFLPMVDAVARDFSQALKSLTLDVQPSIFHYTIEASNLALFGERLGLLHALEVMFKSTPRSLSR-WTSPKWDCIFQYGDNCIQKIYQEL-QQ-YTSIVAELL--NAELSPDAIKANSMELTAGSVDTTVFPLLMTLFELARNPNVQQALRQESLAAA--ASEHPQKATTELPLLRAALKETLRLYPVGLFLERVA-SSDLVLQNYHIPAGTLVRVFLYSLGRNPALFPRPERYNPQRWLDIRG---SGRNFYHVPFGFGMRQCLGRRLAEAEMLLLLHHVLKHLQVETLT-QDIKYSFILRPSMCPLLTFRAI
CYP11B1_Danre             TGSGMNELFRSLRRMTLQVFL-KWRADRLLLNREVMVHRFLPLLDEVAQDFCRSLRTLTLDPSPDLFRFALEASCHVLYGERIGLISAVERMLATTPPRLLL-RLRASWDDIFSHAEQRIQRSYQRLDCS-FPGVLGKLM--AGQLSLELIQIHITELMAGGVDTTAVPLQFALFELARNPDVQECVRAQVLSSW--RQGDPLNALQGAPLLKGTLKETLRLYPVGITVQRYP-VRDIVLQNYHVPAGTLVQVCLYPLGRSAEVFSRPECFDPSRWSADADA--SAGGFRSLAFGFGSRQCVGRRIAENEMQLLLMHILRTFKLTVSS-TELSYTLILQPECPPRITFSTL
CYP11A1_Hum               PGDGLNLLFKSPERFLIPVLL-KWKKDRVALNQEVMTKNFLPLLDAVSRDFVSVLHNYSGDISDDLFRFAFESITNVIFGERQGMIDAIYQMFHTSPPDLFR-LFRTKWDVIFSKADIYTQNFYWELHHD-YRGMLYRLL--DSKMSFEDIKANVTEMLAGGVDTTSMTLQWHLYEMARNLKVQDMLRAEVLAAR--HQGDMATMLQLVPLLKASIKETLRLHPISVTLQRYL-VNDLVLRDYMIPAKTLVQVAIYALGREPTFFFDPENFDPTRWLSKDK---NITYFRNLGFGWGVRQCLGRRIAELEMTIFLINMLENFRVEIQH-LDVGFNLILMPEKPISFTFWPF
CYP11A1_Mouse             PGDGLNILFSCPERFLVPVLF-KWKKDRIVLNQEVMIKNFVPLLEGVAQDFIKVLHNFSGVISDDLFRFSFESISSVIFGERMGMINAVYQMFHTSPPDFFR-LLRTKWDVIFNKADEYTQNFYWDL-SQ-YPGVLYSLL--GNKLPFKNIQANITEMLAGGVDTTSMTLQWNLYEMAHNLKVQEMLRAEVLAAR--RQGDMAKMVQLVPLLKASIKETLRLHPISVTLQRYT-VNDLVLRNYKIPAKTLVQVASFAMGRDPGFFPNPNKFDPTRWLEKSQ---NTTHFRYLGFGWGVRQCLGRRIAELEMTILLINLLENFRIEVQN-LDVGFSLILMPENPILFNFQPL
CYP11A1_Danre             RWRSLSILFKAHNRINVDVLL-KWKTDRMILNKELLQGTFVPLLEEVGQDFVARVNQWTTDLTHDLFKFSLESVSAVLYGERLGLIDCVSVMFKTTPPGLLR-SIGSNWDGIFNQADRYIQNIFKQWNGK-YPGVLAILL--QDKLSIEDIKASVTELMAGGVDSVTFTLLWTLYELARQPDLQDELRAEISAAR--IAGDMVQMVKMIPLLKAALKETLRLHPVAMSLPRFI-TEDTVIQNYHIPAGTLVQLGVYAMGRDHQFFPKPEQYCPSRWISSK-----RQYFKSLGFGFGPRQCLGRRIAETEMQIFLIHMLENFRIEKQK-QEVRFELLLMPEKPIMLTIKPL
CYP11A1_Fowl              EWRGLNTLFKSMERFSVPVLL-KWRSDRLTLNKEVLVDSFVPLLDQVSQDFLRRARRWTADFSHELFRFALESVCHVLYGERLGLIDAVTLMFHTTPPALLR-HLNTKWDAIFTQADKCIQNVYRDITEE-HTGILFSLL--QDKLPLDDIKASVTEMMAGGVDTTSMTLQWAMLELARSPGIQERLRAEVLAAK--QEGDRVKMLKSIRLLKAAIKETLRLHPVAVTLQRYT-TQEVILQDYRIPPKTLVQVGLYAMGRDPEVFPKPEQFNPERWLVMG-----SKHFKGLSFGFGPRQCLGRRIAELEMQLFLMHILENFKIETKR-AEVGFDLILVPEKPIYLRLRPL
CYP20A1_Hum               T--TEKQHINPTTMLKS-SGGGSENHMRKKLYEN-GLKSNFALLLKLSEELLDKWLQHV-PLSQHMLGFAMKSVTQMVMGSTFEDQKNHGTVWSEILDGS----L---LMQLESVLRNIIKERKGR-NFS-QHIFIDSL---QGNLNDQQILEDSMIFSLASCIITAKLCTWAICFLTTSEEVQKKLYEEINQVFGNG-PVTPEKIEQLRYCQHVLCETVRTAKLTPVSAQLQ-DIEGKIDRFIIPRETLVLYALGVVLQDPNTWPSPHKFDPDRFDDELVM-K---TFSSLGFS-GTQECPELRFAYMVTTVLLSVLVKRLHLLSVEGQETK--LVTSSREEAWITVSKR
CYP20A1_Danre             N--TEKQHINPTTMLKS-SGSGVESMMRKKVYEG-ALENNFPLLLQQVEELVDKWAQHT-PLCAHFLGLAMKAVTQLAMGSRFRDRKNHEAIWSEILDGS----L---LAEMESVLKSVAKQRPGQ-GSS-Q-SFVNYL---QANLTERQVMEDGMVFTLAGCVITANLCIWAVHFLSVSEAVQDRLYHELVEVLGDE-LVSLEKIPQLRYCQQVLNETVRTAKLTPVAARLQ-EVEGKVDQHVIPKETLVIYALGVVLQDADTWSLPYRFNPDRFAEESVM-K---SFSLLGFS-GSQACPELRFAYTVATVLLSTLVRRLRMHRVDGQEAR--LVTTPKDDTWITVSKR
CYP19_Hum                 G---YCHIMKHY--SSRFIIFNNWKTTRPFFMKA-LLVRMVTVCAESLKTHLDRLESGYVDVLTLLRRVMLDTSNTLFLRIPLDEIQGYFDAWQALFFKI-S-W----VKDLKDAIEVLIAEKRCRILEE-CMDFATELILARGDLTRENVNQCILEMLIAAPDTMSVSLFFMLFLIAKHPNVEEAIIKEIQTVIGERD-IKIDDIQKLKVMENFIYESMRYQPVVDLVMRKA-LEDDVIDGYPVKKGTNIILNIGRMHRL-EFFPKPNEFTLENFAKNVPY-R-----YFQPFGFGPRGCAGKYIAMVMMKAILVTLLRRFHVKTLQGQESIIHDPDETKNMLEMIFTPR
Contig_1563               Y---FLHILRSY--IARFIIFNSWKKARSFFAK---LQRTVSVCVESTTKHLDNLHSGQVDTLNLLRAIVVNISNKLFLGVPFNEIHNYFETWQTVFFMI-G-W----GQELQDVIQELLEVKKKMILDD-DRDFATELIFAHGELSSENVRQCVLEMVIAAPDTLSITLFFMLLLLKQNPAVEESIVEEMKAVLGDGG-AENLKHQDLNLLEKFINESMRFHPVVDFTMRKA-LEDDTIDDIKIRKGTNIILNIGLMHKT-EYFTHPNEFTLDNFDKTVPN-R-----YFQPFGCGPRSCVGKHIAMVMMKAILVTLLSRYTVCPLQGRSSITNDPVEDEDSLAMRFIPR
Contig_1685               -------------------------------------------------------------------------------------IHLYFETWQAVYFKL-H-W----AQELKDAIEELVEQKRRAMLD--HINFTAKLIFAHGELSADDVRQCVLEMVIAAPDTLSLTLLFMLLLLKEHPLVELQLLREIDTVVGERRAVQNSDLPRLQVMESFINESLRFHPVVDFSMRRA-LADDVIDGYSVPKGTNIIVNTGHMHRT-EFFPKPNEFSLENFEKNTPR-R-----YFQPFGSGPRNCVGKYMAMVMMKAILVTLLSQYSVCPHDLVEMLTNDPVEKDEPLTMDFLPR
CYP19A1_Danre             S---FFHVLRKY--TSRFIIFNSWKKVRAFYAKA-LLQRTMEICTTSTNSHLDDLSQGQLDILNLLRCIVVDVSNRLFLGVPLNEIHKYFDTWQTVYFRL-D-W----AQELQDAITALIEQKKVQLLD--HLDFTAELIFAHGELSAENVRQCVLEMVIAAPDTLSISLFFMLLLLKQNPDVELKILQEMDSVLAG-QSLQHSHLSKLQILESFINESLRFHPVVDFTMRRA-LDDDVIEGYNVKKGTNIILNVGRMHRS-EFFSKPNQFSLDNFQKNVPS-R-----FFQPFGSGPRSCVGKHIAMVMMKSILVALLSRFSVCPMKACENITNNPVEEPSSLSVQLILR
CYP46A1_Danre             P--DFLTIMMSYPFVYRRLITAVWYRQRRIMDPA-FLRSLISTFDEMSERLMDKLEKTPAVMHDLVNCVTLDVICKVAFGVDLNFQNAVELCLKGMIPKN---WK---TELLRKTGEKWIQNRKTAV------DILTQILKSQNVTSTEDFEQMLDNFVMAGQETTANQLSFAIMELGRNPEIYKRAKAEVDEVLGTKREISNEDLGKLTYLSQVLKETLRLYPTAPGTNRWL-HEDMVINGIKIPGGCSVMFSSYVSQRLEKFFKDPLKFDPERFDVNAP----KPYYTYYPLALGPRTCIGQVFSQMEAKLVLAKLLQRFEFSLVPGQSFDDNGTLRPKSGVICNIKQC
CYP46_Hum                 P--PFLKFLMSYSKMYRALVSECWHKQRRVIDLA-FLVSLMETFNEKAEQLVEILEQTPVSMQDMLTYTAMDILAKAAFGMETSMSQAVKLMLEGILPGK---RK---IRFLRQVGRDWVQRRREAL------DILTQILKA----GAQDDEGLLDNFVIAGHETSANHLAFTVMELSRQPEIVARLQAEVDEVIGSKRYLDFEDLGRLQYLSQVLKESLRLYPPAWGTFRLL-EEETLIDGVRVPGNTPLLFSTYVMGRMDTYFEDPLTFNPDRFGPGAP----KPRFTYFPFSLGHRSCIGQQFAQMEVKVVMAKLLQRLEFRLVPGQRFGEQATLKPLDPVLCTLRPR
CYP46_Mouse               P--PFLKFLMSYSKMYRALVSECWYKQRKVMDLA-FLVSLMETFNEKAEQLVEILEQTPVSMQDMLTCATIDILAKAAFGMETSMSQAVKVMLEGIMPGK---RK---IRLLRQVGKDWVQRRREAL------DILTQILKA----GAQDDEVLLDNFVIAGHETSANHLAFTVMELSRQPEIVARLQAEVDEVVGSKRHLDYEDLGRLQYLSQVLKESLRLYPPAWGTFRLL-EEETLIDGVRVPGNTPLLFSTYVMGRMDTYFEDPLTFNPDRFGPGAP----KPRFTYFPFSLGHRSCIGQQFAQMEVKVVMAKLLQRIEFRLVPGQRFGEQATLKPLDPVLCTLRPR
CYP46_Rat                 P--PFLKFLMSYSKMYRALVSECWYKQRRVMDLA-FLVSLMGTFNEKAEQLMEILEQTPVSMQDMLTCATIDILAKAAFGMETSMSQAVKVMLEGIMPGK---RK---IRLLRQVGKDWVQRRREAL------DILTQILKA----GAQDDEVLLDNFVIAGHETSANHLAFTVMELSRQPEIVARLQAEVDEVVGSKRHLDYEDLGRLQYLSQVLKESLRLYPPAWGTFRLL-EEETLIDGVRVPGNTPLLFSTYVMGRMDTYFEDPLTFNPDRFGPGAP----KPRFTYFPFSLGHRSCIGQQFAQMEVKVVMAKLLQRLEFRLVPGQRFGEQATLKPLDPVLCTLRPR
CYP4V2_Hum                A--APLGILTSQSSMYKFLLT-SWRSRRKMLTPT-FLEDFLDIMNEQANILVKKLEQEAFNCFFYITLCALDIICETAMGKNIGAVRAVYRMSEMIWYLM---FK---LQILHTFTNSVIAERANEMKNK-RRAFLDLLLSVGNRLSHEDIREEVDTFMFEGHDTTAAAINWSLYLLGSNPEVQKKVDHELDDVK--SDPATVEDLKKLRYLECVIKETLRLFPSVPLFARSV-SEDYFTAGYRVLKGTEAVIIPYALHRDPRYFPNPEEFQPERFFPENAQ-G-RHPYAYVPFSAGPRNCIGQKFAVMEEKTILSCILRHFWIESNQKRELGGQLILRPSNGIWIKLKRR
CYP4V7_Danre              A--APIVVLSNHSYSYRFLLT-SWRNRRKMLTPT-FLSDFLEVMNEQTDILIQKMQGEPFNCFNFITLCALDIICETAMGKKIYAVQSVYKMSDIIIYNK---LK---LKILHSFTANVIRERAEFMGRK-RQAFLDMLLKTGQKLSHEDIQEEVDTFMFEGHDTTAASMNWALHLIGSHPEVQKAVQAELQEVFGSSEHVGVEDLKKLRYLECVIKESLRIFPSVPLFARSI-CEACHIDGFKVPKGVNAVIIPYALHRDPRYFPEPEEFQPERFMPENSK-G-RHPYAYIPFSAGPRNCIGQRFAMMEEKVVLATILRHFDVEACQSRELRGELILRPEKGIWIKLQRR
Contig_2650-1             ----------------------------------------------------------------------------------------------------------------------NIS------GKK-RRAFLDMLLKTGNSMSHQDIQEEVDTFMFEGHDTTAAAMNWALHLLGSHPEVQRKVHQELDEVFE---PINTEDLKKLRYLECVIKEGLRLFPSVPFFARTI-CQDTTIKGYKVPKGSNVIIFTYVLHRDPRFFPDPDEFRPERFLPENSV-G-RPAYAYIPFSAGLRNCIGQRFALMEEKVVLASVLRSFTVEACQKRELQGELILRPEKGIWIKLEKR
Contig_2650-2             ------------------------------VDPT-FLADFLEVMNEQAEILVEKLHKGVFNCFSHVTLCALDIICGQYSTQN---PNMSSVMSDIVVYYS---IG---LKVLHSFTYKNIS------EKK-RRAFLDMLLKTGNSMSHQDIQEEVDTFIPQGHDTTAAAMNWALHLLGSHPEVQRKVHQELDEVFE---PINTEDLKKLRYLECVIKEGLRLYPSVPFFARTI-CQDTTIRGFKVPKDSNVIIVTYALHRDPKYFPEPEAFRPERFLPENSV-G-RPAYAYVPFSAGLRNCIGQRFALMEEKVVLASILRNFTVEACQKRDLQGELILRPENGILIKVEKR
CYP4F2_Hum                P--RWFPVLFAAKFFYSFLLL-SWSRHRRMLTPA-FLKPYMKIFNESVNIMHAKWQSACLDMFEHISLMTLDSLQKCVFSFDSHCIAAILELSALVLYYL---TP---CRLVHDFTDAVIQERRRTLKSK-TLDFIDVLLLSGKKLSDEDIRAEADTFMFEGHDTTASGLSWVLYHLAKHPEYQERCRQEVQELLKDREEIEWDDLAHLPFLTMCMKESLRLHPPVPVISRHV-TQDIVPDGRVIPKGIICLISVFGTHHNPAVWPDPEVYDPFRFDPENIK-E-RSPLAFIPFSAGPRNCIGQTFAMAEMKVVLALTLLAFRVLPDHTE-PRPELVLRAEGGLWLRVEPL
CYP4F43_Danre             P--RWISLLTASRIFYGFLLL-QWSRHRRLLTPA-FLKKYVHIFNQSTNIMHDEWREHSVDMFEQISSLTLDSLLKCTFSCDTHSISAILDLSRLLLYWR---SA---CAVVHQFTADIVQERRTQLKRK-NTDLIDLLLLAGEALTNEEIKAHADMFMFAGHDTTASALSWIFYNLAMNQDYQERCRAEVRDLLADRDTIGWEDLSQLTFTTMCIKESLRLHSPVLALTRYY-SQNMKPGDCVIPHGCLCLISIYGVHRNPQVWPDPLVFDPTRFDPHNSD-S-RSPHAFIPFSAGPRNCIGQNFAMAEMKVVVALTLARFKILPGPKP-VRYQLVLRAEGGMILHFQEL
CYP4T8_Danre              P--AWLTILTT-DYAYKFLLV-SWFRHRRLLTPG-FLKPYVKLISDSTKVMLDKWEEESFELFKHVSLMTLDSIMKCAFSCNSNCIQAVFDLCHLVIFHL---SP---ASIAHNHTAEVIRKRKEVLNRR-YLDFLDILLSAQQGLSDEDIRAEVDTFMFEGHDTTASGISWIFYNLACNPEHQEKCRQEIQQALDGKDTLEWEDLNKIPYTTMCIKESLRLHPPVPGISRKL-TKPLTFDGRTVPEGCTIGVSIYGIHMNSTVWENPYKFDPLRFLPENAA-N-RSPHAFVPFSAGPRFVTRSV----------------------------------------------
CYP4Z1_Hum                P--AWFILLKR-AVSHKILVT-LWKKHRQIVKPG-FLKIFITMMSESVRMMLNKWENSRLELFQHVSLMTLDSIMKCAFSHQGSILKAVFNLSKISVFKF---SS---NQELHQFTEKVIQDRKESLKRR--WDFLDILLSATKDFSEADLQAEVKTFMFAGHDTTSSAISWILYCLAKYPEHQQRCRDEIRELLGDGSSITWEHLSQMPYTTMCIKECLRLYAPVVNISRLL-DKPITPDGRSLPAGITVFINIWALHHNPYFWEDPQVFNPLRFSRENSE-K-IHPYAFIPFSAGLRNCIGQHFAIIECKVAVALTLLRFKLAPDHSRPPQRQVVLKSKNGIHVFAKKV
CYP4X1_Hum                P--TWFTLLSR-QYLQKFLAA-LWFQHRRLLTPG-FLKAYIEVMAHSVKMMLDKWEDTSVEVYEHINSMSLDIIMKCAFSKETNCAKAIFELSKIIIFKL---SP---SRVLNQYTDTIIQERKKSLKRK-YQDFLDIVLSAGSSFSDIDVHSEVSTFLLAGHDTLAASISWILYCLALNPEHQERCREEVRGILGDGSSITWDQLGEMSYTTMCIKETCRLIPAVPSISRDL-SKPLTPDGCTLPAGITVVLSIWGLHHNPAVWKNPKVFDPLRFSQENSD-Q-RHPYAYLPFSAGSRNCIGQEFAMIELKVTIALILLHFRVTPDPTRPLTNHFILKPKNGMYLHLKKL
CYP4X1_Mouse              P--AWLIFLSR-QYLHQLLLN-LWFQHRCLLTPA-FLKPCVDTMAHSVKVMLDKWEETTIEVFEHINLMTLDIIMKCAFGQETNCVKATFELGEIIIFKL---SP---GKVIHQYTEKIIQDRKKILT---SQIFLDIVLSAERAFSDADLRAEVNTFMWAGHDASAASISWLLYCLALNPEHQDRCRTEIRSILGDGSSITWEQLDEMSYTTMCIKETLRLIPPVPSISREL-SKPLTPDGHSLPAGMTVVLSIWGLHHNPAVWNDPKVFDPLRFTKENSD-Q-RHPCAFLPFSSGPRNCIGQQFAMLELKVAIALILLHFQVAPDLTRPPASHTVLRPKHGIYLHLKKL
CYP4A11_Hum               P--SWLVILGR-HGSYRFLLL-LWFQHRRMLTPA-FLKPYVGLMADSVRVMLDKWEDSPLEVFQHVSLMTLDTIMKCAFSHQGSIIQAISDLNNLVIYSL---TS---CQLAHQHTDQVIQLRKAQLRKR-HLDFLDILLLAGSILSDKDLRAEVDTFMFEGHDTTASGISWILYALATHPKHQERCREEIHSLLGDGASITWNHLDQMPYTTMCIKEALRLYPPVPGIGREL-STPVTPDGRSLPKGIMVLLSIYGLHHNPKVWPNPEVFDPFRFAPGSA----QHSHAFLPFSGGSRNCIGKQFAMNELKVATALTLLRFELLPDPTRIPIARLVLKSKNGIHLRLRRL
CYP4B1_Hum                P--TWLAVYSR-PDVYDFLLV-LWLQHRKLLTPG-FLKPYVAVFTESTRIMLDKWEGKSFDIFCDVGHMALNTLMKCTFGRGDT-YLAVSDLTLLMIYWL---TP---CQVAHDHTDQVIRERKAALNRR-HLDFLDILLGADIKLSDADLRAEVDTFMFEGHDTTTSGISWFLYCMALYPEHQHRCREEVREILGDQDFFQWDDLGKMTYLTMCIKESFRLYPPVPQVYRQL-SKPVTVDGRSLPAGSLISMHIYALHRNSAVWPDPEVFDSLRFSTENAS-K-RHPFAFMPFSAGPRNCIGQQFAMSEMKVVTAMCLLRFEFSLDPSRLPIPQLVLRSKNGFHLHLKPL
CYP26A1_Hum               PGTGPFRILLGR--LVSVCLSNLHKQRKKVIMRA-FLECYVPVITEEVGSSLEQWL-------RGLLVYMFRIAMRILLGCEPQLVEAFEEMTRNL-PFS--------RNLIHARIEQNIRAKICGLGQG-CKDALQLLIEHGERLDMQALKQSSTELLFGGHETTASAATSLITYLGLYPHVLQKVREELKSKGLLCKKLDMEILEQLKYIGCVIKETLRLNPPVPGGFRVA-LKTFELNGYQIPKGWNVIYSICDTHDVAEIFTNKEEFNPDRFMLPHPE-D-ASRFSFIPFGGGLRSCVGKEFAKILLKIFTVELARHCDWQLLN-GTMKTSPTVYPVDNLPARFTHF
CYP26A1_Danre             PGTGPFQILLGK--LVSVTLSNVHKNKKKAIMRA-FLEHYIPVIQQEVKSAIQEWL-------SCVLVYMFRIAMRILLGFEPEQVEAFEEMIKNL-PFS--------RNFIHSKIEENIRKKIQDDEQK-YKDALQLLIENDEPFSLQAMKEAATELLFGGHETTASTATSLVMFLGLNTEVVQKVREEVQEKVEMGMGLSMELLDQLKYTGCVIKETLRINPPVPGGFRVA-LKTFELNGYQIPKGWNVIYSICDTHDVADVFPNKEEFQPERFMSKGLE-D-GSRFNYIPFGGGSRMCVGKEFAKVLLKIFLVELTQHCNWILSN-GTMKTGPTIYPVDNLPTKFTSY
CYP26C1_Hum               KGSGPFTILLGR--LVRSTLLGAHRRRRKVLARV-FLERYVPRLQGALRHEVRSWCVSV---------YTFRMAARILLGLRLDEARTFEQLVENL-PFS--------RDQLHRHLEGAISEKLHEDAAE-PGDALDLIIHSGHEPSMQELKESAVELLFAAFFTTASASTSLVLLLLQHPAAIAKIREELVAQGLGRADLSLAALGRLRYVDCVVKEVLRLLPPVSGGYRTA-LRTFELDGYQIPKGWSVMYSIRDTHETAAVYRSPEGFDPERFGAARED-SASSRLHYIPFGGGARSCLGQELAQAVLQLLAVELVRTARWELATPAAMQTVPIVHPVDGLRLFFHPL
CYP26C1_Danre             QGSGPLKILLGT--VVCTTLVNSHKRKRKVLAKV-FQ*APFIRLQDVVEFDIAKWCVEV---------TTFRITVGVVLGMHLKDSKALEQLMNNL-PVS--------REILHSAMEKIIEEKLKKQASD-YCDAFDYMLSSDYELTMQELKSPAVELIFAAHSTTASASTSLIMQLLRHPDVSERARAELESEGLITDYLSLEKLSQLSYLDCVVKEVLRFLPPVSGGYRTV-LQTFELNGYQIPKGWSVMYSIRDTHETAEAYQNPEFFDPDRFCVGREE-S-SERFSYVPFGGGVRRCIGRELALIVLKTLAVELLATADCTLATQTRMQTVPIVHPVNGLHVFFNYR
CYP26B1_Hum               KGSGPLKILMGH--LVSTTVSNSHRNKRKVFSKI-FLESYLPKIQLVIQDTLRAWSINV---------YTFRMAIRVLLGFSIPEFEVYQQFVDNV-PFS--------RQILQKGLEKAIREKLQCTGKD-YLDALDLLIESGKEMTMQELKDGTLELIFAAYATTASASTSLIMQLLKHPTVLEKLRDELRAHGILHSTLRLDTLSGLRYLDCVIKEVMRLFTPISGGYRTV-LQTFELDGFQIPKGWSVMYSIRDTHDTAPVFKDVNVFDPDRFSQARSE-D-DGRFHYLPFGGGVRTCLGKHLAKLFLKVLAVELASTSRFELATRTRITLVPVLHPVDGLSVKFFG-
Contig_1854               -----------------------------VFAKV-FLQSYLPKIQQVIQESLRVWSSTVMNVCKCVCVSSFTMAVRVLLGFRVSEFSTFQDFVDNL-PFS--------RDTLQRSIEKAILEKPLS-SKD-YSDALDVLMESGTELSMQELKESTIELIFAAFATTASASTSLIMQLLRHPQVLERLRDELRARGLLQNELRLDTVVSLRYLDCVIKEVLRLFTPVSGAYRTA-VQTFELDGVQIPKGWSVMYSIRDTHDTSSVFKDVDAFDPDRFSQERGE-D-EGRFHYLPFGGGVRSCLGKQLATLFLRLLAIELASTSRFELATRSRMVTVPVVHPTDGLKVKFYG-
CYP26B1_Danre             KGSGPIKVLMGS--LVTVSLANSHRKRRKIFAKV-FLESYLPKIQQVIQETLRVWSINV---------YSFNMAVRVLLGFRIPEFSTFQEFVENV-PFS--------RDSLQKSIEKAIREKPLHTGKD-YTDALDVLLESNTELTMQELKESTIELIFAAFATTASASTSLVMQLLRHPAVLEKLREELRSCGLLHDELRLDSIISLKYLDCVIKEVLRLFAPVSGGYRIA-TQTFELDGVQVPKGWSVMYSIRDTHDTSAVFKDVEAFDPDRFSPERSE-D-EGRFHYLPFGGGVRSCLGKQLATLFLKLLAVELAGGSRFELSTRTRMISVPVVHPTDGLRVKFFG-
Contig_1333               ------DLNAEY--SKLTIPNA----QKKLLKTG-LFRDHVRIIEAETIEYFQRWGG----VENLFEALSELIILTASSCLHGKEVAQLYADLDGG--GWLP-LP---KNIFFKVIQKRRQ------AEK-VDDFLQTLVDAGRPLTDDEIAGMLIGLLLAGQHTSSTTSSWMGFFLAQDKSLQDRCYTEQKAVCGED-PLDFDQ--------RCLKETLRLRPPIMQHTLSC-IILQTAAGYTIPVGHQVCVSPTVNHRLHDTWVERLEFNPERYLTDSPA-A-GEKFAYVPFGAGRHRCIGENFAYVQIKTIWSTMLRMYEFELVDGYTINT-MIHTPHNPV-IRYKRR
CYP51_Hum                 ---PPFDLNAEY--SRLTVPNPVFLEQKKMLKSG-LFKQHVSIIEKETKEYFESWGG----EKNVFEALSELIILTASHCLHGKEVAQLYADLDGG--GWLP-LP---KDIFYKAIQKRRQ------QEK-IDDILQTLLDAGRPLTDDEVAGMLIGLLLAGQHTSSTTSAWMGFFLARDKTLQKKCYLEQKTVCGEN-PLTYDQLKDLNLLDRCIKETLRLRPPIM-----------TVAGYTIPPGHQVCVSPTVNQRLKDSWVERLDFNPDRYLQDNPA-S-GEKFAYVPFGAGRHRCIGENFAYVQIKTIWSTMLRLYEFDLIDGYTVNT-MIHTPENPV-IRYKRR
CYP51A1_Danre             ---SPFDLNAEY--ARLTVPNPLFLEQKKMLKTG-LFKQHVEIIEEETKDYFRRWGG----ERNLFDALSELIILTASRCLHGCEVAQLYADLDGG--GWLP-LP---KKIFYNVIKKRRE------TEK-HDDILQTLIDAGRPLSDDEIAGMLIGLLLAGQHTSSTTSAWMGFFLARDRALQERCYSEQKSVCGEE-PLHYDQLKDLSLLDRCLKETLRLRPPIM-----------KVGEYTIPPGHQVCVSPTVNHRLQDTWAERLDFDPDRYLHDNPA-A-GEKFAYIPFGAGRHRCIGENFAYVQIKTIWSTLLRMFDFELVDGHPVNT-MIHTPHNPI-IRYTRR
CYP3C1_Danre              ---PPFTILVKY--STFTGITLVWRRIRSSLSPY-FLKEIFPIAMTHADRFIKNMENLPLKIKDVVAPYSLDVVASSSFSVDFDSVTSIKSFFNINCPSAAN-LL---TDFYYKALRKIKDEH----SNG-RVDFLKLMIQNVKGLTDHEILSQSFIFILGGYETTSTTLSYLLYNLATNPDCLEKLVEEIDKNFPLD-PITYDALMRMDYLEMAIHESMRVFPAGPRLERVC-KKTVEINGITIPKNTLVGIPLYVLSRDPDLWESPNEFKPERFSPESKT-E-INQCAFMPFGLGPRNCIGMRFALMMMKLLVVKLLQKYTVETCKETPVQF--FFQPKVPITLKLIPR
CYP3_Rat                  ---PPFTVLVKY--STFTAISISWKRIRALLSPT-FLKEMFPIINQYTDMLVRNMRGKPTSMKDIFGAYSMDVITATSFGVNVDSVEKIKKLLKFDFPFLTP-LF---IDFFKTSVERMKENR----EKQ-RMDFLQLMINSHKALSDVEIVAQSVIFIFAGYETTSSALSFVLYLLAIHPDIQKKLQDEIDAALPNK-HATYDTLLQMEYLDMVVNETLRLYPIAGRLERVC-KTDVEINGVFIPKGTVVMIPTFALHKDPHYWPEPEEFRPERFSKKNQD-N-INPYMYLPFGNGPRNCIGMRFALMNMKVALVRVLQNFSFQPCKETPLKKQGLLQPEKPLLLKVVSR
CYP3A4_Hum                ---PPFTVLVKY--SVFTAISIAWKRLRSLLSPT-FLKEMVPIIAQYGDVLVRNLRGKPVTLKDVFGAYSMDVITSTSFGVNIDSVENTKKLLRFDFPFLIP-IL---TNFLRKSVKRMKESR----QKH-RVDFLQLMIDSHKALSDLELVAQSIIFIFAGYETTSSVLSFIMYELATHPDVQQKLQEEIDAVLPNK-PPTYDTVLQMEYLDMVVNETLRLFPIAMRLERVC-KKDVEINGMFIPKGWVVMIPSYALHRDPKYWTEPEKFLPERFSKKNKD-N-IDPYTYTPFGSGPRNCIGMRFALMNMKLALIRVLQNFSFKPCKETPLKLGGLLQPEKPVVLKVESR
CYP3A7_Hum                ---PPFTVLVKY--SVFTAISIAWKRIRSLLSPT-FLKEMVPIIAQYGDVLVRNLRGKPVTLKHVFGAYSMDVITSTSFGVSIDSVENTKKLLRFNFPFLTP-IL---ISFLTKSVKQIKEGR----QKH-RVDFLQLMIDSHKALSDLELMAQSIIFIFAGYETTSSVLSFIIYELATHPDVQQKVQKEIDTVLPNK-PPTYDTVLQLEYLDMVVNETLRLFPVAMRLERVC-KKDVEINGMFIPKGVVVMIPSYVLHHDPKYWTEPEKFLPERFSKKNKD-N-IDPYIYTPFGSGPRNCIGMRFALVNMKLALVRVLQNFSFKPCKETPLKFGGLLLTEKPIVLKAESR
Contig_3024               -------------------------------------------------------------------------------------------------------------------------------------------------LSDHEILSQAMIFLFAGYETTSSSLCFLAYNLAVNPEVMEKLQAEIDSTFPNK-SAQYQEVMQMEYLDCVVNESLRLYPIA-RLERVA-KASVEINGLLIPKDMVVMVPTWPLHRDPDIWPEPEAFKPERFSKENKD-N-IDPYTYMPFGIGPRNCIGMRFALVMMKLAIVEILQKYSFSVCKET---------------------
CYP3A65_Danre             ---TPFTVLIKY--SLFTAVSIAWRRIRSVLSPS-FLKEMFGIMKKHSHILVDSMGGESADIKEFFGAYSMDVVTSTAFSVDIDSVTNIKKMLKFDFPFMAP-VL---TDFFYAALQKIKSDRDTKTTKK-RVDFLQLMVDSEKGLSDHEILSQSMIFIFAGYETSSSTLSFLFYNLATNPETMKKLQEEIDETFPNQ-PVDYETLMSMDYLDAALSESLRLYPVAARLERVC-KKTVEINGLLIPKDLVVMVPTYALHRDPDYWSEPESFKPERFTKGNKE-S-IDPYMYMPFGLGPRNCIGMRFAQVTMKLAIVEILQRFDVSVCDETPLEFNGLLSPKDPIKLKLQPR
CYP5A1_Hum                ---PPFQVLVEF--SNFTSVLFLWEEVRGALMSA-FLNEMVPLISQACDLLLAHLKGDAFDIQRCYCNYTTDVVASVPFGTPVDSVKHCKRFFEFCFPSIMV-PL---NGFFNKLIRNVIALRDQQ-EER-RRDFLQMVLDAARPLTVDEIVGQAFIFLIAGYEIITNTLSFATYLLATNPDCQEKLLREVDVFKEKH-APEFCSLEGLPYLDMVIAETLRMYPPAFRFTREA-AQDCEVLGQRIPAGAVLEMAVGALHHDPEHWPSPETFNPERFTAEARQ-Q-HRPFTYLPFGAGPRSCLGVRLGLLEVKLTLLHVLHKFRFQACPETPLQSKSALGPKNGVYIKIVSR
CYP5A1_Danre              ---PPFQVMVKF--NKFPSLIMLWKRVRSILTPT-FMKEMVPLINTATETLLRNLKENSFNIHKCFGCFTMDVIASVAFGTQVDSVHQASKFFAFSFPFLLR-PL---NSFFTQCIQKMIKQRDDL-EQR-RKDFLQLMLDVKRMMTEDEIVGQSFIFLVAGYETSSNTLAFTCYLLAVHPECQKKLQEEVDEFFSRH-MVDYANVQELKYLDMVICESLRLYPPAFRVARDV-EEDTVLNGQFLPKGASLEIPTGFLHYDPEHWTEPTKFIPERFTPEAKA-R-RHPFVYLPFGAGPRSCVGMRLAQLEIKVALVHIFRRFNVLACEDTPLESHTTLGPKNGVMVKITER
