# Supplementary material for: The round goby genome provides insights into mechanisms that may facilitate biological invasions
Source: BMC Biol. 2020 Jan 28;18:11. doi: 10.1186/s12915-019-0731-8 (PMC6988351; doi:10.1186/s12915-019-0731-8)
Supplement: Supplementary file 27 — NLR candidate regions. [file 12915_2019_731_MOESM27_ESM.fas]

>NEME_12:105907-107827
TGTCCTTGTCCTGTTTCAGAGGAGCATCAGCGCCACCTGCTGGCCCGCTGTCAGTCTGTG
AGTGAAGGTCTGGAGCAGATCGGAGTCAGGGTTCAGCTCGACAGCGTTTACTCAGAGCTG
TTCATCATTGAGACCAGAGGGGGCAGCACTGAGGTGAGAGCTCTGACCCCTCCCTCTGAC
CCCTCCCTCTAACCCCGCCCCTGACCCTGACCACTAACCCCGCCCCTGAGCCTTAAAGAC
CTCTTCTTCTGGCTGATCCTTTTCTTCCACAGCTGCAACGTTTGGAGACTCAGTTCACGA
AGAGGAACTTCCCGGAGCCGACGCTGAAACTCCACGACCTGTTCACACCTGAGGAGGAAA
CCCCGCCCCTTTAAGCCAGGCCCCGCCCCCTCTGCGGCTGGTGCTGACGCTGGGCGTGGC
TGGCGTGGGGAAGACCTTCTCGGTGTTGAAGTTCTGCCTGGACTGGGCCCAGGGCTCGGA
GAACCAGGAGCTGCAGCTGGTGATTCCACTGTCCTTCAGAGAGATGAACCTGCTCTCCAC
TAGGGAGCGCTGCAGCCTGATAGAGCTGATCCACCTGCTCCATCCTGCGCTGAAGACGCT
GCCTCCACACGCTCTGTCTGTCTGTAAGCTCCTGCTGATCTTTGACGCCCTGGACGAGAG
CCGCCTGCCTCTGGACTTCAGCTGTGAGGTCGTCTCTGAGGTCACGCAGAGCTCAGAGGT
CAGTGTTCTGCTGGTGAACCTCCTCAGAGGAGACCTCCTTCCTCACGCCCTAATATGGAT
CACCTCCCGCCCAGCAGGGGCCAATCAGCTGCCAGCGCGGTGCGTGCACAGGGTCACGGA
GGTCAGGGGCTTCTTCACTGAGCTGCAGAAGGAGATGTTCTTCAGCAGGAGGTTCTCAGA
CCCTCAGCAGCTCCACCGCGTCCTGTCCCACCTCAGAAGCTCCTGCAGCCTTAGTGTCAT
GGCCCAGATCCCTGTGTTCTGCTGGATCTTCTCCACCGTCCTGGAGCACGAGCTGAAGAG
CGGTCAGAGCGGCCCGCTGCCCCAGACCCTCACCGAGCTGTACGCGCACTTCCTGCTGGT
GCAGACGCAGAGGAAGAGGAAGTACGGAGGTCCGAGCGGTGAGAGCTCAGAGCTGACGTC
AGGCGAGAGTGACCTCCTCCTGAAGCTCAGCAGGCTGGCTCTGCAGCAGCTGCTCAGAGG
AAACATCTCGTTCTACAGAGAGGACCTGGAGGAGGTGGGTCTGGACCTCACTGAGGCCTC
GGTCCAGTCCGGCCTCTGCTCCACGGTCTATATGAGAGAGAGCGTGATCTTCCACTGCCC
TGTCTACAGCTTCGTCCACCTGAGCGTGCAGGAGTTCATGGCGGCGCTGTACCTTCACGT
CTGCTTCAGCCGAGGTCACAACGAGGAGCTGCGGGAGTTTCTGGGAGACTGGGACGACCG
CGACTCTCTCCACGTTCTCCTCCATAAAGCTCTAGAGAAGTCCTTCCAGAGTCCGTGCGG
TCACCTGGACCTGTTCGTGCGCTTTCTCCACGGCCTGTGTGTCCCGGCCACGCGTCGCCT
GCTGGGGGCGCTGCTCCATCCCACAGACTACGGCTCGAGTGTGGACAAAGTGATCTACAA
ACTGAAGTTCATGAACACGGAGGTCCTGCCTCCAGACCGGAGTGTCAACATCTACCACTG
TCTGAGTGAGATGAAAGATCAGACGTTCCTCCAGGAGCTGCAGGAGGTGCTCGGGGACAC
AGACCTCCTCTGCTCCTGGGACGGCTCCAGGAGGCTCTCCGGGATCGTGTGCTCAGCGCT
GGGACACATGCTGCAGATGTCGGAGCAGGTCCTGGAGGAGCTGGACCTCAGGAAGTTCAA
CACTTCACATGAAGGCCGGAGGAGGCTGCTGCCCGCCGTCCGCAACTGCACACGGGGCAT
G

>NEME_27:1106934-1108805_1108808-1109038_1111819-1112463
ATCTCACCTCCTGCCTCCAGTTTCCTGGCAAATCACAGTTCCATCATTAGCATCCTATCT
GTACATTCACTGTCTGTCCCTCCAGCTCAGATTTTTCTTGTGTTTTCAGAGACATTTGGA
TCTCTCTTTGAGCAAAAACTCAGGTCAAGTCTACAGCTGAAGTTCAGTCATGTGTTTGAG
GGTGTGGATAAACCAGGAAAATCCGTCCCCCTGCACCAGATCTACACAGAGCTCTACATC
ACAGAGGGAGAGGCCTCAGAGGTCAACCAGGAACATGAGGTCAGACACATTGAGACCATG
TCCAGAAGACCAGCAGAGATCCCAATAGCATGTGAGGATATCTTCAAACAACGTCCCGAT
TTCGAGAAGCCAATCAGGACAGTGATGACGACGGGCGTGGCAGGAGTGGGAAAAACAGTT
CTGACTCAGAAGTTCAGTCTAGACTGGGCTGAAGGCAGAACCAACCAGGATGTCCAGCTG
CTGTTCCCCTTCACTTTCAGAGAGCTCAGTGTGCTCAGAGACAAAGAGTACAGCCTGGTG
GGACTGCTGCACCACTTCTTCGGTGAAACCAAAGGACTCTGCAGTTTGGAACATCTAACG
GTGGCCTTCATCTTTGACGGTCTGGACGAGTGCAGACATTCTCTGGACTTCACCAACACC
AAGGCCCTGACTGAGCCCACAGAGAGCGCCTCAGTGGAGGAGCTGCTGGTGAACCTCATC
AGGGGGAGCCTGCTTCCCTCTGCTCGCCTCTGGATAACCACACGCCCAGCAGCGGCCAAT
CAGATCCCGTCTGAGTGTGTCTCCATGGTGACAGAGGTGCGAGGGTTTAATGACCCACAG
AAGGAAGAGTACTTCAGGAAGAGGTTCAGAGATGAGCAGCAGGCCACAGCCGTCATCGCC
CATATTAAGAGCATCCGCAGCCTGTACATCATGAGCTACATCCCAGTCTTCTGCTGGATC
CTCTCCACAGTCTTTGAACATGTGTTGAAAACCAAACAGAGAGGAGAGCTGCCCAAGACA
CTCACCCAGATGTACATCCACTTCCTGGTGGTCCAGGCCAAAGTCAAGAACATCAAGTAT
GAAGGAGGATCTGAGACAGACCCACACTGGAGTTCAGAGACCAGGAAGATGGTGCGGTCT
CTGGGAAAACTGGCCTTTGAGCAGCTGCAAAAAGGAAACCTGATCTTCTACGAGAGTGAC
CTGAGCGAGTGTGGGCTGGATGCTGCAGAGTTCGCTCGTTACTCTGGAGTCTTCACAGAG
GTCTTTAAAGAAGAGCCAGGCCAAGGCAAGAACAAGATTTACTGCTTCATCCATTTGAGT
GTGCAGGAGTTTCTGGCTGCTCTTCATGTGCATCTGACCTTTTTTTCTGGTGAGAAACTT
CTGTCAGAGCCAAAAATGTCTACGAGGTCAAAGTCTGCATTCTATTGCTCTGCTGTGGAC
CGGGCCTTACAGAGTCCAAACGGACACCTGGACCTGTTCCTGCGCTTCCTCCTGGGGCTG
TCCCTGCCGACTAACCAGAGCCTGCTGCAGGGTCTGCTGACTCAGACAGGTGGAAGCTCT
CGGACCAATAGAGAGATACTAGGCTACATCAAAGAAAAGCTCAACAATGGTGTGTCTGCA
GAGAGGAGCCTGAACCTGCTGCACTGTCTGAATGAGTTAAACGACAGCAGTCTGGTGGAG
GAAATACAGCAGTTCATGAGAGAAGGATGTTTTTCGGAACGACACATGTCTGCTGCTCAG
TGGTCGGCTGTGGCCTTCCTTTTACTGTCCTCAGACTTAGACCAGGAAGAGTTTGACCTC
AGAAAATATGATCCTTCAGAAGAAGTTCTGCTGAGGCTGCTGCCGGTCGTCAAAGCGTCT
TGCAAAGCCAAG

>NEME_33:2673159-2674394_NOD1
TTGTTTCGTTTCTTTATTTCTTCAGTCAGCAGATACAGTGAGAAGCTGAGGCGAGAGATG
AGCCGCGACACCAGTTTCATCATGTCGTACGGTCAACAGGAGGAGACTCGACTGGAGGAC
CTCTATACTGACACACTGATGGAACAATTTAATGACGCCAATGAGAGCCTGGGATTTTTA
GACACTTTGCACAATCTGCTGACTGATCACGCTGTCTTCAACCCACAAGGAGAGATCATC
TACGTAGTCGGCGATGCTGGTGTGGGCAAATCTATTCTCCTACAAAAGCTACAAAACCTA
TGGTCCAAGAAGGAGCTAGATACAGACACCATTTTCTTATTCAAGTTCCGGTGTCGGATG
TTTAGCACTTTTAAAGACTCTGAACACATCTCTTTCAGGGACTTGCTCTTCAAGTACAAC
TGCTACCCCGATCTTGACCCCGACAGTGAAGTTTTTGACTACATTGTGCGTTTCCCTCAC
AAAGTCCTCTTCACTTTTGACGGATATGATGAAATTCAAGACGATCTAGCGCGGTACAGT
GTCCCTGAAATGGTCTCCCCGGAAGAGAAAGCCCATCCGCTGCAATTACTCACAGGTTTA
CTCTGCGGCAAGCTGCTTCACGGCTCCCAGAAGGTGTTAACAGCTAGGACAGGTATTGAA
ATGCAGCACAAAGTAGTGAAAAAGAAAGTCATTTTGCGTGGCTTCTCCCCATCGCACCTC
AAAACCTACATCCACTTGCACTTTAAGGACCAAGACCAAAGAGACCGAATTGAAATCCAG
TTGGAGGCTAGCCCTCACCTGTGCGGCCTTTGCTCCACGCCACTGTTTTGCTGGATCGTC
TTCAAAAGCATTACGCATCTACACACCGTGCACGATAGTTTTGAGTTGCCAGACGCGTGC
ATAACACTGACCGATATATTTCTACTGCTGTGCGAGATGTTTTTGACCCGTTTAGCCCCG
CCCCCTTCATCCATTCAAAGGAAAAACATCCGCTGTGCAGCTGAAACTTTCAAATCGGGC
TTGAGACCTCTTGCCGGATTTGCTAAGCTCGCTTTGCAAGGGTTTGAAAGGGGACGTTTT
TATTTTAGCCAGGATGAGCTGAGGGCTTGTGGGCTAACTGAAGAGGACAACGCACTGGGT
TTTCTTAAAGCAGCGAGTGAATATGAAACCACTGACAATCCAGCGACTTTTGAGTTTCTC
CACTTGACGAGCTACAGTCTTCTTGCTGCGTTTGCT

>NEME_37:6681378-6682748_neg
AGCAAAGCCTGTCCTTGTTATTGGGCCCACGGGTTCTGGCAAAACTACCACGTTGGAGAA
GTTTATTGCAAACAGTTTCAAAGACCAACAAGTACAGAGATTCTCTCATATTCAATCTTT
CGATTTGGTGACATTAATTTACTCGAAGCTCCCATTTCGTTTAAGGCACTTTTAGAACAC
AGCCGTATTCCCCAATCAAAGCCAATCCCAATTACAAAACCTGCGGATGTTTTGTTTATT
TTTGATGACTTGGACAAATATAGCCACAGTTTAGATCCATCACTGAGCAGTCTTTGCTCC
GACCAAGACCAAACCACCACTGTTTCCTCCTTAATTGCAAGTCTTCTCCATGGATCTCTG
ATGCCAGGCGCAAGCTTTATAATAGCATCCCAGACTTCACCAAATTTGGAGTTTCTGAGT
GGGGTTCAACTTGAAGTCTTGGGATTTCTGAAGCCCCAAAGAGATGCCTTCTTCAGTAAC
TTTTTTCCAGACCCAGTTACTGCTAAGAATGCCCTACTTCATTTTGAAACAACTCTTGGA
TTTTACGATTTCTCCAAGTCTCCACAGTTTTGCTATACAGTTTGTTCTGCCTACAACTTT
CTCATCAATTCTGGTACTAAACTTCCCATGACCCTTACGCAACTGTTTGTTCACATTTTG
GTTTACTTGATAGACAAAATAACGCAAAAAGACAAAATGATAAATATAGTGAGGGCCCTT
GGAAACCTGGCATCCCATTGTGCACTTAATTCGCAATCAAATGTTCAAAGAGACACACTG
GATGAATTTGGTCTTCTTTCGGAGTTTCCCCTCAGTGATTTTTTATGTGTTTATGGTGAA
TCCGACAAAGCTATCTATTCCTGGCGTTCCCCGCTCATGCAAGAATTCATTTTAGCTGTT
TCTGTCTTACTTGGTCTGTCTTTGCATAGTGTAGAGGAGATTTTGGAGAAACATAAAAAG
CATACACATTTTCTTGACATCTTTATGAGTGGTCTTTGTGAGCAAGTTCACTGGAGACCA
CTGGAAGAAACGCTTGGGCCGTGCAGTGCCAATAAGATCTTTGCTTTTAAAAACTGGCTT
AAAACCCTATGTGAGAAAACTCTCCCGGGTAACAACAAAGAGGACCACTGTCGGTGCTTT
CATCTGCTTTATCAAATGCAAAATGAAAAAGTGGTGAAAGAGGTCATAACACCTTCTGCG
AGACTTGGACTCAGTTATGGCAATCTGAAATTGCTGGACTATGTGGTACTAAATTATGTG
GTGAGACAGCTTGGGGAGATGGAGCAAATAAATCTATACAACACCAGCCTTTTGACAGAG
GAGATGGCAGAAATCCTGGCCCCAACAATGGCAGTATCATGTAAATTTATG

>NEME_42:9958615-9960333_neg
CACACCTTATTTTCCCTTTCAGAGTACATCAAAGTAATTCAGAAGCACAAGGATGTACTC
AAGCGCAGAAGTGAAAGTATGCTGAATTACAACACCAGGCATGGAGAGAAAATCTTATTC
TCTGAACATTATGTCAATCTCCTCTTAGTGGATGGACATCAGGGTTTAGAGATGAAGCGT
CATGAAGTGCTAACGTTTGGGCAGAACCGTCTGTCTTTACAGCACAAGTCTGCATCTCAC
AGAAAAATTGTCCCAAATGCCCTCTTCACTTCAAATGGAAAGCGGCTGATAAAGAAAGTG
CTGGTGACAGGGGTTGCAGGCATTGGCAAGACCATTCTGGTTCAGAAAATGCTGTTTGAC
TTTGGGAGGGGTAAAGAAAACCTTGAGTTTGACTTCATTATCCATATGACCTTCAGAGAC
CTCAACCTGATTGACAAACCAACAAACCTCCAAGATTTGATCTTACGCAAAAATAAACAC
CTAGCAAAAGCTCTGGATAACATTTTAGCAAATGAGCACAAACTGCTAATCATCTTAGAT
GGTTTTGATGAGTTCAAACAATATCGAAAATGTGATGTGGATTGTTTTGTGACTGAACCA
GATGAAGAAGCTGAGGTGGTGGAGATTTTTGGGAGTTTGATGCAAGGCGAACTGCTGCCC
AATGCATCCGTCCTATTGACAAGTCGACCTAATGCCATCAACTACATCCCAGTTGGATGT
ATCGACCGACTTGTTCTCATTTCTGGTTTCTCTTTGACTGAAGTTCAAGAATACTTTTCC
CGCTATTTCCAAGACAAACCACTCGCAGACCAAATGTTTGCATTTGTATCGAAAAATGAG
TTAATGCTGACACTATGTTACATACCTGCTTTTTGCTACATAGTGTGCTGCATCCTTAAA
GACAACAAAGATTTATGTGGAGAAGGCCCGAAGACCATGACAGACATTTATGTGCAATAT
CTGGTTGCCATGCTTCGCTCTCACACTCAAACAAGAGCTGAAACTTTTAAAGATGCACAA
CCACTGTGTGTTAAAGTGCTACAGCTGGGTCAGTTAGCTTTCCACAAACTTATGGAGCAT
CAAACTCTTTTCTATAGCAATGACCCTGATGTAAAGGCCTTAGAGGGAAACGCTCTTGTT
GGTGCCTTCCTTGACAAAACAATGTCCCAAGAGCCAGGATGTGTGGAAGAAGTCTACTCC
TTCGCACACCTTACAGTTCAGGAATTTTTTGCAGCAGTATATTGCGCTGTTACGGATGAA
CCAATCCCAGAGGAAGTACTAAATAGTACGGGGGAAAGGGCTAACAATGGACACCTAGAC
CTTTTCAATCGCTTTCTTTCTGGGGTCCTTGCTAAACGAAACTCCAGCCTACTATCAAGG
CAAGTAGGTTTGAGCTGCAACAAAGACAAAGTTCACTCTTACCGTCAGATGCTGATTAGA
AATATTACAATGCTGTGTGAGAATGGAGCAAATGTCTTAAACTATTTGCACTGTCTTGTC
GAGCAGCAGGACGATGATTTGGGCCTTGATGTGCAACCAACAACTTTACGCATAAATGTT
AGTGATGAAACGCTTTCAGAAATGGATTATAATGCTATTAAGTACTTTCTAAATCTCACA
TACGGAGCGATAGCGGAGCTGGATCTAACAGGAACAGGACTGACATGCAAAGGACTAAGA
AGTATCTATCCACATTTAATTAGATGTGAAAGTCTATGG

>NEME_56:195163-197207
ACTGTAAGTTATTTATTAAATCTGTCTGTAAATCACCCTCCTCAGGCCCCAAGTACCTGG
GACTTTATCATGGATGTAATTTCTCACTGCTTAGTTGTCCTTCACAGGCCTGCGGCCCTG
GAGCACTGCTGTGTGTGTCAGAGTGGACCTGCTCTGCAGAGGTTTATCTGTGGCCATAGC
TCTTGTGGAGACTGCACCTCCACCTGCTGCCCCCAGTGCGGGAAGAAACCCCGGCTGATT
CACCCCAGTCAGCAGGTTTCCCTGGAACAGAAGCAGAGGCTCGGGATCAGGTGTGGCAGT
GTGAGCGAGGGAGATGAATACGGCAGGTGCAGCAGTTCTCTGCAGAAGGTCTATTCAGAG
CTGTACATCACTGAGGGCTTCAGTGAAGGAGCCAGAGAACAGCACGAGGTCAGTCAGATG
GAGGCAGATTCCAAGAAGAAGAGCATTCAGGAGACGGTCATCAGATGCAGCGACATCTTT
AAACCACTGCCCACTGAACGCCTGCAGGGGGCGCCCCTCAGGGTGGTGCTGACCCTGGGC
GTGGCCGGAGCAGGGAAGACCTTCTCAGTCCTGAAGTTCTGTCTGGACTGGGCCCAGGGC
TCAGAGAACCAGGAGCTGCAGCTGGTGGTGCCGCTGTCCTTCAGAGAGATGAACCTGCTC
ACCGCCAGGGGGCGCTACAGTCTGATGGAGCTGATCCAAGCGTTCCATCCAGAGCTCCCT
CCTCAGGCTCTGAGCCACAGTAAAGTCCTGATCATCTGTGACGGCCTCGACGAGAGCCGC
CTGCCTCTGGACTTCAGCTGTGAGGTCGTCTCTGAGGTCACACAGGGGTCTGAGGTCAGT
GCGCTGCTGGTCAACCTCATCAGAGGAGACCTGCTTCCTCACGCCCAAATATGGATCACC
TCCAGACCTGCAGCAGCCGGTCAGATCCCAGCGCAGAGCGTGCACAGGGTCACGGAGGTG
CGAGGGTTCTTCACTGATGATCAGAAGGAGCAGTTCTTCAAGAAGAAGTTCACTGATGAA
GAGACGGTAAATACTGTCCTGTCCCACCTCAGAACCTCCCGCAGCCTCTACAACATGTGT
CAGATCCCACTCTTCAGTTGGGTCACAGCCACAGTCCTGGAGCACTTGCTGAAAACCTGT
CCGGGCAAAGCTCTGCCCCAGACGCTCACAGAGCTGTACGCAAACTTCATGATGATTCAA
ACAAAGAGGAAGACGAAGTATCATAGAAGGTTTAAAAGAAAGAGGAGGAGCCCGATGTTC
ACCAAAAATGACTGCGAGCTGCTCCTGAAGCTGGGCAGACTGGCCTTTGAGCATCTGCAG
AAAGGAAACATCATGTTCTACAGAGAAGACCTGGAGCAGGTGGGTCTGGACCTGAGCGAG
GCCTCAGTCGACTCTGGACTCTGCACCGAGATCTTCAAACGAGAGCGTGTTGTATTTGAT
CAAAAGGTTTACTGCTTCGTGCACCTGAGTATCCAGGAGTTTATGGCTGCAGTTTACATC
CATCACTGCTTCTCCACCAACAACACTCAGGTTCTTCGGGACGTTTTGGGGGAGAACAGT
ATGACCCCACAGTCGACTCCTCGTATGACATCTTTCTGAAGAGAGTTATGGAAGTGTCTC
TGGGCAGTAAGACCGGTCACCTGGACCTGTTTGTGCGCTTCCTCCACGGCCTCAGTCTGG
AGACCAACCACAGAGTTTTAGGAACTCTCTTGGGTCCACACAAAACCAGTGAAGAAACCA
TCCTCAAAGTCGTCAACAACCTGAAAGAGATGAACTTGAAGAACATCTCCCCCGACAGAA
GCATCAACATCTTCCACTGTCTGATGGAGATGAACGACCGCTCGGTGCAGCAGCAGATCC
AGGACTTCCTCAGGGCGGAGACTTCAGAGAGGAAGGTTCTGTCTGAGATCCAGTGCTCGG
CTCTGGCCTACATGCTGCAGATGTCAGAGCAGGTCCTGGACGAGCTGGACCTGATCAAGT
ACAACACGACTCGCGAGGGCAGATGGAGGCTGATCCCAGCGGTGAGGAACTGCAGGAAGG
CTCTG

>NEME_57:6248592-6250612_needs_correcting
TCGAATGGACCCAGAATGCTGACTCCTGGTGTTCTTGTTGTTGTAGAAGCCTCAGGTTCT
GTACGCCAGGGGAAACTGAAGTCCCGCCTGCAACAAAGATTCAGCCAGGTGTTTGAGGGT
GTGGCTAAAGCAGGAAGTCCCGCCCCCCTGAACCAGATCTACACAGAGCTCTACATCACA
GAGGGTAGGGCCTCAGAGGACAACCTGGAACATGAGGTCAGACACATCGAAAGTGTGTCC
ATGAAATCAGCTGCTCCAGAAACGGCCATCACATGTGAAAACATCTTTAAACCACGCCCC
GCCAACAGAAAGGAACCAATCACAGCAGAGCAGACAGAGAGACCAATCAGGACAGTCCTG
ACGAAGGGCGTGGCCGGCGTGGGGAAAACAGTGCTGACTCAGAAGTTCAGTCTGGACTGG
GCTGAGGGAAGAGCTAACCAGGACATCCAGCTGGTGTTCCCCTTCACTTTCAGAGAGCTC
AATGTGCTCCGAGACACAGAGTACAGCCTGGAGGGACTGTTGCACCACTTTTTCAGTCAA
AACAAAGGTCTCAGCAGCTTTCAGCAGCTCCAGGTGCTCTTCATATTCGACGGTCTGGAC
GAGTGCAGACTTCCTCTGGACTTCACCAAAACAAAGGCCATAACTGACCCCACAGAGCGC
GCCTCAGTGGAGGAGCTGCTGGTGAACCTCATCAGGGGGAACCTTCTTCCCTCCGCTCGG
CTCTGGATAACCACACGCCCCGCGGCGGCCAATCAGATCCCTGCTGAGTGCATCTCCATG
GTGACAGAGGTGCGAGGGTTCACCGACTCACAGAAGGAGCAGTACTTCAGGAAGAGGTTC
CAAAACAAGCAGCAGGTCACAGCCGTCATCGCCCACATCAAGAAATCACGCGTTCTGTAC
AGCATGTGCTACATCCCAGTCTTCGGCTGGATCCTTTCTGAAGTTTTACAGAAGGTTCTG
GAACAAGCAGAGAGACCAGAGCTGCCCCAGACGCTGACTGAGATGTACGTCCACTTCCTG
GTGGTCCAGGCCAAAATCAAGAACATCAAGTTTAATCAGGGAACAGGAGCAGACCTTCAC
TGGACACCCGAGACCAGGGAGATGGTGCAGTCTCTGGGGAAACTGGCCTTTGAGCAGCTG
CAGAAAGGAAACCTGATCTTCTACGAGAGTGACCTGAGCGAGTGTGGGCTGGACGCTGCA
GAGATCGCTCGTTACTCCGGAGTCTTCACACAGGTCTTTAGAGAGGAGCCAGGCCTGTAC
CAGGACAAGGTCTACTGCTTCATCCATCTGAGTGTACAGGAGTTTCTGGCTGCTCTTCAT
GTCCATCAGACCTTCTTCAGCTCTGGGGAGAACCTGCTCGTGGATGATGATGTGAACTGG
GCCCGGAGCGAGGACCCCACACAGTTTTATAAATCTGCGGTGGAGATGTGCGTGCGGCGC
CCAAACGGACAACTGGACCTGTTCCTGCGCTTTCTCCTCGGGCTGTCCCTCCCGGCCAAT
CAGAGCCTGCTGCGGGGGCTGATGTCACAGACAGGAAGTGAGAGAACCAATCAGGAGACG
GTGCGGTACGTGCAGACGAAGGTGAGCGAGGAGCTGTCCACGGATCGAGTTCTGAACCTG
TTCCACTGTTTGAATGAACTTCAAGACTGCAGCCTGGAGCAGCAGATGCAGAGCCTCCTC
AGGTAGCACACACCGACAGACAGGAGAACATTTAAACACATCCTCTATAACTCACACAGG
ATGGAACATTTACAACACACTCTTGATTTCGTTCCAAGGCCATTGCACAGTTAATTTGCT
GGAGTTGGTGAATGGCTGTGACTGATCTGACCCTTCCTGCGTCTCTCAGGTCCGGAGTCC
TGGACCCATCCCGGCTCACTCCGGGACAGTGGGCTGCGCTGGTCTTCCTGCTCCTGTCCT
CAGACCGGGACCTGGAGCTGTTTGACCTCAGGAAGTTCTGTCCCTCAGAGAACGCTCTGC
TGCGCCTGCGGCCAGTGCTGAAGGCCTCCAGCAAGGCCACG

>NEME_65:12302-14375
TGTTTTTGTGTTTCAGAAAGTCCTTCAGTCGTTTGTCAGAACAAACTGAAGAGTCTCCTG
AAGCAGAGGTTCAGCTGTGTGTCTGAGGGCGTCAGTAAAGAAGGAAAACAAACCCTCCTG
AACCAGATCTACACAGAGCTCTACATCACAGAGGGAGGGGCCTCAGAGGTCAACCAGGAA
CATGAGGTTAGGCACATCCAGGCTGCGACCAGGAAAAGATTAACATCTGAAACTACTATC
TTATGTGGAGACCTCTTTAAAGGCCCCGCCCCGAAACTGGGACCAATCAGAGAGGAGCCA
ACAATCGGACAGGAGCAAATCAGAGCAAAGGAAATAAAATGCAGTCACCACCAGCCAAGA
ACAGGTGATAAACAAACAAAGTCCGGTAAAAAACATGTTTAAAAAGATGACTTCTGGACT
CTGGTCAGTCAAAACAGGAAAGACAAAAAAGCCAGAACTGAATAGAACAAAAGAGCAACC
AATCAGAGCAGAGCAGACAGAGCAACCAATCAGGGCAAAGCAGACAGAGGAACCAATCAG
AGCAGAGCAGACAGAGGAACAATCAGAGCAGAGCAGACAGAGAGGCAGGGGCCAGTCAGG
ACGGTGCTGACGAAGGGCGTGGCTGGCATCGGGAAAACGCTGCTGACTCAGAAGTTCAGT
CTGGACTGGGCTGAAGGCAAAGCCAACCAGGACATCCATCTGCTGTTCCCTTCACTTTCA
GAGAGCTTAATGTGCTCAGAGACAGACAGTTCAGTCTGATGGAGCTGCTGCACCACTTCT
TCAGTGAAACTAAAGGACTGTGCAGTTTAGAACACCTAAAGGTGCTCTTCATCTTGGACG
GTCTGGACGAGTGCAGACTTCCTCTGGACTTCAGCCGGACCCGGGTCCTGACTGAGCCCA
CAGAGAGCGCCTCAGTGGAGGAGCTGCTGGTGAACCTCATCAGGGGGAGTCTGCTTCCCT
CCGCTCACCTCTGGATAACCACACGTCCCGCGGCGACCAATCAGATCCCGTCTGAGTGTG
TCTCCATGGTGACGGAGGTGCAAGGGTTCACCGACCCACAGAAGGAAGAGTACTTCAGAA
AGAGGTTCAGAGACGAGCAGCAGGCCACAGCCGTCATCTCCCACATTAAGAAATCACTAA
GTCTTTACATCATGTGCCACATGCCAGTTTTCTGCTGGATCCTCTCCTCAGTCCTGGAGC
ATGTGTTGAAAGAGAAAGAGGGAGAAGAGCTGCCTCATACCTTCACACAGATGTACATCC
ACTTCCTCGTGGTCCAGGCCAAAGTCAAGGGCCTCAAGTACGATGGACGCTCTGCCACAG
ACTCTCCCTGGAGTCCAGAGACCAGGGAGATGGTGCAGGCTCTGGGAAAACTGGCCTTTG
AGCAGCTGCTGAAAGGAAACCTGATCTTCTATGAGTCAGACCTGAGCGAGTGTGGGCTGG
ACGCTGCAGAGATCGCTCGTTACTCCGGAGTCTTCACACAGGTCTTTAGAGAGGAGCCAG
GCCTGTACCAGGACAAGGTCTACTGCTTCATCCATCTGAGTGTGCAGGAGTTTCTGGCTG
CTCTTCACGTCCATCAGACCTTCTTCAGCTCTAGAGTTAACCTGCTGTTCACACAACAAA
GACATAGAAGGTCTCTGTCTGAGGCAGCCTTCTACCGCTCTGCTGTGACCGTGCTTTAGA
AAGTCCAACCTGCGCTTCCTCCTGGGGCTGTCTCTGCCAACCAATCAGAGTCTGCTACCA
GTTTTACTGAGTGAGAGAAAAAGTAGCCCTGAGGTGAATCAGAAAACTATGAGTACATCA
AAGAAAGATTGGTGAGGGTTTGTCCACTGAGGGAAGTTTCAACCTCTTCCACTGTCTGAA
TGAACTGAACGACCACACACTGGTTGAACAGATCCAGACAAACATCACAGAAGGGCGTCT
GTCTGACATGACTCCTGTTCTGTGGTCCGCTCTGGTCTTCATCCTACTGTCCTCAGACAC
TGAACTTGAGGTCTTTGATCTGAGGAAATACTCTGTTTCGACAGAAGCTTTTTTGAAGCT
GCTGCCAGTCATCAAAGCCAGCAAAACGGCCATG

>NEME_67:2573567-2575357
TATAGTAGGCTATGTGTAATCCCTATATCTTCTCTTATGATCACAGACAATGTTGCAGTT
TGTCAGGATGGCCTCAAATCCAGGCTTAGGAAGAGGTTTCTCAAGGAGGGAACCGAAGCA
TCAAGTCAAGAGAATGTCTTTTATGTGCGATCCACCGGGTTGAGCGTGACAGAGGACTCA
CTGGATCCTGAACCCAGAAATAGAACCATCTCATGTGAAAACATCTTCATGGGCCAAACC
AAGAGAGGAGACCCAATCAGAACAGTGTTGACGAAGGGAGTGGGTGGCATCGGGAAAACG
CTGTTGACTCAGAGGTTCAGTCTGGACTGGGTTGAAGGCAGGACCAACCAGGACATTCAG
CTGCTGTTCCTCTGCACTTTCAGAGAACTCACTGTGGTCAGACGCACATACAGCTTGGTC
GAACTGTTACACTACGTCTTCAGCGAATCTGTAGGAATCCTCAACTTCGAACACCTCAGT
GTGCTCTTCATCTTTGACGGTTTGGACGAGAGAAATTCTCCTTTGGACTTCACCCAAACC
AGAGTCTTGACTGATCCCACAGAGCCCGCCTCTGTGGATGTCCTACTGGTAAACCTCATC
AGGGGCAGTCTGCTTCCCTCCGCTCGCCTCTGGATAACCACGCGACCTGCAGCAGCCAAT
CGGATCCCGGCTGAATGCGTCTCCATGGTTACAGAGATGCGAGGGTTCACAGACGCACAT
AAGGAGCAGTACTTCAGGAAGAGATTCAGTGACGCGCAGCAGGCCACAGCCGTCATCTCC
AACATCAGGACGTCCTACGGCCTATACAGCATGTCGCATATCCCGGCTGTCTGTGAGATC
ATCTCCACAGTCCTGCACAAAGTGATCGAGACCAGAGGTATGGAGCAGCTGCCTCAGACC
CTCACCCAGATGTGCATTCACGTACTGTTGGTTCAGATGGACAACATTGACCTCAAATAT
AAAGAGCTGTTTAAGAATGTTGCTTCATGGAAAAACGACATGGGAGCTCTCGGATGTCAG
GCCTTTGAGCATCTGCAGAAGGGACAATGGATCTTCTATGAGTCTGAAATGATGCCGAAT
CTGAATCTCGCAATTTGTACGAATCTTGTCTCAGAAATGTACCCACAGATCTTCAGACAG
GAAGATCTTTGGGTACCTGAAGTAGGCTTTGGGAGGGGCAAAAGGGGACCTTTTGCCCCT
CCCAAAGCCTACTTCTTCATTCAGTGTTTCCAGGAGTTTCTTGCTGCTTATTACATCCAT
TTCCTTTTCCAAAATCGTAGATTAAATTTGCTTTCAACAAGCCAACCAAGTCTCATAAAA
ATAATATTTAACCGCAAACTTAAACATCTTCTCCGGTCTGCTGTTGACCAGATCTTAAGT
AGCCCAGACGAAAACACAGACCTATTCCTTTGCTTTGTTCTGGGTCTGTCACTACCCACC
AATCAGAGTCTATTACAAGTTCTACAGACTCAAACAGGGAGTAGCTCACTGGTAAATCAG
GAGATCGTCAAGTACATAAGCAAAAAGCTCAACGAATGTCAGCCTTTAGAGAGACGCAAG
AGCCTGTTTTACTGTCTGAACGAAATGAATGATCAAAGACTGTTGGAGGAAGTGCAGAAG
AGCATGGGAGAAGGGCGTCTCTCTAAAAACATGTCTCCTGCTCACTGGTCGACTCTGGCC
TTCCTCATACTGTCCTCAGACCTGGAAGAGTTTAATCTGAGGAATTATTGTCCATCTGAA
GACGCTCTCCTGAATCTGCTGCTGGTCGTCAAATCCTACAGCACAGTCATG

>NEME_72:4352864-4353772_neg_missingFISNA-NACHT
CCGGTATCTCTCAACCTCCCGCACAAGCTCAGGCTGCCCCAGACTCTCACCAACCTCTAT
ATCCACTTCCTGGTAGTGCAGCTCAAACAGAAAAACGTCAAATACGACGGGAAGCTGGAG
GGGGCTTCGGCCTGGTCCCCAGAAAACAAGGAGATGGTGCGTTCTCTGGGAAAGCTGGCC
TTTGAGCAGCTGCAGAAAGGAAAGCTGATATTCTACGAGAGTGACCTGAGCGAGTGTGGG
CTGGACGCTGCAGCCGCATCAGTTTACTCCGGAGTGTTGACTGATGTTTTCAGAGACGAG
AGTGGACTTTATGATGACCAGGTCTACTGCTTCGTGCACCTGAGTGTGCAGGAGTTCCTG
GCTGCTCTTTATGTGCATCTGACTTTCTACACCACAGGAGTCAACGTGCTGCTGGAGGAC
CAGGCTTCTTCTCTGTTCAGTGGCATGTTCAAACCCCCAGGTCTGTACCGCACTGCTGTG
GACCAGGCCTTACAGAGTCCAAACGGACACCTAGATCTGTTCCTACGCTTCCTCTTGGGG
CTGTCTGTGGAGCAGAACCAGAGGCTGCTGAGTGGGTTAGTGCAAAATCAGGTGAAACGT
GCTGAGAGCAGGCAGGACATTGTCAAGTGCCTCAAGAAGAGGATAGAGAGGTGTACTTCT
GTGGACAGGAGCCTGAACCTGTTCCACTGTCTAAATGAGCTGAACGAACACTCTCTGCTG
CAGCAGCTCCAGCTCAGTCTGAGCTCTGGGCGTCTGGACTCTCTGTCTCCCGCCCAGTGG
ACAGCACTGGTCTTTATCCTCCTGTCTTCGGACTCAGACCTGGAGGAGTTCCACTTGAAG
AACTTCTGTCCTTCAGAGGAGGCACTGCTCAGGCTGATGCCGGTCGTCAAAGCCTCCAGC
AAAGCCATG

>NEME_80:614710-616495_neg
TCTTTTTATCTAGATGAACATAAGCAGAGTATGAAGAGGAGATGTGAGAGTGTGACTGAA
GGAATCGACAGAGAAGCTCCTCAACTCTTTTAAACAGCGTCTACACAGAGCTGTACATCA
CAGAGGGGCTGAGGCCTGAGGCTAATGTACAACACGAGCTGAACTTACTGGAGACAGTTA
CGGAGAAGGACACTCTCTCAGACTGCCTGACCATCAAGTGCAGCGACATCTTTAAAGCCC
TTCCTGAAGAGCAGCGGCCCATTCGGAGGGTGCTGACCTGTGGAGTGGCTGGAGTGGGGA
AGACCTTCTCAATACAGAAGTTCATTCTGGACTGGGCTCAGGGCTCAGAGAACCAGCAGC
TGGACCTGGTGGTGCCGCTGTCCTTCAGAGAGCTGAACCTGTTCAGCACGGAGCACTACA
GTCTACTAGAGCTCATACATTTGCTCCATCCAGCTCTGAAGGAGCTCACAGCTCACACTC
TGGCCAACAGTAAAGCCGTGTTTATCTTTGATGGCCTCGATGAGAGCCGCCTGCCTCTTG
ACTTCACCTGTGAGGTCATCTCTGAGCTCAAACAGGGTCAGAGATTGGCACACTGTTAGT
GAACCTCATCAGAGGTGATCTGCTTCCTACTGCCCAAATATGGATCACCTCTCGACCAGC
AGCAGCCAATCAGATCCCAGCAAAGTATATAGACCGCGTCACAGAGGTGCGGGGCTTCAT
CACTGACCAGCAGAAAGAGCAGTACTTCACAAAAAGGTTCACTGACCAACAGCAGTGTAA
GACAGTCCTGTCCCACATCAGGACATCCCGCAGCCTTTACGCCATGTGCCAGGTCCCAAT
CTTCAGCTGGCTCACAGCCACCGTCCTGAATCACATGTTGAGAACCGAGCAGCAGGAGGA
GCTCCCTCAGACCCTCACTGACCTGTACGCTCACTTTCTGATTGTGCAAACGCAGAGGGG
GAGACTCAAGTACCCACAGAAACAGTCAGAGGAGTTCTCTGGAGAAGGCAGGGGACTGAC
AGGGGCAGACAGAGACCGACTGCTGAAGCTGGGCCGACTGGCCTTTGAGCAGCTAGAGAA
GGGAAACATCATGTTTTATGATGAAGATCTGGAGCATGTAGGTCTGAACGTCACCGATGC
CGTGGTTCAGGCTGGAGTTTGTTCAGAAATCTTCAAAAGAGACTGTGTCATCTTCAATAA
ATCCATCTACTGCTTCATTCACCTCAGCGTTCAAGAGTTTCTGGCTGCAGTCTATTTGAT
GCAAAGTTTCATGAACTTAGAAGTCATGAAATTGCTTCTGAGAAGGAAGAGTCAACCTGC
AACAGTTAACACTTTTCTCAGAAAAGTATTGAAACCATCTCTCTTGAGTAAGAATGGCCA
CCTGGACCTGGTTGTGCGGTTCCTCCATGGTCTCTGTCTGGACTCCAACCTGAAACTCCT
ACAGGGTCTGTTGGGTCCAGTGGAAATCAACCAGGGAATGAGAGAGAAGATGATTGATAA
TCTGAAGAAAATGAATGTGAAGGATGTCTCTGCTGACAGAAACATCAACCTCATCCACTG
TCTGATGGAGATGAAATACCACAACCTTCAAGAGGAGATCCAAGTGATCTTAAAGTCCAA
GAGGGACTCATCAAAGAAGCTCTCCGATATCCAGTGCTCAGCCTTAGCCTACATGCTGCA
GACATCAGAGGAGGTTATTGATGAGTTAGACATGAGGAGTTACGATGTTTCCCAGCATGG
GAGAGAGAGACTGGTCCCCGCTGTGAGGAACTGCCGAAAGGCTGTG

>NEME_80:665416-667213_neg
CACATGTTTGTAATCTTTTATCTAGATGAACATAAGCAGAGTATGAAGAGGAGATGTGAG
AGTGTGACTGAAGGAATCGACAGAGAAGCTCCTCAAACTCTTTTAAACAGCGTCTACACA
GAGCTGTACATCACAGAGGGGCAGAGGCCTGAGGCTAATGTCCAACACGAGCTGAACTGG
CTGGAGACAGTTACGGAGAAGGACATTCGCTCAGACTGCCTGACCATCAAGTGCACCGAC
ATTTTTTAAAGCCCTTCCTGAAGAGCAGCGGCCCATTCGGAGGGTGCTGACCTGTGGAGT
GGCTGGAGTGGGGAAGACCTTCTCAGTACAGAAGTTCACTCTGGACTGGGCTCAGGGCTC
AGAGAACCAGCTGCTGGACCTGGTGGTGCCGCTGTCCTTCAGAGAGCTGAACCTGTTCAG
CACGGAGCACTACAGTCTACTAAAGCTCATACTTTTGCTCCATCCAGCTCTGAAGGAGCT
AACAGCTCACACTCTGGCCAACAGTAAAGTCGTGTTTATCTTTGATGGCCTCGATGAGAG
CCGCCTGCCTCTTGACTTCAACTGTGAGGTCATCTCTGAGGTCAAACAGGGGTCAGAGAT
TGGCACACTGTTAGTGAACCTGATCAGAGGTGATCTGCTTCCTACTGCCCAAATATGGAT
CACCTCTCGACCAGCAGCAGCCAATCAGATCCCAGCAAAGTATATAGACCGCGTCACAGA
GGTGCGGGGCTTCATCACTGACCAGCAGAAGAGCAGTACTTCACAAAGAGGTTCACTGAC
CAACAGCAGTGTAAGACAGTCCTGTCCCACATCAGGACGTCCCACAGCCTTTATGCCATG
TGCCAGGTCCCATCTTCAGCTGGCTCACAGCCACCGTCCTGGATCACATGTTGAGAACTG
AGCAGCAGGAGGAGTCCCTCAGACCCTCACTGACCTGTACGCTCACTTTCTGATTGTGCA
AATGCAGAGGGGGAGACTCAAGTACCCACAGAAACAGTCAGAGGAGTTCTCTGGAGAAGG
CACGGGACTGACAGGGGCAGACAGAGACCGGCTGCTGAAGCTGGGCCGACTGGCCTTTGA
GCAGCTAGAGAAGGGAAACATCATGTTTTATGATGAAGATCTGGAGCAGGTGGGTCTGAA
CGTCACCGATGCCGTGGTTCAGGCTGGAGTTTGTTCAGAAATCTTCAAAAGAGACTGTGT
CATTTTCAATAAATCCATCTACTGCTTCATTCACCTCAGCGTTCAAGAGTTTCTGGCTGC
AGTCTATTTGATGGTAAGTTTCATGAACTCAGAAGTCATGAAATGGGTTCTGGGAAGTGA
GAGTCAGCCTGCAGCAGTTAACATTTTTCTCAGAAAAGTATTGAAAAAATCTCTCCTGAG
CAAGAATGGCCACCTGGACCTGGTTGTGCGGTTCCTCCATGGTCTCTGTCTGGACTCCAA
CCTGAAACTCCTACAGGGTCTGTTGGGTCCAGTCGAAATCGACCAGGAAATGAGAGAGAA
GGTGATTGATAATCTGAAGAAAATGAATGTGAAGGATGTCTCCGCCGACAGAAACATCAA
CCTCATCCACTGTCTGATGGAGATGAGATACCACAATCCTCAAGAGGAGATCCAAGTGAT
CTTAAAGTCCAAGAGGGACTCATCAAAGAAGCTCTCTGATATCCAGTGCTCAGCCTTAGC
CTACATGCTGCAGACATCAGAGGAGGTTATTGATGAGTTAGACATGAGGAGTTACGATGT
TTCCCAGCACGGGAGAGAGAGACTGGTCCCCGCTGTGAGGAACTGCAGAAAGGCTGTG

>NEME_81:393241-395028
TTTCTCTCTCTAGATGAATACAAGCAGAGTATGAAGAGGAGATGTGAGAGTGTGACTGAA
GGAATCGACAGAGAAGCTCCTCAAACTCTTTTAAACAGCGTCTACACAGAGCTGTACATC
ACAGAGGGGCTAAGGCCTGAGGCTAATGTACAACACGAGCTGAACTTGCTGGAGACAGTT
ACGGAGAAGGACACTCTCTCAGACTGCCTGACCATCAAGTGCACCGACATCTTTAAAGCC
CTTCCTGAAGAGCAGCAGCCCATTCGGAGGGTGCTGACCTGTGGAGTGGCTGGAGTGGGG
AAGACCTTCTCAATACAGAAGTTCACTCTGGACTGGGCTCAGGGCTCAGAGAACCAGCAG
CTGGACTTGGTGGTGCCGCTGTCCTTCAGAGAGCTGAACCTGTTCAGCAGGGGGAGCTAC
AGTCTACTAGAGCTCATACATTTGTTCTATCCAGCTCTGAAGGAGCTCACAGCTCACACT
CTGGCCAACAGTAAAGTTCTGTTTATCTTTGATGGCCTTGATGAGAGACGCCGGCCACTT
AACCGTTTTTGTAAGGCAATCTGCGAGGTCACACAGAAGTCCAAGGTCAGCACACTATTT
ATGAACCTGATCAAAGGTAATCTGCTTCCTACTGCCCAAATATGGATCACCTCTCGACCA
GCAGCAGCCAATCAGATCTCAGCAGAGTTTATAGACCGTGTCACAGAGGTGCGGGGCTTC
ATCACTGACCAGCAGAAAGAGCAGTACTTCACAAAAAGGTTCATTGACCAACAGCAGTGT
AAGACAGTCCTGTCTCACATCAGGACGTCCCACAGCCTTTACGCCATGTGCCAGGTCCCA
ATCTTCAGCTGGCTCACGGCCACCGTCCTGGATTACATGTTGAGAACTGAGCAGCAGGAG
GAGCTCCCTCAGACCCTCACTGACCTGTACGCTCACTTTCTGATTGTGCAAACGCAGAGG
GGGAGACTCAAGTACCCACAGAAACAGTCAGAGGAGTTCTCTGGAGAAGGCAGGGGACTG
ACAGGGGCAGACAGAGACCGGCTGCTGAAGCTGGGCCAACTGGCTTTTGAGCAGCTAGAA
AAAGGAAACATCATGTTTTATAAAAAAGATCTGAAGAAGGTGGGTCTGAATGTCACTAAT
GCAGTGGTTCAGGCTGGAGTTTGTTCAGAAATCTTCAAAAGAGACCGCACCATCTTCAAT
AAATCCATCTACTGCTTCATTCACCTCAGCGTTCAAGAGTTTCTGGCTGCAGTCTATTTG
ATGCAAAGTTTCATGAACTTAGAAGTCATGAAATGGGTTCTGGGAAGTGAGAGTCAGCCT
GCAACAGTTAACATTTTTCTCAGAGAAGTATTGAAAAAATCTCTCCTGAGCAAGAATGGC
CACCTGGACCTAGTTGTGCGGTTCCTCCATGGTCTTTGTCTGGACTCCAACCTGAAACTC
CTACAGGGTCTGTTTGGTCCAGTGGAAATCAACCAGGAAATGAGGGCGAAGGTGATTGAT
AATCTGAAGAAAATGAATGTGAAGGATGTCTCTGCCGACAGAAATATCAACCTCATCCAC
TGTCTGATGGAGATGAAATACCACAACCTTCAAGAGGAGATCCAGGGGATCTTAAAGTCC
AAGAGGGATTCATCAATGAAGCTCTCAGATATCCAGTGCTCAGCCTTAGCCTACATGCTG
CAGACATCAGAGGAGGTTATTGATGAGTTAGACATGAGGAGTTACGATGTTTCTCAGCAT
GGGAGAGAGAGACTGGTCCCCGCTGTGAGGAACTGCAGAAAGGCTGTG

>NEME_81:443786-445573
TCTTTCTATCTAGATGAACATAAGCAGAGTATGAAGAGGAGGTGTGAGAGTGTGACTGAA
GGAATCGACAGAGAAGCTCCTCAAACTCTTTTAAACAGCGTCTACACAGAGCTGTACATC
ACAGAGGGGCTGAGGCCTGAGGCTAATGTACAACACGAGCTGAACTTGCTGGAGACAGTT
ACGGAGAAGGACACTCTCTCAGACTCCCTGACCATCAAGTGCACCGACATCTTTAAAGCC
CTTCCTGAAGAGCAGCGGCCCATTCGGAGGGTGTTGACCTGTGGAGTGGCTGGAGTGGGG
AAGACCTTCTCAATACAGAAGTTCACTCTGGACTGGGCTCAGGGCTCAGAGAACCAGCAG
CTGGACCTGGTGGTGCCGCTGTCCTTCAGAGAGCTGAACCTGTTCAGCACGGAGCACTAC
AGTCTACTAGAGCTCATGCATGTGTTCCATCCAGCGCTGAAGGAGCTCACAGCTCACACT
CTGGCCAACAGTAAAGCCGTGTTTATCTTTGATGGCCTCGATGAGAGCCGCCTGCCTCTT
GACTTCAACTGTGAGGTCATCTCTGAGGTCAAACAGGGGTCAGAGATTGGCACACTGTTA
GTGAACCTGATCCGAGGTGATCTGCTTCCTACTGCCCAAATATGGATCACCTCTCGACCA
GCAGCAGCCAATCAGATCCCAGCAAAGTATATAGACCGCGTCACAGAGGTGCGGGGCTTC
ATCACTGACCAGCAGAAAGAGCAGTACTTCACAAAAAGGTTCACTGACCAACAGCAGTGT
AAGACAGTCCTGTCTCACATCAGGACGTCCCACAGCCTTTACGCCATGTGCCAGGTCCCA
ATCTTCAGCTGGCTCACAGCCACCGTCCTGGATCACATGTTGAGAACAGAGCAGCAGGAG
GAGCTCCCTCAGACCCTCACTGACCTGTACGCTCACTTTCTGATTGTGCAAACCCAGAGG
GGGAGACTCAAGTACCCACAGAAACAGTCAGAGGAGTTCTCTGAGAAAGGCAGGGGACTG
ACAGGGGCAGACAGAAAACTACTGCTGAAGCTGGGCCGACTGGCCTTTGAGCAGCTAGAG
AAGGGAAACATCTTGTTTTATGATCAAGATCTGAAGAAGGTAGGTCTGAACGTCACTAAT
GCAGTTGTTCAGGCTGGAGTTTGTTCAGAAATCTTCAAAAGAGACTGTGTCATTTTCAAT
AAATCCATCTACTGCTTCATTCACCTCAGCGTTCAAGAGTTTCTGGCTGCAGTCTATTTG
ATGCGCAGTTTCATGAACTCAGAAGTCATGAAATGGGTTCTGGGAAGTGAGAGTCAGCCT
GCAGCAGTGAACATTTTTCTCAGAAAAGTATTGAAAAAATCTCTCCTGAGTAAGAATGGC
CACCTGGACCTGGTTGTGCGGTTCCTCCATGGTCTCTGTCTGGACTCCAACCTGAAACTC
CTACAGAGTCTGTTGGGTCCAGTGAAGATCAACCATGAAATGAAAGAGAAGATGATTGAT
AATCTGAAGAAAATGAATGTGAAGGATGTCTCCGCCGACAGAAACATCAACCTCATCCAC
TGTCTGATGGAGATGAGATACCACAACGTTCAAGAGGAGATCCAAGTGATCTTAAAGTCC
AAGAGGGATTCATCAAAGAAGCTCTCCGATATCCAGTGCTCAGCCTTAGCCTACATGCTG
CAGACATCAGAGGAGGTTATTGATGAGTTAGACATGAGGAGTTACGATGTTTCCCAGCAC
GGGAGAGAGAGACTGGTCCCTGCTGTGAGGAACTGCAGAAAGGCTGTG

>NEME_81:481198-482981
TCTTTCTGTCTAGATGAACATAAGCAGAGTATGAAGAGGAGATGTGAGAGGGTGACTGAA
GGAATCGACAGAGAAGCTCCTCAAACTCTTTTAAACAGCGTCTACACAGAGCTGTACATC
ACAGAGGGGCTGAGGCCTGAGGCTAATGTCCAACACGAGCTGAACTTGCTGGAGACAGTT
ACGGAGAAGGACACTCTCTCAGACTCCCTGACCATCAAGTGCAGCGACATCTTTAAAGCC
CTTCCTGAAGAGCAGCAGCCCATTCGGAGGGTGCTGACCTGTGGAGTGGCTGGAGTGGGG
AAGACCTTCTCAATACAGAAGTTCACTCTGGACTGGGCTCAGGGCTCAGAGAACCAGCAG
CTGGACCTGGTGGTGCCGCTGTCCTTCAGAGAGCTGAACCTGGTCAGCACGGAGCACTAC
AGTCTACTAGAGCTCATGCATGTGTTCCATCCAGCTCTGAAGGAGCTCACAGCTCACACT
CTGGCCAACAGTAAAGTCGTGTTTATCTTTGATGGCCTTGATGAGAGCCGCCTGCCTCTT
GACTTCACATGTGAGGTCATCTCTGAGGTCAAACAGGGGTCAGAGATTGGCACACTGTTA
GTGAACCTGATCAGAGGTGATCTGCTTCCTACTGCCCAAATATGGATCACCTCTCGACCA
GCAGCAGCCAATCAGATCCCAGCAAAGTATATTGACCGTGTCACAGAGGTGCGGGGCTTC
ATCACTGACCAGCAGAAAGAGCAGTACTTCACAAAGAGGTTCACTGACCAACAGCAGTGT
AAGACAGTCCTGTCCCACATCAGGACGTCCCGTAGCCTTTACGCCATGTGCCAGGTCCCA
ATCTTCAGCTGGCTCACAGCCACCGTCCTGGATCACATGTTGAGAACCGAGCAGCAGGAG
GAGCTCCCTCAGACCCTCACTGACCTGTACGCTCACTTTCTGATTGTGCAAACCCAGAGG
GGGAGACTCAAGTACCCACAGAAACAGTCAGAGGAGTTCTCTGGAGAAGGCACGGGACTG
ACAGGGGCAGACAGAGACCGACTGCTGAAGCTGGGCCGACTGGCCTTTGAGCAGCTAGAG
AAGGGAAACATCATGTTTTATGATGAAGATCTGGAGCAGGTGGGTCTAAACGTCATTGAT
GCAGTGGTTCAGGCTGGAGTTTGTTCAGAGATCTTCAAAAGAGACTGTCATTTTCAATAA
ATCCATCTACTGCTTCATTCACCTCAGCGTTCAAGAGTTTCTGGCTGCAGTCTATTTGAT
GCGCAGTTTCATGAACTCAGAAGTCATGAATGGGTTCTGGGAAGTGAGAGTCAGCCTGCA
GCAGTGAACATTTTTCTCAGAAAGTATTGAAAAAATCTCTCCTGAGCAAGAATGGCCACC
TGGACCTGGTTGTGCGGTTCCTCCATGGTCTCTGTCTGGACTCCAACCTGAAACTCCTGC
AGAGTCTGCTGGGTCCAGTCGAAATCGACCAGGAAATGAGAGAGAAGATGATTGATAATC
TGAAGAAAATGAATGTGAAGGATGTCTCCGCTGACAGAAACATCAACCTCATCCACTGTC
TGATGGAGATGAGATACCACAACCCTCAAGAGGAGATCCAAGTGATCTTAAAGTCCAAGA
GGGGCTCATCAAAGAAGCTCTCTGATATCCAGTGCTCAGCCTTAGCCTACATGCTGCAGA
CATCAGAGGAGGTTATTGATGAGTTAGACATGGGGAGTTACGATGTTTCCCAGCACGGGA
CAGAGAGACTGGTCCCCGCTGTGAGGAACTGCAGAAAGGCTGTG

>NEME_100:915255-917093
GGGCATCTCTTGATGTTGTTCTTGCAGCTGAAACTCAACTCCTCAGCTTATACTATTTTA
ATCATTGTTTTCAGTAAGTTTCTCTTCCTCCTCTCAGGTTATTATAAGAGGAGTCTGGAG
AAGAAGTGTGGGTATGTGTCTGAAGGAGCTGAGACAGAAAGTAGCACTCCTCTGAAGAGC
ATCTTTGCTGATCTGTACATGGTGGAGTGCCGCAGTGAATTCGTCAATAACCAGCATGAG
GAGAGGCAGCTGGAGACTCTGTCCAGGAGAATAGTCCATGACATGTCCATCAAGTACCAC
GAGGTCTTTAAACCTCTGCCATCTGATCAGAGCCCCATCAGAGCGGTGCTGACTGTGGGC
GTAGCTGGCGTGGGGAAGACCTTCTCTGTCCTGAAGTTCTGTCTGGACTGGGCCCAAGGC
GTAAACAACCAGGTGCTGCAGTTGGTGGTGCCACTGCCTTTCAGAGAGCTCAACCTGGTC
AGCAGAAAGCGCTACAATCTGCTGACGCTCATACATGAGTTGCATTCAGCACTAGAGGAG
CTCACGGCGGACATTTTAACCCACGGTAAAGTCCTGTTCATCTGTGACGGCCTTGATGAG
AGCCGCCTGCCTCTGGACTTTCACTGTGAGCTCATCTCTGAGGTCACACAAACGTCGGAG
GTCAGCAAGCTCCTGGTCAACCTCATCAAAGGCACTCTGCTTCCTAATGCCCTTATATGG
ATCACCTCCCGCCCTGCAGCAGCCAGTCGGATCCCAGCGTCATGTGTGCACAGGCTCACA
GAGGTGCGAGGCTTCACCGATGAACAGATGGAGAACTACTTCAGGAAGAGGTTCACAGAC
TCAGAGCAGTGCGACAGAGCGCTCTCCCACATCCGAACCTCCCGCAGCCTCCGCAACATG
TGCCAGATCCCAGTCTTCTGCAAGATCACAGACACAGTCCTGCACCACATGTTCCAAAGC
GATGAGAGCGGAGCCCTGCCCCAAACACTCACAAACCTGTACGCCAGCTTCCTCTTAGTG
CAGATGCAGAGGAAGTGCAAGTACAGGCAGGAGAGCAGTGGCCCTGAGCTGTCCAGCACA
GACACCCAATTCCTCCTGAAGCTGGGCAGACTGGCCTTGGAGCATCTGGAGAAAGGACAG
ATCATGTTCTACCAAGAGGACCTGCAGAGAGTTGGTCTTGAAGAGGCAGATACACTGATG
AACTCAGGACTCTGCAGCGAAATCTTCAAACAGGAGAAGGTCATCTCAGGCATTTCAGGC
CAACCAGTCTACTGCTTCATCCACCTCAGCGTCCAGGAGTTTCTGGCTGCACTTTACAAG
TTTCATAGGTTTAAGAACAAAAAAGGGCTTGCTAAATGGTTGAAACGGAACGCGACCCTT
GATGTCTATCTCAGAAAAAAATTGACAAAATCTTTCCAAAGTCCAAACGGCCACCTGGAC
CTGTTTGTGCGCTTCCTTCACGGCCTCACACTGGAGTCCAACCAGAGACTTTTGAGAGCT
CTGCTGGGTCCATCGCAGATATACTCCAACATGACTCAAAGAGTCATCATTAACCTGAAG
AAAATGAGTGCCAAAGCCTCTCCTGACAGAAGCATTAACATCTTCCACTGCCTGATAGAG
TTAAATGACCATTCGGTTCAGCAGCAGGTCCTGGCCCTGCTGGAGTCAAGAGGAGGTAAG
TCTAAGGAGAAACTGTCTGAGATCCAGTGCTCGGCTCTGGCCTACATGCTGCAGATGTCA
GAGGAGGTTCTGGAGGAGCTGAACCTACAGAAGTACAGAACATCAGCTGAAGGGCTTCTC
AGACTGCTGCCAGCTGTGAGGAACTGCAAAAAGGCTGTG

>NEME_110:300136-302155_neg
AGGACAAATTTCCCTATGGGGACAATAATGTATACTATTGCCGTATTCTTTTATATGGAG
AGAAGATGGAGACTTGTTCTATTAAAATCAAAATCATTGTTTTATTCCCTGAATTACAGT
CTAAACACAGACCACTACACCTGGGCATGTTGTCCGGCCAGCGAGGAGAGGAGCAAGCTC
TCTCTGCACCAGTGTTCACCCAGCTCTGTGGGCCTCTCTCATCTTGTTTGTTTGTTCACA
GCGATGATAGCAGAGAGTCAGAATCTCCTCAAACCAACGCTGAAGTCCAGGTTTAAGTTC
TTGATCGAGAGTCTCTCCACAAAAGGTCCCAGAAGGCTGTTTCAGGATGGATTCGCCGAG
CTGTACATCACTGTGGCAGACACTGAGCAGGAGGGGGAGCATGAGGTCGGACAGATGGAG
AAACATACCAGGAAATCAGCCCAAGAGACCACCATTCACTGCCAGGACATTTTCAGAGGC
GCCACAGAGACAGGAGAGCCAATCAGAGCGGTGCTGACGATGGGCGTGGCCGGCGTGGGG
AAAACAGTTCTGACTCAGAAGTTCAGTCTGGACTGGGCTGAAGGCAACACCAACCAGGAC
GTCCAGCTGCTGCTCCCCTTCACTTTCAGAGCACTCAATGTGCTCCGAGGCTCAGAGTAC
AGCTTAGTGGGACTAGTGCACCGCTTCTTCAAAGAAACCAAAGGCCTCAGCAGCTTCCAG
CAGCTCAAGGTGCTCTTCATCTTTGACGGTCTGGATGAGTGCAGACTTCCTCTGGATTTC
AGCCGGACTCGGGTCCTGACGGACACAGAGAGCGCCTCAGTGGAGGAGCTGCTGGTGAAC
CTCATCATGGGGAGCCTGCTTCCCTCCGCTCGCATCTGGATAACCACACGCCCTGCGGCG
GCCAATCAGATCCCTGCTGAGTGCGTCTCCATGGTGACAGAGGTGCAAGGGTTCAGGGAA
CCACAGAAGGAGCTGTACTTCAGGAAGAGGTTCAAAGACGATCAGCAAGCCACGGCCATC
ATCTCCCACATCAAGAGCATCCGCAGTCTGTACATCATGAGCTACATCCCAGTCTTCTGC
TGGATCCTCTCTGTCGTTTTACAGAAGCTTCTGGAGCAAACAGAGAAACAAGACCTGCCC
AAGACTCTGACTGAGATGTACGTCCACTTCCTAGTGGTGCAGGCCAAAGTCAAGAACATC
AAGTATCATGGTCGAAAGGAACAGACCCTCACTGGACTCCAGAGACCAGGAAGATGGTGC
GGTCTCTGGGAAAACTGGCCTTTGAGCAGCTGCAGAAAGGAAGGCTGATCTTCTACGAGA
GTGACCTGAGCGAGTGTGGGCTGGACGCTGCAGAGATCGCTCGTTACTCCGGAGTCTTCA
CACAGGTCTTTAGAGAGGAGCCCGGCCTGTATGAGGACACAGTCTACTGCTTCATCCATC
TGAGTGTGCAGGAGTTTCTGGCGGCGCTCCATGTCCATCAGACCTTCGTCGACACTGAAG
TCAACCTTCTCTCTACAAAAATACAGAAGTCCACTTTTCTCAGAGTCAAACCTGAACTGA
CACATCTGCACCAGACGGCTGTGGACCAGGCCTTAGAGAGTCCAAACGGACACCTGGACT
TGTTCCTGCGCTTCCTCCTGGGTCTTTCATTGCCAACCAATCAGAGCCTTCTCCAAGGTC
TGCTGAAACAGACAGGAAGTAGCTCTGAAACCAATCAGAAAACAGCTGAGTACATCAAAC
AGAAGCTGAGTGAGGAAGTGTCTGCAGAGAGAAGCATCAGCCTGCTCCACTGTCTGAATG
AACTGAATGATGGTTCTCTGGTGGATCAGGTCCAGTGGTACCTGAGCTCAGGACGTCTGT
CTGAAGGTGGACTGTCTCCTGCTCAGTGGTCAGCTCTGGCCCTCATCTTACTGTCATCAG
AAGAAGATCTGGAGCAGTTTGAGCTGCAGAAATACTGTGCTTCAGAGGAGGCTCTGCTGA
GGCTGCTGCCAGTGGTCAAAGCCTCCAACAAAGCTCTGTG

>NEME_112:86076-87878
CAAACATTATTCTGCTCAGGACTAATCTGTGTATATTTGTATCCAGAAATTGCTGTTCCT
GCGTGTTGTGGTAAACTACAGGCTCAACTGTGGCAGAAATTCTCCCAGGTGTTTGAGGGC
GTGGCTAAAGCAGGAAACTCCGCCTCTCTGCAGCAGATCTACACAGAGCTCCACATCACA
GAGGGTGGGGCCTCTGAGGTGAACGAGGAACATGAGGTCAGACTCATCGAGGCAGTGTCA
AGGAGACCAGCTGAGCGACCTATAGCCTGTGAAGACATCTTTAAACAGCACCTTGAGTCT
GGACAACCAATGAGAACAGTGCTGACTGTGGGCGTGGCCGGCATAGGGAAAACTCTGCTG
ACTCAGAAGTTCAGTCTGGACTGGGCTGAAGGAAAATCCAACCAGGACGTCCAGCTGCTG
CTCCCCTTCACTTTCAGAGAGCTCAATATGCTCAGAGACACAAAGTACAGCCTAATGGAG
CTGGTCCATCACTGCTTCAGTCAAACCAAAGGTCTTTGCAGCTTTGAAGAGCTGAAGCTC
CTCTTCATCTTTGACGGTCTGGACGAGTGCAGACTTCCTCTGGACTTCAGCCAAACCAAG
GCCCTGACGGAGCCCACAGAGAGCGCCTCAGTGCAGGAGCTGCTGGTGAACCTCATCAGG
GGGAACCTGCTTCCCTCCGCTCGCCTCTGGATAACCACACGCCCCGCGGCGGCCAATCAG
ATCCCTGCTGAGTGCGTCTCCATGGTGACAGAGGTGCGAGGCTTCACCGACCCACAGAAG
GAGCAGTACTTCAGGAAGAGTTTCAGAGACAAGCAGAAGGCCACAGCCGTCATCTCCCAC
ATCAAGAGAAGCCGCAGCCTCCACATCATGTGCCGCATCCCAGTCTTCTCCTGGATCCTG
TCCACAGTCCTGGAGCATCTGTTGAAGTCTAAGATCACTGAGGAGCTGCCCATCACCCTC
ACCCAGATGTACATCCACTTCCTGGTGGTCCAGGCCAAAGTCAAGAACATCAAGTATCAT
GAGGGAACAGGAGCAGACCTTCACTGGACTGAAGAGACCAAGGAGATGGTGCGGTCTCTG
GGAAAACTGGCCTTTGTGCAGCTGCAGAAAGGAAACCTGATCTTCTACGAGAGTGACCTG
AGCGAGTGTGGGCTGGACGCTGCAGAGATCGCTCGTTACTCCGGAGTCTTCACACAGGTC
CTTAAAGAAGAACAAGGCCTGTACCAGAACAAGGTCTACTGCTTCATCCATCTGAGTGTG
CAGGAGTTTCTGGCTGCGCTTCACGTCCATCAGACCTTCTTCAACTCTGGGGAAAACCTG
CTTTCACCAACAAAGAAATCTAAGATTTCCTTCTACCGCTCTGCAGTGAAACTGGCTTTA
CAGAGTCCAAACGGACACCTGGACCTGTTCCTGCGCTTCCTCCTGGGGCTGTCTCTGCCG
ACCAATCAGAGCCTGCTGACAGGTCTGCTGACTCACACAGGAAGTGACCAGACCAATCAG
GAGACAATAAGTTATATCAAAAATAAGCTGGATGAAATGGGTTTGTCTGCAGAGAGGAGC
CTGAACCTGCTCCACTGTCTGAATGAACTAAATGACTGCAGTCTGGTGGAAGAGATACAG
ATGATCATGGGAGGAGGAGGTGTCAATAAAAAACACATGACTCCTGCTCATTGGTCTGCC
ATGACTTTTCTCTTACTGTCCTCAGACTCAAACCTGGAGGAGTTTGACCTGAATAAGTAC
TATCCTTCAGATGAGGCTCTGCAGAAACTGCTGCCAGTGGTGAAAGTCTCCAGAAAAGCC
AAG

>NEME_112:188420-190231
GACCTTTGTCTAAAACTGCTACGGACCTCATTATGCTCTAGATTTGCCTGTGTTTATTTT
TATCCAGAGACTGCTATTCCTGTGTTTTGCTGTAAAATAAAGACTCATCTGCAGAAAAAG
TTCAGCCAGGTGTCTCAGGGAATAGCTAAAGCAGGAAGCTCCGCCTCTCTGCAGCAGATC
TACACAGAGCTCTACATCACTGAGGGAGGGGCCTCAGAGGTGAACGAGGAACATGAGGTC
GGACACATCGAGACATCAAGAAGACTAGCGGAGCGACCTATAGCCTGTGAAGACATCTTT
AAACAGTCTGAAGAGCCAATCAGGATGGTGCTGACGGTGGGTGTGGCCGGCGTGGGGAAA
ACAGTGCTGACTCAGAAGTTCAGTCTGGACTGGGCTGAAGGAAAAGCCCACCAGGACATC
CAGCTGTTGTTCCCCTTCACCTTCAGAGCACTCAATGTGCTGATGGGCAAGAGCTTCAGC
CTGGTGGAGCTGATCCATCACTTCTTCAGTCAACCCAAAGCTCTTTGCAGCTTTGAAGAG
CTGAAGCTGCTCTTCATCTTTGACGGTCTGGACGAGTGCAGACTTCCTCTGGACTTCACC
CAAACCAAGGTCCTGACTGATCCCACAGAGAGCGCCTCAGTGCAGGAGCTGCTGGTGAAC
CTCATCAGGGGGAGCCTGCTTCCCTCCGCTCGCCTCTGGATAACCACACGCCCCGCGGCG
GCCAATCAGATCCCTCCTGAGAGCGTTTCCATGGTGACAGAGGTGCGAGGCTTCACCGAC
CCACAGAAGGAGCAGTACTTCAGGAAAAGGTTCAGAGACGAGCAGAAGGCCACTAAAGTC
ATCTCCCACATCAAAAGCATCCGGAGCCTGTACATCATGAGCTACATCCCCATCTTCTCC
TGGATCCTGTCCACAGTCCTGGAGCATCTGTCCGAGACCACTGAACAACTGCCCCACACC
CTCACCCAGATGTACATCCACTTCCTGGTGGTCCAGGCCAAAGTCAAGAACATCAAGTAT
CATGAGGGAACAGGAGCAGACCTTCACTGGACTGAAGAGACCAAGGAGATGGTGCGGTCT
CTGGGAAAACTGGCCTTTGAGCAGCTGCAGAAAGGAAACCTGATCTTCTACGAGAGTGAC
CTGAGGGAGTGTGGGCTGGACGCTGCAGAGATCGCTCGTTACTCCGGAGTCTTCACACAG
GTCTTTAGAGAAGAACAAGGCCTGTACCAGGACAACGTCTACTGCTTCATCCATCTGAGT
GTGCAGGAGTTTCTGGCTGCGCTTCACGTCCATCAGACCTTCTTCAGCTCAGGAAAGAAC
CTGCTGTCACCACAACACTCCTCTGAGAGCCCTGAGGTCTTCTACCGCTCTGCTGTGGAC
CAGGCCTTACAGAGTCCAAACGGACACCTTGACCTGTTCCTGCGCTTCCTCCTGGGGCTG
TCTCTACCGATCAACCAGAGCCTGCTGACAGGTCTGATAACTCAGACAGGACATGACTCA
ACCAATCAGGAGACAGTAAGGTACATCAAAGAGAAGCTGAATGAAAAGGGTTTGTCTGCA
GAGAGGAGTCTGAACCTGCTCCACTGTCTGAATGAACTAAATGACCGCAGTCTGCTGGAG
GAGATACAGAAGGTCATGAGAGGAGGAGGTGTCTGTAACAAACACATGTCTCCTGCAAAG
TGGTCTGCTGTGGCCTTTCTCTTACTGTCCTCAGACTCAAACCTGGAGGAGTTTGACCTG
AATGAGTACTATACTTCAGATGAGGCTCTACAGAAGCTTCTGCCAGTGGTGAAAGCCTCA
AAAAAAGCCAGG

>NEME_112:252359-254136
TCTTTGTATCTTTCAGCTGCATCGACAGATGTTAAATGCCGCAGTAAACTGAAAATGCAC
CTGCAGAAGAGGTTCGCCCAGGTGTTTGAGGGAGTGGCTGAAGAAGAGAGTCCCGCCCCC
TTGAGTCAAATCTACACAGAGCTCTACATCATAGAGGGAGGGCCCTTGGAGGTCAACCAG
GAACACGAGGTCAGACACATCGAGGCCACATCATGGAAACCAGCAGACACCCTTATACAC
TTTGAGGACATATTTACACAACCCAAGTCTGAACAGCCAATCAGGACGATGCTGACGGTG
GGCGTGGCCGGCGTGGGTAAAACAGTTCTGACTCAGAAATTTAGTCTGGATTGGGCTGAA
GGAAAATCCAACCAGGACGTCCAACTTCTGCTCCCCTTCACTTTCAGAGAGCTCAATGTG
CTCAGAGACACAGAGTTCAGCCTAGTTGGACTAGTCCATCACTGCTTCAGTCAAACCAAA
GGTCTTTGCAGCTTTGAAGACGTGAAGCTCCTCTTCATCTTTGACGGTCTGGACGAGTGC
AGACTTCCTCTGGACTTCAGTCAGACCCGGGTCCTGACGGAGCCCACAGAGAGCGCCTCA
GTGGAGGAGCTGTTGGTGAACCTCATCAGGGGAGCCTGCTTCCCTCCGCTCATCTCTGGA
TAACCACACGCCCCGCGGCAGCCAATCAGATCCCTGCTGAGTGCGTCTCCATGGTGACAG
AGGTGCGAGGGTTCAGTGACCCACAGAAGGAGCAGTACTTCAGGAAGAGGTTCAGAGACG
AGGAACAGGCCACAGCCGTCATCTCCCACATCAAGAGCATCCGCAGCCTGTACATAATGA
GCTACATCCCCATCTTCTCCTGGATCCTGTCCACAGTCCTGGAGCATCTGTTGAAGTCTA
AGATCACTGACCATCTGCCCACCACCCTCACCCAGATGTACATCCACTTCCTGGTGGTCC
AGGCCAAAGTCAAGAACATCAAGTATCATGAGGGAACAGGAGCAGACCTTCACTGGACTG
AAGAGACCAAGGAGATGGTGCGGTCTCTGGGAAAACTGGCCTTTGAGCAGCTGCAGAAAG
GAAACCTGATCTTCTACGAGTCTGATCTGAAAGAGTGTGGGCTGGACGCTGCAAAGATCG
CTCGTTACTCTGGAGTCTTCACACAGGTCTTTAGAGAGGAGCCAGGCCTGTACCAGGAGA
AGGTCTACTGCTTCATCCATCTGACTGTGCAGGAGTTTCTGGCCGCGCTTCATGTCCATC
ACACTTTCTTCAGCGGTCGAAAGAATCTGCTGTCAACACAATATAGATCAACGTGGTTTA
ATGCAGCCTTCTACCACTCTGCTGTGGATCGGGCCTTAAAGAGTCCAACCGGACACATGG
ACTTGTTCCTGCGCTTCCTCCTGGGGCTCTCTCTACCAAGCAATCAGAGTCTGCTGACAG
GTCTGCTGACTGACACAGAAAGAGTGAAAACCAATGAGACAGTTGAGTACATCAAAGATA
AGTTGAATGAAAAGGGCTTGTCTGCAGAGAGGAGCCTTAATCTACTCCACTGTCTGAACG
AACTAAACGACCGCAGTCTGGAGGAGGAGATACAGAAGGTCATGAGAGGAGGAGGTGTCT
ATGACAAACGTATGACTCCTGCTCAGTGGTCTGCCCTGTCCTTCCTCCTTCTATCCTCAG
ACTCACTGCAGGGAGAATTTGATCTCAGAAAGTACTGTCCCTCAGAAGAAGCATTCCAGA
GTCTAATGCCAGTAGTGAAGGCCTCAAACAAAGCCATG

>NEME_122:3388923-3390845_neg
CTGTTGTCTCTGTCTTTTTCAGGGAGTCCCGTTGGAGTTTGCAGAGATAAACTTATGGCG
AGTCTGCAGCAAAGGTTCAGTCATGTGTTTGAGGGCGTTGCTAAAGCTGGAAACTCCGCC
CCCCTGCACCAGATCTACACAGAGCTCTACATCACAGAGGGAGTGGCCTCAGAGGTCAAC
CAGGAACATGAGGCCATCAGGAAACCAGCTGCTATTGAGACCGTAATCACGTGTGAAGAG
CTTTTTAAAGGTCCTTCCCACAGACAGCAGTCAATCAGAGCGGAGCAGACCGAGAAGGGA
CCAATCAGAGCGGAGGTTACAAAAAGAAAGAGGCCATTAAATACAGTGCTTAGAAACAAA
AACATCACAGAAAATAGATTGGAGAGAGGAACGAATCAGAGGGGAGCTGACAGACAAAGG
ACCAACCAGGACGGTGCTAACGAAGGGCGGGGCCGGTGTGGGGAAAACAGTACTGACTCA
GAAGTTGACTCTGGACTGGGCTGAAGGCAGAGCCCACCAGGACATCCAGCTGCTGTTCCC
CTTCACTTTCAGAGAGCTCAATGTGCTCAGAGACACTAAGTACAGCCTGGTGGAGCTGCT
GCACCACTTCTTCAGTCAAACCAAAGGTCTCTGCAGCTTTCAGCAGCTCCAGGTACTCTT
CATCTTTGACGGTCTGGACGAGTGCAGACTTCCTCTGGACTTCAGCCGAACCCGGGTCCT
GACTGACCCCACAGAGAGCGCCTCAGTGGAGGAGCTGCTGGTGAACCTCATCAGAGGAAA
CCTGCTTCCCTCCGCTCGCCTCTGGATAACCACACGACCCGCGGCGGCCAATCAGATCCC
TGCTGAGTGCATCTCCATGGTGACAGAGGTGCAAGGCTTCACTGACCTACAGAAGGAGAA
ATACTTCAGGAAGAGGTTCAGAGACAAGCAGCAGGCCACCGCTGTCATCTCCCACATCAA
GAGCATCCATACCCTGTACATCATGTGCCACATCCCAGTCTTCTGCTGGATCCTCTCTGT
CGTTTTACAGAAGATTATGGAGCAAAGAGAGAAACTAGAGCTGCCTAAGACTCTGACTGA
AATGTACATCCACCTCCTGGTGGTTCAGGCCAAGGTCAAGAACATCAAGTATCATGAGGG
ATCTGGGACAGACCTTCACTGGACTCCAGAGACCTGGGAGATGGTACTTTCTCTGGGAAA
ACTGGCCTTTGAGCAGCTGCAGAAAGGAAACTTGGTCTTTTACGAAAGTGACCTAAGCGA
GTGTGGGCTGGACGCTGCAGCCGCCTCAGTGTACTCCGGAGTCTTCACACAGGTCTTTAA
AGAGGAGCCAGGCCTGTACCAGGACATGGTCTACTGCTTCATCCATCTGACTGTGCAGGA
GTTTCTGGCTGCTCTTCATGTCCATCAGACCTTCTTCAGCTCTGGGGAGAATCTGCTGTC
CACACCACACTCATCTGAGAGCCCTGAGGCCTTCTACTGCTCTGCCGTTGACCGGGCCTT
ACAGAGTCCAAACGGACACCTGGACCTATTCCTGCGCTTCATCCTGGGGCTGTCTCTGTC
GACCAATCAGAGCCTACTGCCAGGTCAGCTGACTTACACAGGAAGTGACTCGACCAATCA
GAAAACGGTGAAGTACATCAGACAGAAGCTGGATGAAGAGGGTCTGTCTGCAGAGAGGAG
CCTGAACCTGCTCCACTGTCTGAACGAACTGAACGACCGCAGTCTGGTGGAGGAGATACA
GAAGTACATGAGAGATGGACGTCTCTATAGGGTTGATTCTCCTGCTCAGTGGTCTGCTGT
GTCTTTCCTCTTACTATCCTCAGACTCAGAACTGGAGGAGTTTGACCTCAGAAAATACCA
GGGCTCAGAGATAGCTCTCCTGAAGCTGCTGCCGGTCGTCAAAGTCTCCACCAAAGCCAT
GTG

>NEME_122:3435050-3436972_neg
CTGTTGTCTCTGTCTTTTTCAGGGAGTCCCGTTGGAGTTTGCAGAGATAAACTTATGGCG
AGTCTGCAGCAGAGGTTCAGTCATGTGTTTGAGGGCGTTGCTAAAGCTGGAAACTCCGCC
CCCCTGCACCAGATCTACACAGAGCTCTACATCACAGAGGGAGTGGCCTCAGAGGTCAAC
CAGGAACATGAGGCCATCAGGAAACCAGCTGCTATTGAGACCGTAATCACGTGTGAAGAG
CTTTTTAAAGGTCCTTCCCACAGACAGCAGTCAATCAGAGCGGAGCAGACCGAGAAGGGA
CCAATCAGAGCGGAGGTTACAAAAAGAAAGAGGCCATTAAATACAGTGCTTAGAAAACAA
AAACATCAAAGAAAATAGATTGGAGAGAGGAACGAATCAGAGGGGAGCTGACAGACAAAG
GACCAACCAGGACGGTGCTAACGAAGGGCGGGGCCGGTGTGGGGAAAACAGTACTGACTC
AGAAGTTGAGTCTGGACTGGGCTGAAGGCAGAGCCCACCAGGACATCCAGCTGCTGTTCC
CCTTCACTTTCAGAGAGCTCAATGTGCTCAGAGACACTAAGTACAGCCTGGTGGAGCTGC
TTCACCACTTCTTCAGTCAAACCAAAGGTCTCTGCAGCTTTCAGCAGCTCCAGGTACTCT
TCATCTTTGACGGTCTGGACGAGTGCAGACTTCCTCTGGACTTCAGCCGAACCCGGGTCC
TGACTGACCCCACAGAGAGCGCTTCAGTGGAGGAGCTTCTGGTGAACCTCATCAGAGGAA
ACCTGCTTCCCTCCGCTCGCCTCTGGATAACCACACGACCCGCGGCGGCCAATCAGATCC
CTGCTGAGTGCATCTCCATGGTGACAGAGGTGCAAGGCTTCACTGACCTACAGAAGGAGA
AATACTTCAGGAAGAGGTTCAGAGACAAGCAGCAGGCCACCGCTGTCATCTCCCACATCA
AGAGCATCCATACCCTGTACATCATGTGCCACATCCCAGTCTTCTGCTGGATCCTCTCTG
TCGTTTTACAGAAGATTATGGAGCAAAGAGAGAAACTAGAGCTGCCTAAGACTCTGACTG
AAATGTACATCCACCTCCTGGTGGTTCAGGCCAAAGTCAAGAACATCAAGTATCATGAGG
GATCTGGGACAGACCTTCACTGGACTCCAGAGACCTGGGAGATGGTGCGGTCTCTGGGAA
AACTGGCCTTTGAGCAGCTGCAGAAAGGAAACTTGGTCTTTTACGAAAGTGACCTAAGCG
AGTGTGGGCTGGACGCTGCAGCCGCCTCAGTGTACTCCGGGGTCTTCACACAGGTCTTTA
AAGAGGAGCCAGGCCTGTACCAGGACTTGGTCTACTGCTTCATCCATCTGACTGTGCAGG
AGTTTCTGGCTGCTCTTCATGTCCATCAGACCTTCTTCAGCTCTGGGGAGAATCTGCTGT
CCACACCACACTCATCTGAGAGCCCTGAGGCCTTCTACTGCTCTGCCGTTGACCGGGCCT
TACAGAGTCCAAACGGACACCTGGACCTATTCCTGCGCTTCATCCTGGGGCTGTCTCTGT
CGACCAATCAGAGCCTACTGCCAGGTCAGCTGACTTGCACAGGAAGTGACTCGACCAATC
AGAAAACGGTGAAGTACATCAGACAGAAGCTGGATGAAGAGGGTCTGTCTGCAGAGAGGA
GCCTGAACCTGCTCCACTGTCTGAACGAACTGAACGACCGCAGTCTGGTGGAGGAGATAC
AGAAGTACATGACAGATGGACGTCTCTATAGGGTTGATTCTCCTGCTCAGTGGTCTGCTG
TGTCCTTCCTCTTACTATCCTCAGACTCAGAACTGGAGGAGTTTGACCTCAGAAAATACC
AGGGCTCAGAGATAGCTCTCCTGAAGCTGCTGCCGGTCGTCAAAGTCTCCACCAAAGCCA
TGT

>NEME_122:5345389-5347275_neg
AGAGGAGGCAGCAGAAGGAGCTGGCTGAGCGTCTGTGGAGCAGTAGGTCCATTTCACTCA
GTCATTTTATCTTCTCTGAGACTCAGGCTCTGTCTGTCTCTTCATCCAGGGAGATGTTCT
GGAGTTCTTCAGCGTAAACTGAAGCATGACCTGCAGCAAAAGTGTCAGTGTGTGTTTGAG
GGCGTGGCTAAAGCAGGAAACCCCGCCCTCCTGCAGCAGATCTACACAGAGCTCTACATT
ACAGAGGGAGGGGCCTCAGAGGTCAACCAGGAACACGAGGTCAGACACATGGAAACCAGG
AAACCAGGCCGAGCAGAGACGGCCATCACATGTGAAGACATGTTTAAAGGCCCCGCGGAC
ACAGAGGCGCCCGTCAGAACAGTGCTAACAAAGGGAGTGGCTGGCATCGGGAAATCACTG
CTCACTCAGAAGTTCAGTCTGGACTGGGCTGAAGGCAAAGCCCACCAGGACATCCAGCTG
CTGTTCCCCTTCACTTTCAGAGCACTCAATGTGCTGAAGGACAGGAGCTTCAGCCTGGTG
CAGCTGCTCAGTCACTTCTTTAGAGGAACAGAAGAAGTGTGCAGCTTTGAAGAGCTGCAG
CTGCTCTTCATCTTTGATGGTCTGGATGAGTTCAGACTTCCTCTGGACTTCACCAAAACC
AAGGCCCTGACGGAGCCCACAGAGAGCGCCTCAGTGGAGGAGCTGCTGGTGAACCTCATC
AGGGGGAGCCTGCTTCCCTCCGCTCGCCTCTGGATAACCACACGCCCCGCGGCGGCCAAT
CAGATCCCTGCTGAGTACGTCTCCATGATGACAGAGGTGCAAGGATTCACCGACCCACAG
AAGGAGCTGTACTTCAGGAACAGGTTCAGAGACGAGGCCCACACAATCATCTCCCACATC
AAGACGTCCCGAAGCCTCCACATCATGTGCTTCATGCCGATCTTCTGCTGGATTCTCTCA
ACTGTCCGGGAACATCTGCTGAAAACTGCACCAAGAGACCAGCTGCCCAAGACCCTGACT
CAGATGTACATCCACTTCCTGGTAGTTCAGGCCAAAGTCAAGAACATCAAGTATGAAGAA
GGATCTGAGACAGACCCACACTGGAGTCCAGAGACCAGGAAGATGGTGCAGTCTCTGGGA
AAACTGGCCTTTGAGCAGCTGCAGAAAGGAAATCAGATCTTCTATGAGAGTGACCTGAGC
GAGTGTGGGCTGGACGCTGCAGCCGCCTCAGTGTACTCTGGAGTCTTCACACAGGTCTTT
AGAGAGGAGCCAGGCCTGTACCATGACAAGGTCTACTGCTTCATCCATCTGAGCGTGCTG
GAGTTTCTGGCTGCTCTTCACGTCCATCAGACCTTCATAGACACTGGGGTCAATCTGCTC
TCAGAAAATCAAAATTTATCGTGGAGCAAAGTTTTCAGCAGTAGATCAGTTCAGTTCTAC
CAGACGGCTGTGGACCAGGCCTTACAGAGTCCAAACGGACACCTGGACTTGTTCCTGCGC
TTCCTCCTGGGTCTTTCACTGCCGAACAATCAGGGTCTTCTCCAAGGTCTGCTGACACAG
AGAGGAAGTAGCTCCCAGACCAATCAGAAATCAGCTGAGTACATCAAGCAGAAGCTGAGT
AAGGAAGTGTCTGCAGAGAAAAGCATCAACCTGCTCCACTGTCTGAATGAACTGAATGAT
GGTTCTCTAGTGAAGCAGATCCAACAGCTCCTGAGCTCAGGACGTCTGTCTAAAGGTGGA
CTGTCTCCTGCTCAGTGGTCAGCTCTGGCCTTCATCTTGCTTTCATCAGAAGAAGATCTG
GAGCAGTTTGAGCTGAAGAAATACTGTGCTTCAGAGGAGGCTCTGCTGAGGCTGCTGCCA
GTGGTCAAAGCCTCCAACAAAGCTCTG

>NEME_131:3414804-3415914
GGTGGAACAATGAACACAGAGGCTGACGCAGTGCTGCTGTCTGGAGATGCAGGCAGTGGA
AAGAGCACATTACTCCAAAGGATGCACCTGCTTTGGGCCCGAGGTGCATTGTTAGAAGAG
TTCCTCCTGTTGTTCCCATTCAGTTGTCGCAGGTTAAATTCAGAGCAGAAGGAACAGTCT
CTCATGGATCTACTGTTTCATCATTGCTGCTGGCCGGACCGGGATAAAGATGAGATATTT
CAGTTCATTTTAGACAATCCACATCTCATCCTCTTTACCTTTGATGGCCTGGATGAACTC
AAAGAGACTTTTTCAGAAAAACAAACAGTTTGCTGCCCGACCGAATGTGCACCAGTTCCT
ATTCTTTTGTTTAATTTACTTCAAGGATCCTTAATGAAAGGAGTGTACAAAATAGTGAGC
AGTCGACCAGAAGCAGTCAGTCCTGCTCTGAAGAAGTTCCTGCGCAAAGAGGTAATTTTA
AGAGGATTTTCCCCCAGTGGCATTGATTCTTTTGTGAGGAACACCACAATGATTCATCAG
TGGCAATACAGGTTTTGCAGTCTTTAAAAACAAACAGAGCTTTACTCGGACTGTGCCACA
GTCCGGTGTTGTGCTGGATTGTCTCTCAGTGTCATAAGGAATTACTAGACGGCCAGGGGG
AAAGTGCAAACACAATTACACATGTTACCTAATGATCCTTCAGCATTTGTTCCTCCGTCA
AAGCTCAGCTGACAGCACTGATGAATTCAGTTGGATGCTGCAACATCATACTACAGTCTT
ACACCTGGGACAACTTGCTTTTGAAGGAGTGAACTGTTCTGTGTATGTTTTCTCTCGTAC
AGAACTGAACAAATGCGGGGTTACAGAGATGGATGTTGAAAGTGGTTTCTCATACAAAGC
AGAGGCATGTCCTCAAACCCTCATAAAACATATGAGTTTCTACATGTTACTATACAGTGT
TTCTTTGCAGCTGTTTTTGTTGTTTTGTCAACTAACATTGAACAATGCACCATATCTCAA
CTCTTCAAAGCACAGAACACAGAGATGGTGCCTTTTGGCAACACGTGTTTCTATGCTTGT
CTGCCCGGCGGGGTTAAACAGCAGCAAATCG

>NEME_140:59866-61409_neg
CCACTATGCCACCCAATATATATACATATATTGGGCACTACAGCACATATCTATTGCTCT
GTCATACTCCTCTGTGTCCTTGTTGATCCACAGACGTTCACAGCCCACACTCTGTCCGTC
TGTAAACTCCTGTTCATCTTCGACGGCCTCGATGAGAGCAGACTGTCTCTGGACTTCAGC
TGTGAGCTCATCTCTGAGGTCACACAGAGGTCAGAGGTTGGCGTACTGTTGGTGAACCTC
ATCAGAGGTGCTCTGCTTCCTCACGCCCTTATATGGATCACCTCCCGCCCAGCGGCGGCC
CATCAGATCCCAGCGCGGTGCGTGCACAGGGTCACAGAAGTCAGAGGTTTCTTCACTGAC
CAACAGAAGGAGCAGTACTTCAGGAAGAGGTTCTCAGATGAAGAACAGTTTAAAAAGTCC
TGTCCCACCTCAGAACCTCCCGCAGCCTCCACAACATGAGCCAGATCCCAGTCTTCTGCT
GGATCGCCTCCACAGTCCTGGACCACATGTTGACAAACAATCAGGCCGGACCACTGCCCC
AGACTCTCACAGACATGTACGCACACTTCCTGTTGGTGCAGACGCAGAGGAAGAGGAAGT
ACAAAGCAGGAGCTAAGGACAGAGCAAAGAAGAGTTTGAGGAAGGTCAGGTCTGAGACAT
GGGGGCTGACAAATGCCGACACAGAGCTGCTCCTGAAGCTGGGGAGACTGGCCTTTGAGC
ATCTGCAGGCCGGAAACATCATGTTCTACCAAGAAGACCTGGAGGAGGTGGGTCTGGACC
TGAGCGAGGCCTCGGTCTATTCCGGACTCTGCACTGAGATCTTCAAACGAGAGAGTGTCC
TCAACCAGTCAGTCTATAGTTTCGTACATCTGAGTGTGCAGGAGTTTCTTGCAGCAGTTT
ATATACACCACTGCTATAGGAACAAACATCGTGTGGTCAAGGAATTTCTCTACTTTAGTG
ACAGCAGTGATGAGGACTTTGAGGATGACGAGGACGATGAAGATGATGTGGTCAATGACT
GTCTTAGCTTCAATAAAAACAAAGGGACCATCCCTAACTTAAGCATGGATGAATTTCTCA
GACATTGTCTTAAAAAATCCTTGCTCTGTCCACACGGCCACCAGGACCTGTTTGTGCAAT
TTCTTCATGGCCTCAGTTTAGAGTCCAACATTAGACTTTTAGGAGGTCTTCTAAGTCCTA
CGGACCAATCAGAAATCACTCAAGTCATTAAAAACCTTAAAGAGATGAACTTAGAGCAAG
ACTCAGATGAAGACTCAGTGGAAGTCTCTCCCGACAGAGGCATCAACATCTTTCACTGTC
TGATGGAGCTGAAAGACCAGTCTGTGCAGCAGCAGATCCAGGACTTACTGAAGTCTGGAG
GTCAATCTAAGAAGAAACTGTCTGAGTTCCAGTGCTCTGCTCTGGCCTACATGCTGCAGA
TGTCAGAGGATGTCCTGGAGGAGCTGGACCTGAAGAAGTACAACACGTCTCCCCAGGGTC
GACTGAGACTGGTCCCAGCGGTGAGGAACTGCAGGAAGGCTGTG

>NEME_140:68065-68691_neg;2896718-2897593_neg_WRONG, SAME GENE AS PREVIOUS
CCAACATTGGCCAAACCTGGGATCTTTTTGCTGTAAGTCTAACCACTGAGCCCGCCACAT
ATACTGCTTGGTAAAAAGTCTCACCTGTGAAGCCAGCGCTGGATGGAACACTTGGATCAG
CTCTATCAGATTGTAGCGCCCGCTTCTGACCAGGTTCATCTCTCTGAAGGACAGTGGCAC
CACCAGCTGCAGCTCCTGGTTCTCTGAGCCCTGGGCCCAGTCCAGACAGAACTTCAGGAC
TGAGAAGGTCTTCCCCACTCCAGCCACGCCCACAGTCAGCACGGCTCTGATAGAACCCTG
CTGCTCCCTCTGCTGTAGCGCCCCCTGGTGCTGCTCAGGGGGCAATGGTTTAAAGATGTC
CTGGCACCTGATAGGTTTCTCCTGATCACTTTTCTTCTTGGACTGTTCCTGCAGCCTCCA
TTCCTCATGTTGGGCACAGGCCTCTTCATTGAGGCCATCCGTGATGTACAGCTCAGTATA
GATTATGTTCAGAGGAGTTCTATCTCCTAATGTTTCAATTCCTTCCGTCACAGTCTCACA
TCTGCTGCTCAGCCACTGCTTATGGTCCTCCACAAATTTCTGGAGACCTTCACCTGGACA
CAGACACAAACAGGAAAGCGAACACAA
CAGATGGATCTCCAACAATGTCTAAAGGCTGTTCTGAAAAATAAATATCAAAATGTTGAT
GACATCCTCCTTCCCATCAATGTGTGCCATCAGCGTGTTATCAGCTTGTCTACATATTAT
GAAGAACACTATAACCGGCACGTCGATTTCTCTCATCTTGATAATGTGAAAGAGAATGCT
CCTTTTCCATTTGAGGATCTTCTTAAATGTGACTGTAAACATAACCAAAGTCAGAAAACT
ATCCTCACTTTTGGAGCATGTGGCATCGGAAAAACCACAGCTGTCCAACGGTGTGCTCTG
GACTGGGCAGAAGGCAGAGCGCATCAACATATCGATTTATTGTTCCCTCTTGTATGTTGG
GAGCTAACTCGGCTTTGTGATTACGGGCGTAGCCTCAGCATGATTCAACTGCTTCAGCTG
TTTTACCCGGATTTGAAGGGACTTACTGCCAGTAGCCTGTCCAATAAGAAAGTGTGGTTT
GTATTTGATGGGCTGGAAGATTTGGAGTTTAAGTTAAAGTTTCCAGTAGTGTATGATGTG
ACCGAAGTTACCTCCGTGGAAACTCTTTTGCAAAATCTAATAAAGGGGAATCTCATTCCT
GATGCCCACATTTGGATTACTGCCCAATACGCTGCAGTAGACTATATCCATGATTGCTTC
CTCCTGAAAGAAACAGAAATGCGAGGATTTAATGATGAGCAGAAAGAACTCCACATCAGG
AACTTAGTTGGAGATGACGATCTTGCAAACAGAGTTATTGACCATATCAAAATATCCAAG
AGTCTTTACCACTTGTGCAGAATTCCATACATGTGCACAGTGATGGCTACTGTTCTCAAA
AACATGTCAAAACAGATGAATTTAAAATCCGACCGA

>NEME_153:2912452-2914080_neg
TCTTTGTTTCTTCTTCTTTCTAAGCAGATGGATCTCCAAACTCATCTTAAGGACATTCTG
AAAAACAAATATCACAAGCTGAATGACATCCTGCTTCCCATCAACGTGATCTATACAAAT
ACTGAAGACTTGTATCCTGATTATGAAAAACATTACAACTGGCATATCGATTTCTCTCAC
CTCGATAATGTTGAAGAAAATCACCCTTTTCCATTTGAAGATCTCCTTAAATGTGAATGC
AAACACAGCAGAAGTCAGAAAACCGTCATCACTCTTGGGGCGTGTGGCATTGGGAAGACC
ACAGCCGTGCAGCGATGTGCTCTGGACTGGGCAGAAGGCAGAGCATATAAAGACATAGAC
TTGCTGTTCATTCTTTCATGTTGGGAGTTAAGTCTGTTGGGAAATGAAGAGCTTAGCCTC
ATTCAACTACTTAAAACGTTTTACCCGGACCTGAAAGAACTTAGCAGCAGCAGCCTGTCC
AGTAAGAAGGTGTGGTTTGTGTTTGACGAGCTGGAAGATTTGACTGGAGTGGTGGACTTT
TTCTCTCCAAAAGTGAGCGATGTGACCCAGGTTACCCCCGTGCACACTCTTTTACCAAAT
CTAATAAAAGGGAACCTGCTTCCTAATGTCCATATCTGGATAACTACCCGATTTACTGCT
GCAAAATTCATCCGGGATTGTTATAAACTGAAAGAAACAGAAATCCGAGGATTTGATGAT
GAGCAGAAAGAACTCCACATCAGGAACTTGGTTGGAGATGAAAATCTTGCAAACAGAGTT
ATTGACCATATCAAAGTATCCAGGAGTCTTTACCACTTGTGCAGAATGCCATACGTGTGC
ACAGTAATGGCTACTGTTCTCAAAAGACACGTCAAAACAGATGAATTTAAAATCCGTCCG
ATGACTCTGACACAGATTTACAGCAGTCTGACTGAAGAATTCAGATCAAAATCTTCTCAT
AAACTGAACAATTATGCCCGGTTTAGAGATCAAGACATGAGCCGGGACTTTTGCTGGATT
CATGAGGAAGAATTTAAAGATGTTGATGATGTTTCTTCATTTTCCCGAGAGCACCCCCTA
GTGTTCAGAGAGGAAAAAAGTGTGCGCGGTGTCTCCATGTTTCGCTTTGCTCACATAAGT
GTGCTGGAGTTCTTTGTTGCTTTGGCCAAGCTCAGTGATGAGATTTTAAATACTCTCCAA
GAAAAGTATTCAGTCTTTTATAAACTGGTTGATGATGCAGTATATTATTCCGAGTACGGA
CATTATGACATCTGCCTTCGCTTCTTCTTTGGCCTCCTCAAGGAGCGGGGCACGCTCCAA
CCGTCAGATCCTTTCTTTGACAACATCAAGAAAAGGATTGTGAATAACCCTTTTGACGAC
ACTACAGTCATGTTGTTCCACTGCCTGAGAGAGTTTGACAGCCGGGCGTTACTGGGTGAT
GTGTCAAGTTATGTTGACATGAGCTCCTTGCCACTTTCAAACCGTGCTCTCAACAAGTAT
GCGAAAGTCATGCAGATGATCGTTAATGTGGATGGGGAGTGTGACAAGTTTGAGATGGAA
CAGTCCACGAGGTGCGATGAAAGAGTCCTCAGAAGTCTCCCTGAGCTGCTGAAATCCAAA
CAGGCCATG

>NEME_162:293104-294938
TCTTGTTTGTATGTGTCCACAGCCATCATTGCTGAGTGTAAAGAAGATCTCCAAACCAAA
CGGAAGTCCAAGTTTCAGTTCCTGGTGGAGAGCCTCTCCAAAAAAGGACAAAGAATGGCG
TTTAATGAGGGCTACACTGAGCTGTTCATCACTGAGGCCGACACTGGGCACGTCAGTGAG
GAGCATGAGGTCAGACAGATCGAGATGTTCTCCGGGACTTCAGCTCAGGAGAGAACTGTC
CTCTGCCAGGACATTTTCAGAGGCACCACGGAGACAGGAGATCCAATCAGGACAGTGCTG
ACGAAGGGTGTGGCCGGCGTGGGGAAAACAGTTCTGACTCAGAAGTTCAGTCTGGACTGG
GCTGAAGGCAGAGCCAACCAGGACATCCAGCTGCTGTTCCACCTCACTTTCAGAGAGCTC
AATGTGCTCAAAAGGAAAAGGTATAGCCTGGTGGAGCTGATCCATCACTGCTTCAAAGAA
TCAAAAAGCTCTTCAGCTTCCAGTGCCTCCAGTTGCTCTTTATCTTTGACGGTCTGGATG
AGTGCAGATTTCCTCTGGACTTCAGCCGGACCCAGGTCCTGACAGAGCCCACAGAAAGTG
CCTCAGTGGAGGAGCTGCTGGTGAACCTCATCAGGGGGAGCCTGCTTCCCTCCGCTCGCC
TCTGGATAACCACACGCCCTGCGGCGGCCAATCAGATCCCTACAGAGTACGTCTCCATGG
TGACAGAGGTGCGAGGGTTCACCGACCCACAGAAGGAGCAGTACTTCAGGAAGAGGTTCA
GAGACGAGGCCACAGCCGTCATCTCCCACATCAAGAGCATCCATAGCCTGTACATCATGA
GCTCCATCCCAGTCTTCTGCTGGATCATCTCCACTGTTTTACAGAATGTTCTGAAGCAAA
CAGAGAAACCAGAGCTGCCCAAGACTATGACTGAGATGTATATCCACTTCCTGGTGGTCC
AGGCTAAAGTCAAGAACATCAAGTATCATGGTGGCTCAGGAGCAGACCTTCACTGGACTC
CAGAGACCAAGGAGATGGTGCTGTCTCTGGGAAAACTGGCCTTTGAGCAGCTGCAGAAAG
GAAACCTGATCTTCTACGAGAGTGACCTGAGCGAGTGTGGGCTGGACGCTGCAGAGATCG
CTCGTTACTCTGGAGTCTTCACAGAGGTCTTTAGAGAAGAACAAGGTCTGTATGAGGACA
AGGTCTACTGCTTCATCCATCTGACTGTGCAGGAGTTTCTGGCTGCGCTTCATGTCCATC
AGACCTTCTACAGCTCTGGGAAAAACCTGCTGTTCACAACACACACCATAGAGTACCTTG
ACACTACAAACGTCTGGTCAGATATTGCTTTCTATTACCTTACACCAGATCCAGAGACAA
CCTTCTACTGGTCTGCTGTGGACCAGGCCTTACAGAGTCCAAACGGACACCTGGACCTGT
TCCTGCGCTTCCTCCTGGGGCTGTCTCTGTCGACCAATCAAAGCCTGCTGAAAGGTCTGG
TGACTGTGACAGGAAGTCACTTCACCTATCAGGAGACAGTAGGGTATATCCATCATAAGT
TGGATGAAGTGAATGTGTCCACAGAGAGGAGCCTGAACCTACTGCACTGTCTGAACGAAT
TGAATGACCTAAGTCTGCTGACGCACATACAGAAGTACATGAGAAAAGGATGTTTCTCTG
ACAGAGACATGTCTCCTGCTCAGTGGTCTGCTCTGTCCTTCATCCTACTGTCCTCAGACT
CAGAATTGGAGGAGTTTGACCTGAAGAAATACAAGGCCTCAGAGGATGGTCTCCTGAAGC
TCCTGCTGGTCGTCAAAGCCTCCAGCAAAGCCATG

>NEME_202:80072-81895_neg
GTGCCTCACAAAGCTGTATATCATTCCGAGACCCCTGGGAGGGTCAGTAAGGTCGGACAG
ATGGAGCAACTCTGCAGGAAATCAGGAAAGGAGAGAACCCTCCAGTGCATTTTTGGAGAC
TGCATCGAAAGTGAAGATCCTTTCAGAGTCATATTGACGAAGAGCCTGGTTGGTCTGGGG
AAGACAGTTCTGACTCGCAAGTTCTGCCTGGACTGGGCTGAAGGCAGGGTTAACCAAAAC
ATTAGGCTGGTGTTCCCATTCACTTTCAGACAACTCAATGGGCTAAGAAACAGACAGTTC
AGCCTGGTGGAACTGCTACACCACTTTTTCAGTGAAACCAAAGAACTCTGCAACTTTGAA
CAGTTAAAAGTGCTCCTTATCTTTGACAGTCTGGACGAGTGCAGACTTCCTCTGGATTTT
ACGCACACAGAGAAACTAACCGATCCTACAAAGCCTGTCCAAGTAGGGGCGCTGCTTGTG
AACCTCATCCGAGGGAACCTGCTTCCCTCCGTTTGCATCTGGATAACAACACGCCCTGCA
GAGGCCAACAAGATCCCAGATAAGTGGATCTCCATGATGACAGAGGTCAGAGGGTTCAGT
GAGCAAGAAAAGGAGCAGTATTTCAGGGACAGGTTCACAGACGAGCAGCAAGCCACAGCC
GTCATCTCCCACATCAAGAACATCCACAGTCTCCACATCATGTGTAGCTCTCCGATCTTC
TGCCTGATCCTGTCCACAGTCCTGCAGCATTTGATTGAGAGTGAGGCAACAGACAAGTTT
CCTCAGACCCTCACCCAGATGTACATCTACTTCTTTAAGGCCCAGGATAAAGCCAAGAGC
GAAGAATATGAGAAGATGGTAAAGTCTCTGGGAAAACTGGCTTTTGAGCAGCTAGAGAAA
GAAATATTTATCTTCAATGAACATGACCTGACCCATTGTAATCTGGACACTGCAGATGCC
TCAAAGTACTCCGATTCGTTCCCACTGGTATTTTGAAAGGAGCCAAACCAAGACCAAGTC
TATTGCTTCATTCATCGGAGTGTGCAGGAGTTTCTAGCTGCCCTTCATGTGCATTATGTC
TTCTGCTTTGGGATTAATCTGCTTTCTAGTCAAAGATCTGGCAGTACTGAGACTACCTTC
TACCTCTCTGCTGTAGACAAGGCTCTACAGAGCGGACACCTGGACCTGTTTCTACGATTC
CTGCTGGGGTTTTCTCTGCCGACCAATCAGAACCTGATGCCAGGTATTTTGATTCAGACT
GGAATTAGGTCACTTGAAAAACACAGCATACAGCCTGATCTGTTGACTCAGCCAAGACAG
AGATCAACGTCCAATCTGAGCCCATGTCCAAGTCTGCTGATTGAGACACAAAGTAAATCA
GCATCCAATGAGAGCCTGGATCCTGTTCTGTCAACTCAAAAATGTACATCAATGATCAAT
CAGAACATGCAGCCAGGTCTGAGTCAGAAAGGAAGTATCTCAGCGACCAGTCTGCTGATT
CCAACACGAGATTCCATCAGAGAGGAGATGGTACAGTATATCAACGGGAGGCTAGGAGAT
GAGTCTCTGTCTGCAGAGAGGCGCACAAACCTGCTGCACTGTCTGCATGAGCTGAATGAC
CACAGTCTGCTGGACGAAATACAGGAGATGATGAGAGGAGGACTCTCGAATAGAGTCTTG
AATTCTGCTCAGTGGTTTGCTCTGTCTTTCCACCTACTGTCCTCCAGCTCTGACCTGGTG
GAATTTGACCTGAGGAAATACCAGGCGTCTGATGAAGCTCTCCTGAAACTTAGCCCTGTC
ATCAGAGCCGCCAACAAAGTCCTG

>NEME_206:2939913-2940395
ATGTCCCTTTTCAGTGATGGCCAGGAGCTAAATCTTCATGATTTAGTGCCTAATAGAGAC
GCACTGTTACTCATTGGATCGACAGGAAATGGAAAGACAACACTGGCTCGCAGGCTTGTC
TCTTTATGGACTCAGCCTGTCTCTAACTTCCCTGACTTCAGCCATCTTCAACTTGTTGTT
TATGTGGATGGTAACAAAACAAATGGCACTTTGTTTGATGAAATAATGGCACAGCTGTCT
CTGGAAGAGCTTCTGTCAGAGGACGACCTGAGAAATATGTTGACTGACGAAACTTTGCTG
ATGGTTGATGGATACGAAGAAGGAAACCTGCTGTTTGACGAATCGCTGCAGAGGTTTCTG
TTGGATCGAACGCGATGTAGAGTCCTCATCACATCCAGCCACGAACACTCTAAAATGAAA
GAAATTGTAGGGACAGAAGCAATAGTCAGAGTTCAATGGCAGAATCAAAGGAGCTCTACT
GTA

>NEME_216:1159723-1166000_neg_transposon_in_the_middle
CGATTCGCTTCAAGACACAAAAAAGTGTCCCCAGTCTTACAGCCAGTGGTTGTCCATCAG
AAACGTGCTTCTCCTGCCTTTTCCCTCCTGTCACCAAGTCATGGATCGGCTGAATCTGTC
CCAGGTCATCGGCGCGGTCTGATGAGGCGTTTTGGAAGTGTGAGTGAAGGAACCGAAGGA
ACCGAGTGCTTAAAAGTTCTCGACCAAGTCTACACGGAGCTGTACATCGCCCACGGGCAC
GAGGTAACCTTTACAGACAAAATAACAACATTTGTAGTCCATAGTTAATATCCCGTTTTT
ATATATATATTTGTCTCTTTTAGTCTGTTTAAAGACCTATTTATCCAAATATTAGTACCT
AGAGTATAAATAGTCGAGCAACTTCATTAATATCCAAGAAATGTAGATTTAATGCTAGTT
TTCATTCGTTCTGAACAATCTCCACACAAGTATTCCAATAGAACCAATTCCAAACAGATT
TTCTCTGTGTTCATTCGAACGGGAAAGCCACGAAGTAAGCTAAACCTGTCATGCAATCCC
TTCAATGAGTGCGTTTACAAGGGCTCGAAATTCCCGGTTATTATCGCGAAAATAACAATT
TCCCGATTTTGAGAAACCCAATTTTCTGGCTGGGTTTTTCCGTCAGTAACCGGGATATAA
CTTCATGTAAACGCTATTTTCCGGTTTTAAGAAACTTCCCATTTCTTGCGCATGCACAGT
TAATCATAAACAAACATGGCGATGGCGAGTCCGAAGAGCTCCTGTTTCTGGAGTCAAGAG
GAAACAGAGTTTTATATTTTAACCATGAAAGAATATTAGTGAATATTTAAGCTGGAAAGA
AGCATCATAATGTGGATTTATGCGAAACTGTCGGTGACAGTTTCAAGGCAGCTGGTTTTC
CTCTGGACGCAGAGAGGAGTCGACCACAACACAGAGCCGGATTAGGTTTTTCATCCACTA
ACTATCGGTGAACTCCATTAGCTCCACTCTCTCACACCAGCCTCGGCTTCAAACCTTCTC
CCAGAGCTCCCTGGTCCACTCGGTGATAAAGACAGCCCAGGACGGGTAAAGGTCAGAAAT
GAGCCACAATCTGCCGTCACTGTCGTAGCTCAGGATGTAGAAGACGAGCAAAACATTGAG
CCCAAAGTGGGCATTCAAAAGAACAAGCCCTGCAATAAGCCACACATTTATGCTTTTAAT
ATTTTCACTGTATTGTGCTCAGAAATGTAATGTATGCGCCTGTGCGGACAGACCTTAAAT
TCGAAAAGCCGGGTTTCCTTATTTGATCATGTAAACAAGGAATTTGAGTTCCCCGATTTC
TCAGTGTCATATAAACACCATATCCTGCCATAACCGGAATATAGTTAATAACTATATTTC
GAGCCCTTGTAAACGCACTCATTAATTCCATCATCTGTGAGACAGCTGGAGGAGTCACAG
TTGAGGAGGAATGCGTCCGTCGACAGTCCAATCGGAGTCCACGATATCTTCAAGCCCCTC
TCCCCAGATGATAAACCAATCCGAGTGGTCCTGACGAGGGAGTGGCGGGGGTTGGGAAGA
CCTTCTCGGTGTGCAAGTTCACACTGGACTGGAGCCGGGCCGCCCAGAACCAGGACATAG
ATCTGGTGGTGCCCCTGTTCTTCAGAGAGCTAAACCTGGTCCACCTGCAGCAGTTCAGTC
TGCTGGAGATGGTCAGGACCTTCCACCCGGCCCTCGCTGACCAGGTACGGCCCACTGTTT
CTCAATAGATTTACAGTGCATTGCAAAAGTACTAATACACCTTGAACTTTTGCATATTTT
GTCATTTTTTTACTGAAAATTCACACACAAGTAACAGACAACTGTAAGTGAAAGCAAATT
GATACATGATTCTGTTATTTTGCAAAAAATAAAAAAAAAAGTGGGGCATCCATAAGTATT
CATACAGCCTGACTTAATACTTGTGGAACCCCCAGCAGCAAGTCTTCTGGGGTATGACTG
CAAGGTGAGCACATCTAGAGACTGACATTTTAGCTCATTCCTCTTTACAAAACAACTCAA
GCTCTGTCAAATTAGAAGGAGAGCGTTTGTGAACAGCAGTTTTCAGGTCTTTCCACAGAT
TTAGGTCAGGACTTTGACTGGGCCATTCTAACACATTAATATGTGTATTTTTAAACCATT
CCATTGTAGATTTAGCTTTGTGTTTAGGGTCATTGTCCTGCTGGAAGGTGAATCTCTGCC
CCAGCCTCAATTCTCTTGCTGACTCCAGCAGGTTTTCCTCCAAAATGTCTCTGTATTTGG
CTCCATCCATCTTCCCAACTATTCTTACAATCTTCCCAGTCCCCGCTGAGGAAAAGCAGC
CCCATAGCATGATGCTCCCCCCCCATATTTGACACTGGGGATGGTGCACTCAGGACGATG
AGCAGTGTTAGGTTTGTGCCATACATAACGTTTTGTATTTGGGACAAAAAGTTCACTTTT
TGTCTCATCTGACCAAAGCACCTTCTTCCACATGGTAGCTGTGTCCTCCATATGACTTCT
AGCAAACTTCAAACGGGATTTCTTATGGCCTCCTTTCAATAATGGCTTTCTTCTTGCCAC
TCGTCCATGAAGGCCAGATTTGTGTAGAGTACGACTTATAGTTGTCCCATGTACAGATTC
CACCAGCTCAGCTGCAGTACGTCGCAGCTCCTCCGGAGTTATCTTGGGGCACTTGGTTGC
ATTTCTGACCAGTGCTCTCCTTGTTCGGTCTGTTAGTTTAGGTGGACGGCCGTGTCTTGG
TAAGTTAGCAGTGGTGCTATACTCTTTCTCCACAACTTTATCCCTGACCTCTCTGGTGGC
TCCTTGGCTTATGATGTTGTTTAGTGACCAATACACTCTGACCATAGCTCTGAGGCCCTC
ACAGAACAGCTGGAATTATACTGAGAGTAGATTACACACAGGTGGCCTCCATTTAATGGT
TAGGGCAAGGTGTGAACATTCTGCAGTCATTAGGAATGTTATAAAGGCAATAAAAAAAAA
ATGCTGTATGAATACTTATGCACGCCCCACTTTTCTATTTTTTTTAAAAATAACAGAATC
ATGTATCATTTTGCTTTCACTTCACAGTTGTCTGTTACTTGTGTGTGAACTTTCAGTAAA
AAATTCAAAATAAAATCTTTACATTTAGGGTTGTAAAACAACATGACATAATGTGCAAAA
GTTCAAGGTGTATTAGTACTTTCGCAAGGCACTGTATTTAGTCTGGGGACCACCAATGCA
TTTTCTCGTAGGAGAGGTGTGGTTTACAATTCATAGCTGTTTATTGGGCGCTACGAATGT
CTATTATGCTCTGCACGTATCATCGTATCAGATGACGTGTGACGTACCCGCTGTAAACTT
TCGAGCTAAACTATTTAGAACACCGTCTAAAGCTTGATCGAAAGATGGTGTTGCGTCTGC
TGCTGTCATGTTGGATCCGTAAATAAACATTTATTTATTTTTTATCCGTAAACAAACTAC
AAGCTTCCGTATGTCAAATAGCGCATCATTCTTCTTGCCGTCCCTCCTCGTTCTGTGATT
GGTCCCAAATCCATGCTAAGATTTCGGCTATGGTCCCCAGACTGTTCGACTTCGAGATGA
TTCAAGCACACACAGCAGCATGGGTATTCCCAGGCTTATTGTTTCCAGCAACAGTTCTAA
ACATTTCAAATAAGATACTGTAATTACAAAATGTGTTACTATAATCATTTTCAGTGAGTC
TCCCCCTTAGACTCAGGGACCTTCTGGAATGGGGGCCTTGGTGTTAGCATTTCTTTAGCC
CTATTTTCGAAGCTTCTTTTTCTTTTTCCTGTCATTTCGATTTGTAATCTACTTTTAAGC
GCTGAATCCGTGTATGCCTATACATGTGAACAATTGATGCAGTGTTCGTATTTGTCGTCT
GCAGAACTCTCCTGAGACCCTGAAACTGAGAAAGGTTGTCTTCATCCTGGATGGCCTGGA
CGAGAGCAGACTTCCCCTGGACTTCACCTGCTGTGAGACCATCTCCAGCAGATGGTCTGC
TCTTGAACCGATCTCACAGGAAGCAGACGTCGGTGCACTGCTGGTGAACCTCATCAGGGG
CTCGCTGCTTCCCGATGCCCATGTGTGGATCACCTCCAAACCAGCAGCGGCCGGTCAGAT
CCCTGCGCAGTGCGTGGACAGGGTCGCGGAGGTCAGGGGCTTCTTCACCGATGCCCAAAA
GGTGGAGTTCTTCCGCAGAAGGTTCACAGAGCAACGTGTGTGTGATAGAGTCCTCACCCA
CATCAGGGCTTCCCGCAGCCTCCACACCATGTGCCAGATCCCTGTCTTTTGCTGGATCAC
AGCCACCGTCATGGACCACGTGCTCGCGCTGGAGACTGAGGACACAGGTAGGGGCTTCGT
AATGATGTTAAGCTATGCCTTTCTACAGTCATAAACATAAGGTTTTGTTTTAAAATGGTG
CAATAGTACAATAGTAAATGCAAGTTGGATGACTTTCCGGAAACATATCATGCAAACTTG
GTTGTTTCTTCTCTACCTACAAAAGTGGTCCCATCTGGATTTCCTAGATTTTGTTGCATC
ACTGACAAGACGCAAACCCTTCGTCCACACTTTGAAAACCTATAATCCAGACCTATTAAA
TTACGTTTGTTACTTGGCAGTGTTGTTTTTGGCAGCCCTTTTAGTCTAGTTTTAGTCAGA
TTTGAGTCTCTTTTTAGTCCGTTTTATTGAAAACAAAAGTATTAGTATTATCCATCCATC
CATCCATTTTCTTCCACTTTATCCGGGGCCGGGTCGCGGAGGCCCCGCCTGGCGAGCAGA
GATGCCCAGACTTCCCGATCCACGCACACCTCCTCCAGCTGTTCTAGGGGACCCCGAGGT
GACACCAGGCCAGCTCGGAGACATAGTCCCACCAGCGTGTCCTGGGCCTTCCACGAGGCC
TCCTCCCAATTAATATTATAACAAATTAATTTCTATCAAAAATAAATATTGGAAATTGGG
ATGAAAGTTGACAGGCTATAGCCTACTAAACCTTTGACAGACATTTCCCAAAAGCGACTG
CTCTCCTCGTCCTCTGATCATCGCTTCACAAATGTTTTCATGGCTAAATCGTTAAATCGT
GTCCGCTGCTCCATGTCCGCCTGACGATCACCGTGCTGCCGATTTAGCAGTGTTCCAGAC
GCTCCCTAGTGACTCTTTTCGAAAATGACACCAGTGGAACCAGCCAGCGACTTCCTAGCG
ATCTCTGCTGCTTTACAAAGAATATTTAAAATAGAAATAACAATTTTGAATGGGCCTAAT
TGTAGGCTATATTATGAATCTAAATATTAAAGAGCAGTTTTCTTCATATGAAAGATCAGG
AGATCTTTATTTACCAATACAATCGATTAAAATCGTAATCGTCCAATCGTTGGCGAGCCC
CTTACTCATAGCTACCTTATGAATATTTTGGGATTAATAAATGAGAATTCCATTACCATC
TTTGCCTAAACGAAGCAAAGACGATCTAAATAATTATAATTAGATCTAAACCCAAAATCC
AAAGTCCATTTTAAAATCATCGCTGCAACAGATTCGTGTTAGCTCACTGTTTTAATTTAT
TGGCGTCTAAAGGCCTTTTCAGCTCTTGTATTGTTTTAAAAGGAGAAGTTTGTTAAATCT
CCAAAGGATTAATAGATTAATCGTAAAAATAATCAACAGGTTATTTTTTTACCAAAATAA
ACTGTGTCATCACCCGTGTATGTTGTGTGGTTTCTAAATAATCCTTTATCTACTCGTCCC
CAGAGACCGGCCCTGTGCCACAATCGCTGACCCACATGTATGCCCTCTTCCTGCTGGTTC
TAACTCACAGGAGGAGGAGAAAGGACCAGCAGGAGAACAGCTGCCTGGAGCTGACAAAAG
CCGACTGCGAAGCTCTTCTGAAGCTAGCGCGGCTGGCCTTTGAGCAGCTGCAGAAAGGAA
ACATCCTGTTCTACCAAGAGGACCTGCAGGAGGCTGGTATGGACGTGAACGACTCCACCG
ACGATTCGGGGGTCTATACTCTGATGTTCAAACGAGAGGGTGCCATCTTTGACAGACCAG
TCTACTGCTTCATCCACCTGAGCGTGCAGGAGTTTCTGGCTGCGGTCTACTTGCACCATT
GCTTGACTGAAAGGAAAGTGGAGGTTCTGGAGTCTTTCCTATCATCTGAAGATGGTGATG
AGCAGGAGAACTTGGATCACCCATTCGATCTGGATAAGTACCTTGAAACATTTTTGCACA
AAGCCTTGTTGAAATCTTTTAAAAGTGAATCGGACACT

>NEME_218:39689-53448_neg_transposons
CCGCTGGGACCAGTCTCCGTCGACCCTCTGCAGACGTGTTGTACTTCTTAGGTCCAGCTC
CTCCAGGACCTGCTCTGACATCTGCAGCATGTAGGCCAGAGCCGAGCACTGGATTTCAGA
CAGTTTCTCCTTAGATCCACCTCCAGACTTCAGGAAGTCCTGGATCTGCTGCTGCACAGA
CTGGTCCTTCAGCTCCATCAGACAGTGGAAGATGTTGATGCTTCTGTCGGAGAGACTTTC
CCTGAGTTCATCTCTTAAGGTTTTAATGACTTTGGTGATTTCTGATTGGTCGATTGGACT
CAGCAGAGCTCCTAAAAGTCTGTGGTTGGACTCCAGACTGAGGCCATGAAGGAACCGCAC
AAACAGGTCCAGGTGGCCGTTTGGACTCTTCAGGGACTTTACAAGCGACAGTTCGAAAAA
CTCATTTGTACTTAACCATGAGACTGTCCATTTACTTCCATAAAGAAACTTATTTGGCCT
AAAAGCTGAGACGGTTCCTTCACTTCCATAAAGAAACTCCGTGACCACCTTCATGTTGTT
CTCTAAGCAGTGGTGCAGGTAAACGGCTGCCAGAAACTCCTGCACGCTCAGGTGGATGAA
GCAGTAGACTGACTGGTTGAAGACACTCTCTCGTTTGAAGATCTCAGTGCAGAGTCCGGA
GTAGACCGAGGCCTCGCTCAGGTCCAGACCCACCTGCTCCAGGTCTTCTTGGTAGAACAT
GATGTTCCTGTCTGCAGATGCTCAAAGGCCAGTCTCCCCAGCTTCAGGAGCAGCTCTGTG
TCGGCCTCTGTCAGTGTCTGTCCACTCTCCTCCTGCTCCTCTGGATCCTCCTCAGGCCTG
ACCTCCTGGACACCAGACTTCCTGAAGCTCTTCTTCTCTGGACCGTCCTCACGTCTGGTT
CTAACTTCCTCTTCCTCTGCAGCGGTTTGTACTTCCTCTTCCTGTGCGTCTGCACCAACA
GGAAGTGTGCGTACATGTCTGTGAGGGTCTGGGCAGTGGTCCGCTCTGATGGGTTCTCAA
CACGTGGTCCAGGACTGTGGAGGTGATCCAGCAGAAGACTGGGATCTGGCTCATGTTGTG
GAGGCTGCGGGAGGTTCTGAGGTGGGACAGGACTGTTTGAAGCTGCTCTTCATCTGAGAA
CCTCTTCCTGAAGTACTGCTCCTTCTGTGGGTCAGTGATGAAGCCCCTGACCTCCGTGAC
TCTGTGCACGCACCGCGCTGGGATCTGATGGGCCGCTGCTGGGCGGGAGGTGATCCATAT
AAGGGCGTGAGGAAGCAGATCGCCTCTGATGAGGTTCACCAACAGTACGCCCACCTCTGA
GCTCTGTGTGACCTCAGAGATGAGCTCACAGCTGAAGTCCAGAGACAGTCTGCTCTCGTC
GAGGCCGTCAAAGATGAACAGGAGTTTACAGACGGACAGAGTGTGGGCTGTGAGCGTCTG
TGGGGCAGAGAAACATTTAAGGCTCATTCACACATGTTTGTTTGGAGCTGCTTTGATTTA
GGACTAAAGATTAAGGTGTATTCTATTGTCTCTGCATTTAACCCTTCCTTTGATGCCACT
GGGGCGACCCGTCAGGAGCAGTGGGCGTATGGGAACCCATCTCTGGATAATAATAATAGG
GCCAGGAATCGCAAAAAAAACCCTAAATAATTGCAAATTAAAATTATAATTAGTCATGAT
TAATGATTGCCTTTATGAAATGCCTAAAGTCGTCTGGCTAGAATTGACTTTGGCAAAGAA
AAGGCACAAACATCTCTCTTTAAGCTCAATGCTCCCTGTCTATGAGCCTTCCTGTGCTGG
TCCTCACCGAGGGTCACCAGTTCTATCACACTTGAGCTCAAAAATGAGGACACATACAAA
ACCTACAGGTGCTATAAATATTAAATAATGTTGCATCAAATTATGATGTAAAACACATCA
ATCATTTTGCGTTAGGAATAGAAAATATCATAAATAAGAATTTACATTTCAACAACTAAT
GATTGAAAGGTCTACTGTAACTTAAAGCTCTTTTAACATTATAGTCACATATGCACTTGG
TGGTATCAGGTCTCTATGGTAACGCTGAGGGGAGGGGCTTACTCGCTCTCTCGTTTGGTC
CATGTGCTTAGTGAGGGACACAAATAAACTGAGCGATGAATGCGTGATACCCGTCTCTTC
CCTACTGTTCTGTGTGCTCCCTCCGTGCATGTGCGTGGCAGCTGTGTGGTCGGAGCTGCC
CCAGTGGCAGCTGACCGCGGGCAGGTGGGTGCACACGCTCAGTCCGGCCAAAGCAAAAGC
TGGATATTGTGTCCCACAGCGGCAGAGTCTAAATGAATACACGGTTTGTGCGTGACAACG
TCCTACCACTGTGGAGTTTACAGACTTCCTTCCATCCACCTGGTGCAGAGAGTTTCATTA
ATATCACTGAAACTGCTTTCTCGCTCTGTCAACCCCGCCCACAGGGCATGATGTAAACTA
AAATAATAATAATAATAATAATAATAATAATAATATAATATAATAAAAACATTCATTGAA
AATTTGTGAAAAACGGTCTAAATACAAAGATCTGGAAATTGAAATCAGCAACATGAGGGG
AATGAAGACACACACTTTCCCAGTTGTCATTGGACTTGTTACAAAAGATCTCAACAAGTT
CACAAATCAAATCCCTGGAAACATAGACCTAATGAGGTTCAGAAACAGGTGCACCGGAAG
ACGTTTTCGGCAGGGGGTGCGGGGGGGGTTATAGAATTCTATAGATATTATGTAACACAA
GGCAGAGCAGGCTCTGTATTCTGCAGGCATCTAATGCAGCAGTTTAGTCTGCATTAGATG
CACACTAATAAGACTTGACTTATTAGTCAAGTCTAATAAGACTTGACTTATTTAGCGCTA
TAAGTCAAGCTAAATTTAGCATTTGATCTGTTGTACAAAAACAACAGGCCACAGAAAGGT
TTTATACAGTCACTGACCAATGGGACACAACGGCAAAAGTGTTCATAAATACACCTGTTA
TCATCCTGAAGACTTCACCGAGGAGCACTTAGAGACGCAAAGTGGGCAAGCGAGGTTCAT
GCAGAGCGAGGGAGGGGGAGAGCGCACATGGTCGCAGTTACAGTAATAAACGTTTTTTAC
TACTATTAAAATGATCCCTGTCTTCATCCTTCACCCAAACAAGGCTTCAGAATTACAATG
TTGTGGAACGGAATGAAACGGCTACCAGATATATTCATAAGCTATCATTTTATTGTCATT
GCAATTTTTCAAGCTTCGCCATCAGGGGCACTTCCGGCGCCCCTGTTCAGAAAATCAGTT
TACTGGGAACAGCGCATATACTAAGACGTTTTGTGTCTCTGAAGTAGAACAACCATCTCT
TAGGTTTGTTGTCCCCTAGGAGCATGGTTTGCACCCGCGACAGCAAATGGAAAATACAAG
TATTTTAATAATAATAATAATAATAATAATAATAATAATAATTCTTACCCTTGCACTTTA
CAAGCCTGTGTAATGGAGTTAGAAAAGCATTTTATTTTATTTTGTTTTATTGTGAATTTT
ACCGTTTTGTATTTTATTTTGAAATCCCGTACGGGCGCTGCTCCCGGATGTTGTATTGGG
TAACTTGCCGCTCCTCCTTCAGTAGTGCAGTGTCTGCTGAAGAGGTGAGTGTGTCTCGGT
GTAAAAGTATATATTTAACATATTTTCCTTTCAATAATCGTCCCCATCCAAATATACATT
GATAAGATACAATTTTCACATGTAATGGACTTCATCCAATGCAAATTTTAATTTGAAATT
TGTGCACTTTTCCCAATTAGCTAAACATTACATAGTTATTAGTGTCCCGCCATTTTACGG
TGCTGTTTTGATTTTATAGGGAGCCAGTGTTCATGTCGATGTGGTGACACTGAAATGTTA
TTTCTGTCTCACAGGTATGTTTTATTTTATTTTATGTACAATGTGTTTCTCTGTAAAATA
ACTCCCCCACTGACATCATGTAAGTCATGAATATTGTATCATGAATATTGTATCATGTTT
AGTGACCAATACACTCTGACCATAGCTCTGAGGCCCTCACAGAACAGCTTAATTATACTG
GAGTAGATTACACACAGGTGGCCTCTATTTAATGGTTAGGGCAAGGTGTGAACATTCTGC
AGTCATTAGGAATGTTATAAAGGCAATTTAATGCACTCCGGAAATGCATTATGAATACTT
ATGCACGCCCCACTTTTCACTTTTCTATGTTTTGAAAATAACAGAATCTTGTATCATTTT
GCTTTCACTTCACAGTTGTCTGTTACTTGTGTGTGAACTTTCAGTAAAAAATTCAAAATA
AATCTTTACGTTTATGGTTGTAAGCATAACAAAATGTGAAAAAAGTGAAGCGCTGTGAAT
ACTTTCCGGATGCACTGTATATCAAATGTATCTATTGTTTGAGAACATTTTAATGTGTCC
TTTATGCATTCCATAATCTTACCCCAGCAACCAAGAAACCCTCTGTCTTAATGAGATTCG
GGAGAACGGTACACAAAAGTTTCCCCTTCGCCTTGTGTCATCTGTGATCAAAGTCAATTT
CTTGTTCTGGTACCAACTTGTGCTTAATTTTCCACATGGTCTGTAACATTTTTAAATTAG
CAAGATCTTTAAATTTTAATAGTTTCAGCTTCACAAAAAGGTCGTTAGTATGTTCTCTAG
AGCCTTTATGACTTATAATTCTCACAGCCTTTTTTTGTAGCAAAAACATTCGATCTATTA
CACTTTTGCATGCGTTTCCCCAGACCTCGATACAATATGTAAGTAAGGGACAATTAATGA
AGAATATAAAGAAATAAGGAAGCCTTATCAAGAACATATTTAACTTTATGCAAAATACCT
ATACATTTACTCACTTTTGTTCGAATATATTCAATATGTGGCTTCCAGCTGAATTTAGTA
TCCAACAAGATATTTCTATCTCACAGGAGTAAAAACTGATGAACTCCACGCTGTTGTCCT
GTCCTTGTTACGACCTGCTAAACGCCTTGCCAGGGCCGGCCCTAGGCATAGGCGACCCAG
GCGGCCGACTAGCGCGCCATCTGCTGGAGGGGGTGCCGAATTGTGCCTGAATCTGCCTGA
TTTTTTTAACCCCAGACTCTACAACATCGTCAATTTTCGGACATAACTTTGGAACAGAAA
GTGATAGAGACTTTTGTGTTGGAAACTAGAGATTTCAAGCTTTCAAACGAGCCTTCTTTG
GTCCTTCTCTGCCCCCAGGGAGCTGTGTAACATCGCAATGAAAATTCTGAAATTTACTTC
AGAAGTGGAGGTTCCTCCTCCAAAAGAACTGTTGTACGTTTTATGATGCACATGCTATGA
TTTGTTTTAATGGATAACCATAATATAATATAACAATGATAATCATAATAAAATAAAAAC
AAGTCTTAACCATATCCAAAAAGTGTCCAAAAGGATTGGAAAGCAAACGACAAACAACTA
TGGCATGCTATTTGGATCAAGAAAGACACAGAAATATAAATTAAAGAAAAGTTCAGTCTT
GTCTAGGGCGCCAAATTGGCCTTGCAGCCGTTACACCTGTATTACCAAGTTTCTCAAAGC
TCTACACTGTAGTCATTATTCATTGACTCTATACTGGTGGTTAGCTACTATTGTAGCCAC
AGCTGCCCTGGGGCAGACCGGCGGAAGCGAGGCAACCAGTCTGTGCCATCGGCCCCTCCC
ACCACCACTCACTACATTCACTCAGGCTTCCTGCTGTTTCCAAACGGTCTCCATCCAAGC
ACCAGCCAGGCCCTTCCTGCTGAGCTTCAGGTCTGACGGGATCAGGCAGATAAAGGAGTG
GAGCCAGGCTCACGGTCAGTATCACCTGGCTGGAGGATTCACCTATTGTACAGTGGATGC
CACTTTGAAATATCGTTTTCATTTCCGCTTTCTGTGATTCACACAGTGCGTGAAATATAT
TACATCTTATCGCCACAAGGTGGCAGGTTAAGTCCGCTGTAGCTCTGCCGGCGAATTAAA
CGCTCAGGTATAAGACTCTATGCAAACTTTGTCTGGCCAGTGAGAATACGCTGGCCTAAT
GGTTAGCGTTATAGGTTGGCACACTGTACACACGCGCTTATACAGGCGGAAGAGCCTCTA
ATTCAGATGTGGATGAGCTTGTTCTGGACCTAAATGTGTCCACTCTAAAACCGAATCTCA
AGAGCCGCTTTGGACCCGAGTGCTTAAAACTCTGTGAGGCCGAGAGCGCGGCTGAGGCTG
CGTCAGCCCTCGCTACAACAGCAGCGCCAACGAGTTGATGTTCGGTGGCACGTGCAGAGA
TGGTTATGTCCTGCGTATACATTATCTCAGCTTTAACAAAAGCTTAAACCAGCGCATTTG
AATCTGCATCGGTGGTTTGACAGTACGACTGAGTGAGACGCAGAAGGGCGGGGCCAGAGC
GCGGTGTCCAAACCAGAGTCTGATGTTCAGAATGAGACAAAAGCAGCAGCGTCCTGGTCC
ACTGGGACAAAGCAAAACACTCTTCACAGCAGCTACAGACGGTTGAAATAATCAGGGTGC
GATTTGGTGGGGGGATGGGCGGGCTTTTCCCCCCTTCTGGTTTTCTTGTCCCTGTCTCTG
TTTCTTTTATCCCTATCCCTACTTCTGCTGTATTATTGTATTAAATGTAGGGGGGATAGA
ATTGTAAAATTGGCTGTGTGTTTAAGGTCCGTGCACGTGCTGACCAATTGATTTCATTTT
CCATGAGACGCGAGTGATCTCCGAGTGTGTTTTGAAACAGAAGTGTTGGCCCTATTTACA
AATGAATAGATGCAAATTGGCTTTACTTTAGACAGCAACCCAAGCTGAAAAAAAGCTTGG
GGTTGGGGTGGGGGAGGGCAGAGCTGGGATAATGCTGGATGGAATGGATGTACTCTTATG
TAATTTGAGATTTTATGGAATTTGTTGACAATGAAAAAACAACCCAATAAACTGTATGAA
GGTGTATTTACAACAAATGGAAAAGTGCAATTAAAAAGCAGCAGCACAAAGAAACAGACA
TAAATATCCAGAAACTGACAAAAAATACAACTGAAACATACAAATAAAATGTAAAAATAG
TCCAAAACAATATAGTGCAATAATAACTCATTTTCACCCAGTGTGCAATTTGAACAGCAA
AACAACAGCAAAGCATCCAACATGGCTCAACTTTCAACTTCCTTCCCCATGAGCTACTTT
TAGCCTGACACTGGAGGTGAGCAGGGAAACTGAGACAGGTCTGGATGCAGCCGATGGAGG
GGACGTGATTAGTAGAGTTTGACACCTCCACAGGACAACGCGAAACTACACTTATACACA
CCAACCCTGAACCTGACCCTAAGGGTAGTAAAGTACTATAGACTACTTAATAAGATTCAT
TGAAATAAATGTTGCTCCACTACCCACGTGTCTATCAAAAGGCATTTGGTTTATAAACTT
TGTACACATAGCTTTTTACACACTTTAAGGTAAACATGTTACTTATTATAATTACTTACT
GTATCACAATATGTATCGGATCAGCCCCTGAGTACTGTGATACATATCAGATCGTGAGAA
AAGTGGATCATCCTAGCCCTACTAAGAGTTGCCTTAAGAGTGAGGGTCAGTTGAATCTTT
CTTTTCTACCATTTCCCCGTCCTTCAAATGCCTTTATCCACTCAGTAAAAGTTTCTGTGG
CTGTGTAATTTCTTCTTCTTTCTACACTATTGTGTGGTGGAAGGCACAGCCACAGTTTGA
GAGGACACCTGTGCTAGAGAAGAAGAGGGAAGTAGGAAAGGCCCAAGAGAAGTCCGTGCA
GCAGACCTGCAGCAGAGGCTGGGTAGTGATGAAGTTTAGGAGGCTGGGTAGTGATGAATA
GTGCTTTGGACGGGAGCAGAGGCTGGGTAGTGATGAAGATAGTGCTTTGGACGGGGAGCA
GAGGCTGGGTAGTGATGAAGATAGTGCTTTGGACGGGGAGCAGAGGCTGGGTAGTGATGA
GGAGAGTGCTTTGGACGGGAGCAGAGGCTGGGTAGTGATGAGGAGAGTGCTTTGGACGGG
GAGCGAGGCTGGGTAGTGATGAGGAGAGTGCTTTGGACGGGGAGCAGAGGCTGGGTAGTG
ATGAGGAGAGTGCTTTGGACGGGGAGCAGAGGCTGGGTAGTAATGAGGAGAGTGCTTTGG
ACGGGGAGCAGAGGCTGGGTAGTGATGAAGATAGTGCTTTGGACGGGGAGCAGAGGCTGG
GTAGTGATGAGGAGAGTGCTTTGGACGGGGAGCAGAGGCTGGGTAGTGATGAGAAGAGTG
CTTTGGACGGGGAGCAGAGGCTGGGTAGTAATGAGGAGAGTGCTTTGGACGGGGAGCAGA
GGCTGGGTAGTAATGAGGAGAGTGCTTTGGACGGGGAGCAAGGCTGGGTAGTGATGAGGA
TAGTGCTTTGGACGGGGAGCAGAGGCTGGGTAGTAATGAGGAGAGTGCTTTGGACGGGGA
GCAGAGGCTGGACGACAGGAGCAGTAGAGGCGTGGGGTTGGTACAGTGCGCTGGTTTGGC
TGTAGACTCTGGGCGGTGGGCGGCAAGCTCTCTATTGCGGTACCTAACACAGATGAATGT
TATTATATACGGCTATAATAACTTTATTATTCATTACTGCTGATAATGAACAGAAAACAA
TATCGTCTGGGATATTGTGTTGTGTCAAAATCAGATAAGTGCTCCCAAAGGGTAATAATG
TGGGCAGACTCCTCCCTCGTCAAAGCCAGGCTGTAAATCCCTCCACATTGTCAGGTCCCA
CAGAGTCCTAAAAACACATTAAAAAAATCAACAGCATTTCAATCTACTCTAACTATTTAA
TCTTAACCTTGAGGAATTATTTATTTAAGAACCAAATACAGTAAATATGAGATGATTGTT
ATTATTGACAAATTATGAATGCTCACGGTGTTCATGTTGCACAGGACAGGTGCATGGTGC
AGGGCAGAGGAGAGCACTTGGCGGGAGCAAAGGGGGAGCAGACCTGCAGAACCACATTTT
GGGACCACAACAAATCAGCAAACATTAAAATATAGAAAGAAGGTGACAGTGCTCACATAC
AACCAACAAATCAGAAATAATAACAACAGATAGGTCTGCACTTTGAAATATGTGATAAAC
GAGAATCAAAACACCGTGGCATTCATGCTTCAGCCTATATACAAGTTACAATAGGCAGGA
GTGTAGGACAGTAAAATCATTGCATCAGTTTTAAACTCACAGATGAAATTCAGTCTTTTG
CTTTCACTGTAATAATAATAATCATTTAATACTTGTTTTCAGCGTGTTGAGCTGAGAGGG
TTAACCAAACACAATGGGGGTATGACTTGTCACCTTGAACAAAAGGCCTTTCTCACATAG
GTGTGAACATATCTGTACAGATTTCTGCACAGGCTGATGATCTACTGAATCTCATGTTGT
GGTGTAATATTATACAAAATACAGATTACAGATGGACTAATATCACACATTAAAATATAC
ATTATTATAGCCCTTGAAGATATAATCATGTAATGTAAGGCCAAACTGTGTATTGGTTTA
GACAATGGACAAATATAATGTGCTGAACCATTAAGATACGTGTGAAATGTGCGCATTTAT
ATTTTGTAAACAACTCAAAAAAGCGCAATAATATCTCGCCTACAACAACATTTGTGTGTA
TATTTTTGTTTGTGTTGTGTGTATGGACCTCGAGTCTGATAAATAAAGATGACGATGAAA
CGCGGGATAAAGACAATGTTATCAGATATTTCAAATGCTTCGTTCAATATACCGATCTAT
CTATGTTGTCAAATAGTACAGCAGACAACCTTAAAATGAACACTTACCACTTACCACTGT
CCCGTGAAGAGTTGACACGATAACTGTGATCAAATGGCCTCTGGCTTTTTTACGTGCCAC
AGTGATGGCGGATGTGGGTGTGACTTCTGATTGGACAAATGTTGGGAGGGGCGGGCATAA
GCGCAGCAATCTTGGTAACGAAATGCCTGGTGATTGGTCGAATCTTCGCAATTCTTGGGA
TTCAATGCCATGTTGATTGGCTGGTTTGTGACGCTCAAACACCACTGACAAGCGACCTCA
CACAAATGTGTCCGCTCGCCCCCCTCCTCCCTTCTCCCTCCTCTCTCCTCCCTCCTCCCT
CCTCCCTCCTCTCTCCTCTCTCCTCTCTCCTCTCTCCTCCCTCCTCCTCCTCCTCTCTCC
TCCCTCCTCCCTCCTCTCTCCTCCTCCTCTCTCCTCTCTCCTCCCTCCTCCCTCCTCCTC
TCTCCTCCCTCCTCCCTCCTCTCCTCCCTCCTCCCTCCTCTCTCCTCCCTCCTCCTCTCC
TCCTCATTTGAAGTGCTCGCGTAAAGTATTTATTAATTTTTTTACCGTAATGCTAACTTT
AATCATTAAATGATTACATTTATTACAAGTCCAGAGATGCATCAGCAACTTGCATCTCTG
GACTTTAATACATTTGGAACTTTGGAAAAGCAGAAATACTTTATTGATGATGAAATATGT
TGTTAGCTTGTAAATGAGTCTAGCAACTATTTTAAATGTGGTGGGCTAATTACTAAGTAT
TTTTTAGAAAAAATGTAAATGTCAACAAAATGTAATCATTTAATAATAATTTAGTAGAAG
CTTTTAACACTGGAGAAAATGTGCTCGGTTCAGGTGGGAGTTAAGAGGTTAAAAGCAGAA
GATTTCAGCCAACGTTCCTAACCCTGCAAAGATAAAAAGCCAGTGAAAGGTACAAAAGTG
GCCAAATAATATTTGTATCTTCATAACCTGGTGAAGTTATGAAGAATACCAGACACAGCA
AGTTGCATTTTTTCCTGCAGTTTGGTTTACTTTATATTGGAGTCACATATGCAAACAGCC
CCATCTGGACATGAAGTACACCGTTTTCAAGATTATCGATGGCTTATACCTGTAAAACTC
AGAGACTGGTCAACTGACCCAACGGATTTTAGCTAATACCTGTCCTCAGCAGCGTTTGTT
ATGTCAATGGCTACTCCTATAATTCCATAAATAACCTAGCAGGAAAGATATTTTAGATAT
CTGAAATGTTAATTTTAGATAGGAAGAATGCATCAGCCAAAATATTCAGCCGGGATTCGA
ACCCCATTCTCCCAAGTGCCAACCTATAGCGCTAACCATCAGGCCAGCGTACTCTCTCTG
TCCAAACGCACACTTATACCTCATTGGCCTGAGCGTTTAATTCGTCGACAGAGCTAGCGC
TTGAGGTTGTACAAACATGTTGTAGGCTATTACAATGCGAGATATGCGAGGCTTATAATA
TGTTATAAAGGTATCAGTAGGCTAGTTATGAGTGAAACCAAGCAGCTTGTTGCTCCATTA
TCCGCGTGTACCAGGCGCTGAAGAGAGAAGAGCTCACAAGTGCCACCTGGTGGTTTTTGG
GTCATTGCAGCGTCACTGGGGAAAAATAAATAAAAGACGCATGATTCACAAGTGGGGTCT
CGTGTGAATCACGCGTGAAACGCGCCAAAACTAAGAGGGATCCACTGTAGGGCCTCATTT
ACTCTACAACATCGCCAATTTTCGGACATAACTTTGGAACAGAAAGTGATAGAGACTTTT
GTGTTGGAAACTAGAGATTTCAAGCTTTCAAACGAGCCTTCGTTGGTCCTTCTCTGCCCC
CAGGGAGCCGTGTAACATCACAATGAAAATTCGGAAATTTACTTCAGAAGTGGAGGTTCC
TCCTCCAAAAGAACTGTTGTGCATTTTATGATGCACATGCTATGATTTGTTTTTAATAGA
TAATCATAATATAATATAACAATGATAATCATAATCAAATAAAAACAAGTCTTAACCATA
TCCAAAAGGATTGGAAAGCAAAAGACAAACAACTATGGCATGCTATTTGGATCAAGAACG
CAGAAATATAAATTAAAGAAAAGTTCAATCTTGTCTAGGGCCGGCCCTGTGCCTTGCAGC
CGTTACACCTGTATTACCAAATTTCTCAAAGCTCTACACTGTAGTCGTTATTCATTGACT
CCATACGGGTGGTTAGCTACTATTGTAGCCACAGCTGCCCTGGGGCAGACCGGCGGAAGC
GAGGCAACCAGTCTTTGCCATCGGCCCCTCCCACCACCACTCACTACATTCTCTCAGGCT
TCCTGCTGTTTCCAAACGGTCTCCATCCAAGCACCAGCCAGGCCCTTCCTGCTGAGCTTC
AGGTCTGACGGGATCAGGCAGATAAAGGAGTGGAGCCAGGCTCACGGTCAGTATCACCTG
GCTGGAGGATTCACCTATTGTACATGTTTTAAAGTGTAAACCTAATTTTTGGTTGGTACG
GTTCACTTTCACATCACACTTTAGATCAAATTAACCAAACCTCTAGAAAACAGAAAGTCT
CTCTCGCCAGATGAAGGTGCTGTGACATGAAAATGAAAATTCTAAATAAATGTTTCTCCC
AGATCTGCAACATGTTCATTTAAAAAGAAAAGTTGAACAGGATCAGATCCTACCTATTTT
TAATATGATTTGAACTTTACTATTATGTCCAACCAAACATCGACAGTTTGAAGCAGCAGA
GGAGGTTTTATTACTTTTGTGATGAGACGTCTTTATGAAGCAGAAGTTACAGACACCTTC
ATACTAACACGGTCAGAAATGGAGATACAGAATTGCTATTTTTCCTGTAGAAGCCCGAGC
GCGCTCATAAAACAGCTGAGTGTAAAGCTAATCAGTGCTGATGCCCTGGATCTATCAGGG
CTAATACACTTCCTCCTAAGTCTCCTGTTGTTTTATTCCGTTTATGTTGTGGTACAGGTT
TCTGTTTTGGTTGTTTTAGTGCTACAGAAACTCATTACCTCCAAAACCTGTATGTTGTTT
TGTATTTGTGTATTTTCACATTCACACCATGGTGGTCTATCTCTTTGTGCCGTGTTTTGT
TGTTTTTTTCGTCCAGACCAAAGGTTTCTAGTCTGCGTTCACACAAACCCAAACCAGCGG
TGCCAGTGAGTGAAATGTGCACGAGTTAATTTCAAACGTAACAAATGGTGCAGGTGTGAG
ATACAATTAACTTATTCATATTCATCAAACTGTGACTAACTCCTCAGAAAGTAAAGCTTT
ATATAAATGAGAGTGACCTGTGGATCCAGCTTTGGATGGAACACTTGGATCAGCTCCATC
AGACTGTAGCGCCCCCTTCTGACCAGGTTCATCTCTCTGAAGGACAGTGGCACCACCAGC
TGCAGCTCCTGGTTCTCTGAGCCCTGGGCCCAGTCCAGACAGAACTTCAGGACTGAGAAG
GTCTTCCCCACTCCAGCCACGCCCACAGTCAGCACAGCTCTGATGGAGCCCTGCTGCAGC
GCCCCCTGCTGCTGCTCAGGGGGCAGAGCTTTAAAGATGTCCTGGCACCTGATGGTGATC
TCCTGGACCTCCTTCTTCATGGACTGTGTCTCCAGACTCCTCTCCTCGTGTTGGGCTCTG
GCCTCTTCACTGAGGCCCTCTGTGATGTACAGCTCAGTGAAGATGCTGTTCAGAAGAGTT
CTATCTCCTGCTCCTTCAGTTCCCTCTGTCACTCTCTCACATCTGCTGCATAGGCTCTGC
TTATGCTCCTTCAGAACCTTCTGCAGACCTTCACCTGGACACAGAGGAGGCACATTTACC
AGACAAGACCATGAAGCTTGACCTGAGCTTGGAGGAAAAAGAAGAGACCCCCGCAGTGGG
TGAGAGAGAGTTTCTATACAGAATCTCCCTGAGCCTCGTCTTCCACCTCCTGATCTCTCT
CCCCCTCGTCTTCTTCTCTC

>NEME_219:343-2470
gctttcatcactgagggagactctggtcgggcaatcaggagcatgaggtcagacagatgg
agagagactcgcagaaaatcaggcaagagaagacctctgtcagctgccaggacattttca
aaggcactaaccagagaggaaagcctatcagacttgctcgacaaagggcgtgggccggag
catagggaagacagctgtctgacttcagaagttcgtctggattggctgaagatcagagcc
aactccagacgtttagcctgcttgttccacttcaccttcagagagcctaacctgctcaga
cagctcagaatacagccttcgtggaggctccccgtgcaccggtctgcttcagagaaaccc
acaagctctctttacctattaacggtctccagctgctcttcatctttgatggttggacac
gtttgcctcctctgaattcaacattagacccggacctgaccgcatcccacaaggagcgac
tcagaagatggaggttttgctgtaaatctcatccgggggagcctgcttcccgtccctcgc
ctctgcgataaccaccgcccgcgggcgtgccaatcaggatcctgctgagtgcgtctccat
ggtgacagggaggtacgagggtttcaggcgacctcacagaagggagcagtaactcaggaa
agagttcagagatgagcagcaggccagccgttcagtctcccacatcaaagacatcacgag
cctacttcattatgtgccacctcccagtatcctgctgggatcatctctgattgcttctgc
ttcagctaatggaaacacggagacttgaagagctttccaacaactctcactgagatgtcg
tcacttcctgggtggtccggccaaagtcaagaaccaaaagtttgaagggccaagaagatg
tcagatgattccctggattcagataacagggagatggtgcggtctctggggaaaactggc
cttcttgagcagtgctgaacggaaagctgatcttttacagagctgacctgaggcgactgt
ggggctggtgctgaggagatcgctcgttactccggagttcttcacacaggtcttttaaag
aggacctaggcagtgcaagaacaaggtctactgcttcatccaatctgagagtgccgatga
gttttttggctgccgccgcttcacgtccatcaggacctttctacagctgctggggagaac
ctgctgtcaccaccacatccttgagagttcctgacccaaggagacatgctgtccgaccac
gtatcctctgagagtcctgaccccagggagaacgatgctgtcaaccaccacattctctcg
gagagcgctgaccccaggagaacatgctgtcacacccagacttccaatttcaaaacgtac
aagcagtcacctaaacgtttcaacattttcaaatgttcaaaaaaaataaactctaaacaa
acacaaccgatcaccattcccttctctaagagccttggacaactgctcacgttttttcgc
aactgttccaaacgttcatacttcagattttcAAAAGGAAAGAGAGTCCAGTGACCTTTG
GCCGCTCTGCCCTGGACCCTAAGACCTCCCACCGGTCAGCTGTGGACCCTAAGACCTTTG
GCCACTATGGCGTGGACCCTAAGACCTTCCACCGGTCAGCTGTGGACCCAAAGACCTTCT
ACCGCTCTGCTGTGGACCAGGCCTTGCAGAATCCAAACGGACACCTGGACCTGTTCCTGC
GCTTCCTCTGGGGCTATCTCTGCTGACCAATCAGAGGCGGTTGCAGGGTCTGCTGACTGA
CACAGGAAGTCACCGGACCAATCAGGAGACAGTAAAGTACATCAATCAGAAGCTGGATGA
AGAGAGCGTGTCTGCAGAGAGGAGCCTGAACCTGCTGCAACTGTCTGAACGAGCTGAACG
ACCGCAGTCTGGTGGAGCAGATACAGAGGGTCAGTAGAAAAGGACACGTCACCTACAGTG
AGATGTCTCCTGCTCATTGGGCTGCACTGTCCTTCCTCCTGCTGTCCTCAGACTCAGACC
TGGAGCACTTTGACTCAGGAAATACTGTCCTTCAGAGGAGGGTCTGATGGGTCTGCTGCC
GGTCATCAAAGCCTCCACTAAAGTCACG

>NEME_219:45394-47665
ACAATAACAACAACAAACCTGTTAGAAAGAACAGTCTCATGTGTAACCGTCTGTCTCTGC
TTGTGTTCTACAGAAATCATTAGAGAGTGTAATGACGACCTGAAATCAGAGCTGAGAGAG
AGGTTCATGTTTCTGTCTGAGGGGGTGAGCTCCAAGGAACAGATGGAGTTTAATGACGGC
TACACTGAGCTTTTCATCACTGAGGGAGACTCTGGTCGGGTCAATCAGGAGCATGAGGTC
AGACAGATGGAGAGAGACTCCAGAAAATCAGGCCAAGAGAAGACCGTCAGCTGCCAGGAC
ATTTTCAAAGGCACTAACCAGAGAGGAAAGCCTATCAGACTGGTGCTGACAAAGGGCGTG
GCCGGAGTGGGGAAGACAGTGCTGACTCAGAAGTTCAGTCTGGATTGGGCTGAAGACAGA
GCCAACCAGGACGTCCAGCTGCTGTTCCACTTCACCTTCAGAGAGCTCAACCTGCTCAGA
CACTCAGAATACAGCCTGGTGGAGCTGCTGCACCGCTGCTTCAGAGAAACCAAAGCTCTC
TTTACCTTTAACGGTCTCCAGCTGCTCTTCATCTTTGATGGTTTGGACGAGTGTTGGCCT
CCTCTGAACTTCAACATTAGGACCCGGGACCTGACTGATCCCACAGAGAGCGCCTCAGTG
GAGGTTTTGCTGTTAAATCTCATCCGGGGGAGCCTGCTTCCCTCCGCTCGCCTCTGGATA
ACCACACGCCCCGCGGCGGCCAATCAGATCCCAGGGAAGTGCGTCTCCATGGTGACAGAG
GTGCGAGGGTTCACCAACGAACAGAAGGAGCATTACTTCAGGAAGAGGTTCAGAGATGAG
CAGCAGGCCAAAGCCGTCATCTCCCACATCAAGACATCACGGAGCCTCTTCATTATGTGC
CACCTCCCAGTCATCTGCTGGATCATCTCTGATGTTCTGCTTCATCTAATGGAAACAGGA
AAGACTGAAGAGCTTCCAACAACTCTCACTGAGATGTACGTCCACTTCCTGGTGGTCCAG
GCCAAAGTCAAGAACACAAAGTTTGAAGGCCAAGAAGAGTCAGATGATCCCTGGACTTCA
GATAACAGGGAGATGGTGCGGTCTCTGGGAAAACTGGCCTTTGAGCAGCTGCTGAACGGA
AAGCTGATCTTTTACCAGAGTGACCTGAGGGACTGTGGGCTGGATGCTGAGGAGATCGCT
CGTTACTCCGGAGTCTTCACACAGGTCTTTAAAGAGGAACCAGGAGCAGGCAAGAACAAG
GTCTACTGCTTCATCCATCTGAGTGTGCATGAGTTTTTGGCTGCGCTTCACGTCCATCAG
ACCTTCTACAGCTCTGGGAGAACCTGCTGTCACCACCACACTCCTCTGAGAGTCCTGACC
CCAAGGAGAACATGCTGTCACGACCACACTCCTCTGAGAGTCCTGACCCCAGGGAGAACA
TGCTGTCACCACCACATTCCTCTGAGAGCGCTGACCCCAGGGAGAAGATGCTGTCACACC
CAGACTCAATTTCAAAAACGTTATCCAAGCAGTCACCTAAACGTTCAACATTTCAAATGT
TCAAAGAAAAGAAGCTAAACAAACACAACCATCACCATCCTTCTCTAAGAGCCTTGGATC
AACTGCTACACGTTTTTTCCAGCAACTGTCCAAACGTTCAACATTTCAGATTTTCAAAAG
GAAAGAGAGTCCAGTGACCTTTGGCCGCTCTGCCCTGGACCCTAAGACCTCCCACCGGTC
AGCTGTGGACCCTAAGACCTTTGGCTACTATGGCGTGGACCCTAAGACCTTCCACCGGTC
AGCTGTGGACCCAAAGACCTTCTACCGCTCTGCTGTGGACCAGGCCTTGCAGAATCCAAA
CGGACACCTGGACCTGTTCCTGCGCTTCCTCCTGGGGCTATCTCTGCTGACCAATCAGAG
GCGGTTGCAGGGTCTGCTGACTGACACAGGAAGTCACCGGACCAATCAGGAGACAGTAAA
GTACATCAATCAGAAGCTGGATGAAGAGAGCGTGTCTGCAGAGAGGAGCCTGAACCTGCT
GCACTGTCTGAACGAGCTGAACGACCGCAGTCTGGTGGAGCAGATACAGAGGGTCAGTAG
AAAAGGACACGTCACCTACAGTGAGATGTCTCCTGCTCATTGGGCTGCACTGTCCTTCCT
CCTGCTGTCCTCAGACTCAGACCTGGAGCACTTTGACCTCAGGAAATACTGTCCTTCAGA
GGAGGGTCTGATGGGTCTGCTGCCGGTCATCAAAGCCTCCACTAAAGTCACG

>NEME_225:76487-78108_neg
TTGGCACCATTAGTGTCTTTTAATCACACTCTTATGTTGGAAAGGAACAGGATACAGAGC
ATATTTTTATTTTATTTTACAGATGAAGTGTACTATGAATTAAGGGAGAGGTTGAAGAAG
TTGTATGGAGTCTTCGAGGGTCCAGGAGGAGAAGAAAGACCTTTGGATGAAGTTTACACA
GAACTCCGTATTGTGAAAGGAGGCAACAATGGTCCCAATGTTGAACATGAGGTGATGGCA
TTAAAGAACCTAGCAAATAAGAAAGATAAAGAAGGTAAACATATTCAGGACATAATCAGT
GCAGATTTGATAAAGGAGGACATAGAACGGGTGATAGTGTTACGTGGAGTTGCAGGATCT
GGGAAGTCGATGTTCATCCGGAAATGTGTCCAGGAGTGGAGTAATCATCAACTCGACCAC
GTTAATCTAATGTTTGTGTTACCAATCAAAGAGATAAAGCAAACGTTTGGAGATTCCGCC
ATTTCGTTTTTAGATATTTTACAACACTTCTACCCTGAAACCAAAAAACTGAATATAAAT
CAGTACAGCAGCGATAAATGCAATATCTTGTATATTTTGATGGTCTCGAAGAAATCACAG
AGGATTTTGACTTGCCAAGTACAAGGTGTGTATTTGACCTCAATAAGCCAGCCAAACTCG
ATGTTATTTTTGCCAGCATTCTCAAAGGCGTAATGCTGAGAACTGGCTTCTTTTTATTCA
CCTCCCGGCCATTGCCAAACTTCCACGTTCCCCATGACACAAAGCACCATGTGTATGAAG
TGTTCGGCTTCAAAGAGGAGGCGAGAGAGGAGTACTTCAAGAAGAGGTTTAAAGATCCGA
AACAAGCTAGTCGTGTCATCGCTTACGTCAAGTCTTCGAGAACGCTTCAAATCATGTGCT
ATCTGCCTTTGTTCTCCTCACTATTGTCTGATTTCTGCCAGAGCACATTTAACAAGCAGG
GCCCAGATGCAGAACTACCCAAAGGAATCACCCTCATGTACACGAGGCTGTTTCTAGCGC
TCTTGCACAACCATCGCAAGGACCGAAAAGCTGCTATTGATAAGCAACAATTCATCTCGT
CACTTGGAAAACGTGCGTTCGCCATGTTGGAGAAAGGCGAGTACTCTGTATGTATTAGCT
ATCCACGTGATGTAGAACCAGTGGATGAAGAGGAATCTGCGACTTACAGCGGCCTGAGCA
CCGTGTTCTATGTCAAACCAATGCCGTTTTTGGATGAGAAGATGTTCAGCTTTTTGCACC
CCACCATGCAGGAGTATGTGGCAGCTCTGAATGCGTTTCTCTCATTTGTAAACGAAGAGA
AGAACCTTTTTGAGGCACCAAAAGGTAAACTACCGTGGAAGCTGAGTTTAAAGAGAAGCT
CAAGCATCATAGAACTGTACAAGAATGCGCTGGAGAGAAGCCTGCTTTGCGCAGATGGAA
AACTAGACATTTTCATGCGTTTCTTGTTCGGTATGTCCAATTCAAGCAACATTGAGCTCC
TCCAACAATTTATCAACCCCAATGTCAAATGGACATCTGTTGCAGAAGAAGCAGGAGCTC
TTATCAGGAAGAAATATCAGAAAACCAGTATCCAGCTCGGGCCGAAAACTTGCAGCTCTG
TT

>NEME_225:86718-88221_neg
AGTTTACACAGAACTCCGTATTGTGAAAGGAGGCAACAATGGTCCAATGTTGAACATGAG
GTGATGGCATTAAAGAACCTAGCAAATAAGAAAGATAAAGAAGATAAACATATTCAAGAG
ATAATCAGTGCAGATTTCATAAAGAAGGACATAGAACGGGTGATAGTGTTATGTGGAGTT
GCAGGATCTGGGAAGTCGATGTTCATCCGGAAATGTGTCCAGGAGTGGAGTAATCATCAA
CTCGACCACGTTAATCTAATGTTTGTGTTACCAGTCAAAGAGATAAGCAAATGTTTGGAG
ATTCCACCATTTCGTTTTTAGATATTTTACAACACTTCTACCCTGAAACCAAAAAACTGA
ATATAAATCAGTACAGCAGCAATAAATGCAATATCTTGTATATTTTTGATGGTCTCGAAG
AAATCACCGAGGATTTTGACTTGCCAAGTACAAGGTGTGTTATTGACCTCAATAAGCCAG
CCAAACTCAATGTTATTTTTGCCAGCATTCTCAAAGGCGTAATGCTGAGAACTGGCTTGT
TTTATTCACTTCCCGGCCATTGCCAAACTTCCACGTTCCCCATGACACAAAGCACCATGT
GTATGAAGTGTTCGGCTTTAAAGAGGAGGCGAGAGAGGAGTACTTCAAGAAGAGGTTTAA
AGATCCGAAACAAGCTAGTCGTGTCATCGCTTACGTCAAGTCTTCGAGAACGCTTCAAAT
CATGTGCTATCTGCCTTTGTTCTCCTCACTACTGTCTGATTTCTGCCAGAGCACATTTAA
CAAGCAGGGCCCAGATGCAGAACTACCCAAAGGAATCACCCTCATGTACACGAGGCTGTT
TCTAGCGCTCTTGCACAACCATCGCAAGGACCGAAAAGCTGCTATTGATAAGCAACAATT
CATCTCGTCACTTGGAAAACGTGCGTTCGCCATGTTGGAGAAAGGCGAGTACTCTGTACG
TATTAACTATCCACGTGATGTAGAACCAGTGGATGAAGCGGAATCTTCGACTTACAGTGG
CCTGAGCACCGTGTTCTATGTCAAACCAAGACCGTTTGTGATTGACAAGATGTTCAGCTT
TTTGCACCCCACCATGCAGGAGTATGTGGCAGCTCTGAATGCGTTTCTCTCATTTGTAAA
CGAAGAGAAGAACCTTTTTGAGGCACCAAAAGGCAAACGACCGTGGAAGCTGAGTTTAAA
GAAAGGCTCAAGCATCATAGAACTGTACAAGAATGCGCTGGAGAGAAGCCTGCTTTGCGA
AGATGGAAAACTAGACATTTTCATGCGTTTCTTGTTCGGTATGTCCAATTCAAGCAACAT
TGAGCTCCTCCAACAATTTATCAACCCCAATGTCAAATGGACATCTGTTGCAGAAGAAGC
AGGAGCTCTTATCAGGAAGAAAATATCAGAAAACCAGTATCCAGCTCGGGCCGAAAACTT
GCAGCTCTGTTTAGATGAGCTTATGTTGCAGAAGTCGCAGGCAAAGAAGCTTTCTCTTAA
AAGA

>NEME_257:402907-404475
CCATCTGCTCGCGCCGCAGGAGCCGTCGGGTCGCCCCCCAAAAGAGTCAAAGTCAAAGGC
ATAGCAGGCATTGGCAAGAGCGTGGCGGTCCAGAGGTTGCTGTATGAATGGGCCATCGGG
AAGAACATGCGCGAGTTCAATTGTGTTTTTGACCTGCGATTCCGAGAGCTCAACCTTGTC
AACGATCCGGTGAGCTTGTTGGAACTGCTCGGCGAACGATTCCGGTACCTTAAAGAAGTT
CTCAGAGATCTTTTCACGTCACCGAGCTCCCTTCTCTTCATTCTGGATGGTTTGGATGAG
TTTAAATTCCCCCTCAGCTGGAGCAATCAAGCAAAGGACATTGGAATCGATTCAAAGGTG
CCGGTGTCAGAGCTAATGGTCGCTTTGATTACGGGAAGCCTTCTCCCCGAGTCCTCAGTC
ATTCTCACATCGAGACCCTCCACCGAGGCTCCAAAGCGCCTGTTCCAGAGATGCTGCGTC
GTCTTGGGCTTCGAAGAGGAGCAAGTGAAGGAATACACGTACAAGTTCTACAAAAACACT
CAAGTGGCTGACAAGGTCTACGACTACATCTTGAACAATGACAGTCTCTTCGTCTTGTCC
TTCATCCCACTCTACTGCTACATCATTTGTACGGCCATGGCTGAGTTCTTCTCGTCACAA
AACCAAGACAGCCATGATGCAAGATCCCTGGAGCTCAATCCACCGAGAACTGTGAGCGAG
GTTTACTTCTGCTACCTCTTCACAGCGGTCAAGCACCACGCGCTGAAGGGAACCACGGAT
AGAAACACAGCAAAAGCCCAGGTCCTATCTCTTGCCAAACAACAGCTCACCAACTTGGGG
AAACTGGCTTATGAGAATCTTTTAAAGAAAAAGATAATGTTCGACAGAAACGATCTGGAA
AAGTATGGGGTCTTACCTGCTGATGTTCAGAGCACTTTCCTTTGCCAAATTCTCCAGCTG
CTCAAAGAGGAGACAGTGGAGATGTATTCCTTCTTCCACTTGACCGTCCAAGAGCACTTG
GCAGCAATGTACTGTGCGACCAACCTTTCAACCCAAGACGACGTACTTCAAGCTCTGGAC
TTGTGGTGTTTTGGGAAACCGCCATCGTCTTCTGCGCCTCCTCTTCGTAACACAGAACTC
CACATGGACAAGCTGGAGGGCCTGCAAATGTTCACCCGCTTCTTCATGGGCATGTTGAGG
GCACGCCTAGCAGGACATTTGGAAGGTCTTGTGGACTGTCCGGTGGAGGAAGCCGACGGT
CTCCCTGTCGTGCTCGGAGCGTGGTTCAGAGATCAGTTTAAAGAGAGAAGGCTGCAGAAC
CTTGAGGCTCTGAATCTTCTCCACTGTCTGATGGAGTTCCACATGGAGGACACCACCAGT
GTCGCGGCGCCAGAGATCAAGAGACTAAACCTGTTCAAAATGAAGCTGAGCGTGGTGGAC
TGTGCCGCCATGCATTACGTCCTACAGTTCTCCCCACACAAGCTGCAGGAGCTCAACCTG
GGATACTCCAATATTGGCAATAGAGGACTGAGCCGACTGGGGCCCATCCTGCACCGCTGC
GAGTCGCTC

>NEME_260:110428-111460_neg_NLRC5
TAAATACAACAAAACGTTACCTTTCAGTTCAAAGTACTTGTCTACATACTTCTTAATTTC
ATGGTGGTTCCAATGTTGCAGCAGACCAATTCTATCTGCTTGACCCTCAAAAACTGTAAC
ATCATGCAGACGACAAGTAAAAATAACTGTGCAGCCTGGAAGAATGTGACGTTTTAGCAA
CCCTGAGATCAGATCAGCAACAGGCCTTGGGCTTCTCAGGTCCAACTGTGCATTGTTGCA
GTTTCTTTCATCCATGTTGCACTGAAACTCATCATAGCCATCTAGGACCCAGCAACTTTG
CTCTGGATTTGAGAGGAGGTAATCCAATATGGCGTTCTGTGCAAACACAAATAATAATGA
TGAAAAGTTTTCTGCAGACTACTGTCATTCCCTGACCTATCGGTGGCTGTGTAGTCTCTA
TAGAAATACATCTTCACACTTTCATCTAGACAGTTGACAACAGTTCCTAAACTTATATAA
AATAATATATAAATATGAAGCAACAATGACAATATATGATTTTTTTGATTAAATAATACT
AATTCTAGTTTTGTGTGGGGAAAAGAGATTAATATTGATAGTGGTTCATTTAGAGTCCTT
AATGTCTAAAAATCATCGACAAACCTCCTTATCTTCTTTTCCTTCTGAAGGGAGATAATG
CTGGAACAGTAGTTCATAAAATGAAAAGGGTTGAGACATTACATTGAGGTGGCGTAATTC
AAGCAGGATGAACAAGTGTGAGGAGGGGATGGGGCCCTAAAATCAAAGAAGAAACATTGT
CCATCTAGAACTTAAAGTGAAATGTGCTTTCACTAAGACGTTTGCTTGAACTTACTAAAT
TATTTGCCCAAAGTTCTCCCAAACGAGACATGAGAATTGTTTTTCCTGATCCTGGTAGCC
CATGCAAAACTGTGACTTTTCCTGTACATCCTTGAAGGAAAGTGTCCAGGGTCACCTGAC
CCTCCTGAGGCCCATGTTCAACATCTAAATCTGTCAAAGAGTTTATTAAGAAATTACTGC
ATTCTTCATTTAC

>NEME_262:860378-862312
ACAAGAAAAGGGATTCTCATCAGGAATGTTGGAAAAGGACATGACGTTACTTGGTTTTTG
AGAGAAGGACAAAGGATGGGGCTAGAAGACATTTATTTCATAAAATTTGTATCTCGTACA
AAATTACTGACACCCCGCTTTTGTCTTTTAGGCCTTCTGATTGAAGACTGCCGAGACAAT
CTCAAGGCTTCCCTCAAAAGGACATGCAGCTTTTTGAATGAAGGCACGGCCAATGAGAAC
AGCAAAGTGTCTCTAAACAGCATCTACACCGAGCTGTACATCACAGAAGGAGGCAGAGGA
GCGGTCAACCAGGAGCATGAAATCAGGCAAATCGAGGCACTCACGAAATCCAATGTGTCC
GACGAGAAATCAGTTCACTGCAGTAACCTCTTCGAACCGCAATCGGGAAATGAGCACCCG
ATCCGGACTGTACTTACAAGAGGGGTAGCGGGCATCGGCAAAACTATGGCAACCAATAAA
TTCACATTGGATTGGGCTGAAAATAAAACCAACACGAATTTCGATTTTGTGTTTCCGCTT
AGTCTACGTGAATTGAATTTGATGAGAGATAGAAAATTAAGCTTCGAGGAGCTGCTGAGT
AGATTTTTCCCGGATATCAAAGGGTTGGGGATTCTCGCCAACAGGAAATGGAGGACGTTG
ATTATTTTAGACGGTTTGGATGAAAGCAGAATCAATTTAGACTTTCAAAATTGCGAGATT
ATGTCCGATGTGAAGGAACCCAACTGCTTGGGAGTCCTTTTGGTCAATCTCATCCGGGGA
CGCCTGCTCCCCGTCTGCTCGATTTGGATAACGTCGCGCCCGGCCGCTTCCATCCAAATT
CCCGGAGAGTTCATTGACTTGGTCACAGAAATTCGAGGTTTCAACAATCCGCAAAAAGAA
GAATATTTTAAACGGAGAATCCCAAATAAAACCATCGCTGATAAGATCATTTCGCACATC
AAGTCTTGCAGGAGTCTCTACATCATGTGCTACATCCCCGTGTTTTGCTGGATGGCCGCT
AACGTCTTGGTAAACGACAATGACATAAAAGAGTTACCGAAAACTGTGACGCAAATGTAC
GTTCACTTTTTAGCTCTTTTTATCGATAAGATGAAGCAGAGGTTGCAAAGAAGCAAGGCC
GGCATCTCTGACAGCATGCGCGCCAACCTGATCGCGCTGGGGAAGCTCGCGTTCAGCGGG
CTCCAGAAAGGCAACTTGGTTTTCTACGAGAGCGATCTGAGACTACACGGGATTGACGGC
GAGCAAGAATCCATGTTTTCAGGAATTTACACTGAAATATTCAACAACAAAACGGCACTT
TCTGGTGAGAAGATGTTCTGTTTCGTCCACCTCAGCGTCCAAGAGTTTTTTGCCGCCTTG
TACGTCTACCTCACGTTCCACAACGACAACATCAACGTCTTAATCAGAAGGTCGTCCGCT
ACGAGGCGATTGCTGCTTCGCGAGTCCTCTGAAATCATCCTGTACAAAGAAGCAGTCGAA
AAAGCTCTGCAGAGCCGCGACGGACATTACGACTTGTTTTTGCGATTTTTGTTGGGGCTA
TCTCAAGAGGCGAACTTCTCTTTTATGCAACATGTACTCATGATCAAGAACAGGACGAAC
GCGAAAACAAGAGGAGAGATTATCAAGCACATTAAGGACAAAATACAGATGGGCCCACCT
CCCGACAGATGCCTCAACTTGTTCCACTGTTTGAATGAGCTGAATGACCGGTCTCTGGTG
GAGGAGATTCAGAGCTTTATAAAGGCAGGAAGCGTTAGCAGGACCACGCTGACCCCTTCT
CAATGGGCTTCGCTGGTGTTTGTGTTGTTGACGTCGGACGAGGAGTTGAAGGAGTTTGAC
TTGGGGAACTACGCGCGATCAGAGGAGGGGCTGCGGCGGATGCTGCCGGTCATCAAAGCA
GCGCAGATTGCAAAG

>NEME_275:129638-135084
TTCCGCGTAGACTCGAATCTTCTCAGTGATCACAAACACAGTCTGAAGAGGAGAAACGAG
CGTGTGACCGAAGGCACCGATGCTGTTGGAGCCACAGCATCCCTGAAATCTGTATACGCT
GAGCTCTACATCACAGAGAGACAGAGTGAGGAGCTGAACGCCCTGCACGAGGCCCGCCAG
CTAGAGACCATTTCCAAGTGGAAGATACTGGATGAAACAAGAATCAAGTGCCAAGATATT
TTTAAAAACTTTACCGACAGAGGTGGGTTACGCAGATGTTACAAGTTAACTTGACTTCCT
TTTTTTAACTTCAGAAAAATTATGCTTATAATTACTACTGTTATTGTTTTGTTTTTTAAA
TAACAATAATTATGTTACTTTGTGCGGTTGTATGATAAATTCCAGAGGTCTCTAATCTTT
TCCCAATAAGCTTCTTGGCTAAATTAAAAGGTCAGAGAGAAACCTTTGGGTGATCTGTGT
AGGGCTGGGACGATACACTTTTACCACGTTCCAATACGTATCACAATACAGAGGGCCTGA
TAACCGATACAATATGTATTGCCATACAATATACTTCAAAGCACAAAGTTTTAAATTTAT
GATTTTTCATGATCACGAACTGCCCACATGGATTTAATAAGAAAGTGCAGGTTCAATTTC
CAAAATGTATACATTTATAGCAGTACTAAGTAACTCATGCCCCTAGAGGCCATAAGCGCC
ACTGCAGGTGCCGTAGCATGTTGCGTTTTTTTACTCATTAATTGTCCGTGAGAGTAAATA
CTACGCTGACAGAAAAGACAAAGGGACAGAGGGATATTGTACATCCAATTACACAATGGA
GATATGTTTTTTTACTCAAACTTGGCTGTAAATACTGTTTAAGTGGTGCTAGCCCACAGT
TAGCTTTGCCCGTTAGCCTGTTAGCTTCTTCTTCGTGATTCCATTAGTGTGTATTGGTTG
CTCCGGTCCGGTGGCAGCGAAGTTGCAATTGTGGTTTTCTGGCCAGAGACACCAGGGGAA
GATGAAAGACCCTCAATCATCCCATTAACACTTGTATTACCCCCAGAGGGACTACGGAAA
GGATTTATTAAGGTAAACAAGTTACTTAGTACTGCTTTAATATTTAGACATAATATTTAA
TATAAGTGCAAATGTCAGAAGCATTTTAGTTTGGCTCTTTTGTTTAAAAATCTGGATTTA
ACAACACTCTCTTTAAGTCAAAAACATGTATATATATTTTTTCGATACACGTATCACAAG
AAAGAAGTATTGCAATACATTCCAAATGATATTTTGTCCCAGCCCTAGATCTGAGTAGGA
TGACATTTTCCATATTGGAGTAAGTCTTCTTCCACCACTGGACTTGACATATGTGTTGAC
ACCGAACAAATGTACTTATGTAAGGGTCAAAAACCTTTGGGGAGCTACCTGTAAAGAAGT
GGAGCATTACTGATTGCTCCCAAGCTTCAGTTTGGAGTTCTTTGTCATTACAAATTAGTT
TTATGGTCATTAGAAACCTTGGATATTAACAGTGTGTTAAATCTGATATATTAATGTTTT
TGCCAGCAATGTCCAGCAGTTAATTTCCAGCGATTTCAGTTGTGTTTTAATGAAATACTT
TTTTACTCTTGAGTCATGAGTTAAAGAGGGGGTATTATGCTTTTTTCAATCACATGGCAC
CAGTCTATAGCATACTACAATGATGACGTAACCTTCTGTTGGTCTGTATATGCAGTAAAT
TAAAATAACTGCCTTGAATAAAATTGCTCTCTCAAAATGGCTGTACTGAACGTCTTGAAA
TAGGCCTCTGTCTCTTTAAGAAGCTTTCCGACACGCCCCCTTCAGCACACTGCTGTGGCA
TCTAAACAACACTACTGTGCGGGGAGGGGGCTCTGCTGAGCTGAGGAGCAGTGGTTGGTG
GCTTGGCTGGTGACAAAAGGTCCAGAGGCGTCTCCAGGAGGTGGGGGCGTTCCTAGGAGG
ACTGAGGCATAGCTACACCTAAAATGGCTGCCGTCTAAGTTTTTACTGATTACTCAAAAA
TATGTGAATGAGCCAAGGCAACACTCCAGGCATGTGTTTAATGAGGGAATGACATAATAA
CATGATATAAAGCTTGAAAAGTCGATTTTACATAATACCCCCTCTTTAATTTACTCCATT
TGACTTCTGTTTGAACAGTATTTTTTCATAGTGATAGTAAACATAAAGGCAACTCTGTTT
TCAGATAATAACCAGAAACCTGTCAGAGTGGTACTGACCAACGGCGTGGCTGGAGTAGGG
AAGACGTTTTCGGTGCATAAGTTCACTTTGGACTGGGCTGAGGACCTGGAGAATCACGAC
ATTAATTTAGTCATCCCACTGTCTTTCAGAGAGCTCAATCTGGTCAGAAACGAGCGCTAC
AGTCGCTAAGTTTGCTTCAGATTTTCCACCCATCATTGGACAAACTCACAGCCGAAGCTC
TTGCAAACCTTCAACTTCTCTTTATCTTTGATGGTCTCGATGAGAGTAGACTTAGGCTAG
ATTTTCTTAACTCTGAGAAGGTTTCTGATGTTACACATGAGTCTGCAGTCGATGTCCTTT
TGGTAAACCTTATAACAGGAAAACTGCTGCCTGCTGCTTTGGTTTGGATCACATCTCGAC
CCGCAGCTTCCAACCAGATCCCATCCACGTGCATAGACAGAGTGACCGAAGTGAGAGGCT
TCTTCATGGATGCCCAAAAAGAGGAATATTTCAAGAAAAGGTTCCCAGATGAGCGCCTTT
CGAGCAACATCATCTCCCATATTCACACGTCCAAGGTTTTGTTCAGCATGTGCCAGATCC
CTGTCTTTTGTTGGATCGCTGCCACCGTCTTTGAGCACATGTTCACCACAGAGAGCAGTT
ATGAGCTGCCCAAGACCCTCACCGACCTGTACGCACAGTTCCTGCTTGTTCACATGACGA
GGAACGAGAAATATGCAAAAGGTAGGGCAGTACTAGAATGGTACTCCAAGCTAAAGTAAT
TTCCATTATGCAAGAAACTAAACCAATTGTAACAACACTGAGGACTTTCTGTTTTATAAA
CATTAACACAAACATTTGCTGTCACTTGAAATGCTTGAAAAAGTGTGGTTATAGTCATTT
CTTTTATTATTTCTTTTCATTTCTTTCTTTAAACTAAAAACATGTGCTATAGGGTCCCCT
TTAGGACTTCCCTAGAAAAAAAATCTAAATCTCAGTGGGACTTTCCTGGTTAAATAAATT
GTGCACTCTGGTTAGCCTGGTTTAGGTCCTGCTTTTCTCGCCACTGATGGTACTTTTGAC
TGCAATCATTAAAAAACTAACATTTTAAACCGCTCTTAAATGCTGGTACCTCCGTTGACC
ACTGATCGTTGGCCTTCCATGCCATACACACTTCACTATGTGGCCCTTGATTAAAGTGCA
TATGACATATTAGTTAGTTTATTTGAGCAGCTTACATTTTCCTAATTTACAAAATACACA
TTAAAGCAGTACTAAGTAACTCTTGTCCCTAGAGGCCATAAGCGCAACTGCAGGTGTTTT
AGCAAGTTACGATTTTTTAACTTATTAAATGTCTTGGAGAGTAAATACTATGCTGACAGA
AAAGGTGAAGGGAGAGAGGGGTGTTGTACATCCAGTTATAGAATGGGAATATTTGTTTTC
ACTCAAACTTGGCTGTAAATACTGTTTTAGTGGCGCTAGCCCACAGTTAGCTTTGCCCGT
TAGCCTGTTAGCTTCTTCTCCGTGATTCTATTAGTGTGTATTGGTGGCTCCGACCCGGTG
GCAGTCAAGTTGCAAGCATGGTTTTCTGGCCAGAGTCACCAGGGGGAGATGAAACACCCC
CCAATCATATCATTAACACTTGTATTACCCCAGAGGAACTATGGAAAGGATTTATTAAGG
TAAACACGTTACTTAGTACTGCTTTAAACAGTCACAGATGCTCAAAAGGAGTAGGCTGAA
GCAAGAAGCTTATGAACGCCTACCCCACATTCAACATAATAAACATTTACATTTCACAGT
AATACGTGAGGACTGTATCCACAACAAAGAAGAACATTTGTCTATTCCTTAAGTAGACAA
GTGTCCTCAGAAGAAAATAAGATTACATGACTGGAAAGCATGTACTCCATTGCTTACATT
TCCCATAGGAAGGAATTATTTACATTAATAACATCGTCTTAGCAACAGTTTGACTAAGTA
ACGTCATAATAATCATAACAAGGCGCATGCACCATCACCAGCTGCATGCGTAACAAGAGA
AAAAGAAAATCTCAATAATATTTAAGATTTTGCTAAAAAAAAAAAACACATCTTTGTTTA
GTTTGACCATTTTTGTGACATAGATGATGTTATGTCAATGGGATATGAGTCAAACTGCTC
TGGAACTTTACCTTTATGTCACTTCCTGTTAGTGGCTTAAACTTTTCCCCCCAACATTTC
TTCGTTAGAATTGCTGCTTCACTTACTTATGATTATTATTTACAACAAATGTTATCCATC
TAAATAAGTCATATTTTCAAAAGTATTAAAACCTGTCATATGCACTTTAAAAAAGCATAG
ACACTCCTGGTTTAGATTATTACTGTTTGACAAAATGGAATTCCATTGAACTTTCTGTGT
ATAAAATATTATAACAGGACTGATTCAGCAAATACCTTTACTTTTTCTCATATCATGCAG
GCCATGCAAAAGGGCAGGACAGACATCCACTGCAATTCACTCAGGCAGACAGTGAAGTCC
TTCTGAAGTTGGGGAGACTGGCCTTTGAACAGCTACACAGAGGAAACCTGATGTTTTATG
AAGAGGATCTTGAAATGTGCGGTTTAGATGTGACCGAGGCATCAGTTTACTCTGGAATAT
GCACCAAAATCTTCCAAAGGGAGGAGTGTGTGCTTTTTGACAGACCCGTTTTCTGCTTCG
TGCACCTGAGCGTTCAAGAATTCCTCGCCGCTGTTTACATCTTTCACGCTTATCTCGTCA
GGGACAACCTAGTGCTGAAGAACTTCCTTTGCAATAGATATGTGGAAAACGCAGTTCGAT
TTGAGGAGGATGATGATGATGATGAGGAGGCAGAGGATGGGCTGTCAGATGAGGAAGACG
AGCCGTATCTCGATAACTTTTTGAGCATCGCCTTGGAGATGTCCTTTGAAAGTAAGACTG
GACACTTGGATCTGTTTGTCCGCTTCCTCCATGGCTTGTCTCTCGAGTCCAACCAGAGAC
TGTTATTTGGGCTTTTGGGCCGCACTGAGATCTGTCCCGAGACTGTATTAAATGACCTGA
AGACAACGGGCTGTGAGGAGGATGTGGATCCTGATAGAAGCATCAACATTTTCCATTGTT
TGACAGAGATGAAGGACCACACAGTTCATGAGGAGGCAGAGGAGCAGAGGTGGGTAGTAA
CTCGGTGTTTGTTCACAAAGATTTCAAACTTTTTATTTTCATTTTAC

>NEME_299:2229852-2232273
CTGATTGTTTCTTTAATTCTCACAGGGACTAAGATTGCAAAATGTGTGTCTAACCTGAAA
TCAAACCTGAAGATGAGGTTCCAGCGTGTTTTTGAGGGTGTCACTAAAGCTGGACACCAA
ACAGACCTGAATCAGATCTACACAGACCTATGGATCACTGAGGGACACACTGGAGGGGTC
AACATTGAGCACGAGATTCGTCACATCCAAAGAGCCTCCTACAAACACCAGGACAGATCC
ATCAGGTGCCAGGATATCTTTGACTGTTCGCTCAGTGGCCAGTCAGTAAGAACAATGCTG
ACGAAGGGAGTGGCGGGAATAGGAAAAACCCTGTGTGTTCACAAGGTGCTACTGGACTGG
ATTAAACAAAAAGCCCACCATAAAATTTGCGTCATGCTCCCATTCAGCTTTAGAGAACTT
AACATGCTCAGAGGGAAGAGCTTCAGCTTAGTGGACTTTGTTCAGCACTTCTTTATTGAA
TTAAAAGAAGCTGGAATCTGTAGCTTTGATGATGTTAGTGTTTTACTGTTATTTTATGGT
TTAGATGAGTCTCGATTCAACCTGGACTTCCACAACAGTCCGAGTTTGACCAACACAACA
GAATCCGTGCCACTGGATGTTCTACTGGTAAATCTTATCAGGGTAAAACTCCTCCTCTCT
CGTCTTTGGATAACCACACGACCCGCTGCAGCCAATCAGATCCCAGCTGAATGCATTTCC
ATGGTGACAGAGGTTAGTGGATTCACCAACCCACAGAAGGAGCAGTACATGAAAAAGAGG
TTCAGAGACGTGCAACAGGCCACAACTGTCATCTCCCACATGAAGATGCACCGCAGCCTC
CACATCATGTGCCACATCCCGATCTTCTGCTGGATCCTCTCCACAGTCCTGCTCCATGTG
TTGAAGACAGGGACCATAGGCCAGCTTCCTCCGACCCTCACCCAGATGTACATCCACTTC
CTGGTGGTCCAGACCAAAGTTAAAAGCCTCAAATATGACGGATGCTCTGAGGTGGTTCTC
CCTGGATTCCAGAGAGCAGGAAGATGGTGGAGTCTTTGGGAAAACTGGCCTTTGAGCAAC
TGCAGAAAGGAAACCTGATCTTCTACGAGTCAGATCTGAATGAGTGTGGCCTGGACGCAG
AAGTAGCATCATTGGAGGCAACCTCCCTCTCTCCTTGTGCAGCTGAGTTTTTTGCCTTTT
TCTGCGAACTGCATTTGTGGTTTGTGTGTTCCACATTGTTTTTCTGGATACTTTTGTACG
TCTTTGCCATGTTTTTGTGGAGGTTTGGAGGATTTGTTTGCGTTGAGAGTCTAAAATGGT
CCTGAAGAAAGCAGCTCTTTACAGAAAAACAAAATGCTAGCTTATCAGCTAAACCCATTT
GAGTCCTACAAATTTCTTCTTCTGAGACACTGAAGAGGCACCAAGAGCCCCCACAGCTGC
AGCACAGTCGAGGCGTCACAAGAGGTGCTACAGGAAACAAAAAAGGGCAAACGAGAGATG
GTGAAAGACTGTTGTGAAGCGGAGGGAGGAAGAGGAAGGAGGAGGTGGAGCTGACCAGTG
CAGGACACCACGCTCTGAAACAGGGACAAACCCAGGAGGTGCGGCACCATTTCAGTGGAT
CAGAGGAGCCAGAGGGCAGCCAGCCAGGTTTCTTCTGAGTGCTACAGTTCCCCCGACCTC
CAAGTCATGGGGGTCAGGTCGACACAGTGGCAGCGCGGCTCAGCCGCAGCAGTTGTACAA
TGACAATAAAGCACTTACTTACTTACTTATTGTGCTCAGGGGTATTTACACAGGTTTTCA
GAGAGGAGCCAGGCCTGTACCAGGACAAGGTGTACTGCTTCATTCATCTGAGTGTCCAGG
AGTCTGCTCTCACGTCCATCTGACCTTCTTCAACTCTGGAATCAATCTTTTGTCTGAAGC
CCCATCCTCAACCCCCAGACTAAAGCCAGTACATGGCAGAGGGGCTGAGAGGTCCTTCTA
CCTAAATGCTGTGTCCAAGCCCTGCAGAGCTCCAATGGACACTTGGACCTGTTTCTGCGC
TTTCTCCTGCGTTTGTCAATAGAGCGCAACCAGAATCTTCTCCATGGGCTCATAAAGTAT
ATCCAGCCAAGCTCCCACACAGCGTGGAGGCAGCTGCTCATGTCAAAAAGAAGATCACAG
AAGGTCTTCCTTCAGACAAGGCCATTAATCTGTTCCACTGTCTGAATGAGCTGGGAGACC
AGAGTCTGTTGGAAGAGGTACAGAGGTTCTTGAGCTCTGAGCACTTGTCAGCTGATAAAC
TCTCTCTTCGGTTCAGTGATCTGCACTGGTCTTTATTCTGCTCTCAGAAACATGTGATGT
GTTTGAGCTGAGAAAGTTTCACTGCTCAGAGGATGTGTTCTTCAGGCTGCTGCCAGTGAT
CAAAGTGTCACAAGAATCCAGG

>NEME_301:83944-85728
CTCCTGTGTTTGTCTTTAGAGTCTGCAGCTCATGTGTGCAGCAGCCGTGAACTGAAGTCT
CACCTGCAGCAGAGGTTCAGAAAGGTGTTTGAGGGCGTGGCTAAAGCAGGAGACTCCGCC
CCTCTGCAGGAGATCTACACAGAGACCTACATCACAGAGGGCGGGGCTTCAGAGGTCAAC
CAGGAACATGAGGTCAGACAGATCGAGAGAGCGTCCAGGAAACCAACAGAACGTGCTATA
ACCTGTGAGGAGATCTTTAAACAACGACCCGAGTCTGAGCAGCCAATCAGAGCGGTGCTG
ACGAAGGGCGTGGCCGGCGTGGGGAAGACGGTGCTGACTCAGAAGTTCAGTCTGGACTGG
GCTGAAGGCAGAGCTCACCAGGACGTCCAGCTGCTGTTCCCCTTCACCTTCAGAGAGCTC
AATGTGCTCAGAGGCAGAAGGTTCAGCCTGGTGGAGCTGCTGCAGCACTTCTTCAGTGAA
ACCAAAAGTTTCCTCAGCTTTAAAGACCTGCAGCTGCTCTTCATCTTTGACGGTCTGGAC
GAGTGCAGACTTCCTCTGGACTTCAGCCGGACCCGGGTCCTGATGGATCCCACAGAGAGT
GCCTCAGTGAAGGAGCTGCTGGTGAACCTCATCAGGAGGAGCCTGCTTCCCTCCGCTCAC
CTCTGGATAACCACACGCCCCGCGGCGGCCAATCAGATCCCTGCTGAGTGCGTCTCCATG
GTGACAGAGGTGCGAGGCTTCACCGACGAACAGAAGGAGCAGTACTTCAGGAAGAGGTTC
ACAGACGAGCAGCAGGCCACAGCCGTCATCTCCCACATCAAGACGTCACGGAGCCTCATC
ATCATGTGCCACCTCCCGATCATTAGCTGGATCCTCTCCACAGTTTTACAGAAAATTCTG
AAGCAAACAGAGGAACCAGAGCTGCCCAGGACTCTGACTGAGATATACATCCACTTCCTG
GTGGTTCAGGCCAAAGTCAAGAACATCAAGTATCATGGTCGAACAGGAGCAGACCTTCAC
TGGACTCCAGACACCTGGAAGATGGTGAAGTCTCTGGGAAAACTGGCCTTTGAGCAGCTG
CAGAAAGGAAACCTGATCTTCTACGAGAGTGACCTGAGAGAGTATGGGCTGAAAGCTGCA
GAGGTCGCTCGTTACTCCGGAGTCTTCACACAGGTCTTTAGAGAAGAACAAGGTCTGTAC
CAGGACAAGGTCTACTGCTTCATCCATCTGACTGTGCAGGAGTTTCTGGCTGCCCTTCAC
GTCCATCAGACCTTCTACAGCTCTGGAGCGAACCTGCTGTCACCAACACACTCCTCTGAG
AGCCCTGAGACCTTCTACCGCTCTGCTGTGGACCAGGCCTTACAGAGTCCAAATGGACAC
CTGGACCTGTTCCTGCGCTTTCTCCTGGGGCTGTCTCTGCCGACCAATCAGAGGCTGCTG
GAGGGTCTGCTGACTGAAACAGGAAGTGACCGGACCAATCAGAGGACAGTAAAGTACATC
AAAGAGAAGCTGAATGAAAGGGGCGTGTCTACAGAGAGGAGCCTGAACCTGCTGCACTGT
CTGAACGAGCTGAACGACTGCAGTCTGGTAGAGGAGATACAGAAGGACATTAAAGAAGGA
CGCCTCTCCCACAAACACATGTCTCCTGCTCTGTGGTCCGCCCTGTCCTTCCTCCTGCTG
TCCTCAGACTCAGACCTGGATGAATTTAACCTCAGGAAATACCAGAACTCAGAGAAAGCT
CTCTTGGCTCTGCTGCCGGTCGTCAAAGCCTCCACCAAAGCAAAG

>NEME_301:103740-105538
CTCCTGTGTTTGTCTTTAGAGTCTGCACCTCCTGTGTGCCGTGAACTGAAGTCTCACCTG
CAGCAGAGGTTCAGTCAGGTGTTTGAGGGCGTGGCTAAAGCAGGAGACTCCGCCCCTCTG
CAGGAGATCTACACAGAGCTCTACATCACAGAGGGCGGGGCTTCAGAGGTCAACCAGGAA
CATGAGGTCAGACAGATCGAGAGAGCGTCCAGGAAACCAACAGAACGTGCTATAACCTGT
GAGGAGATCTTTAAACAACGACCCGAGTCTGAACAGCCAATCAGAGCAGTGCTGACGAAG
GGCGTGGCCGGCGTGGGGAAGACGGTGCTGACTCAGAAGTTCAGTCTGGACTGGGCTGAA
GGCAGAGCTCACCAGGACGTCCAGCTGCTGTTCCCCTTCACCTTCAGAGAGCTCAATGTG
CTCAGAGGCAGAAGGTTCAGCCTGGTGGAGCTGCTGCAGCACTTCTTCAGTCAAACCAAA
AGTTTCCTCAGCTTTAAAGACCTGCAGCTGCTCTTCATCTTTGACGGTCTGGACGAGTGC
AGTCTTCCTCTGAACTTCAGACGGACCCGGGTCCTGACGCAGCCCACAGAGAGCGCCTCA
GTGCAGGAGCTGCTGGTGAACCTCATCAGGGGGAGCCTGCTTCCCTCCGCTCACCTCTGG
ATAACCACACGCCCCGCGGCGGCCAATCAGATCCCTGCTGAGTGCGTCTCCATGGTGACA
GAGGTGCGAGGCTTCACCGACCCACAGAAGGAGCAGTACTTCAAGAAGAGGTTCACAGAC
GAGCAGCAGGCCACAGCCGTCATCTCCCACATCAAGAAGTCACGGAGCCTCTTCATCATG
TGCCACCTCCCGATCATCTGCTGGATCATCTCTGATGTTCTGCTCCATCTGATAGAGACC
AAAAAGACTGAAGATCTTCCAACAACCCTCACTGAGATGTACGTCCACTTCCTGGTGGTC
CAAGTCAAAGTCAAGAACAAAAAGTACAAAGGTCAAGAAGAGTCAGATGATCCCTGGACT
GAAGAGACCAGGAAGATGGTGAAGTCTCTGGGAAAACTGGCCTTTGAGCAGCTGCTGAAC
GGAAAGCTGATCTTCTCCCAGAGTGACCTGAGCGAGTGTGGGCTGAAAGCTGAGGAGATC
GGTCAGTCTGGAGTCTTCACACAGGTGTTCAGAGAGCAGCCAGGCCAAGGCAAGAAAAAG
GTCTACTGCTTCATCCATCTGAGTGTGCAGGAGTTCCTGGCTGCTCTTCACGTCCATCAG
ACCTTCCACAGCTCTGGAAAGAACCTGCTGTCACCACCACTCTCCTTTAGGATCCTTAAG
ACCTTTGACCTAACCCGAGAGGAGATCTTCTACCGCTCTGCTGTGGACCAGGCCTTACAG
AGTCCAAATGGACACCTGGACCTGTTCCTGCGCTTCCTCCTGGGCTGTCTCTGCCGACCA
ATCAGAGGCAGCTGGAGGGTCTGCTGACTGAAACAGGAAGTGACCAGACCAATCAGAGGA
CAGTAAAGTACATCAAAGAGAAGCTGAATGAAAGGGGCGTGTCTGCAGAGAGGAGCCTGA
ACCTGCTGCACTGTCTGAATGAGCTGAACGACCACAGTCTGGTGAAGGAGATACAGTGGG
TCATAAGAGAAGGAGGTCTCTCTGACAGAGACATGTCTCCAGCTCTGTGGTCCGCCCTGT
CCTTCCTCCTGCTGTCCTCAGACTCAGACCTGGAGCACTTTGACCTCAGGAAATACTGTC
CCTCAGAGAAAGCTCTCCTGGGTCTGCTGCCGGTCATCAAAGCCTCCACCAAAGCAAAG

>NEME_301:151060-152820
CTGTGTCTGTGTTCAACAGAAATCCTTAAAGAGTGTAATAACAACATGAAATCAGAGCTG
AGAGAGAGGTTTGAGTTTCTGTCTGAGGGAGTGAGCTCCAGGAAACAGATGGAGTTTAAT
GACGGCTACACTGAGCTCTTCATCACTGAGGGAGACTCTGGGCAGGTCAATGAGGAGCAT
GAGGTCAGACAGATGGAGAGAGACTCCAGGAGGTCAGGCCAGGAGAAGACCGTCCCCTGT
CAGAACATTTTCAAAGGCCAGAGAGGAAAGCCAATCAGAGCGGTGCTGACGAAGGGCGTG
GCCGGAGCGGGGAAGACGGTGCTGACTCAGAAGTTCAGTCTGGACTGGGCTGAAGGCAGA
GAAAACCAGGACGTGGAGCTGCTGTTCCACTTCACCTTCAGAGAGCTCAATGAGCTCAGA
GGCTTAAAGCTCAGCCTGGTGGAGCTGCTGCATCGCTGCTTCAGTCAAACCAAAGATCTC
TTCAGCTTTAACGGTCTCCAGCTGCTCTTCATCTTCGATGGTCTGGACGAGTGCAGTCCT
CCTCTGGACTTCAGCATTAACACCAAGAGCCTGACGGAGCCCACAGAGAGCGCCTCAGTG
GAGGAGCTGCTGGTGAACCTCATCAGGAGGAACCTGCTTCGCTCCGCTCGCCTCTGGATA
ACCACACGCCCCGCGGCGGCCAATCAGATCCCTGCTAAGTGCGTCTCCATGGTGACAGAG
GTGCGAGGCTTCACCGACGAACAGAAGGAGCAGTACTTCAGGAAGAGGTTCACAGACGAG
GCCACAGCCGTCATCTCCCACATCAAGACGTCACGGAGCCTCTTCATCATGTGCCACCTC
CCGGTCATCTGCTGGATCATCTCTGATGTTCTGCTCCATCTGATAAACAAAATGACTAAA
GATCTTCCAACAACCCTCACTGAGATGTACGTCCACTTCCTGGTGGTCCAAGTCAAAGTC
AAGAACAAAAAGTACGAAGGTCAAGAAGAGTCAGATGATCCCTGGACTGAAGAGACCAGG
GAGATGGTGAAGTCTCTGGGAAAACTGGCCTTTGAGAAGCTGCTGAATGGAAAGCTGATC
TTCTCCCAGAGTGACCTGAGCGAGTGTGGGCTGAAAGCTGAGGAGATCGGTCAGTCTGGA
GTCTTCACACAGGTGTTCAGAGAGCAGCCAGGCCAAGGCCTCAAAAAGGTCTACTGCTTC
ATCCATCTGAGTGTGCAGGAGTTCCTGGCTGCACTTCACGTCCATCAGACCTTCTACAGC
TCTGGAAAGAACCTGGTGTCACCACCACACTCCTCTAAGAGCCCTGAGACCTTCTACCGC
TCTGCTGTGAAACAGGCCTTACAGAGTCCAAACGGACACCTGGACCTGTTCCTGCGCTTC
CTCCTGGGGCTGTCTCTGCCGACCAATCAGAGGCTGCTGGAGGGTCTGCTGACTGAAACA
GGAAGTGATCAGACCAATGACAGTACAGTGTGGTACATCAAAAGGAAGCTGGATGAAAGG
GGCGTGTCTGCAGAGAGGAGCCTGAACCTGCTGCACTGTCTGAACGAGCTGAACGACCGC
AGTCTGGTGAAGGAGATACAGTGGGTCATGAGAGAAGGACGTCTCCACAGCTACATGTCT
CCTGCTCTGTGGTCCGCCCTGTCCTTCCTCCTGCTGTCCTCAGACTCAGACCTGGAGCAC
TTTGACCTCAGGAAATACAAGCCCTCAAAGAAGGCTCTCCTGGGTCTGCTGCCGGTCGTC
AAAGCCTCCACCAAAGTCACG

>NEME_301:187987-189814
ACAGAGTCTGCAGCTCGTGTGTGCAGCCATGAACTGAAGTCTCACCTGCAGCAGAGGTTC
AGTCAGGTGTTTGAGAGCGTGGCTAAAGCAGGAAACTCCGCCCCTCTGCAGGAGATCTAC
ACAGAGCTCTACATCACAGAGGGCGGGGCTTCAGAGGTCAACCAGGAACATGAGGTTAGA
CAGAACGAGAGAGCGTCCAGGAAACCAACAGAACGTGCTATAACCTGTGAGGAGATCTTT
AAACAACGACCCGAGTCTGAACAGCCAATCAGAGCAGTGCTGACGAAGGGCGTGGCCGGC
GTGGGGAAGACGGTGCTGACTCAGAAGTTCAGTCTGGACTGGGCTGAAGGCAGAGCTCAC
CAGGACGTCCAGCTGCTGTTCCACTTCACCTTCAGAGAGCTCAATGTTCTCAGAGACATA
AAGTTCAGCCTGGTGGAGCTGCTGCATCACTTCTTCAGTCAAACCAAAAGTTTCCTCAGC
TTTAAAGACCTGCAGCTGCTCTTCATCTTTGACGGTCTGGACCAGTGCAGTCCTCCTCTG
GACTTTAGCTGGCCCCGGGTCCTGACGGATCCCACAGAGAGAGCCTCAGTGGAGGAGCTG
CTGGTGAACCTCATCAGGGGAACCTGCTTCCCTCCGCTCGCCTCTGGATAACCACACGCC
CCGCGGCGGCCAATCAGATCCCTGCTGAGTGCGTCTCCATGGTGACAGAGGTGCGAGGCT
TCACCGACCCACAGAAGGAGCAGTACTTCAGGAAGAGGTTCACAGACGAGCAGCAGGCCA
CAGCCGTCATCTCCCACATCAAGAAATCACGCATTCTGTACAGCATGTGCTACAACCCAA
TATTCTGTTGGATCATCTCCACAGTTTTCTGCCATCTGATGGAGAGCAGAGAGAGAGGAG
AGCTACCAACAACCCTCACTGAGATGTACATCCACTTCCTGGTGGTTCAGGCCAAAGTCA
AGAACATCAAGTATCATGGTCGAACAGGAGCAGACTTTCCCTGGACTCCAGAGACCTGGG
AGATGGTGCGGTCTCTGGGAAAACTGGCCTTGAGCAGCTGCTGAACGGAAACCTGATCTT
CTACGAGAGTGACCTGAGCGAGTGTGGGCTGGACGCTGCAGATGTCGCTCGTTACTCCGG
AGTCTTTACACAGGTCTTTAGAGAAGAACAAGGTCTGTACCAGGACAAGGTCTACTGCTT
CATCCATCTGACTGTGCACGAGTTTCTGGCTGCACTTTATGTTCATCAACAGGTGTACAG
CCCTGAGGTAAACCTGCTGTCACCAACACACTGCTCTGAAAGCCCTAACCCATTGGAGAG
CCCTCATCCTTATGAGTCTGAAGTCTGTTCAGATCTGGAGGATGACCCTGAGACCTTCTA
CTGCTCTGTTGTAGACTGGGCCTTACGGAGTCCAAACGGACACCTGGACCTTTTCCTGCG
CTTCCTCCTGGGGCTTTCTCTGCCGACCAATCGGAGGCGGCTGCCAGGTCAATTGGCCCA
CAAAGGAAGAGACTGGATCAATCAGAGGTCTGTAAACGCCATCAAAGAGAAGCTGGATGA
AGAGGGCGTGTCTGCAGAGAGGAGTCTGAACCTGCTGCACTGTCTGAACGAGCTGAATGA
CTGCAGTCTGGTGAAGGAGATACAGTGGGTCATGAGAGAAGGACGTCTCTCTGACAAAGA
CATGTCTCCTGCTCTGTGGTCCGCCCTGTCCTTCCTCCTGCTGTCCTCAGACTCAGAGCT
AGGTGAATTTGTCCTCAGGAAATACTGTCCCTCAGAGAAGGCTCTCTTGGGTCTGCTGCC
GGTCGTCAAAGCCTGCACCAAAGCAAAG

>NEME_301:686524-688400_neg
CAGGGTTCACTACTCCACCTACTGATGAAAGAAAGTCAAAAAGACATCACTTAGGGCAGC
TTTTTGTGTCCTGTTGTTGTCATGGTAACAGTGAACACTTTCAACATTATATTTGTAATT
TAACGTTTTAGTTTTTATTTTCTCTTTTTTTCAGACTTTAGACTTCAGACTTCAGACTTT
CAGACTTTAGCTGAATACAAAGACAGTCTAAAGACAAAGTGTGGAACAGTGTCTGAAGGA
AGTGACTCAGGAAGGAGAGTTCTTCTGCCGCAGGTCTGTAGTGAGGTCCAACATGAGGTC
ATTCAGATGGAGGCAGATTCCAAGAAGAAGCGCATTCAGGAAACCATCATCAGATGCAGC
GATATCTTTAAACCACTGCCCACTAAACACCCACAGGGGCGCCCCTCAGGGTGGTGCTGA
CTCTGGGCGTGGCCGGAGCAGGAAAGACCTTCTCAGTCCTGAAGTTCTGTCTGGACTGGG
CCCAGGGCTTAAAGACCCGGAAGCTGCAGCTGGTGATGCCGCTGTCCTTCAGAGAGATGA
ACCTGCTCACCACCAGTGGGCGCTACAGTCTGATGGAGCTGATGCGAGCGTTCTATCCAG
CGCTGCAGGAGCTCCCTCCTCACACTCTGAGCCACAGTAAAGTCCTGATCATCTGTGACG
GCCTCGATGAGAGCCGCCTGCCTCTGGACTTCAGCTGTGAGGTCGTCTCTGAGGTCACAC
AGAGGTCTGAGGTCAGTGCGCTGCTGGTCAACCTCATCAGAGGAGATCTGCTTCCTCACG
CCCGAATATGGATCACCTCCAGACCTGCAGCGGCCGGTCAGATCCCTGCGCAGAGCGTGC
ACAGGGTCACAGAGCTGCGAGGGTTCTTCACTGATATTCAGAAGGAGCAGTTCTTCGGGA
CAAGACCATCTTACATGTTCATGTACCGCCTCAGAACCGCCCGCAGCCTCTACAACATGT
GTCAGATCCCACTCTTCAGCTCCATCACAGCCACAGTCCTGGAGCGCATGTTTGAAAACC
ATCAGAGAGGACCTCTGCCCCAGACGCTCACTGAGATGTACGCTCACTTCCTGTTGGTGA
AGACCCTCACAAAAACGACACAGAAGAAGAGTCTGATGGAGTTTCCTCAGAAGTTCAATA
TCTCTGGACGAGAGCTGAGCACAGTCGACTGTGAGCTGCTCCTGAAGCTGAGCAGACTGG
CCTTTGAACAACTGCAGAAAGGAAACCTCATGTTCTACCAAGAAGACCTGGAGCAGGTGG
GTCTGGACCTGAACGAGGCCTTGTTCGTCTCTGAGATCATCAAACGAGAAAGTGTCTTTG
ACAAACCGGTCTACAGCTTCTTCCACCTGAGCCTGCAGGAGTTCATGGCTGCGGTTTATG
TTCACCACTGTTTCAGGAACAACCGTGATGAGCTCAAGGAGTTTCTTAATGTTGGTGAAG
GGAGCATCCCAAAAAGAGCTAACGAGTTTCTCAAACTTGCTTTTATTAAATCCCAGAAGA
GTCCGTACGACCTGTTTGTGCGGTTCCTTCATGGCCTCAGTCTGAAGTCCAACCACAGAC
CTTTAGGAGCTCTGCTGAGTCCAATGGACCAATCAGAAATCACCAAAGTCATTGAAAACC
TTAAAGAGATGAACTCAGAGAGAGTCTCTGTCGACAGAAGCATCAGCATCTTCCACTGTC
TGGTGGAGCTGAAGGACCAGTCTGTGCAGCAGCAGATCCAGGATCTCCTCAGGTCAGGAC
ACCCATCACAGCCTCTGTCTGAGGTCCAGTGCTTGGTTCTGGTCTACATGCTGCAGATAT
CAGAGCAGGTCCTGGAGGAGCTGAACCTGAACAAGTACAACACGACTCGCGAGGGCAGAT
GGAGACTGATCCAGCGG

>NEME_301:723973-726150_neg
ATACATGGCTTTATGGTAATGTTGATTTTTGCAGGTCCTAAAGAGGCTTTAGCTGAATAC
AAAGAAAGTCTAAAGACAAAGTGTGGAAGAGTGTGTGAAGGAAGTGACTCAGGGACTAGA
GCTCTTCTGGAGCAGGTCTTTACTGAGCTGTACATCACTGAGGGCTTCAGTCAAGACTCC
AGAGTCCAACATGAGGTCAGTCAAATGGAGGCAGATTCAAAGAAGAAGAACATTCAGGAA
ATGGTCATCAGATGCAGCAACATCTTTAAACCACTGCCCACTGGACACCCACAGGGGGCG
CCCCTCAGGGTGGTGCTGACTGTGGGCGTGGCCGGAGCAGGGAAGACCTTCGCAGTCCTG
AAATTCTGTCTGGACTGGGCCCAGGGCTCAGAGAACCAGGAGCTGCAGCTGGTGGTGCCG
CTGTCCTTCAGAGAGATGAACCTGCTCACCACCAGGGAGCACTACAGTCTGATGGAGCTG
ATCCAAGCGTTCTATCCAGAGCTCCCTCCTCACACTCTGAGCCACAGTAAAGTCCTGATC
ATCTGTGACGGCCTTGACGAGAGCCGCCTGCCTCTGGACTTCAGCTGTGAGGTCGTCTCT
GAGGTCACACAGAGGTCTGAGGTCAGTGCGCTGCTGGTCAACCTCATCAGAGGAGACCTG
CTTCCTCACGCCCAAATATGGATCACCTCCAGACCTGCAGCAGCCGGTCAGATCCCAGCG
AGGCGCGTGCACAGGGTCACGGAGGTGCGAGGGTTCTTCACTGATGATCAGAAGGAGCAG
TTCTTCAGGAAGAAGTTCACTGATGAAGAGATGGTAAATACTGTCCTGTCCCACCTCAGA
ACCTCCCGCAGCCTCTACAACATGTGTCAGATCCCAGTCTTCAGTTGGGTCACAGCCACA
GTCCTGGAGCACGTGTTGAGAACCTGTCAGAGCGAACCACTGCCCCAGACGCTCACGGAG
CTGTACACAAACTTCCTGTTGGTGCAGACACACAGGAAGAGGAAGTATGGAGCAGAGAGC
AGCTCTTCAGAGCTGAGCACAGCCGATTGTGAGCTGCTCCTGAAGCTGGGTAGACTGGCC
TTTGAACAACTGCAGAAAGGGAACATCATGTTCTACCAAGAAGACCTGGAGCAGGTGGGT
CTGGACCTGAGTGAGGCTGTGGTCTACTCAGGACTCTGCACTGAGATCTTCAAACGAGAA
AGTGTCTTTAACCAATCAGTTTACTGCTTCATCCACCTGAGCCTGCAGGAGTTCATGGCA
GCCGTTTATGTTCACCACTGTTTAAACAACAACAAGACTGAAGTTCTGGAGGAGTTTCTA
AAATACTGGGAGCAGGAGGAGGAGGAGGATCAAGAGGAGGAACAGGCAGTGGAGGGCGAG
TCAGAGGAGGATGACGAGCTAGAGGAGGATGACGAGCTAGAGGAGGATGATGAGCTAGAG
GAGGATGATGAGCTAGATGAGGATGACGAGCTAGAGGAGGATGACGAGCTAGAGGAGGAT
GATGAGCTAGATGAGGATGACGAGCTAGAGGAGGATGACGAGCTAGAAGAAGCATTCTGG
CCTGACATCACTGGTGATTTTGGTATGGGTTCTGACGACTATTACAGTGATGAAGATCCC
CCTGACGTAGTTCGCAAAGGTGATCGTAACATAACAAAGAGAGTGGATGATCTATTGAGC
CTTTTAGGTCTTCACAATTTAATACCAAAGAACTTGCCTCTTGACGACTTCCTAAACAGA
GCCATGAAAATATCCCTGGCCGTGGACACAGGCCACTTTGACCTGTTTACGCGCTTCCTC
CACGGCCTCAGTGTGGAGACCAACCAGAGACTTTTAGGACCTCTCCTGAGTCCAATCAAA
ACTGCTGAAGATATGATCCAAAAGGTGGTCAAAAACCTGAAGGAAATGAGCCTGATGGAC
ATCTTTCCTGACAGAAGCATCAACATTTTCCACTGTCTGGTGGAGATGAACGACCAGTCT
GTGCAGCAGCAGATCCAGGACTTCCTGAATTCAGGAGACCAGTCACAGCCTCTGTCTGAG
ATCCAGTGCTCAGCTTTGGCCTACATGCTGCAGATGTCAGAGCAGGTCCTGGAGGAGCTG
AACCTGAACAAGTACAACACAACTCGCGAGGGCAGATGGAGACTGATCCCAGTGGTGAGG
AACTGCAGGAAGGCTCTG

>NEME_301:770856-772595
AAACATGGCTTTATGGTAATGTTGATTTTTGCAGGTCTTAAAGAGGCTTTAGCTGAATAC
AAAGAAAGTCTAAAGACAAAGTGTGCAAGAGTGTCTGAAGGAAGCGACTCAGGGAGTAGA
GTTCTTCTGGAGCAGGTCTTCAGTGAGCTGTACATCACTGAGGTCCAACATGAGGTCATT
CAGATGGAGGCAGATTCCAAGAGGAAGAGCATTCAGGAGACGGTCATCAGATGCAGCAAC
ATCTTTAAACCACTGCCCACTGAACACCCACAGGGGGCGCCCCTCAGGGTGGTGCTGGCC
CTGGGCGTGGCCGGAGCGGGGAAGACCTTCTCAGTCCTGAAGTTCTGTCGGGACTGGGCC
CAGGGCTCAGAGAACCAGGAGCTGCAGCTGGTCGTGCCGCTGTTCTTCAGAGAGATGAAC
CTGCTCACCACCAGGTTGCGCTACAGTCTGATGGAGCTGATCCAAGCGTTCCATCCAGAG
CTGAAGGAGCTCCCTCCTCACGCTCTGAGCCACAGTAAAGTCCTGATCATCTGTGACGGC
CTCGACGAGAGCCGCCTGCCTCTGGACTTCAGCTGTGAGGTCGTCTCTGAGGTCACACAG
AGGTCTGAGGTCAGTGCGCTGCTGGTCAACCTCATCAGAGGAGACCTGCTTCCTCACGCC
CGAATATGGATCACCTCCAGACCTGCAGCGGCCGGTCAGATTCCAGCGCAGAGCGTGCAC
AGGGTCACGGAGCTGCGAGGGTTCTTTATGACAAGACCATCTTACTTAAACATGTTCCAC
CTCAGATTCTCCCGCCGCCTCTACAACATGTGTCAGATCCCACTCTTCAGCTCGATCGCA
GCCACAGTGTTGAAAAACCGTCAGAGAGGACCTCTGCCCCAGACGCTCACAGAGCTGTAC
GCTCACTTCCTGTTGGTGAAGACCCTCCGCATTAAGACGATAAAGAAGAGTCTGTTGGAC
TGGTTTCAGAAGTTCAATATCTCTGGACGAGAGCTGAGCACTGTCGACTGTGAGCTGCTC
CTGAAGCTGGGCAGACTGGCCTTTGAACAACTGCAGAAAGGAAACATCATGTTCTACCAA
GAAGACCTGGAGCAGGTGGGTCTGGACCTGAGCGAGGCCTCGTTCGTCTCTGAGATCATC
AAACGAGAAAGTGTCTTTGACAAACCGGTCTACAGCTTCTTCCACCTGAGCCTGCAGGAG
TTCATGGCTGCGGTTTATGTTCACCACTGTTTCAGGAACAACACTGATGAGCTCAAGGAG
TTCCTTAATGTTGGTGAAGGGAGCATCCCAAAAAGAGCTAACGAGTTTCTCAAACTTGCT
TTTATTAAATCCCAGAAGAGTCCAAATGACCTGTTTGTGCGGTTCCTTCATGGCCTCAGT
CTGAAGTCCAACCACAGACCTTTAGGAGCTCTGCTGAGTCCAATGGACCAATCACAAATC
ACCAAAGTCATTGAAAACCTTAAAGAGATGAACTCAGAGAGAGTCTCTGTCGACAGAAGC
ATCAGCAAATTCCACTGCCTGGTGGAGCTGAAGGACCAGTCTGTGCAGCAGCAGATCCAG
GACCTCCTCATGTCAGGAGACCCATCACAGCCTCTGTCTGAGGTCCAGTGCTCGGCTCTG
ATCTACTTGCTGCAGATGTCAGAGCAGGTCCTGGAGGAGCTGAACCTGAACAAGTACAAC
ACGACTCGCGAGGGCAGATGGAGACTGATCCCAGCGGTGAGGAACTGCAGGAAGGCTCTG

>NEME_301:854258-855939
ATACAAAAAAGTCTAAAGACAAAGTGTGGAAGAGGGAAGGAAGGAAGTGACTCAGGGAGG
AGAGCTTGTCTGGTGCGGGGTTTCACTAGACGGTACCCCACTGAGGTCCAACATGAGGTC
AGTCAGATGGAGGCAGATTCCAAGAAGAAGAGCATTCAGGAAACCATCATCAGATGCAGC
AACATCTTTAAACCACTGCCCACTGACCACCAACAGGGGGGGCCCTCAGGGTGGTGCTGA
CTCTGGGCGTGGCCGGAGCGGGGAAGACTTTCTCAGTCCTGAAGTTCTGTTTGGAGTGGG
CTCGTGGATTAAAGAACCAGGAGCTGAAGCTGGTGGTGCCGATGTCCTTCAGAGAGATGA
ACCTGCTCACCACCAGGGGGCACTACAGTCTGATGGAGCTGATCCAAGCGTTCCATCCAG
AGCTGCATGATCTCCCTCCTCACGCTCTGAGCCACAGTAAAGTCCTGATCATCTGTGACG
GCCTCGACGAGAGCCGCCTGCCTCTGGACTTCAGCTGTGAGGTCGTCTCTGAGGCCACAC
AGAGGTCTGAGGTCAGTGCGCTGCTGGTCAACCTCATCAGAGGAGACCTGCTTCCTCACG
CCCGAATATGGATCACCTCCAGACCTGCAGCTGCCGGTCAGATTCCAGCGCAGAGCGTGC
ACAGGGTCACGGAGCTGCGAGGTTTCTTTATGACAAGACGATCTTACTTAAACAAGTTCC
ACCTCAGATTCTCCCGCCGCCTCTACAACATGTGTCAGATCCCACTCTTCAGCTCGATCG
CAGCCACAGTGTTGAAAAACCGTCAGAGTGAACCTCTGCCCCAGACGCTCACTGAGCTGT
ACGCTCACTTCCTGTTGGTGAAGACCCTCAGCAGAAAGATGACAAAGAAGAGTCTGTTGG
ACTGGTTTCAGAAGTTCAGTATCTCTAGACGAGAGCTGAGCACTGTCGACTGTGAGCTGC
TCCTGAAGCTGGGCAGACTGGCCTTTGAACAACTGCAGAAAGGAAACATCATGTTCTACC
AAGAAGACCTGGAGCAGGTGGGTCTGGACCTGAGCGAGGCCTCGTTCGTCTCTGAGATCA
TCCAACGAGAAAGTGTCTTTGACAAACCGGTCTACAGCTTCTTCCACCTGAGCCTGCAGG
AGTTCATGGCTGCGGTTTATGTTCACCACTGTTTCAGGAACAACACTGATGAGCTCAAGG
AGTTCCTTAATGTTGGTGAAGGGAGCATCCCAAAAAGAGCTAACGAGTTTCTCAAACTTG
CTTTTACTAAATCCCAGAAGAGTCCAAATGACCTGTTTGTGCGGTTCCTTCATGGCCTCA
GTCTGGAGTCCAACCACAGACCTTTAGGAGCTCTGCTGAGTCCAATCGACCAATCACAAA
TCACCAAAGTCATTGAAAACCTTAAAGAGATGAACTCAGAGAGAGTCTCTGTCGACAGAA
GCATCAGCATCTTCCACTGCCTGGTGGAGCTGAAGGACAAGTCTGTGCAGCAGCAGATCC
AGGACCTCCTCAGGTCAGGAGACCCATCACAGCCTCTGTCTGAGGTCCAGTGCTCGGCTC
TGATCTACTTGCTGCAGATGTCAGAGCAGGTCCTGGAGGAGCTGAACCTGAACAAGTACA
ACACGACTCGCGAGGGCAGATGGAGACTGATCACAGCGGTGAGGAACTGCAGGAAGGCTC
TG

>NEME_302:34978-36374
ATACATGGCTTTATGGTAATGTTGATTTTTGCAGGTCCTAAAGAGGCTTTAGCTGAATAC
AAAGAAAGTCTAAAGACAAAGTGTGGAAGAGTGTGTGAAGGAAGTGACTCAGGGACTAGA
GCTCTTCTGGAGCAGGTCTTTACTGAGCTGTACATCACTGAGGGCTTCAGTCAAGACTCC
AGAGTCCAACATGAGGTCAGTCAAATGGAGGCAGATTCAAAGAAGAAGAACATTCAGGAA
ATGGTCATCAGATGCAGCAACATCTTTAAACCACTGCCCACTGGACACCCACAGGGGGCG
CCCCTCAGGGTGGTGCTGACTGTGGGCGTGGCCGGAGCAGGGAAGACCTTCGCAGTCCTG
AAATTCTGTCTGGACTGGGCCCAGGGCTCAGAGAACCAGGAGCTGCAGCTGGTGGTGCCG
CTGTCCTTCAGAGAGATGAACCTGCTCACCACCAGGGAGCACTACAGTCTGATGGAGCTG
ATCCAAGCGTTCTATCCAGAGCTCCTCCTCACACTCTGAGCCACAGTAAAGTCCTGATCA
TCTGTGACGGCCTTGACGAGAGCCGCCTGCCTCTGGACTTCAGCTGTGAGGTCGTCTCTG
AGGTCACACAGAGGTCTGAGGTCAGTGCGCTGCTGGTCAACCTCATCAGAGGAGACCTGC
TTCCTCACGCCCAAATATGGATCACCTCCAGACCTGCAGCAGCCGGTCAGATCCCAGCGA
GGCGCGTGCACAGGGTCACGGAGGTGCGAGGGTTCTTCACTGATGATCAGAAGGAGCAGT
TCTTCAGGAAGAAGTTCACTGATGAAGAGATGGTAAATACTGTCCTGTCCCACCTCAGAA
CCTCCCGCAGCCTCTACAACATGTGTCAGATCCCAGTCTTCAGTTGGGTCACAGCCACAG
TCCTGGAGCACGTGTTGAGAACCTGTCAGAGCGAACCACTGCCCCAGACGCTCACGGAGC
TGTACACAAACTTCCTGTTGGTGCAGACACACAGGAAGAGGAAGTATGGAGCAGAGAGCA
GCTCTTCAGAGCTGAGCACAGCCGATTGTGAGCTGCTCCTGAAGCTGGGTAGACTGGCCT
TTGAACAACTGCAGAAAGGGAACATCATGTTCTACCAAGAAGACCTGGAGCAGGTGGGTC
TGGACCTGAGTGAGGCTGTGGTCTACTCAGGACTCTGCACTGAGATCTTCAAACGAGAAA
GTGTCTTTAACCAATCAGTTTACTGCTTCATCCACCTGAGCCTGCAGGAGTTCATGGCAG
CCGTTTATGTTCACCACTGTTTAAACAACAACAAGACTGAAGTTCTGGAGGAGTTTCTAA
AATACTGGGAGCAGGAGGAGGAGGAGGATCAAGAGGAGGAACAGGCAGTGGAGGCGAGTC
AGAGGAGGATGACGAGC

>NEME_302:64703-66146
GGCAGCTTTTTGTGTCCTGTTGTTGTCATGGTAACAGTGAATTTCTTTCTAACAACACTT
TCAACATTATATTTGTTATTTAACGTTTTAGTTTTTATTTCTCTTTTTTTCAGATACACA
CGAGACTTAGCTGAATACAAAGAAAGTCTAAAGACAAAGTGTGGAAGAGTGTCTGAAGGA
AGTGACTCAGGGAGGAGAGTTCTTCTGCCGCAGGTCTTTACTGAGGTCCAACATGAGGTC
ATTCAGATGGAGGCAGATTCCAAGAAGAAGCGCATTCAGGAAACCATCATCAGATGCAGC
GACATCTTTAAACCACTGCCCACTAAACGCCTGCAGGGGCGCCCCTCAGGGTGGTGCTGA
CGCTGGGCATGGCCGGAGCGGGGAAGACCTTCTCAGTCCTGAAGTTCTGTCTGGACTGGG
CCCAGGGCTCAGAGAACCAGGAGCTGCAGCTGGTGGTGCCGCTGTCCTTCAGAGAGATGA
ACCTGCTCACCACCAAGGGGCACTACAGTCTGATGGAGCTGATCCAAGCGTTCTATCCAG
AGCTGAAGGAGCTCCCTCCTCACGCTCTGAGCCACAGTAAAGTCCTGATCATCTGTGACG
GCCTCGACGAGAGCCGCCTGCCTCTGGACTTTAGCTGTGAGGTCGTCTCTGAGGTCACAC
AGAGTCTGAGGTCAGTGTGCTGCTGGTCAACCTCATCAGAGGAGACCTACTTCCTCACGC
CCAAATATGGATCACCTCCAGACCTGCAGCGGCCGGTCAGATCCCAGCGCAGAGCGTGGA
CAGGGTCACGGAGCTGCGAGGGTTCTTCACTGATGATCAGAAGGAGCAGTTCTTCAGGAA
GAAGTTCACTGATAAAAAGACGGTAAATACTGTCCTGTCCCACCTCAGAACCTCCCGCAG
CCTCTACAACATGTGTCAGATCCCACTCTTCAGCTCCATCACAGCCACAGTCCTGGATCA
CATGTCGGAAAACTGTCAGAGTGAACTTCTGCCCCAGACGCTCACAGAGCTGTACGCTCA
CTTCCTGTTGGTGAAGACCCTCAGCATGAACATGACACAGAAGATGAAGCTGGGCAGACT
GGCCTTTGAACAACTGCAGAAAGGAAACATCATGTTCTACCAAGAAGACCTGAAGCAGGT
GGGTCTGGACCTGAGCGAGGCCTCGTTCGTCTCTGAGATCATCAAACGAGAAAGTGTCTT
TGACAAACCGGTCTACAGCTTCTTCCACCTGAGCCTGCAGGAGTTCATGGCTGCGGTTTA
TGTTCACCACTGTTTCAAGAACAACACTGATGAGCTCAAGGAGTTCCTTAATGTTGGTGA
AGGGAGCATCCCAAAAGAGCTAACGAGTTTCTCAAACTTGCTTTTATTAAATCCCAGAAG
AGTCCAAATGACCTGTTTGTGCGGTTCCTTCATGGCCTCAGTCTGGAGTCCAACCACAGA
CCTT

>NEME_302:169728-171490
CTGTGTCTGTGTTCAACAGAAATCCTTAAAGTGTGTAATAACAACATGAAATCAGAGCTG
AGAGAGAGGTTTGAGTTTCTGTCTGAGGGAGTGAGCTCCAGGAAACAGATGGTGTTTAAT
CACGGCTACACTGAGCTCTTCATCACTGAGGGAGACTCTGGGCAGGTCAATGAGGAGCAT
GAGGTCAAACAGAGGGAGAGAGACTCCAGGAGGTCAGGCCAGGAGAAGACCTTCCTCTGT
CAGGACATTTTCAAAGACCAGAGAGGAAAGCCAATCAGAGTGGTGCTGACGAAGGGCGTG
GCCGGAGCGGGGAAGACGGTGCTGACTCAGAAGTTTAGTCTGGACTGGGCTGAAGGCAGA
GAAAACCAGGACGTGGAGCTGCTGTTCCACTTCACCTTCAGAGAGCTCAATGAGCTCAAA
GGCTTAAAGTTCAGCCTGGTGGAGCTGCTGCATCGCTGCTTCAGTGAAACCAAAGATCTC
TTCAGCTTTAACTATCTCCAGCTGCTCTTCATCTTCGATGGTCTGGACGAGTGCAGTCCT
CCTCTGGACTTCAGCATTAAGACCAAGAGCCTGATGGATCCCACAGAGAGCGCCTCAGTG
GAGGAGCTGCTGGTGAACCTCATCAGGGGGAACCTGCTTCGCTCCGCTCGCCTCTGGATA
ACCACACACCACGGGGCGGCCAATCAGATCCCTGCTAAGTGCGTCTCCATGGTGACAGAG
GTGCGAGGCTTCACAGACGAACAGAAGGAGCAGTACTTCTGGAACAGGTTCACAGACAAG
GCCACAGCCGTCATCTCCCACATCAAGAAGTCACAGACCCTCTTCATCATGTGCCACCTC
CCGGTCATCTGCTGGATCATCTATGATGTTCTGCTCCATCTGATGAACACAAAGACTGAA
GATCTTCCAACAACCCTCACTGAGATGTACGTCCACTTCCTGGTGGTCCAAGTCAAAGTG
AAGAACAAAAAGTACGGAGGTCAAGAAGAGTCAGATGATCCCTGGACTGAAGAGACCAGG
AAGATGGTGAAGTCTCTGGGAAAACTGGCCTTTGAGCAGCTGCTGAACGGAAAGCTGATC
TTCTCCCAGAGTGTCCTGAGCGAGTGTGGGCTGAAAGCTGAGGAGATCGGTCAGTCCGGA
GTCTTCACACAGGTGTTCAGAGAACAGCCAGGCCAAGGCCCCAAAAGGTCTACTGCTTCA
TCCATCTGAGTGTGCAGGAGTTCCTGGCTGCACTTCACGTCCATCAGACCTTCTACAGCC
CTGAAGAGAACCTGCTGTCACCAACACACTCCTCTGGGAGCCCTGAGACCTTCTACCGCT
CTGCTGTGAACCAGGCCTTACAGAGTCCAAACGGACACCTGGACCTGTTCCTGCGCTTCC
TCCTGGGGCTGTCTCTGCCGACCAATCAGAGGCTGCTGGAGGATCTGCTGACTGAAACAG
GAAGTGACCAGACCAATCAGTGGACAGTAAAGTATATCAAAGAGAAGCTGAATGAAAGGG
GCGTGTCTGCAGAGAGGTGCCTGAACCTGCTGCACTGTCTGAACGAGCTGAACGACCGCA
GTCTGGTGGAGCAGATACAGAAGCTCATGAGAGAAGGACGTCTCTCTGATAGATACATGT
CTCCTGCTGATTGGTCCGCCCTGTCCTTCCTCCTGCTGTCCTCAGACTCAGACCTGGAGC
ACTTTGACCTCCGGAAATACCGTCCCACAGAGCAGGGTCTCCTTGGTCTGCTGCCGGTCG
TCAAAGCCTCCACCAAAGTCACG

>NEME_303:53570-55376_neg
TCCCAGTCAGTTTCACATCGGCTGCTTGTTGTCATGGTAACAGTGAACAACACTTTCAAC
ATTACATTTATGTTATTTTACATTTTATTTTCTCTTTTTTCAGATCCACACAAGACTTTA
GCTGAATACAAAAAAAGTCTAAAGACAAAGTGTGGAAGAGGGAAGGAAGGAAGTGACTCA
GGGAGGAGAGCTTGTCTGGTGCGGGGTTTCACTAGACGGTACCCCACTGAGGTCCAACAT
GAGGTCAGTCAGATGGAGGCAGATTCCAAGAAGAAGAGCATTCAGGAAACCATCATCAGA
TGCAGCAACATCTTTAAACCACTGCCCACTGACCACCAACAGGGGGGCCCTCAGGGTGGT
GCTGACTCTGGGCGTGGCCGGAGCGGGGAAGACTTTCTCAGTCCTGAAGTTCTGTTTGGA
GTGGGCTCGTGGATTAAAGAACCAGGAGCTGAAGCTGGTGGTGCCGATGTCCTTCAGAGA
GATGAACCTGCTCACCACCAGGGGGCGCTACAGTCTGATGGAGCTGATCCAAGCGTTCCA
TCCAGAGCTGCATGATCTCCCTCCTCACGCTCTGAGCCACAGTAAAGTCCTGATCATCTG
TGACGGCCTCGACGAGAGCCGCCTGCCTCTGGACTTCAGCTGTGAGGTCGTCTCTGAGGT
CACACAGAGGTCTGAGGTCAGTGCGCTGCTGGTCAACCTCATCAGAGGAGACCTGCTTCC
TCACGCCCGAATATGGATCACCTCCAGACCTGCAGCTGCCGGTCAGATTCCAGCGCAGAG
CGTGCACAGGGTCACGGAGCTGCGAGGTTTCTTTATGACAAGACGATCTTACTTAAACAA
GTTTCACCTCAGATTCTCCCGCCGCCTCTACAACATGTGTCAGATCCCACTCTTCAGCTC
GATCGCAGCCACAGTGTTGAAAAACCGTCAGAGTGAACCTCTGCCCCAGACGCTCACTGA
GCTGTACGCTCACTTCCTGTTGGTGAAGACCCTCAGCAGAAAGATGACAAAGAAGAGTCT
GTTGGACTGGTTTCAGAAGTTCAGTATCTCTAGACGAGAGCTGAGCACAGTCGACTGTGA
GCTGCTCCTGAAGCTGGGCAGACTGGCCTTTGAACAACTGCAGAAAGGAAACATCATGTT
CTACCAAGAAGACCTGGAGCAGGTGGGTCTGGACCTGAGCGAGGCCTCGTTCGTCTCTGA
GATCATCCAACGAGAAAGTGTCTTTGACAAACCGGTCTACAGCTTCTTCCACCTGAGCCT
GCAGGAGTTCATGGCTGCGGTTTATGTTCACCACTGTTTCAGGAACAACACTGATGAGCT
CAAGGAGTTTCTTAATGTTGGTGAAGGGAGCATCCCAAAAAGAGCTAACGAGTTTCTCAA
ACTTGCTTTTACTAAATCCCAGAAGAGTCCAAATGACCTGTTTGTGCGGTTCCTTCATGG
CCTCAGTCTGGAGTCCAACCACAGACCTTTAGGAGCTCTGCTGAGTCCAATCGACCAATC
ACAAATCACCAAAGTCATTGAAAACCTTAAAGAGATGAACTCAGAGAGAGTCTCTGTCGA
CAGAAGCATCAGCATCTTCCACTGCCTGGTGGAGCTGAAGGACAAGTCTGTGCAGCAGCA
GATCCAGGACCTCCTCAGGTCAGGAGACCCATCACAGCCTCTGTCTGAGGTCCAGTGCTC
GGCTCTGATCTACTTGCTGCAGATGTCAGAGCAGGTCCTGGAGGAGCTGAACCTGAACAA
GTACAACACGACTCGCGGGGGCAGATGGAGACTGATCCCAGCGGTGAGGAACTGCAGGAA
GGCTCTG

>NEME_303:87277-89074_neg
ATTTCCTTTAAACAACACTTTCAACATTATATTTATGTTATTTTACATTTTATTTTTTCA
GATCCACACAAGACTTTAGCTGAATACAAAGAAAGTATAAAGACAAAGTGTGGAACAGTG
TCTGAAGGAAGTGACTCAGGGAGGAGAGCTCGTCTGGTGCGGGGTTTCACTAGGCGGTAC
CCCACTGAGGTCCAACATGAGGTCATTCAGATGGAGGCAGATTCCAAGAAGAAGAGCATT
CAGGAAACAGTCATCAGATGCAGCGACATCTTTAAACCACTGCCCACTGAACACCCACAG
GGGCGCCCCTCAGGGTGGTGCTGACTCTGGGCGTGGCCGGAGCAGGGAAGACCTTCACAG
TCCTGAAGTTCTGTCTGGACTGGACCCTGGGCTCAGAGAACCAGGAGCTGCAGCTGGTGG
TGCCGCTGTCCTTCAGAGAGATGAACCTGCTCACCACCAGGGGGCGCTACAGTCTGATGA
AGCTGATCCAAGCGTTCTATCCAGAGCTCCCTCCTCACACTCTGAGCCACAGTAAAGTCC
TGATCATCTGTGACGGCCTCGACGAGAGCCGCCTGCCTCTGGACTTCAGCTGTGAGGTCG
TCTCTGAGGCCACACAGAGGTCTGAGGTCAGTGCGCTGCTGGTCAACCTCATCAGAGGAG
ACCTGCTTCCTCACGCCCAAATATGGATCACCTCCAGACCTGCAGCAGCCGGTCAGATCC
CAGCGCAGAGCGTGCACAGGGTCACGGAGCTGCGAGGGTTCTTCACTGATGATCAGAAGG
AGCAGTTCTTCAGGAAGAAGTTCACTGATGAAAAGACGGTAAATACTGTCCTGTCCCACC
TCAGAACCTCCCGCAGCCTCTACAACATGTGTCAGATCCCGCTCTCCAGCTCCATCGCAG
CCACAGTGTTGAAAAACCGTCAGAGTGAACCTCTGCCCCAGACGCTCACTGAGCTGTACG
CTCACTTCCTGTCGGTGAAGACCCTCCGCAGAAAGACGACAAAGAAGAGTCTGTTGGACT
GGTTTCAGTGGTTCAATATCTCTGGACGAAAGCTGAGCACAGTCGACTGTGAGCTGCTCC
TGAAGCTGAGCAGACTGGCCTTTGAACAACTGCAGAAAGGAAACATCATGTTCTACCAAG
AAGACCTGAAGCAGGTGGGTCTGGACCTGAGTGAGGCCTTGTTCGTCTCTGAGATCATCA
AACGAGAAAGTGTCTTTGACAAACCGGTCTACAGCTTCTTCCACCTGAGCCTGCAGGAGT
TCATGGCTGCGGTTTATGTTCACCACTGTTTCAGGAACAACCGTGATGAGCTCAAGGAGT
TTCTTAATGTTGGTGAAGGGAGCATCCCAAAAAGAGCTAACGAGTTTCTCAAACTTGCTT
TTACTAAATCCCAGAAGAGTCTAAACGACCTGTTTGTGCGGTTCCTTCATGGCCTCAGTC
TGGAGTCAAACCACAGACCTTTAGGAGCTCTGCTGAGTCCAATGGACCAATCAGAAATCA
CCAAAGTCATTGAAACCTTAAAGAGATGAACTCAGAGAGAGTCTCTGTCGACAGAAGCAT
CAGCATCTTCCACTGCCTGGTGGAGCTGAAGGACCAGTCTGTGCAGCAGCAGATCCAGGA
CCTCCTCAGGTCAGGAGACCCATCACAGCCTCTGTCTGAGGTCCAGTGCTCGGCTCTGGC
CTACATGCTGCAGATGTCAGAGCAGGTCCTGGAGGAGCTGAACCTGAACAAGTACAACAT
GACTCGCGAGGGCAGATGGAGACTGATCCCAGCGGTGAGGAACTGCAGGAAGGCTCTG

>NEME_303:142624-144385
CTGTGTCTGTGTTCAACAGAAATCCTTAAAGTGTGTAAGAACATGAAATCAGAGCTGAGA
GAGAGGTTTGAGTTTCTGTCTGAGGCAGTGAGCTCCGGAAACAGATGGAGTTTAATGACG
GCTACACTGAGCTCTTCATCACTGAGGGAGACTCTGGGCGGGTCAATGAGGAGCATGAGG
TCAGACAGATGGAGAGAGACTCCAGGAGGTCAGGCCAGGAGAAGACCGTCCTCTGTCAGG
ACATTTTCAAAGGCCAGAGAGGAAAGCCAATCAGAGCGGTGCTGACGAAGGGCGTGGCCG
GAGCGGGGAAGACGGTGCTGACTCAGAAGTTCAGTCTGGACTGGGCTGAAGGCAGAGAAA
ACCAGGACGTCAAGCTGCTGTTCCACTTCACCGTCAGAGAGCTCAATGTAATCAGAGGCA
AAAGTTCAGCCTGGTGGAGCTGCTGCACTTCTGCTTCAGTCAAACCAAATATCTCTTCAG
CTTTAACTGTCTCCAGCTGCTCTTCATCTTCGATGGTCTGGACGAGTGCAGTCCTCCTCT
GGACTTCAGCATTAAGACCAAGAGCCTGATCGATCCCACAGAGAGCGCCTCAGTGGAGGA
GCTGCTGGTGAACCTCATCAAGGGGAACCTGCTTCCCTCCGCTCGCCTCTGGATAACCAC
ACGCCCCGCGGCGGCCAATCAGATCCCTGAGAGGTGTGTCTCCATGGTGACAGAGGTGCG
AGGCTTCACCGACGAACAGAAGGAGCAGTACTTCTGGAACAGGTTCACAGACAAGGCCAC
AGCCATCATCTCCCACATCAAGACGTCACGGAGCCTCTTCATCATGTGCCACCTCCCGGT
CATAAGCTGGATCATCTCTGATGTTCTGCTCCATCTGATGGAGACCAGAGACACAAGAGA
GCTACCAACAACCCTCACTGAGATGTACGTCCGCTTCCTGGTGGTTCAGGCCAAAGTCAC
GAACATCAAGTATCATGAGGGAACAGGAGCAGACCTTCACTGGACTGCAGAGACCAGGGA
GATGGTGAAGTCTCTGGGAAAATTGGCCTTTGACCAGCTGCAGAAAGGAAAGCTGATCTT
CTATGAAAATGACCTGAGCGAGTGTGAGCTGGACGCTGAGGAGATCGGTCAGTCCGGAGT
CTTGACTCAGGTGTTCAGAGAAGAGTTAGGCCAAGGCCTCAAAAAGGTCTACTGCTTCAT
CCATCTGAGTGTGCAGGAGTTCCTGGCTGCACTTCACGTCCATCAGACCTTCTACAGCCC
TGAAGAGAAACTGCTGTCCACATCATGCTCCACTGAGAGCCCTAAGACCTTCTACCGCTC
TGCTGTGGACCAGGCCTTACAGAGTCCAAACGGACACCTGGACCTGTTCCTGCGCTTTCT
CCTGGGGCTGTCTCTGCCGACCAATCAGAGGCTGCTGCAGGGTCTGCTGACTGAAACAGG
AAGTGACCAGACCAATCAGAGGACAGTAGAGTACATCAAAGAAAGGCTGGATGAAAAATG
CGTGCCTGCAGAGAGGAGGCTGAACCTGCTGCATTGTCTGAACGAGCTGAACGACCGCAG
TCTGGTGGAGGAGATACAGGAGGCCATGAGAGAAGGACGTCTCTCCCACAGACACATGTC
TCCTGCTCTGTGGTCCGCCCTGTCCTTCCTCCTGCTGTCCTCAGACTCAGACCTGGAGCA
CTTTGACCTCAGGAAATACCGTCCCACAGAGCAGGGTCTCCTGGGTCTGCTGCCGGTCGT
CAAAGCCTCCACCAAAGTCACG

>NEME_304:67926-69707_neg
CTCCTGTGTTTGTCTTTAGAGTCTGCAGCTCATGTGTGCAGCCGTGAACTGAAGTCTCAC
CTGCAGCAGAGGTTCAGTCAGGTGTTTGAGGGCGTGGCTAAAGCAGGAGACTCCGCCCCT
CTGCAGGATATCTACACAGAGCTCTACATCACAGAGGGCGGGGCTTCAGAGGTCAACCAG
GAACATGAGGTCAGACAGATCGAGAGAGCGTCCAGGAAACCAACAGAACGTGCTATAACC
TGTGAGGAGATCTTTAAACAACGACCCGAGTCTGAACAGCCAATCAGAGCAGTGCTGACG
AAGGGCGTGGCCGGCGTGGGGAAGACGGTGCTGACTCAGAAGTTCAGTCTGGACTGGGCT
GAAGGCAGAGCTCACCAGGACGTCCAGCTGCTGTTCCCCTTCACCTTCAGAGAGCTCAAT
GTGCTCAGAGGCAGAAGGTTCAGCCTGGTGGAGCTGCTGCAGCACTTCTTCAGTCAAACC
AAAAGTTTCCTCAGCTTTAAAGACCTGCAGCTGCTCTTCATCTTTGACGGTCTGGACGAG
TGCAGTCTTCCTCTGGACTTCAGCTGGACCCGGGTCCTGACGGAGCCCACAGAGAGCGCC
TCAGTGGAGGAGCTGCTGGTGAACCTCATCAGGAGGAGCCTGCTTCCCTCCGCTCGCCTC
TGGATAACCACACGCCCCGTGGCGGCCAATCAGATCCCAGCCTGGTGCGTCTCCATGGTG
ACAGAGGTGCGAGGGTTCAGCGACCCACAGAAGGAGCAGTACTTCAGGAAGAGGTTCAGA
GACGAGCAGCAGGCCACAGCCGTCATCTCCCACATCAAGAAGTCACGGAGCCTCTTCATC
ATGTGCCACCTCCCGGTCATTAGCTGGATCATCTCCACAGTTTTACAGAAGATTCTGGAG
CAAACAGAGAAACCAGAGCTGCCCAGGACTCTGACTGAGATATACGTCCACTTCCTGGTG
GTTCAGGCCAAAGTCAAGAACATCAAGTATCATGAGGGAACAGGAGCCGACCTTCACTGG
ACTCCAGAGACCAGGGAGATGGTGAAGTCTCTGGGAAAACTGGCCTTTGAGCAGCTGCTG
AAAGGAAACCTGATCTTCTACGAGAGTGACCTGAGAGAGTGTGGGCTGAAAGCTGCAGAG
GTCGCTCGTTACTCCGGAGTCTTTACACAGGTCTTTAGAGAAGAACAAGGTCTGTACCAG
GACAAGGTCTACTGCTTCATCCATCTGAGTGTGCAGGAGTTCCTGGCTGCGCTTCACGTC
CGTCAGACCTTCTACAGCTCTGGAGAGAACCTGCTGTCACCACCACACTCCTCTGAGAGC
CCTGAGACCTTCTACCGCTCTGCTGTGAACCAGGCCTTACAGAGTCCAAACGGTCTCCTG
GACCTGTTCCTGCGCTTCCTCCTGGGGCTGTCTCTGCCGACCAATCAGAGGCTGCTGCAG
GGTCTGCTGACTGAAACAGGAAGTGACCGGACCAATCGGAGGACAGTAAAGTACATCAAA
GAGAAGCTGGATGAAGAGGGCGTGTCTGCAGAGAGGAGCCTGAACCTGCTGCACTGTCTG
AACGAGCTGAACGACCACAGTCTGGTGGAGCAGATACAGAAGGTCATGAGAGAAGGAGGT
CTCTCTCACAGAGACGTGTCTCGTGCTGAGTGGTCCACCCTGTCCTTCCTCCTGCTGTCC
TCAGACTCAGACCTGGAGCACTTTGATCTCAGGAAATACTGTCCCTCAGAGGAGGCTCTC
CTGGGTCTGCTGCCGGTCGTCAAAGCCTCCACCAAAGTCACG

>NEME_304:86000-87780_neg
CTCCTGTGTTTGTCTTTAGAGTCTGCAGCTCATGTGTGCAGCCGTGAACTGAAGTCTCAC
CTGCTGCAGAGGTTCAGAAAGGTGTTTGAGGGCGTGGCTAAAGCAGGAGACTCCGCCCCT
CTGCAGGAGATCTACACAGAGCTCTACATCACAGAGGGCGGGCTTCAGAGGTCAACCAGG
AACATGAGGTTAGACAGAACGAGAGAGCGTCCAGGAAACCAACAGAACGTGCTATAACCT
GTGAGGAGATCTTTAAACAACGACCCGAGTCTGAACAGCCAATCAGAGCAGTGCTGACGA
AGGGCGTGGCCGGCGTGGGGAAGACGGTGCTGACTCAGAAGTTCAGTCTGGACTGGGCTG
AAGGCAGAGCTCACCAGGACGTCCAGCTGCTGTTCCCCTTCACCTTCAGAGAGCTCAATG
TGCTCAGAGGCAGAAGGTTCAGCCTGGTGGAGCTGCTGCAGCACTTCTTCAGTCAAACCA
AAAGTTTCCTCAGCTTTAAAGACCTGCAGCTGCTCTTCATCTTTGACGGTCTGGACGAGT
GCAGTCTTCCTCTGGACTTCAGACGGACCCGGGTCCTGATGGATCCCACAGAGAGCGCCT
CAGTGGAGGAGCTGCTGGTGAACCTCATCAGGAGGAGCCTGCTTCCCTCCGCTCACCTCT
GGATAACCACACGCCCCGCGGCGGCCAATCAGATCCCTGCTGAGTGCGTCTCCATGGTGA
CAGAGGTGCGAGGGTTCACCGACGAACAGAAGGAGCAGTACTTCAGGAAGAGGTTCAGAG
ACGAGCAGCAGGCCACAGCCGTCATCTCCCACATCAAGAAATCACGGAGCCTCATCATCA
TGTGCCACCTTCCGGTCATTAGCTGGATCATCTCCACAGTTTTACAGAAAATTCTGAAGC
AAACAGAGGAACCAGAGCTGCCCAGGACTCTGACTGAGATATACATCCACTTCCTGGTGG
TTCAGGCCAAAGTCAAGAACATCAAGTATCATGGTCGAACAGGAGCAGACCTTCACTGGA
CTGCAGAGACCTGGAAGATGGTGAAGTCTCTGGGAAAACTGGCCTTTGAGCAGCTGCAGA
AAGGAAACCTGATCTTCTACGAGAGTGACCTGAGCGAGTGTGGGCTGAAAGCTGCAGAGG
TCGCTCGTTACTCCGGAGTTTTCACACAGGTCTTTAGAGAAGAACAAGGTCTGTACCAGG
ACAAGGTCTACTGCTTCATCCATCTGACTGTGCAGGAGTTCCTGGCTGCACTTCACGTCC
GTCAGACCTTCTACAGCTCTGGAGAGAACCTGCTGTCACCACCACACTCCTCTGAGAGCC
CTGACACCTTCTACCGCTCTGCTGTGGACCAGGCCTTACAGAGTCCAAATGGACACCTGG
ATCTGTTCCTGCGCTTCCTCCTGGGGCTGTCTCTGCCGACCAATCAGAGGCTGCTGGAGG
GTCTGCTGACTGAAACAGAAAGTGACCGGACCAATCAGAGGACAGTAGAGTACATCAAAG
AGAAGCTGGATGAAAGGGGCGTGTCTACAGAGAGGAGCCTGAACCTGCTGCACTGTCTGA
ACGAGCTGAACGACTGCAGTCTGGTAGAGGAGATACAGAAGGACATTAAAGAAGGACGTC
TCTCTGACAGAGACATGACTCCAGCTCTGTGGTCCGCCCTGTCCTTCCTCCTGCTGTCCT
CAGACTCAGACCTGGATGAATTTAACCTCAGGAAATACCAGAACTCAGAGAAAGCTCTCT
TGGCTCTGCTGCCGGTCGTCAAAGCCTCCACCAAAGCAAAG

>NEME_320:12277-13779_neg
TTGTCTCCTTCAGAGGCTGTTGGAGTTTACAGAGAGAAACTGAAGAGGCGTCTGCAGCAG
AGGTTCAGTCATGTGTTTGAGGGCGTGGCTAAAGCAGGAGACTCCGCCCCCCTGAAGCAG
ATCTACACAGAGCTCTACATCACAGAGGGAGGGGCCTCAGAGGTCAACCAGGAACATGAG
GTCAGACTCATGGAGACCACGTCCAGGAAACCAGCCGCTGCAGAGACCAGCATCACGTGT
GAAGACCTGTTTAAACAACAGCCAATCAGGACGGTGCTGACTGTGGGCGTGGCCGGCGTG
GGGAAAACAGTGCTGACTCAGAAGTTGAGTCTGGACTGGGCTGAAGCAGAGTCCACCAGG
ACGTCCAGCTGCTGTTCCCCTTCACTTTCAGAGAGCTCAATGTGCTCAGAAACACAGAGT
ACAGCCTGGTGGAGCTGCTGCACCACTTCTTCAGTCAAACCAAAGGTCTCTGCAGCTTTC
AGCAGCTCCAGCTGCTCTTCATCTTTGACGGTCTGGACGAGTGCAGACTTCCTCTGGACT
TCAGCCGGACCCGGGTCCTGACGGAGCCCACAGAGAGCGCCTCAGTGGAGGAGCTGCTGG
TGAACCTCATCAGGGGGAGCCTGCTTCCCTCCGCTCGCCTCTGGATAACCACACGCCCCG
CGGCGGCCAATCAGATCCCTGCTGAGTGCGTCTCCATGGTGACAGAGGTGCGAGGGTTCA
GCGACCCACAGAAGGAGCAGTACTTCAGGAAGAGGTTCAGAGACGAGGCCACAGCCGTCA
TCTCCCACATCAAGAGCATCCGCAGCCTGTACATTCATGTGCCACATCCCAGTCTTCTGC
TGGATCCTCTCTGTGGTTTTACACACGATTCTGAAGCAAACAGAGAAACCAGAGCTGCCC
AAGACTCTGACTGAGATGTACGTCCACTTCCTGGTGGTGCAGGCCAAAGTCAAGAACATC
AAGTATCATGAGGGAACAGGAGCAGACCTTCACTGGACTCCAGAGACCAGGGAGATGGTG
CGGTCTCTGGGAAAACTGGCCTTTGAGCAGCTGCAGAAAGGAAACCTGATCTTCTACGAG
AGTGACCTGAGCGAGGTTGGGCTGGACGCTGCAGAGATCGCTCGTTACTCCGGAGTCTTC
ACACAGGTCTTTAGAGAGGAGCCAGGCCTGTACCAGGACAAGGTCTACTGCTTCATCCAT
CTGAGTGTGCAGGAGTTTCTGGCTGCGCTTCACGTCCATCAGACCTTCTTCAGCTCTGGG
GAGAACCTGCTGTCATATGAGCGATCATTTATGACAAAAATGGCAAAACTGTTTCAGTAT
TCTAAAGGATCACGAGAGGAGGCCTTCTACCGCTCTGCTGTGGACCGGGCCTTACAGAGT
CCAAACGGACACCTGGACCTGTTCCTGCGCTTCCTCCTGGGGCTGTCTCTGCCGACCAAT
CAGAGCCTGCTCCAGGGTCAGCTGACTCACACAGGAAGTAGCTCCAGACCAATCAGGAGA
CAG

>NEME_322:214406-216463_neg
AGCAGGAGACTCCGCCCCCTGCAGAAGATCTACACAGAGCTCTACATCATAGAGGGCGGG
GCGTCAGAGGTCAACCAGGAGCATGAGGTCATACACATCGAGAGCATGTCCAGGAGACAA
GCAGAGCGTCCAATAACCTGCGAGGACATGTTTAAAAAGCTCCCAGAGTCTGAGCCAATC
AGAGCGGTGCTGACGAAGGGCGTGGCCGGCGTGGGGAAGACGGTGCTGACTCAGAAGTTC
AGTCTGGACTGGGCTGAAGACAGAGCTTACCAGGACGTCCAGCTGCTGTTCCCCTTCACC
TTCAGAGAGCTCAATGTGCTCAGAGGCTCAAAGCTCAGCCTGGAGGGACTGATCCATCAC
TTCTTCAGTCAAACCAAAGATCTCCACAGCTTTAAAGAGCTGCAGCTGCTCTTCATCTTG
GACGGTCTGGACGAGTGCAGACTTCCTCTGGACTTCACCCAAACCAAGGCCCTGACAGAG
CCCACAGAGAGCGCCTCAGTGGAGGAGCTGCTGGTGAACCTCATCAAGGGGAACCTGCTT
CCCTCCGCTCGCCTCTGGATAACCACACGCCCCGCGGCGGCCAATCAGATCCCTGCTGAG
TGCGTCTCCATGGTGACTGAGGTGCGAGGGTTCACAGACAAACAGAAGGAGCAGTACTTC
AGTAAGAAGTTCACAGACGAGGCCCCCAAAGTCATCTCCCACATCAGGAGCGTCCCCAGC
CTCTTCATCATGTGCAACATCCCCATTTTCTCCTGGATCCTCTCTACAGTTTTACAGAAG
ATTCTGGAGCAAACAGAGAAACCTGAGCTGCCCAAGACCCTCACCCAGATGTATGTCCAC
TTCCTGGTGGTGCAGGCCAAAGTCAAGAACATCAAGTATCACGAGGGAACAGGGACAGAC
CTTCCCTGGACTCAGGAGACCAGGGAGATGGTGAAGTCTCTGGGAAAACTGGCCTTTGAG
CAGCTGCTGAAGAGAAACTTGATCTTCTACGAGTCTGATGTGAGAGAGTGTGGGCTGGAC
GCTGAGGAGATCGCTCATTACTCCGGAGTCTTCACACAGGTCTTTAGAGAGGAGCCAGGC
CTTTACCAGGACAAGGTCTACTGCTTCATCCACCTGAGCGTGCACGAGTTTCTGGCTGCG
CTTCATGTACATCAGACCTTCTTCAGCTCTGGGGAGAACCTGCTGTCAGCACCACTCTCC
TCTGACCCTGGGGAGAACGAGATGTCAGCACCACTCTCCTCTAAAACTCTGGTCCCTGTC
CCAACCCTTGAGATCTTCTACAGCTCTGGAGAGAATCTCTTGTCTCTTCCACACTCCTCT
GAAAGCCCTAAGTCAAGTATGACACACCCATCCAAACGATTGTCCAAGAAGTCGATTCAG
TCAGCACTAACACCACACTCCTCTGAGAATCTGAAATCAATTAAAGTTACATCTAAGCAG
CCTTCTTTTAAAACAAAACTCAACCAAAGAAGATTAAAGCGAACCACAGCAGATCCAGAA
GACATCCCTCCACAGGCCACTGGGAGCTCTGACTGCAAGAGGAACCGGCCATCACTACCA
CACATCTCTAAGACTCCAGACCCTGATCCAACCCCAGAGGAGGTCTTCTACCGCTCTGCT
GTGGACCGGGCCTCACAGAGTCCAAACGGACACCTGGACCTGTTCCTGCGCTTCCTCTTG
GGGCTGTCTCTGCTGGCCAATCAGAAGCTATTGCAAGGTTTGCTGACGGAAACAGGAAGT
GACTCGACCAATCTGAGCACAGTAAAGTACATCAAAGAGAAGCTGGATGAAGGGGGCGTG
TCTGCAGAGTGGAGTCTGAACCTGCTGCACTGTCTGAGCGAGCTGAACGACCGCAGTCTG
GTGGAGCAGATTCAGAAGGTCATGAGAGAAGGACGTCTCTCCAACAGACACATGTCTCCT
GCTCAGTGGTCAGCTGTTTCCTTCCTGCTTCTGTCCTCAGACTCAGACCTAGAGAACTTT
GACCTTAGAAAATACTGTCCCTCAGAGGAGGCTCTCCGGGGTCTGCTGCCGGTCGTCAGA
GCCTCAACCAAAGTCACG

>NEME_323:35627-37450
TCTTCTCTGAGACTCAGGCTCTGTCTGTGTCTTCATTCAGGCAGATGTTCTGGAGTTCTT
CAGCGTAAACTGAAGCGTGAGCTGCAGCAGAAGTGTCAGTGTGTGTTTGAGGGCGTGGCT
AAAGCAGGAAGCTCCACCCTCCTGCAGCAGATCTACACAGAGCTCTACATCACAGAGGGA
GGGGCCTCAGAGGTCAACCAGGAACATGAGGTCAGACACATGGAAACAGCCTCCAGGAAA
CCAGGCGGAGCAGAGACAGCCATCACGTGTGAAGACATGTTTAAAGGCCCCGCGGACACA
GAGGCGCCCGTCAGAACAGTGCTGACAAAGGGAGTGGCTGGCATCGGGAAAACACTGCTC
ACTCAGAAGTTCAGTCTGGACTGGGCTGAAGGCAAAGCCCACCAGGACGTCCAGCTGCTG
TTCCCCTTCACTTTCAGAGCACTCAATGTGCTGAAGGACAGGAGCTTCAGCCTGGTGCAG
CTGCTCCATCACTTCTTTAGAGAAACAGAAGAAGTGAGCAGCTTTGAAGATCTGCAGCTG
CTCTTCATCTTTGACGGTCTGGACGAGTGCAGACTTCCTCTGGACTTCACCCAAACCAAG
GCCCTGACGGAGCCCACAGAGAGCGCCTCAGTGGAGGAGCTGCTGGTGAACCTCATCAGG
GGGAGCCTGCTTCCCTCCGCTCGCCTCTGGATAACCACACGCCCCGCGGCGGCCAATCAG
ATCCCTGCTGAGTGCGTCTCCATGGTGACAGAGGTGCGAGGGTTCAGCGACCCACAGAAG
GAGCAGTACTTCAGGAACAGGTTCAGAGACGAGGCCCACACAATCATCTCCCACATCAAG
ACGTCCCGAAGCCTCCACATCATGTGCTTCATGCCAGTCTTCTGCTGGATCCTCTCCACA
GTCCTGGAGCATGTGCTGAAAACCAGAGAGAGAGCAGAGCTGCCCAAGACCCTGACTCAG
ATGTACATCCACTTCCTGGTGGTTCAGGCCAAAGTCAAGAACATCAAGTATGAAGGAGGA
TCTGAGACAGACCCACACTGGAGTCCAGAGACCAGGAAGATGGTGCAGTCTCTGGGAAAA
CTGGCCTTTGAGCAGCTGCAGAAAGGAAACCTGATCTTCTACGAGAGTGACCTGAGCGAG
TGTGGGCTGGACGCTGCAGCCGCCTCAGTGTACTCCGGAGTCTTCACACAGGTCTTTAGA
GAGGAGCCAGGCCTGTACCAGGACCAGGTCTACTGCTTCATCCATCTGAGTGTGCACGAG
TTTCTGGCTGCTCTTCACGTCCATCAGACCTTCATCGACACTGGAGTCAACCTGCTCTCA
GAAGAACAAACTTCATTATGGACAAAGGTTTTTAGCCGTAAATCAGTGCAGTTTTACCGC
TCTGCTGTGGACCAGGCCTTACAGAGTCCAAACGGACACCTGGACTTGTTCCTGCGCTTC
CTCCTGGGACTTTCACTGCCGACCAATCAGAGCCTTCTCCAAGGTCTGCTGAAACAGAGG
GGAAGTAGCTCCCAGACCAATCAGGAAACAGCTGAGTACATCAAGCAGAAGCTGAGTGAG
GAAGTGTCTGCAGAGAGAAGCATCAACCTGCTCCACTGTCTGAATGAACTGAATGATGGT
TCTCTGGTGGAGCAGGTCCAACAGTACCTGAGCTCAGGACGTCTGTCTGAAGGTGGACTG
TCTCCTGCTCAGTGGTCAGCTCTGGCCTTCATCTTACTGTCATCAGAAGAAGCTCTGGAG
CAGTTTGAGCTAAAGAAATACTGTGCTTCAGAGGAGGCTCTGCTGAGGCTGCTGCCAGTG
GTCAAAGCCTCCAACAAAGCTCTG

>NEME_324:40825-42418
TCTTCTCTGAGACTCAGGCTCTGTCTGTGTCTTCATTCAGGAGATGTTCTGAGTTCTTCA
GCGTAAACTGAAGCGTGAGCTGCAACAGAAGTGTCAGTGTGTGTTTGAGGGCGTGGCTAA
AGCAGGAAGCCCCGCCCTCCTGCAGCAGATCTACACAGAGCTCTACATCACAGAGGGAGG
GGCCTCAGAGGTCAACCAGGAACATGAGGTCAGACACATGGAAACAGCCTCCAGGAAACC
AGGCGGAGCAGAGACAGCCATCACATGTGAAGACATGTTTAAAGCCCCGCGGACACAGAG
GCGCCCGTCAGAACAGTGCTGACAAAGGGAGTGGCTGGCATCGGGAAAACACTGCTCACT
CAGAAGTTCAGTCTGGACTGGGCTGAAGGCAAAGCCCACCAGGACGTCCAGCTGCTGTTC
CCCTTCACTTTCAGAGCACTCAATGTGCTGAAGGACAGGAGCTTCAGCCTGGTGCAGCTG
CTCCATCACTTCTTTAGAGGAACAGAAGAAGTGAGCAGCTTTGAAGAGCTGAAGCTCCTC
TTCATCTTTGATGGTCTGGACGAGTGCAGACTTCCTCTGGACTTCACCCAAACCAAGGCC
CTGACGGAGCCCACAGAGAGCGCCTCAGTGGAGGAGCTGCTGGTGAACCTCATCAGGGGG
AGCCTGCTTCCCTCCGCTCGCCTCTGGATAACCACACGCCCCGCGGCGGCCAATCAGATC
CCTGCTGAGTGCGTCTCCATGGTGACAGAGGTGCGAGGGTTCAGCGACCCACAGAAGGAG
CAGTACTTCAGGAACAGGTTCAGAGACGAGGCCCACACAATCATCTCCCACATCAAGACG
TCCCGAAGCCTCCACATCATGTGCTTCATGCCAGTCTTCTGCTGGATCCTCTCCACAGTC
CTGGAGCATGTGCTGAAAACCAGAGAGAGAGCAGAGCTGCCCAAGACCCTGACTCAGATG
TACATCCACTTCCTGGTGGTTCAGGCCAAAGTCAAGAACATCAAGTATGAAGGAGGATCT
GAGACAGACCCACACTGGAGTCCAGAGACCAGGAAGATGGTGCAGTCTCTGGGAAAACTG
GCCTTTGAGCAGCTGCAGAAAGGAAACCTGATCTTCTACGAGAGTGACCTGAGCGAGTGT
GGCTGGACGCTGCAGCCGCCTCAGTGTACTCGGAGTCTTCACACAGGTCTTTAGAGAGGA
GCCAGGCCTGTACCAGGACAAGGTCTACTGCTTCATCCATCTGAGTGTGCACGAGTTTCT
GGCTGCTCTTCATGTCCATCAGACCTTCGTCGACACTGGAGTCAACCTGCTCTCACAAAA
ACACAGAAGTTCACTCTGCTCAGAGTCAAACCCTAAACTGAAACATCTGCACCAGACGGC
TGTGGACCAGGCCTTACAGAGTCCAAACGGACACCTGGACTTGTTCCTGCGCTTCCTCCT
GGGTCTTTCACTGCCAACCAATCAGAGCCTTCTCAAAGGTCTGCTGACACAGACAGGAAG
TAGCTCCAGACCAATCAGGAAACAGCTTTGTACATCAAGCAGAAGCTCAGTGAGGAAGTG
TCTGCAGAGAGAAGCATCAACCTGCTCCACTGTC

>NEME_324:76052-77959
TTCAGAACAGAGTTATCACCGCCTTTAAAAGGAGGTGTGACAGCGGCAAATTTCCAATCT
TGTGAGAAAACACCATCTTCTCTGAGACTCAGGCTCTGTCTGTGTCTTCATTCAGGGAGA
TGTTCTGGAGTTCTTCAGCGTAAACTGAAGCGTGAGCTGCAGCAGAAGTGTCGGTGTGTG
TTTGAGGGTGTGGCTAAAGCAGGAAGCCCCGCCCTCCTGCAGCAGATCTACACAGAGCTC
TACATCACAGAGGGAGGGGCCTCAGAAGTCAACCAGGAACATGAGGTGAGACACATGGAA
ACAGCCTCCAGGAAACCAGGCGGAGCAGAGACAGCCATCACATGTGAAGACATGTTTAAA
GGCCCCGCGGACACAGAGGCGCCCGTCAGAACAGTGCTGACAAAGGGAGTGGCTGGCATC
GGGAAAACGCTGCTCACTCAGAAGTTCAGTCTGGACTGGGCTGAAGACAAAGCCCACCAG
GATGTCCAGCTGCTGTTCCCCTTCACTTTCAGAGCACTCAATGTGCTGAAGGACAGGAGC
TTCAGCCTGGTGCAGCTGCTCCATCACTTCTTTAGAGGAACAGAAGAAGTGAGCAGCTTT
GAAGAGCTGCAGCTTCTCTTCATCTTTGACGGTCTGGACGAGTGCAGACTTCCTCTGGAC
TTCACCCAAACCAAGGCCCTGACGGAGCCCACAGAGAGCGCCTCAGTGGAGGAGCTGCTG
GTGAACCTCATCAGGGGGAGCCTGCTTCCCTCCGCTCGGCTCTGGATAACCACACGCCCC
GCGGCGGCCAATCAGATCCCTGCTGAGTGCGTCTCCATGGTGACAGAGGTGCGAGGGTTC
AGCGACCCACAGAAGGAGCAGTACTTCAGGAACAGGTTCAGAGACGAGGCCCACACAATC
ATCTCCCACATCAAGACGTCCCGAAGCCTCCACATCATGTGCTTCATGCCAGTCTTCTGC
TGGATCCTCTCCACAGTCCTGGAGCATGTGCTGAAAACCAGAGAGAGAGCGGAGCTGCCC
AAGACCCTGACTCAGATGTACATCCACTTCCTGGTGGTTCAGGCCAAAGTCAAGAACATC
AAGTATGGAGGAGGATCTGAGACAGACCCACACTGGAGTCCAAAGACCAGGGAGATGGTG
CAGTCTCTGGGAAAACTGGCCTTTGAGCAGCTGCAGAAAGGAAACCTGATCTTCTACGAG
AGTGACCTGAGCGAGTGTGGGCTGGACGCTGCAGCCGCCTCAGTGTACTCCGGAGTCTTC
ACACAGGTCTTTAGAGAGGAGCCAGGCCTGTACCAGGACAAGGTCTACTGCTTCATCCAT
CTGAGTGTGCACGAGTTTCTGGCTGCTCTTCACGTCCATCAAACCTTCGTCGACACTGGA
ATCAACCGGTTAGTAGAGGAAAAGTCCAAATCTTCCAGGTTCTTAATTTTTTGTAACAGT
CCATTAGTCCATGAGTTCTACCAGACAGCTGTGGACCAGGCCTTACAGAGTCCAAACGGA
CACCTGGACTTGTTCCTGCGCTTCCTCCTGGGTCTTTCACTGCCGACCAATCAGAGCCTT
CTCCAAGGTCTGCTGACACAGACAGGAAGTAGCTCTCAGACCAATCAGGAAACAGCTGAG
TACATCAAGCAGAAGCTGAGTGAGGAAGTGTCTGCAGAGAGAAGCATCAACCTGCTCCAC
TGTCTGAATGAACTGAATGATGGTTCTCTGGTGGAGCAGGTCCAACAGTACCTGAGCTCA
GGATGGCTGTCTGAAGGTGGACTGTCTCCTGCTCAGTGGTCAGCTCTGGCCTTCATCTTA
CTGTCATCAGAAGAAGCTCTGGAGCAGTTTGAGCTGAAGAAATACTGTGCTTCAGAAGAG
GCTCTGCTGAGGCTGCTGCCAGTGGTCAAAGCCTCCAACAAAGCTCTG

>NEME_324:140618-142449
TCTTCTCTGAGACTCAGGCTCTGTCTGTGTCTTCATTCAGGGAGATGTTCTGGAGTTCTT
CAGCGTAAACTGAAGCATGAGCTGCAGCAGAAGTGTCAGTGTGTGTTTGAGGGCGTGGCT
AAAGCAGGAAGCCCCGCCCTTCTGCAGCAGATCTACACAGAGCTCTACATCACAGAGGGA
GGGGCCTCAGAGGTCAACCAGGAACATGAGGTCAGACACATGGAAACAGCCTCCAGGAAA
CCAGGCGGAGCAGAGACAGCCATCACATGTGAAGACATGTTTAAAGGCCCCGCGGACACA
GAGGCGCCCGTCAGAACAGTGCTGACAAAGGGAGTGGCTGGCATCGGGAAAACACTGCTC
ACTCAGAAGTTCTGTCTGGACTGGGCTGAAGGCAAAGCCCACCAGGACGTCCAGCTGCTG
TTCCCCTTCACTTTCAGAGCACTCAATGTGCTGAAGGACAGGAGCTTCAGCCTGGTGCAG
CTGCTCCATCACTTCTTTAGAGGAACAGAAGAAGTGAGCAGCTTTGAAGAGCTGCAGCTG
CTCTTCATCTTTGACGGTCTGGACGAGTGCAGACTTCCTCTGGACTTCACCCAAACCAAG
GCCCTGACGGAGCCCACAGAGAGCGCCTCAGTGGAGGAGCTGCTGGTGAACCTCATCAGG
GGGAGCCTGCTTCCCTCTGCTCGCCTCTGGATAACCACACGCCCCGCGGCGGCCAATCAG
ATCCCTGCTGAGTGCGTCTCCATGGTGACAGAGGTGAGAGGTTCAGCGACCCACAGAAGG
AGCTGTACTTCAGGAACAGGTTCAGAGACGAGGCCCACACAATCATGTCCCACATCAAGA
CGTCCCGAAGCCTCCACATCATGTGCTTCATGCCAATCTTCTGCTGGATCCTCTCCACAG
TCCTGGAGCATGTGCTGAAAACCAGAGAGAGAGCAGAGCTGCCCAAGACCCTGACTCAGA
TGTACATCCACTTCCTGGTGGTTCAGGCCAAAGTCAAGAACATCAAGTATGAAGGAGGAT
CTGAGACAGACCCACACTGGAGTCCAGAGACCAGGAAGATGGTGCAGTCTCTGGGAAAAC
TGGCCTTTGAGCAGCTGCAGAAAGGAAACCTGATCTTCTACGAGAGTGACCTGAGCGAGT
GTGGGCTGGACGCTGCAGCCGCCTCAGTGTACTCCGGAGTCTTCACACAGGTCTTTAGAG
AGGAGCCAGGCCTGTACCAGGATCAGGTCTACTGCTTCATCCATCTGAGTGTGCAGGAAT
TTCTGGCAGCTCTTCACGTCCATCAGACCTTCATCGACACTGGAGTCAACCTGTTGGTAG
AAGAAATGTCTAGATCTTCCATGTCGAAGCATGTCTTTGTCCGTAGCAGCCCATTTGAGT
TCTACCAGACGGCTGTGGACCAGGCCTTACAGAGTCCAAACGGACACCTGGACTTGTTCC
TGCGCTTCCTCCTGGGTCTTTCACTGCCGACCAATCAGAGCCTTCTCCAAGGTCTGCTGA
CACAGACAGGAAGTAGCTCCCAGACCAATCAGGAAACGGCTAAGTACATCAAGCAGAAGC
TGAGTGAGGACGTTTCTGCAGAGAGAAGCATCAACCTGCTCCACTGTCTGAATGAACTGA
ATGATGGTTCTCTGGTGGAGCAGGTCCAACAGTACCTGAGGTCAGGACGTCTGTCTGAAG
GTGGACTGTCTCCTGCTCAGTGGTCAGCTCTGGCCTTCATCTTACTGTCATCAGAAGAAG
CTCTGGAGCAGTTTGAGCTGAAGAAATACTGTGCTTCAGAGGAGGCTCTGCTGAGGCTGC
TGCCAGTGGTCAAAGCCTCCAACAAAGCTCTG

>NEME_325:61445-63267
TCTTCTCTGAGACTCAGGCTCTGTCTGTGTCTTCATTCAGGGAGATGTTCTGGAGTTCTT
CAGCGTAAACTGAAGCGTGACCTGCAGCAGAAGTGTCAGTGTGTGTTTGAGGGCGTGGCT
AAAGCAGGAAGCCCCGCCCTCCTGCAGCAGATCTACACAGAGCTCTACATCACAGAGGGA
GGGGCCTCAGAGGTCAACCAGGAACATGAGGTCAGACACATGGAAACAGCCTCCAGGAAA
CCAGGCGGAGCAGAGACAGCCATCACATGTGAAGACATGTTTAAAGGCCCCGCGGACACA
GAGGCGCCCGTCAGAACAGTGCTGACAAAGGGAGTGGCTGGCATCGGGAAACACTGCTCA
CTCAGAAGTTCAGTCTGGACTGGGCTGAAGGCAAAGCCCACCAGGACGTCCAGCTGCTGT
TCCCCTTCACTTTCAGAGCACTCAATGTGCTGAAGGACAGGAGCTTCAGCCTGGTGCAGC
TGCTCCATCACTTCTTTAGAGGAACAGAAGAAGTGAGCAGCTTTGAAGGGCTGCAGCTGC
TCTTCATCTTTGACGGTCTGGACGAGTGCAGACTTCCTCTGGACTTCACCCAAACCAAGG
CCCTGACGGAGCCCTCAGAGAGCGCCTCAGTGGAGGAGCTGCTGGTGAACCTCATCAGGG
GGAGCCTGCTTCCCTCCGCTCGCCTCTGGATAACCACACGCCCCGCGGCGGCCAATCAGA
TCCCTGCTGAGTGCGTCTCCATGGTGACAGAGGTGCGAGGGTTCAGCGACCTACAGAAGG
AGCAGTACTTCAGGAACAGGTTCAGAGACGAGGCCCACACAATCATCTCCCACATCAAGA
CATCCCGAAGCCTCCACATCATGTGCTTCATGCCAGTCTTCTGCTGGATCCTCTCCACAG
TCCTGGAGCATGTGCTGAAAACCAGAGAGAGAGCAGAGCTGCCCAAGACCCTGACTCAGA
TGTACATCCACTTCCTGGTGGTTCAGGCCAAAGTCAAGAACATCAAGTATGAAGGAGGAT
CTGAGACAGACCCACACTGGAGTCCAGAGACCAGGGAGATGGTGCAGTCTCTGGGAAAAC
TGGCCTTTGAGCAGCTGCAGAAAGGAAACCTGATCTTCTACGAGAGTGACCTGAGCGAGT
GTGGGCTGGACGCTGCAGCCGCCTCAGTGTACTCCGGAGTCTTCACACAGGTCTTTAGAG
AGGAGCCAGGCCTGTACCAGGACCAGGTCTACTGCTTCATCCATCTGAGTGTGCAGGAGT
TTCTGGCTGCTCTTCACGTCCATCAGACCTTCATCCACACTGGAGTCAACCTGTTCTCAG
AAAAATCACAGAAGTCCACTCTGTTCAGAGTCAAACCAAAACTGAAACTCCTTCACCAGA
CGGCTGTGGACCAGGCCTTACAGAGTCCAAACGGACACCTGGACTTGTTCCTGCGCTTTC
TCCTGGGTCTTTCACTGCCGACCAATCAGAGCCTTCTCCAAGGTCTGCTGACACAGACAG
GAAGTAGCTCCCAGACCAATCAGAAAACAGCTGAGTACATCAAGCAGAAGCTGAGTGAGG
AAGTGTCTGCAGAGAGAAGCATCAACCTGCTCCACTGTCTGAATGAACTGAATGATGGTT
CTCTGGTGGAGCAGGTCCAACAGTACCTGAGCTCAGGACGTCTGTCTGAAGGTGGACTGT
CTCCTGCTCAGTGGTCAGCTCTGGCCTTCATCTTACTGTCATCAGAAGAAGCTCTGGAGC
AGTTTGAGCTGAAGAAATACTGTGCTTCAGAGGAGGTTCTGCTGAAGCTGCTGCCAGTGG
TCAAAGCCTCCAACAAAGCTCTG

>NEME_325:109691-111507
TCTTCTCTGAGACTCAGGCTCTGTCTGTGTCTTCATTCAGGGAGATGTTCTGGAGTTCTT
CAGCGTAAACTGAAGCGTGAGCTGCAGCAGAAGTGTCAGTGTGTGTTTGAGGGCGTGGCT
AAAGCAGGAAGCCCCGCCCTCCTGCAGCAGATCTACACAGAGCTCTACATCACAGAGGGA
GGGCCTCAGAGGTCAACCAGGAACATGAGGTCAGACACATGGAAACAGCCTCCAGGAAAC
CAGGCGGAGCAGAGACAGCCATCACATGTGAAGACATGTTTAAAGGCCCCGCGGACACAG
AGGCGCCCGTCAGAACAGTGCTGACAAAGGGAGTGGCTGGCATCGGGAAAACACTGCTCA
CTCAGAAGTTCAGTCTGGACTGGGCTGAAGGCAAAGCCCACCAGGACGTCCAGCTGCTGT
TCCCCTTCACTTTCAGAGCACTCAATGTGCTGAAGGACAGGAGCTTCAGCCTGGTGCAGC
TGCTCCATCACTTCTTTAGAGGAACAGAAGAAGTGAGCAGCTTTGAAGAGCTGCAGCTTC
TCTTCATCTTTGACGGTCTGGACGAGTGCAGACTTCCTCTGGACTTCACCCAAACCAAGG
CCCTGACGGAGCCCACAGAGAGCGCCTCAGTGGAGGAGCTGCTGGTGAACCTCATCAGGG
GGAGCCTGCTTCCCTCCGCTCGCCTCTGGATAACCACACGCCCGCGGCGGCCAATCAGAT
CCCTGCTGAGTGCGTCTCCATGGTGACAGAGGTGCGAGGGTTCACCGACCCACAGAAGGA
GCAGTACTTCAGGAACAGGTTCAGAGACGAGGCCCACACGATCATCTCCCACATCAAGAT
GTCCCGAAGCCTCCACATCATGTGCTTCATGCCAGTCTTCTGCTGGATCCTCTCCACAGT
CCTGGAGCATGTGCTGAAAACCAGAGAGAGAGCAGAGCTGCCCAAGACCCTGACTCAGAT
GTACATCCACTTCCTGGTGGTTCAGGCCAAAGTCAAGAACATCAAGTATGAAGGAGGATC
TGAGACAGACCCACACTGGAGTCCAGAGACCAGGAAGATGGTGCAGTCTCTGGGAAACTG
GCCTTGAGCAGCTGCAGAAAGGAAACCTGATCTTCTACGAGAGTGACCTGAGCGAGTGTG
GGCTGGACGCCGCAGCCGCCTCAGTGTACTCCGGAGTCTTCACACAGGTCTTTAGAGAGG
AGCCAGGCCTGTACGAGGACAAGGTCTATTGCTTCATCCATCTGAGTGTGCTCGAGTTTC
TGGCTGCTCTTCACGTCCATCAGACCTTCATCGACACTGGAGTCAACCTGCTATACACAA
AAACACAGAAGTCCACTCTATTCAGAGTCAAACCTAAACTGAAACATCTGCACCAGACGG
CTGTGGACCAGGCCTTACAGAGTCCAAACGGACACCTGGACTTGTTCCTGCGCTTCCTCC
TGGGTCTTTCACTGCGACCAATCAGAGCCTTCTCCAAGGTCTGCTGACACAGACAGGAAG
TAGCTCCCAGACCAATCAGGAAACAGCTGAGTACATCAAGCAGAAGCTGAGTGAGAAGTC
TCTGCAGAGAGAAGCATCAACCTGCTCCACTGTCTGAATGAACTGAATGATGGTCTCTGG
TGGAGCAGGTCCAACAGTACCTGAGCTCAGGACGTCTGTCTGAAGGTGGACTGTCTCCTG
CTCAGTGGTCAGCTCTGGCCTTCATCTTACTGTCATCAGAAGAAGCTCTGGAGCAGTTTG
AGCTGAAGAAATACTGTGCTTCAAAGGAGGTTCTGCTGAGGCTGCTGCCAGTGGTCAAAG
CCTCCAACAAAGCTCTG

>NEME_326:75179-76998_neg
TCTTCTCTGAGACTCAGGCTCTGTCTGTGTCTTCATTCAGGGAGATGTTCTGGAGTTCTT
CAGCGTAAACTGAAGCGTGACCTGCAGCAGAAGTGTCAGTGTGTGTTTGAGGGCGTGGCT
AAAGCAGGAAGCCCGCCCTCCTGCAGCAGATCTACACAGAGCTCTACATCACAGAGGGAG
GGGCCTCAGAGGTCAACCAGGAACATGAGGTCAGACACATGGAAACAGCCTCCAGGAAAC
CAGGCGGAGCAGAGACAGCCATCACATGTGAAGACATGTTTAAAGGCCCCGCGGACACAG
AGGCGCCCGTCAGAACAGTGCTGACAAAGGGAGTGGCTGGCATCGGGAAACACTGCTCAC
TCAGAAGTTCAGTCTGGACTGGGCTGAAGGCAAGCCCACCAGGACGTCCAGCTGCTGTTC
CCCTTCACTTTCAGAGCACTCAATGTGCTGAAGGACAGGAGCTTCAGCCTGGTGCAGCTG
CTCCATCACTTCTTTAGAGGAACAGAAGAAGTGAGCAGCTTTGAAGAGCTGCAGCTGCTC
TTCATCTTTGACGGTCTGGACGAGTGCAGACTTCCTCTGGACTTCACCCAAACCAAGGCC
CTGACGGAGCCCACAGAGAGCGCCTCAGTGGAGGAGCTGCTGGTGAACCTCATCAGGGGG
AGCCTGCTTCCCTCCGCTCGCCTCTGGATAACCACACGCCCTGCGGCGGCCAATCAGATC
CCTGCTGAGTGCGTCTCCATGGTGACAGAGGTGCGAGGGTTCACCGACCCACAGAAGGAG
CAGTACTTCAGGAACAGGTTCAGAGATGAGGCCCACACAATCATCTCCCACATCAAGACG
TCCCGAAGCCTCCACATCATGTGCTTCATGCCAGTCTTCTGCTGGATCCTCTCCACAGTC
CTGGAGCATGTGCTGAAAACCAGAGAGAGAGCAGAGCTGCCCAGACCCTGACTCAGATGT
ACATCCACTTCCTGGTGGTTCAGGCCAAAGTCAAGAACATCAAGTATGAAGGAGGATCTG
AGACAGACCCACACTGGAGTCCAGAGACCAGGAAGATGGTGCAGTCTCTGGGAAAACTGG
CCTTTGAGCAGCTGCAGAAAGGAAACCTGATCTTCTACGAGAGTGACCTGAGCGAGTGTG
GGCTGGACGCTGCAGCCGCCTCAGTGTACTCCGGAGTCTTCACACAGGTCTTTAGAGAGG
AGCCAGGCCTGTACCAGGACAAGGTCTACTGCTTCATCCATCTGAGTGTGCTGGAGTTTC
TGGCTGCTCTTCACGTCCATCAGACCTTCATCGACACTGAAGTCAACCTGCTATACACAA
AAACACAGAAGTCCACTCTGTTCAGAGTCAAACCTAAACTGAAACATCTGCACCAGACGG
CTGTGGACCAGGCCTTACAGAGTCCAAACGGACACCTGGACTTGTTCCTGCGCTTCCTCC
TGGGTCTTTCACTGCCGACCAATCAGAGCCTTCTCCAAGGTCTGCTGACACAGACAGGAA
GTAGCTCCCAGACCAATCAGAAAACAGCTGAGTACATCAAGCAAAAGCTGAGTGAGGAAG
TGTCTGCAGAGAGAAGCATCAACCTGCTCCACTGTCTGAATGAACTGAATGATGGTTCTC
TGGTGGAGCAGGTCCAACAGTACCTAAGCTCAGGACGTCTGTCTGAAGGTGGACTGTCTC
CTGCTCAGTGGTCAGCTCTGGCCTTCATCTTACTGTCATCAGAAGAAGCTCTGGAGCAGT
TTGAGCTGAAGAAATACTGTGCTTCAGAGGAGGTTCTGCTGAGGCTGCTGCCAGTGGTCA
AAGCCTCCAACAAAGCTCTG

>NEME_326:38600-40419_neg
TCTCTGAGACTCAGGCTCTGTCTGTGTCTTCATTCAGGGAGATGTTCTGGAGTTCTTCAG
CGTAAACTGAAGCGTGAGCTGCAGCAGAAGTGTCAGTCTGTGTTTGAGGGCGTGACTAAA
GCAGGAAGCCCCGCCCTCCTGCAGCAGATCTACACAGAGCTCTACATCACAGAGGGAGGA
GCCTCAGAGGTCAACCAGGAACATGAGGTCAGACACATGGAAACAGCCTCCAGGAAACCA
GGCGGAGCAGAGACAGCCATCACATGTGAAGACATGTTTAAAGGCCCCGCGGACACAGAG
GCGCCCGTCAGAACAGTGCTGACAAAGGGAGTGGCTGGCATCGGGAAAACACTGCTCACT
CAGAAGTTCAGTCTGGACTGGGCTGAAGGCAAAGCCCACCAGGACGTCCAGCTGCTGTTC
CCCTTCACTTTCAGAGCACTCAATGTGCTGAAGGACAGGAGCTTCAGCCTGGTGCAGCTG
CTCCATCACTTCTTTAGAGGAACAGAAGAAGTGAGCAGCTTTGAAGAGCTGCAGCTGCTC
TTCATCTTTGACGGTCTGGACGAGTGCAGACTTCCTCTGGACTTCACCCAAACCAAGGCC
CTGACGGAGCCCACAGAGAGCGCCTCAGTGGAGGAGCTGCTGGTGAACCTCATCAGGGGA
GCCTGCTTCCCTCCGCTCGCCTCTGGATAACCACACGCCCCGCGGCGGCCAATCAGATCC
CTGCTGAGTGCGTCTCCATGGTGACAGAGGTGCGAGGGTTCAGCGACCCACAGAAGGAGC
AGTACTTCAGGAACAGGTTCAGAGACAAGGCCCACACAATCATCTCCCACATCAAGACGT
CCCGAAGCCTCCACATCATGTGCTTCATGCCAGTCTTCTGCTGGATCCTCTCCACAGTCC
TGGAGCATGTGCTGAAGACCAGAGAGAGAGCAGAGCTGCCCAAGACCCTGACTCAGATGT
ACATCCACTTCCTGGTGGTTCAGGCCAAAGTCAAGAACATCAAGTATGAAGGAGGATCTG
AGACAGACCCACACTGGAGTCCAGAGACCAGGAAGATGGTGCAGTCTCTGGGAAAACTGG
CCTTTGAGCAGCTGCAGAAAGGAAACCTGATCTTCTACCAGAGTGACCTGAGCGAGTGTG
GGCTGGACGCTGCAGCCGCCTCAGTGTACTCCGGAGTCTTCACACAGGTCTTTAGAGAGG
AGCCAGGCCTGTACCAGGACCAGGTCTACTGCTTCATCCATCTGAGTGTGCACGAGTTTC
TGGCTGCTCTTCACGTCCATCAGACCTTCTTCATAACAGGAGTCAACCTGTTGGTAGACG
TAATGTCCAGATCTTCCAGGATCTTTGTCCGTAGCAGCCCATTAAAGTTCTACCAGACGG
CTGTGGACCAGGCCTTACAGAGTCCAAACGGACACCTGGACTTGTTCCTGCGCTTCCTCC
TGGGTCTTTCACTGGCGACCAATCAGAGCCTTCTCCAAGGTCTGCTGACACAGACAGGAA
GTAGCTCCCAGACCAATCAGAAAACAGCTGAGTACATCAAGCAGAAGCTGAGTGAGGAAG
TGTCTGCAGAGAGAAGCATCAACCTGCTCCACTGTCTGAATGAACTGAATGATGGTTCTC
TGGTGGAGCAGGTCCAACAGTACCTGAGCTCAGGACGTCTGTCTGAAGGTGGACTGTCTC
CTGCTCAGTGGTCAGCTTTGGCCTTCATCTTAATGTCATCAGAAGAAGCTCTGGAGCAGT
TTGAGCTGAAGAAATACTGTGCTTCAGAGGAGGCTCTGCTGAGGCTGCTGCCAGTGGTCA
AAGCCTCCAACAAAGCTCTG

>NEME_327:7995-9818
TCTTCTCTGAGACTCAGGCTCTGTCTGTGTCTTCATTCAGGGAATCGTTCTGGAGTTCTT
CAGCGTAAACTGAAGCGTGAGCTGCAGCAGAAGTGTCAGTGTGTGTTTGAGGGCGTGGCT
AAAGCAGGAAGCCCCGCCCTCCTGCAGCAGATCTACACAGAGCTCTACATAACAGAGGGA
GGGGCCTCAGAAGTCAACCAGGAACATGAGGTCAGACTCATGGAAATAGCCTCCAGGAAA
CCAGGCGGAGCAGAGACAGCCATCACATGTGAAGACATGTTTAAAGGCCCCGCGGACACA
GAGGCGCCCGTCAGAACAGTGCTGACAAAGGGAGTGGCTGGCATCGGGAAAACACTGCTC
ACTCAGAAGTTCAGTCTGGACTGGGCTGAAGGCAAAGCCCACCAGGACGTCCAGCTGCTG
TTCCCCTTCACTTTCAGAGCACTCAATGTGCTGAAGGACAGGAGCTTCAGCCTGGTGCAG
CTGCTCCATCACTTCTTTAGAGGAACAGAAGAAGTGAGCAGCTTTGAAGAGCTGCAGCTG
CTCTTCATCTTTGACGGTCTGGACGAGTGCAGACTTCCTCTGGACTTCACCCAAACCAAG
GCCCTGACGGAGCCCACAGAGAGCGCGTCAGTGGAGGAGCTGCTGGTGAACCTCATCAGG
GGGAGCCTGCTTCCCTCCGCTCGCCTCTGGATAACCACACGCCCCGCGGCGGCCAATCAG
ATCCCTGCTGAGTGCGTCTCCATGGTGACAGAGGTGCGAGGCTTCAGCGACCCACAGAAG
GAGCTGTACTTCAGGAACAGGTTCAGAGACGAGGCCCACACAATCATCTCCCACATCAAG
ACGTCCCGAAGCCTCCACATCATGTGCTTCATGCCAGTCTTCTGCTGGATCCTCTCCACA
GTCCTGGAGCATGTGCTGAAAACCAGAGAGAGAGCGGAGCTGCCCAAGACCCTGACTCAG
ATGTACATCCACTTCCTGGTGGTTCAGGCCAAAGTCAAGAACATCAAGTATGAAGGAGGA
TCTGAGACAGACCCACACTGGAGTCCAGAGACCAGGAAGATGGTGAAGTCTCTGGGAAAA
CTGGCCTTTGAGCAGCTGCAGAAAGGAAACCTGATCTTCTACGAGAGTGACCTGAGTGAG
TGTGGGCTGGACGCTGCAGCCGCCTCAGTGTACTCCGGAGTCTTCACACAGGTCTTTAGA
GAGGAGCCAGGCCTGTACCAGGACAAGGTCTACTGCTTCATCCATTTGAGTGTGCAAGAG
TTTCTGGCAGCTCTTCATGTCCATCAGACCTTCGTCCACACTGGAGTCAACCTGCTATAC
ACAAAAACACAGAAGTTCACTCTGCTCAGAGTCAAACCTAAACTGAAACATCTGCACCAG
ACGGCTGTGGATCAGGCCTTACAGAGTACAAATGGACACCTGGACTTGTTCCTGCGCTTC
CTCCTGGGTCTTTCACTGCCGACCAATCAGACCCTTCTCCAAGGTCTGCTGACACAGACA
GGAAGTAGCTCCCAGACCAATCAGGAAACAGCTGAGTACATCAAGCAGAAGCTGAGTGAG
GAAGTGTCTGCAGAGAGAAGCATCAACCTGCTCCACTGTCTGAATGAACTGAATGATGGT
TCTCTGGTGGAGCAGGTCCAACAGTACCTGAGCTCAGGACGTCTGTCTGAAGGTGGACTG
TCTCCTGCTCAGTGGTCAGCTCTGGCCTTCATCTTACTGTCATCAGAAGAAGCTCTGGAG
CAGTTTGAGCTGAAGAAATACTGTGCTTCAGAGGAGGTTCTGCTGAGGCTGCTGCCAGTG
GTCAAAGCCTCCAACAAAGCTCTG

>NEME_327:48423-49322
ATATCTGCTCCAGTGTTCAGGCAGCGGCCCTGCTCTGTGGGCCTCTCTTCATCTTGTTTC
TGTTTGTTCACAGCGATGATCAGAAAGTGTCAGGATCTCCTTAAACCAACACTGAAGTCC
AGGTTTAAGTTCCTGAACGAGAGTCTCCTTAAAAAAGGCCCCAGAAGGCTGTTTCATGAT
GGCTTCTCCGAGCTGTACATCACTGTGGCAGACCCTGAGCAGGAGCAGGAGCATGAGGTC
GGACAGATGGAGAAACACTCCAGGAAATCAGCCCAAGAGACAACCGTCCACTGCCAGGAC
ATTTTCAGAGACACCACAGAGACCAGAGAGCCAATCAGAGCGGTTCTGACGAAGGGCGTG
GCCAGTGTGGGGAACACAGTTCTGACTCAGAAGTTCAGTCTGGACTGGGCTGAAGGCAAC
GCGAACCAGGACGTCCAGCTGCTGCTCCCCTTTACTTTCAGAGCACTCAATGTGCTCCGA
GGCTCAGAGTACAGCTTAGTGGAACTCGTGCACTTCTTCTTCAAAGAAACCAAAGGCCTC
AGCAGCTTCCAGCAGCTCAAGGTGCTCTTCATCTTGGACGGTCTGGACGAGTGCAGACTT
TCTCTGGACTTCAGCCGGACCCGGAACCTGACGGACACAGAGAGCGCCTCAGTGGAGGAG
CTGCTGGTGAATCTCATCAGGGGGAGCCTGCTTCCCTCCGCTCGCCTGTGGATAACCACA
CGCCCTGCGGCGGCCAATCAGATCCCTGCTGAGTGCGTCTCCATGGTGACAGAGGTGCGA
GGGTTCAACGAGCCACAAAAGGAGCAGTACTTTAGGAATTCAGGGAGTCTTTCTGAAGTT
CTTCAGCTTAAACTGAAGCGTGAGCTGCAGCAGAAGTGTCGGTGTGTGTTTGAGGGCGTG

>NEME_327:49323-51025
GCTAAAGCAGGAAGCCCGCCCTCCTGCAGCAGATCTACACAAAGCTCTACATCACAGAGG
GAGGGGCCTCAGAGGTCAACCAGGAACATGAGGTCAGACACATAGAAACAGCCTCCAGGA
AACCAGGCGGAGCAGAGACAGCCATCACATGTGAAGACATGTTTAAAGGCCCCGCGGACA
CAGAGGCGCCCGTCAGAACAGTGCTGACAAAGGGAGTGGCTGGCATCGGGAAAACACTGC
TCACTCAGAAGTTCAGTCTGGACTGGGCTGAAGGCAAAGCCCACCAGGACGTCCAGCTGC
TGTTCCCCTTCACTTTCAGAGCACTCAATGTGCTGAAGAACAGGAGCTTCAGCCTGGTGC
AGCTGCTCCAACACTTCTTTAGAGGAACAGAAGAAGTGAGCAGCTTTGAAGAGCTGCAGC
TGCTCTTCATCTTTGACGGTCTGGACGAGTGCAGACTTCCTCTGGACTTCACCCAAACCA
AGGCCCTGACGGAGCCCACAGAGAGCGCCTCAGTGGAGGAGCTGCTGGTGAACCTCATCA
GGGGGAGCCTGCTTCCCTCCGCTCGCCTCTGGATAACCACACGCCCCGCGGCGGCCATCA
GATCCCTGCTGAGTGCGTCTCCATGGTGACAGAGGTGCGAGGGTTCAGCGACCCACAGAA
GGAGCTGTACTTCAGGAACAGGTTCAAAGATGAGGCCCACACAATCATCTCCCACATCAA
GACGTCCCGAAGCCTCCACATCATGTGCTTCATGCCAGTCTTCTGCTGGATCCTCTCCAC
AGTCCTGGAGCATGTGCTGAAACCAGAGCGAGAGCAGAGCTGCCCAAGACCCTGACTCAG
ATGTACATCCACTTCCTGGTGGTTCAGGCCAAAGTCAAGAACAGCAAGTATGAAGGAGCA
GCTGAGACAGACCCACACTGGAGTCCAGAGACCAGGAAGATGGTGCAGTCTCTGGGAAAA
CTGGCCTTTGAGCAGCTGCAGAAAGGAACCTGATCTTCTACGAGAGTGACCTGAGCGAGT
GTGGGCTGGACGCTGCAGCCGCCTCAGTGTACTCCGGAGTCTTCACACAGGTCTTTAGAG
AGGAGCAAGGGCTCTACCAGGACCAGGTCTACTGTTTCATCCATCTGAGTGTGCACGAGT
TTCTGGCTGCTCTTCACGTCCATCAGACCTTCGTCGACACTGGAGTCAACCTGCTATACA
CAAAAACACAGAAGTTCACTCTGCTCAGAGTCAAACCTAAACTGAAACATCTGCACCAGA
CAGCTGTGGACCAGGCCTTACAGAGTCCAAATGGACACCTGGACTTGTTCCTGCGCTTCC
TCCTCGGTCTTTCACTGCCAACCAATCAGAGCCTTCTCCAAGGTCTGCTGACACAGAGAG
GAAGTAGCTCCCAGACCAATCAGGAAACAGCTGAGTACATCAAGCAGAAGCTGAGAAAGA
AAGTGTCTGCAGAGAGAAGCATCAACCTGCTCCACTGTCTGAATGAACTGAATGATGGTT
CTCTGGTGGAGCAGGTCCAACAGTACCTGAGCTCAGGACGTCTGTCTGAAGGTGGACTGT
CTCCTGCTCAGTGGTCAGCTCTGGCCTTCATCTTACTGTCATCAGAAGAAGCTCTGGAGC
AGTTTGAGCTGAAGAAATACTGTGCTTCAGAGAAGGCTCTGCTGAGGCTGCTGCCAGTGG
TCAAAGCCTCCAACAAAGCTCTG

>NEME_327:71635-73540
TTCAGAACAGAGTTATCACCGCCTTTAAAAGGAGGTGTGACAGCGGCAAATTTCCAATCT
TGTGAGAAAACACCATCTTCTCTGAGACTCAGGCTCTGTCTGTGTCTTCATTCAGGGAGA
TGTTCTGGAGTTCTTCAGCGTAAACTGAAGCGTGAGCTGCAGCAGAAGTGTCGGTGTGTG
TTTGAGGGTGTGGCTAAAGCAGGAAGCCCCGCCCTCCTGCAGCAGATCTACACAGAGCTC
TACATCACAGAGGGAGGGGCCTCAGAAGTCAACCAGGAACATGAGGTGAGACACATGGAA
ACAGCCTCCAGGAAACCAGGCGGAGCAGAGACAGCCATCACATGTGAAGACATGTTTAAA
GGCCCCGCGGACACAGAGGCGCCCGTCAGAACAGTGCTGACAAAGGGAGTGGCTGGCATC
GGGAAAACGCTGCTCACTCAGAAGTTCAGTCTGGACTGGGCTGAAGACAAAGCCCACCAG
GAGTCCAGCTGCTGTTCCCCTTCACTTTCAGAGCACTCAATGTGCTGAAGGACAGGAGCT
TCAGCCTGGTGCAGCTGCTCCATCACTTCTTTAGAGGAACAGAAGAAGTGAGCAGCTTTG
AAGAGCTGCAGCTTCTCTTCATCTTTGACGGTCTGGACGAGTGCAGACTTCCTCTGGACT
TCACCCAAACCAAGGCCCTGACGGAGCCCACAGAGAGCGCCTCAGTGGAGGAGCTGCTGG
TGAACCTCATCAGGGGGAGCCTGCTTCCCTCCGCTCGGCTCTGGATAACCACACGCCCCG
CGGCAGCCAATCAGATCCCTGCTGAGTGCGTCTCCATGGTGACAGAGGTGCGAGGGTTCA
GCGACCCACAGAAGGAGCAGTACTTCAGGAACAGGTTCAGAGACGAGGCCCACACAATCA
TCTCCCACATCAAGACGTCCCGAAGCCTCCACATCATGTGCTTCATGCCAGTCTTCTGCT
GGATCCTCTCCACAGTCCTGGAGCATGTGCTGAAAACCAGAGAGAGAGCGGAGCTGCCCA
AGACCCTGACTCAGATGTACATCCACTTCCTGGTGGTTCAGGCCAAAGTCAAGAACATCA
AGTATGGAGGAGGATCTGAGACAGACCCACACTGGAGTCCAAAGACCAGGAGATGGTGCA
GTCTCTGGGAAAACTGGCCTTTGAGCAGCTGCAGAAAGGAAACCTGATCTTCTACGAGAG
TGACCTGAGCGAGTGTGGGCTGGACGCTGCAGCCGCCTCAGTGTACTCCGGAGTCTTCAC
ACAGGTCTTTAGAGAGGAGCCAGGCCTGTACCAGGACAAGGTCTACTGCTTCATCCATCT
GAGTGTGCACGAGTTTCTGGCTGCTCTTCACGTCCATCAAACCTTCGTCGACACTGGAAT
CAACCGGTTAGTAGAGGAAAAGTCCAAATCTTCCAGGTTCTTAATTTTTTGTAACAGTCC
ATTAGTCCATGAGTTCTACCAGACAGCTGTGGACCAGGCCTTACAGAGTCCAAACGGACA
CCTGGACTTGTTCCTGCGCTTCCTCCTGGGTCTTTCACTGCCGACCAATCAGAGCCTTCT
CCAAGGTCTGCTGACACAGACAGGAAGTAGCTCTCAGACCAATCAGGAAACAGCTGAGTA
CATCAAGCAGAAGCTGAGTGAGGAAGTGTCTGCAGAGAGAAGCATCAACCTGCTCCACTG
TCTGAATGAACTGAATGATGGTTCTCTGGTGGAGCAGGTCCAACAGTACCTGAGCTCAGG
ATGGCTGTCTGAAGGTGGACTGTCTCCTGCTCAGTGGTCAGCTCTGGCCTTCATCTTACT
GTCATCAGAAGAAGCTCTGGAGCAGTTTGAGCTGAAGAAATACTGTGCTTCAGAAGAGGC
TCTGCTGAGGCTGCTGCCAGTGGTCAAAGCCTCCAACAAAGCTCTG

>NEME_328:7950-9771
TCTTCTCTGAGACTCGGGCTCTGTCTGTGTCTTCATTCAGGGAGTCGTTCTGGAGTTCTT
CAGCGTAAACTGAAGCGTGAGCTGCAGCAGAAGTGTCAGTGTGTGTTTGAGGGCGTGGCT
AAAGCAGGAAGCCCCGCCCTCCTGCAGCAGATCTACACAGAGCTCTACATCACAGAGGGA
GGGGCCTCAGAGGTCAACCAGGAACATGAGGTCAGACTCATGGAAACGGCCTCCAGGAAA
CCAGGCGGAGCAGAGACAGCCATCACATGTGAAGACATGTTTAAAGGCCCCGCGGACACA
GAGGCGCCCGTCAGAACAGTGCTGACAAAGGGAGTGGCTGGCATCGGGAAAACACTGCTC
ACTCAGAAGTTCAGTCTGGACTGGGCTGAAGGCAAAGCCCACCAGGACGTCCAGCTGCTG
TTCCCCTTCACTTTCAGAGCAGTCAATGTGCTGAAGGACAGGAGCTTCAGCCTGGTGCAG
CTGCTCCATCACTTCTTTAGAGGAACAGAAGAAGTGAGCAGCTTTAAAGAGCTGCAGCTG
CTCTTCATCTTTGACGGTCTGGACGAGTGCAGACTTCCTCTGGACTTCACCCAAACCAAG
GCCCTGACGGAGCCCACAGAGAGCGCCTCAGTGGAGGAGCTGCTGGTGAACCTCATCAGG
GGGAGCCTGCTTCCCTCCGCTCGCCTCTGGATAACCACACGCCCCGCGGCGGCCAATCAG
ATCCCTGCTGAGTGCGTCTCCATGGTGACAGAGGTGCGAGGGTTCAGCGACCCACAGAAG
GAGCAGTACTTCAGGAACAGGTTCAGAGACGAGGCCCACACAATCATCTCCCACATCAAG
ACGTCCCGAAGCCTCCACATCATGTGCTTCATGCCAGTCTTCTGCTGGATCCTCTCCACA
GTCCTGGAGCATGTGCTGAAAACCAGAGAGAGAGCAGAGCTGCCCAAGACCCTGACTCAG
ATGTACATCCACTTCCTGGTGGTTCAGGCCAAAGTCAAGAACATCAAGTATGAAGGAGGA
TCTGAGACAGACCCACACTGGAGTCCAGAGACCAGGAAGATGGTGCAGTCTCTGGGAAAA
CTGGCCTTTGAGCAGCTGCAGAAAGGAAACCTGATCTTCTACGAGAGTGACCTGAGCGAG
TGTGGGCTGGACGCTGCAGCCGCCTCAGTGTACTCCGGAGTCTTCACACAGGTCTTTAGA
GAGGAGCCAGGCCTGTACCAGGACAAGGTCTACTGCTTCATCCATCTGAGTGTGCAGGAG
TTTCTGGCTGCACTTCATGTCCATCAGACCTTCGTCGACACTGGAGTCAACCTGCTCTCA
GAAAAATCACAGAAGTCCACTCTGCTCAGAGTCAAACCTAAACTGAAACATCTGCACCAG
ATGCTGTGGACCAGGCCTTACAGAGTCCAAACGGACACCTGGACTTGTTCCTGCGCTTCC
TCCTGGGTCTTTCACTGCCGACCAATCAGAGCCTTCTCCAAGGTCTGCTGACAGAGACAG
GAAGTAGCTCCAGACCAATAAGAAAACAGCTGAGTACATCAAGCAGAAGCTGAGTGAGGA
AGTGTCTGCAGAGAGAAGCATCAACCTGCTCCACTGTCTGAATGAACTGAATGATGGTTC
TCTGGTGGAGCAGGTCCAACAGTACCTGAGCTCAGGACGTCTGTCTGAAGGTGGACTGTC
TCCTGCTCAGTGGTCAGCTCTGGCCTTCATCTTACTGTCATCAGAAGAAGCTCTGGAGCA
GTTTGAGCTGAAGAAATACTGTGCTTCAGAGGAGGCTCTGCTGAGGCTGCTGCCAGTGGT
CAAAGCCTCCAACAAAGCTCTG

>NEME_328:40132-41954
TCTTCTCTGAGACTCAGGCTCTGTCTGTGTCTTCATTCAGGGACTCGTTCTGGAGTTCTT
CAGCGTAAACTGAAGCGTGAGCTGCAGCAGAAGTGTCAGTGTGTGTTTGAGGGCGTGGCT
AAAGCAGGAAGCCCCGCCCTCCTGCAGCAGATCTACACAGAGCTCTACATCACAGAGGGA
GGGGCCTCAGAGGTCAACCAGGAACATGAGGTCAGACACATGGAAACAGCCTCCAGGAAA
CCAGGCGGAGCAGAGACAGCCATCACATGTGAAGACATGTTTAAAGGCCCCGCGGACACA
GAGGCGCCCGTCAGAACAGTGCTGACAAAGGGAGTGGCTGGCATCGGGAAAACACTGCTC
ACTCAGAAGTTCAGTCTGGACTGGGCTGAAGGCAAAGCCCACCAGGACGTCCAGCTGCTG
TTCCCCTTCACTTTCAGAGCAGTCAATGTGCTGAAGGACAGGAGCTTCAGCCTGGTGCAG
CTGCTCCATCACTTCTTTAGAGGAACAGAAGAAGTGAGCAGCTTTAAAGAGCTGCAGCTG
CTCTTCATCTTTGACGGTCTGGACGAGTGCAGACTTCCTCTGGACTTCACCCAAACCAAG
GCCCTGACGGAGCCCACAGAGAGCGCCTCAGTGGAGGAGCTGCTGGTGAACCTCATCAGG
GGAGCCTGCTTCCCTCCGCTCGCCTCTGGATAACCACACGCCCCGCGGCGGCCAATCAGA
TCCCTGCTGAGTGCGTCTCCATGGTGACAGAGGTGCGAGGGTTCAGCGACCCACAGAAGG
AGCAGTACTTCAGGAACAGGTTCAGAGACGAGGCCCACACAATCATCTCCCACATCAAGA
CGTCCCGAAGCCTCCACATCATGTGCTTCATGCCAGTCTTCTGCTGGATCCTCTCCACAG
TCCTGGAGCATGTGCTGAAAACCAGAGAGAGAGCAGAGCTGCCCAAGACCCTGACTCAGA
TGTACATCCACTTCCTGGTGGTTCAGGCCAAAGTCAAGAACATCAAGTATGAAGGAGGAT
CTGAGACAGACCCACACTGGAGTCCAGAGACCAGGGAGATGGTGAAGTCTCTGGGAAAAC
TGGCCTTTGAGCAGCTGCAGAAAGGAAACCTGATCTTCTACGAGAGTGACCTGAGCGAGT
GTGGGCTGGACGCTGCAGCCGCCTCAGTGTACTCCGGAGTCTTCACACAGGTCTTTAGAG
AGGAGCCAGGCCTGTACCAGGACAAGGTCTACTGCTTCATCCATCTGAGTGTGCAGGAGT
TTCTGGCGGCTCTTCATGTCCATCAGACCTTCTTCGACACTGGAGTCAACCTGCTCTCAG
AAGAACAAACTTCATTATGGACAATGGTTTTTAGCCGTAAATCAGTGCAGTTTTACCGCT
CTGCTGTGGACCAGGCCTTACAGAGTCCAAACGGACACCTGGACTTGTTCCTGCGCTTCC
TCCTGGGTCTTTCACTGCCGACCAATCAGAGCCTTCTCCAAGGTCTGCTGAAACAGACAG
GAAGTAGCTCCCAGACCAATAAGAAAACAGCTGAGTACATCAAGCAGAAGCTCAGTGAGG
AAGTGTCTGCAGAGAGAAGCATCAACCTGCTCCACTGTCTGAATGAACTGAATGATAGTT
CTCTGGTGGAGCAGGTCCAACAGTACCTGAGCTCAGGACGTCTGTCTGAAGGTGGACTGT
CTCCTGCTCAGTGGTCAGCTCTGGCCTTCATCTTACTGTCATCAGAAGAAGCTCTGGAGC
AGTTTGAGCTGAAGAAATACTGTGCTTCAGAGGAGGCTCTGCTGAGGCTGCTGCCAGTGG
TCAAAGCCTCCAACAAAGCTCTG

>NEME_328:101140-102963
TCTTCTCTGAGACTCAGGCTCTGTCTGTGTCTTCATTCAGGGACATGGCCTGGAGTTCTT
CAGCGTAAACTGAAGCGTGAGCTGCAGCAGAAGTGTCGGTGTGTGTTTGAGGGCGTGGCT
AAAGCAGGAAGCCCCGCCCTCCTGCAGCAGATCTACACAGAGCTCTACATCACAGAGGGA
GGGGCCTCAGAGGTCAACCAGGAACATGAGGTCAGACACATGGAAACAGCCTCCAGGAAA
CCAGTCGGAGCAGAGACAGCCATCACATGTGAAGACATGTTTAAAGGCCCCACGGACACA
GAGGCGCCCGTCAGAACAGTGCTGACAAAGGGAGTGGCTGGCATCGGGAAAACACTGCTC
ACTCAGAAGTTCAGTCTGGACTGGGCTGAAGGCAAAGCCCACCAGGACGTCCAGCTGCTG
TTCCCCTTCACTTTCAGAGCACTCAATGTGCTGAAGGACAGGAGCTTCAGCCTGGTGCAG
CTGCTCCATCACTTCTTTAGAGGAACAGAAGAAGTGAGCAGCTTTGAAGAGCTGCAGCTT
CTCTTCATCTTTGACGGTCTGGACGAGTGCAGACTTCCTCTGGACTTCACCCAAACCAAG
GCCCTGACGGAGCCCACAGAGAGCGCCTCAGTGGAGGAGCTGCTGGTGAACCTCATCAGG
GGGAGTCTGCTTCCCTCCGCTCGCCTCTGGATAACCACACGCCCCGCGGCGGCCAATCAG
ATCCCTGCTGAGTGCGTCTCCATGGTGACAGAGGTGCGAGGGTTCAGCGACCCACAGAAG
GAGCAGTACTTCAGGAACAGGTTCAGAGACGAGGCCCACACAATCATCTCCCACATCAAG
ACGACCCGAAGCCTCCACATCATGTGCTTCATGCCAGTCTTCTGCTGGATCCTCTCCACA
GTCCTGGAGCATGTGCTGAAAACCAGAGAGAGAGCAGAGCTGCCCAAGACCCTGACTCAG
ATGTACATCCACTTCCTGGTGGTTCAGGCCAAAGTCAAGAACATCAAGTATGAAGGAGGA
TCTGAGACAGACCCACACTGGAGTCCAGAGACCAGGAAGATGGTGAAGTCTCTGGGAAAA
CTGGCCTTTGAGCAGCTGCAGAAAGGAAACCTGATCTTCTACGAGAGTGACCTGAGCCAG
TGTGGGCTGGACGCTGCAGCCGCCTCAGTGTACTCCGGAGTCTTCACACAGGTCTTTAGA
GAGGAGCCAGGCCTGTACCAGGACAAGGTCTACTGCTTCATCCATCTGAGTGTGCACGAG
TTTCTGGCTGCTCTTCATGTCCATCAGACCTTCTTCAGAACAGGAGTCAACCTGTTGGTA
GACGTAATGTCCAGATCTTCCAGGATCTTTGTCCGTAGCAGCACATTTGAGTTCTACCAG
ACGGCTGTGGACCAGGCCTTACAGAGTCCAAACGGACACCTGGACTTGTTCCTGCGCTTC
CTCCTGGGTCTTTCACTACCGACCAATCAGAGCCTTCTCCAAGGTCTGCTGACACAGACA
GGAAGTAGGTCCCAGACCAATAAGAAAACAGCTGAGTACATCAAGCAGAAGCTGAGTGAG
GAAGTGTCTGCAGAGAGAAGCATCAACCTGCTCCACTGTCTGAATGAACTGAATGATGGT
TCTCTGGTGGAGCAGGTCCAACAGTACCTGAGCTCAGGACGTCTGTCTGAAGGTGGACTG
TCTCCTGCTCAGTGGTCAGCTCTGGCCTTCATCTTACTGTCATCAGAAGAAGCTCTGGAG
CAGTTTGAGCTGAAGAAATACTGTGCTTCAGAGGAGGCTCTGCTGAGGCTGCTGCCAGTG
GTCAAAGCCTCCAACAAAGCTCTG

>NEME_330:1-964
catTGCCAGTCTTCTGCTGGATCCTCTCCACAGTCCTGGAGCATGTGCTGAAAACCAGAG
AGAGAGCGGAGCTGCCCAAGACCCTGACTCAGATGTACATCCACTTCCTGGTGGTTCAGG
CCAAAGTCAAGAACATCAAGTATGGAGGAGGATCTGAGACAGACCCACACTGGAGTCCAA
AGACCAGGAGATGGTGCAGTCTCTGGGAAAACTGGCCTTTGAGCAGCTGCAGAAAGGAAA
CCTGATCTTCTACGAGAGTGACCTGAGCGAGTGTGGGCTGGACGCTGCAGCCGCCTCAGT
GTACTCCGGAGTCTTCACACAGGTCTTTAGAGAGGAGCCAGGCCTGTACCAGGACAAGGT
CTACTGCTTCATCCATCTGAGTGTGCACGAGTTTCTGGCTGCTCTTCACGTCCATCAAAC
CTTCGTCGACACTGGAATCAACCGGTTAGTAGAGGAAAAGTCCAAATCTTCCAGGTTCTT
AATTTTTTGTAACAGTCCATTAGTCCATGAGTTCTACCAGACAGCTGTGGACCAGGCCTT
ACAGAGTCCAAACGGACACCTGGACTTGTTCCTGCGCTTCCTCCTGGGTCTTTCACTGCC
GACCAATCAGAGCCTTCTCCAAGGTCTGCTGACACAGACAGGAAGTAGCTCTCAGACCAA
TCAGGAAACAGCTGAGTACATCAAGCAGAAGCTGAGTGAGGAAGTGTCTGCAGAGAGAAG
CATCAACCTGCTCCACTGTCTGAATGAACTGAATGATGGTTCTCTGGTGGAGCAGGTCCA
ACAGTACCTGAGCTCAGGATGGCTGTCTGAAGGTGGACTGTCTCCTGCTCAGTGGTCAGC
TCTGGCCTTCATCTTACTGTCATCAGAAGAAGCTCTGGAGCAGTTTGAGCTGAAGAAATA
CTGTGCTTCAGAAGAGGCTCTGCTGAGGCTGCTGCCAGTGGTCAAAGCCTCCAACAAAGC
TCTG

>NEME_330:61185-63007
TCTTCTCTGAGACTCAGGCTCTGTCTGTGTCTTCATTCAGGGAGATGTTCTGGAGTTCTT
CAGCGTAAACTGAAGCATGAGCTGCAGAAGAAGTGTCCGTGTGTGTTTGAGGGTGTGGCT
AAAGCAGGAAGCCCCGCCCTCCTGCAGCAGATCTACACAGAGCTCTACATCACAGAGGGA
GGGGCCTCAGAGGTCAACCAGGGTCATGAGGTCAGACACATGGAAACAGCCTCCAGGAAA
CCAGGCGGAGCAGAGACAGCCATCACATGTGAAGACATGTTTAAAGGCCCCGCGGACACA
GAGGCGCCCGTCAGAACAGTGCTGACAAAGGGAGTGGCTGGCATCGGGAAAACACTGCTC
ACTCAGAAGTTCAGTCTGGACTGGGCTGAAGGCAAAGCCCACCAGGACGTCCAGCTGCTG
TTCCCCTTCACTTTCAGAGCACTCAATGTGCTGAAGGACAGGAGCTTCAGCCTGGTGCAG
CTGCTCCATCACTTCTTTAGAGGAACAGAAGAAGTGAGCAGCTTTGAAGAGCTGCAGCTG
CTCTTCATCTTTGATGGTCTGGACGAGTGCAGACTTCCTCTGGACTTCACCCAAACCAAG
GCCCTGACGGAGCCCACAGAGAGCGCCTCAGTGGAGGAGCTGCTGGTGAACCTCATCAGG
GGGAGCCTGCTTCCCTCCGCTCGCCTCTGGATAACCACACGCCCCGCGGCGGCCAATCAG
ATCCCTGCTGAGTGCGTCTCCATGGTGACAGAGGTGCGAGGCTTCAGCGACCCACAGAAG
GAGCAGTACTTCAGGAACAGGTTCAGAGACGAGGCCCACACAATCATCTCCCACATCAAG
ACGTCCCGAAGCCTCCACATCATGTGCTTCATGCCAGTCTTCTGCTGGATCCTCTCCACA
GTCCTGGAGCATGTGCTGAAAACCAGAGAGAGAGCAGAGCTGCCCAAGACCCTGACTCAG
ATGTACATCCACTTCCTGGTGGTTCAGGCCAAAGTCAAGAACATCAAGTATGAAGGAGGA
CTGAGACAGACCCACACTGGAGTCCAGAGACCAGGAAGATGGTGCAGTCTCTGGGAAAAC
TGGCCTTTGAGCAGCTGCAGAAAGGAAACCTGATCTTCTACGAGAGTGACCTGAGCGAGT
GTGGGCTGGACGCTGAAGCCGCCTCAGTGTACTCCGGAGTCTTCACACAGGTCTTTAGAG
AGGAGCAAGGCCTGTACGAGGACAAGGTCTACTGCTTCATCCATCTGAGTGTGCAGGAGT
TTCTGGCTGCTCTTCATGTCCATCAGACCTTCGTCGACACTGGAGTCAACCTGCTCTCCA
CAAAAACACAGAAGTTCACTCTGCTCAGAGTCAAACCTAAACTGAAACATCTGCAGCAGA
CGGCTGTGGACCAGGCCTTACAGAGTCCAAACGGACACCTGGACTTGTTCCTGCGCTTCT
TCCTCGGTCTTTCACTGCCGACCAATCAGAGCCTTCTCCAAGGTCTGCTGACACAGGCAG
GAAGTAGCTCCCAGACCAATCAGAAAACAGCTAAGTACATCAAGCAGAAGCTGAGTGAGG
GAGTGTCTGCAGAGAGAAGCATCAACCTGCTCCACTGTCTGAATGAACTGAATGATGGTT
CTCTGGTGGAGCAGGTCCAACAGTACCTGAGCTCAGGACGTCTGTCTGAAGGTGGACTGT
CTCCTGCTCAGTGGTCAGCTCTGGCCTTCATCTTACTGTCATCAGAAGAAGCTCTGGAGC
AGTTTGAGCTGAAGAAATACTGTGCTTCAGAGGAGGCTCTGCTGAGGCTGCTGCCAGTGG
TCAAAGCCTCCAACAAAGCTCTG

>NEME_346:1106934-1108805
ATCTCACCTCCTGCCTCCAGTTTCCTGGCAAATCACAGTTCCATCATTAGCATCCTATCT
GTACATTCACTGTCTGTCCCTCCAGCTCAGATTTTTCTTGTGTTTTCAGAGACATTTGGA
TCTCTCTTTGAGCAAAAACTCAGGTCAAGTCTACAGCTGAAGTTCAGTCATGTGTTTGAG
GGTGTGGATAAACCAGGAAAATCCGTCCCCCTGCACCAGATCTACACAGAGCTCTACATC
ACAGAGGGAGAGGCCTCAGAGGTCAACCAGGAACATGAGGTCAGACACATTGAGACCATG
TCCAGAAGACCAGCAGAGATCCCAATAGCATGTGAGGATATCTTCAAACAACGTCCCGAT
TTCGAGAAGCCAATCAGGACAGTGATGACGACGGGCGTGGCAGGAGTGGGAAAAACAGTT
CTGACTCAGAAGTTCAGTCTAGACTGGGCTGAAGGCAGAACCAACCAGGATGTCCAGCTG
CTGTTCCCCTTCACTTTCAGAGAGCTCAGTGTGCTCAGAGACAAAGAGTACAGCCTGGTG
GGACTGCTGCACCACTTCTTCGGTGAAACCAAAGGACTCTGCAGTTTGGAACATCTAACG
GTGGCCTTCATCTTTGACGGTCTGGACGAGTGCAGACATTCTCTGGACTTCACCAACACC
AAGGCCCTGACTGAGCCCACAGAGAGCGCCTCAGTGGAGGAGCTGCTGGTGAACCTCATC
AGGGGGAGCCTGCTTCCCTCTGCTCGCCTCTGGATAACCACACGCCCAGCAGCGGCCAAT
CAGATCCCGTCTGAGTGTGTCTCCATGGTGACAGAGGTGCGAGGGTTTAATGACCCACAG
AAGGAAGAGTACTTCAGGAAGAGGTTCAGAGATGAGCAGCAGGCCACAGCCGTCATCGCC
CATATTAAGAGCATCCGCAGCCTGTACATCATGAGCTACATCCCAGTCTTCTGCTGGATC
CTCTCCACAGTCTTTGAACATGTGTTGAAAACCAAACAGAGAGGAGAGCTGCCCAAGACA
CTCACCCAGATGTACATCCACTTCCTGGTGGTCCAGGCCAAAGTCAAGAACATCAAGTAT
GAAGGAGGATCTGAGACAGACCCACACTGGAGTTCAGAGACCAGGAAGATGGTGCGGTCT
CTGGGAAAACTGGCCTTTGAGCAGCTGCAAAAAGGAAACCTGATCTTCTACGAGAGTGAC
CTGAGCGAGTGTGGGCTGGATGCTGCAGAGTTCGCTCGTTACTCTGGAGTCTTCACAGAG
GTCTTTAAAGAAGAGCCAGGCCAAGGCAAGAACAAGATTTACTGCTTCATCCATTTGAGT
GTGCAGGAGTTTCTGGCTGCTCTTCATGTGCATCTGACCTTTTTTTCTGGTGAGAAACTT
CTGTCAGAGCCAAAAATGTCTACGAGGTCAAAGTCTGCATTCTATTGCTCTGCTGTGGAC
CGGGCCTTACAGAGTCCAAACGGACACCTGGACCTGTTCCTGCGCTTCCTCCTGGGGCTG
TCCCTGCCGACTAACCAGAGCCTGCTGCAGGGTCTGCTGACTCAGACAGGTGGAAGCTCT
CGGACCAATAGAGAGATACTAGGCTACATCAAAGAAAAGCTCAACAATGGTGTGTCTGCA
GAGAGGAGCCTGAACCTGCTGCACTGTCTGAATGAGTTAAACGACAGCAGTCTGGTGGAG
GAAATACAGCAGTTCATGAGAGAAGGATGTTTTTCGGAACGACACATGTCTGCTGCTCAG
TGGTCGGCTGTGGCCTTCCTTTTACTGTCCTCAGACTTAGACCAGGAAGAGTTTGACCTC
AGAAAATATGATCCTTCAGAAGAAGTTCTGCTGAGGCTGCTGCCGGTCGTCAAAGCGTCT
TGCAAAGCCAAG

>NEME_360:126579-128582_neg
AAACATAAGGAGGAGTCACAACAGCACAGAACTCTCTGGACTCTCTGCCTCTCACTCTGC
CTTCTGTCTCTTTGTCTCGTTTCAGAGGGATCTGTGGGCATCTGCATAGATGGACTGAAG
TCTCACCTGAAGCTCAGGTTCAGCTTGGTGTTTGAGGGCGTGGCTAAAGCAGGGAGCCCC
ACCCCCCTGCAGCAGATCTACACAGAGCTCTTCATTATAGAAGGCGGGACCCCAGAGGTC
AACCAGGAACACGAGGTCAGACACATCGAGGCTGTGTCCAGGAGACGAGCAGAGCGCGCT
ATAACCTGCGAGAACATGTTTGAACAGCAACCAGACAAGCCAATCAGAGCGGTGCTGACG
AAGGGCGTGGCCGGCGTGGGGAAAACAGTGCTGACTCAGAAGTTCAGTCTGGACTGGGCT
GAAGGCAGAGCCCACCAGGACGTCCAGCTGCTGTTCCCCTTCACTTTCAGAGAGCTCAAT
GTGCTCAGAGACACAGAGTACAGCCTGGTGGAGCTGCTGCACCACTTCTTCAGTCAAACC
AAAGGTCTCTGCAGCTTTCAGCAGCTCCAGGTGCTCTTCATCTTTGACGGTCTGGACGAG
TGCAGACTTCCTCTGGACTTCAGCCGGACCCGGGTCCTGACGGAGCCCACAGAGAGCGCC
TCAGTGGAGGAGCTGCTGGTGAACCTCATCAGGGGGAACCTGCTTCCCTCCGCTCGCCTC
TGGATAACCACACGCCCCGCGGCGGCCAATCAGATCCCTGCTGAGTGCGTCTCCATGGTG
ACAGAGGTACGAGGGTTCAGCGACCCACAGAAGGAGCGGTACTTCAGGAACAGGTTCAGA
GGCGAGGAGCAGGCCACAGCCGTCATCTCCCACATCAAGAGCATCCGCAGCCTGTTTATA
ATGAGCAACATCCCAGTCTTCTGCTGGATCATCTCCACTGTTTTACACAAGATTCTGGAG
CAAACAGAGGAACCAGAGAATCCAGAGCTGCCCAAGACTCTCACCCAGATGTACGTCCAC
TTCCTGGTGGTGCAGGCCAAAGTCAAGAACATCAAGTATCATGAGGGATCTGGGACAGAT
CCACACTGGACTCCAGAGACCTGGGAGATGGTGCGGTCTCTGGGAAAACTGGCCTTTGAG
CAGCTGCAGAAAGGAAACCTGATCTTCTACGAGAGTGACCTGAACGAGTGTGGGCTGGAC
GCTGAAGCTGCCTCAGTGTACTCCGGAGTCTTCACACAGGTCTTTAGAGAGGAGCCAGGC
CTGTACCAGGACAAGGTCTACTGCTTCATCCATCTGACTGTGCATGAGTTTCTGGCTGCT
CTTTATGTTCATCAGACCTTCTTCAGCTCTGGAGAGAACCTGCTGTCCACACCACACTCC
TCTGAGAGCCCTGTCCCTGACCCAACCCCAGAGGAGATCTCCTACCGCTCTGCAGTGGAT
CAGGCCTTAATGAGTCCAAAGCTGAAGAGATTTAAATCTGAATCTGATCCAGAGTCTGAA
AGATATTCAGGTGTATATGACTCAGATTCTGGCCCAACTCCAGAGGAAATCTTCTACTGC
TCTGCTGTGGACCAGGCTTTACAGAGTTCAAACGGACACCTGGACCTGTTCCTGCGCTTC
CTCATAGGGCTGTCTCTGTCGACCAATCAGAGCCTGCTGCAGGGCCTGCTGACTCAGACA
GGAAGTGACTCGACCAATCAGGCGACAGTAAAGTACATCCAAGAAAAGCTGAATCAAAAG
GGTCTGTCTGCAGAGAGGAGCCTGAACCTGCTCCACTGTCTGAACGAACTGAACGACCGG
AGTCTGGTGCAGGAGATACAGAAGGTTATGGGAAGAGGGCGTCTCTCCCACAGAAAGATG
TCCTCTGCTGATTGGACTGCTCTGTCCTTCCTCCTGCTGTCCTCAGACTCTGACCTGGAG
GAGTTTGACCTGAGAAAATTCTATCCCTCAGAGGAGGCGCTCCTGTGTCTGCTGCTGGTC
GTCAAAGCCTCGTCTAAAGTCACG

>NEME_360:802724-804493
CTGCGTCTGTATTCAACAGAAATCCTTCAAGTGTGTAAAAACAACATGAAATCAGAGCTG
AGAGAGAGGTTTAAGTTTCTGTCTGAGGGAGTGAGCTTCACGCAACAGATGGAGTTTAAT
GTTGGCTACACTGAGCTCTTCATCACTGAGGGAGACTATGGGCAGGTCAATGAGGAGCAT
GAGGTCAGACAGATGGAGAGAGACTCCAGGAGGTCAGGCCAGGAGAAGACCGTCCACTGT
CAGGACATTTTCAAAGGCACTAACCAGAGAGGAAAACCAATCAGAGTGGTGCTGACGAAG
GGCGTGGCCGGAGCGGGGAAGACGGTGCTGACTCAGAAGTTCAGTCTGGACTGGGCTGAA
GATGAAGCCAACCAGGACGTCGAGCTGCTGCTCCACTTCACCTTCAGAGAGCTCAATGAG
CGCAGCGGCTCAGAGCTCAGCCTGGTGGAGCTGCTGCACGACTGCTTCAGTGAAACCGAA
GATCTCTTCAGCTTTAACGGTCTCCATGTGCTCTTCATCTTCGACGGTCTGGACGAGTAC
TCGACTCCTTTGAACTTCAGAAAGACCCGGGCCCTGAAGGAGCCCACAGAGAGCGCCTCT
GTGGAGGAGCTGCTGGTGAACCTCATCAGGGGGAACCTGCTTCCCTGCGCTCGCCTCTGG
ATAACCACACGCCCCGCGGCGGCCAATCAGATTCCTGCTGAGTGGGTCTCCATGGTGACA
GAGGTGCGAGGCTTCACAGACGAACAGAAGGAGCAGTACTTCAGGAACAGGTTCACAGAC
GAGGCCCCCAAAGTCATCTCCCACATCAAGACGTCACGGAGCCTCTTCATCATGTGCCAC
CTCCCGGTCACCTGCTGGATCATCTGTGATGTTCTGCTCGATCTGATGGAGACCAAGAAG
ACTGAAGATCTTCCAACAACCCTCACTGAGATGTACGTCCACTTCCTGGTGGTCCAAGTC
AAAGTCAAGAACATCAAGTACGAAGGTCAAGATGATCTCTGGACTGAAGAGACCAGGGAG
ATGGTGAAGTCTCTGGGAAAACTGGCCTTTGAGCAGCTGCTGAACGGAAAGCTGATCTTC
TCCCAGAGTGACCTGAGCAAGTATGGGCTGAAAGATGAGAAGATCAGTCAGTCCGGTCAG
TCCGGAGTCTTCACACAGGTGTTCAGAGAGCAGCCAGGCCAAGGCCGCACAAAGGTCTAC
TGCTTCATCCATCTGACTGTGCATGAGTTCCTGGCTGCACTTCACGTCCATCAGACCTTC
CACAGCTCTGGAGAGAACCTGCTGTCACCACCACACTCCTCTGAGAGCCTTGAGACCTTC
TACCGCTCTGCTGTGGACCAGGCCTTACAGAGTCCAAACGGACACCTGGATCTGTTCCTG
CGTTTCCTCCTGGGGCTGTCTCTGCCGACCAATCAGAGCCTGCTGCAGGGTCTGCTGACT
GAAACAAGAAGTGACTGGACCAATCAGAGGACAGTAAAGTACATCAAAGAGAAGCTGAAT
AAAAGGGGCGTGTCTCCAGAGAGGAGCCTGAACCTGCTGCACTGTCTGAACGAGCTGAAG
GACCGCAGTCTGGTGAAGGAGATACAGTGGGTCATGAGAGAAGGACGTCTCTCTGATGGA
GAAATGACTCCAGCTCTGTGGTCCGCCCTGTCCTTCCTCCTGCTGTCCTCCAAATCAGAC
CTGGAGCACTTTGACCTCAGGAAATACTGTCCCTCAGAGAAAGCTCTCCTGGGTCTGCTG
CCGGTCATCAAAGCCTCCACTAAAGCAAAG

>NEME_384:109078-110892_neg
TCTTCTCTGAGACTCAGGCTCTGTCTGTGTCTTTATTCAGGGAGTCGTTCTGAAGTTCTT
CAGCGTAAACTGAAATCTGAGCTGCAGCAGAAGTGTCGCTGTGTGTTTGAGGGCGTGGCT
AAAGCAGGAAGCCCCACCCTCCTGCAGCAGATCTACACAAAGCTCTACATCACAGAGGGA
GGGGCCTCACAAGTCAACCAGGAACATGAGGTAAGACAAATGGAAACAGCCTCCTGGAAA
CCAGGTGGTGCAGAGAGAGCCATCACATGTGAAGACATGTTTAAAGGCCCCGCGGACACA
GAGGTGCCCGTCAGAACCGTGCTGACAAAGGGAGTGGCTGGCATTGGGAAAACACTGCTC
ACTCAGAAGTTCAGTCTGGACTGGGCTGAAGGCAAAGCCCACCAGGACGTCCAGCTGCTG
TTCCCCTTCTCTTTCAGAGCACTCAATGTGCTGAAGGACAGGAGCTTCAGCCTGGTGCAG
CTGCTCCATCACTTCTTCAGAGGAACAGAAGAAGTGCGTCGCTTTGAAGATCTGCAGCTG
CTCTTCATCTTGGACGGTCTAGACGAGTGCAGACTTCCTCTGGACTTTAGCCGGACCCGG
GTCCTGACGGAGCCCACAGAGAGCGCCTCAGTGGAGGAGCTGCTGGTGAACCTCATCAGG
GGGAGCCTACTTCCCTCCGCTCGCCTCTGGATAACCACACGCCCCGCGGCGGCCAATGAG
ATCCCTGCTGAGTGCGTCTCCATGGTGACAGAGGTGCGAGGGTTCAGCGACGAACAGAAG
GAGCAGTACTTCAGGAACAGGTTCAGAGACGAGCAGCAGGCCACAGCCGTCATCTCCCAC
ATTAAGACCATCGACAGCCTGTACATCATGTGCTACATCCCACTCTTCTGCTGGATCCTC
TCTGTCGTTTTACAGAAGCTTCTGGAGCAAACAGAGAAACCAAAGCTGCCCAAGACTCTG
ACTGAGATGTACGTCCACTTCCTGGTGGTGCAGGCCAAAGTCAAGAACATCAAGTTTCAT
GAGGGAACAGGAGCAGACCTTCACTGGACTCCGGAGACCAGGGAGATGGTGCGATCTCTG
GGAAAACTGGCCTTTGAGCAGCTGCAGAAAGGCAACCTGATCTTCTACGAGAGTGACCTG
AGCGAGTGTGGGCTGGACGCTGAGGAGATTGCTCGTTACTCTGGAGTCTTCACACAGGGC
TTTAGAGAGGAGCCAGGCCTTTACGAGGACAAGGTCTACTGCTTTATCCACCTGAGTGTG
CAGGAGTTTCTGGCTGCTCTTCACGTCCATCAGACCTTCGTTGACACTGGAGTCAACCTT
CTCTCAGAAGAACAATTTACTGGTAGATCTGACCTGATGATTCTCCATCGCTCTGCAGTG
GACCAGGCCTTGCAGAGTCCAAACGGACACCTGGACTTGTTCCTGCGCTTCCTCCTGGGT
CTTTCACTGCCGACCAATCACAGCCTTCTCCAAGGTCTGCTGACACAGACGGGAAGTAGC
TCCCAGACCAATCAGAAAACAGCTGAGTACATCAAGCAGAAGCTGAGTGAGGGAGTGTCT
GCAGAGAGAAGCATGAACCTGCTCCACTGTTTGAATGAACTGAATGATGGTTCTCTGGTG
GAGCAGGTCCAATGGTACCTGAGCTCAGGACGTCTGTCTGAAGGTGGACTGTCACCTGCT
CAGTGGTCAGCTCTGGCCTTCATCTTACTGTCATCAGAAGAAGCTCTGGAGCAGTTTGAG
CTGAAGAAATACTCTGCTTCAGAAGAGGCTCTGCTGAGGCTGCTGCCAGTGGTCAAAGCC
TCCGACAAAGCTCTG

>NEME_392:1530665-1532103_neg_onlyNACHT
AGTGCTTTCCTCTGTTTTTTAGGTGAAGACGGCCTCCTGGAGGAGTACCAGAAAACATTA
AAGCCATCACTGAAACAGAAATATGAGCCGCTTAGCGAAGGTCAGGGGACACAAAGCATC
AGCTTGTATCTGACAGAAGGTCTGAGGGGAGAGCTCAATCAAATGGAACAGACTTTGACC
AAACAGAAGTCTCCACAGTCTCCCATCGACTGCACAGATCTTTTCAGTCCAGGCAGAGGT
GCTTCTGTCCGGACGGTCCTCACCACAGGACCCGGCGGTGTGGGGAAAAGTGTCCTGGTT
CAGAGGAGCATCGTAGACTGGTGTGAGGACAGGGCTCTGCAGCACATTCAGCTGCTCTGC
CCTCTGCCTTTCTCACAGCTCAACCTCCTCCAGCAGCAGAACTTGAGTCTGATGGAGCTC
CTGCAGACCTTCTGTCCAGGGCTGAGAGAGTCCGGCCTCACAGACCTGTCCCACTACAGA
CTGCTCTTCATTCTGGATGGACTGGACCAGTGCAGGCTGCCCCTGGACTTCTCCATTAAG
CACAAATGCTCTGACGCTGAAGCTCCGATGCCAGTGGGCGCCTTACTGACCAACCTGATG
TTGGGGAACCTTCTGCCTGACGCCCAGCTGTGGATCACCTGTCGCCCCACGGCCGCCCGC
TCCATCCCCCCCACACTGATCCACCGAGTGAGCGAGGTCCGAGCTTCAACAGCCGTCAGC
AGGAGGATTACTTCCTCCAGAACATCCAGGATGAGGACCAGGCCCGAAGAGTCTTAGCCA
AAGTCCGCTCCTGTGCTCCTCTCCACAGCATGTGCCACCTCCCACTGTTCTGCTCCATCA
CAGCCTCAGACTGTGACACCAGCTCCATGACTCAGATGTTCCTCCACTTCCTCTCGTGTC
ACATGACCAACATGCAGCACAAATACAGCCTCCACCACAGCAGAGTCTCCACAGTGATCC
GGTCTCTGTCCAAACTGGCTCATCAGCTGCTGCAGAGAGGAGAGCTGCTGTTCCATGAGG
ACCATGTGAGAGCGTGTGGTGCTGAGGTCCGAGAGGCGCTGGTTTACTCGGGCCTGTGCA
CTCAGGTGTTCAGAGAGGACGGCTGTGGGGGACACTGGAGCTTCAGCTTTGTCCATCTGT
CCATGCAGGAGTTTCTGGCTGCGCTGTTCGTCCACACGTCCCTCTGTGGAGACAGGGAGG
ACCTGCCTGGAGCTCTGAGGAACCACCCCCTGACCCTGCAGTTTCTGCTGGAGCTGTCCA
TGGACTCCAGTCCGTCTCTGCTCACACGGATGGACACACAGAGAGGCTGCAGCGATGAGA
ATCTCAAACAGACTCCAAGAGAAGATCAGCTGCTGCTCAGAGCTGTGCAGGTGAAGCATT
GGGCGAGGGAAACTTACAACGGACATCATAATGCACTTTTTAAGCTTTTAATCATTTTG

>NEME_392:1563443-1564879_neg_onlyNACHT
AGTGCTTTCCTCTGTTTTTTAGGTGAAGACGGCCTCCTGGAGGAGTACCAGAAAACATTA
AAGCCATCACTGAAACAGAAATATGAGCCGCTTAGCGAAGGTCAGGGGACACAAAGCATC
AGCTTGTATCTGACAGAAGGTCTGAGGGGAGAGCTCCATCAGATGGAACAGACTTTGACC
AAACAGAAGTCTCCACAGTCTCCCATTGACTGCACAGATCTTTTCAGTCCAGGCAGAGGT
GCTTCTGTCCGGACGGTCCTCACCACAGGACCCGGCGGTGTGGGGAAAAGTGTGCTGGTT
CAGAGGAGCATTGTGGACTGGTGTGAGGACAGGGCTCTGCAGCACATTCAGCTGCTCTGT
CCTCTGCCTTTCTCACAGCTCAACCTCCTCCAGCAGCAGAGCTTGAGTCTGATGGAGCTC
CTGCAGACCTTCTGTCCAGGGCTGAGAGAGTCTGGCCTCACAGACCTGTCCCACTACAGA
CTGCTCTTCATTCTGGACGGGCTGGACCAGTGCAGGCTGCCCCTGGACTTCTCCATTAAG
CACAAATGCTGTGACGCTGAAGCTCCGATGCCAGTGGGCGCCTTACTGACCAACCTGATG
TTGGGGAACCTTCTGCCTGACGCCCAGCTGTGGATCACCTGTCGCCCCACGGCCGCCCGC
TCCATCCCCCCCACACTGATCCACCGAGTGAGCGAGGTCCGAGGCTTCAACAGCCGTCAG
CAGGAGGATTACTTCCTCCAGAACATCCAGGATGAGGACCAGGCCCGAAGAGTCTTAGCC
AAAGTCCGCTCCTGTGCTCCTCTCCACAGCATGTGCCACCTCCCACTGTTCTGCTCCATC
GCAGCCTCAGACTGTGACACCAGCTCCATGACTCACATGTTCCTCCACTTCCTCTCGTGT
CACATGACCAACATGCAGCACAAATACGGCCTCCACCACAGCAGAGTCTCCACAGTGATC
CGGTCTCTGTCCAAACTGGCTCATCAGCTGCTGCAGAGAGGAGAGCTGCTGTTCCATGAG
GACCATGTGAGAGCGTGTGGTGCTGAGGTCCGAGAGGCGCTGGTTTACTCGGGCCTGTGC
ACTCAGGTGTTCAGAGAGGACGGCTGTGGGGGACACTGGAGCTTCAGCTTTGTCCATCTG
TCCATGCAGGAGTTTCTGGCTGCGCTGTTCGTCCACACGTCCCTCTGTGGAGACAGGGAG
GACCTGCCTGGAGCTCTGAGGAACCACCCCCTGACACTGCAGTTTCTGGAGCTGTCCATG
GACTCCAGTCCGTCTCTGCTCACACGGATGGACACACAGAGAGGCTGCAGCGATGAGACT
CTCAAACAGACTCCAAGAGAAGATCAGCTGCTGCTCAGAGCTGTGCAGGTGAAGCATTGG
GCGAGGGAAACTTACAACGGACATCATAATGCACTTTTTAAGCTTTTAATCATTTTG

>NEME_392:1581016-1582356_neg_onlyNACHT
ACAAACAAAAAAGGAATCATTTATAAAAAATACAGAAGTTGTTTAGAATATGTTTATGTTA
ATGTGTTTCTTCTTTCCACAGGTCAGTGTGGCCTCCTGGCAGAGTACAGCAGAAAGTTAAA
GTCATTTCTGAAACATAGGTATAAACGCCGCAGTGAAGGGACACAGAGCATCAGCTTGTAT
CTGACAGAAGGTCTGAGGGGAGAGCTCCATCAGATGGAACAGACTTTGACCAAACAGAAGT
CTCCACAGTTTCCCATCGACTGCACAGATCTTTTCAGTCCAGGCAGAGGTGCTTCTGTCCG
GACGGTCCTCACCACAGGACCCGGCGGTGTGGGGAAAAGTGTCCTGGTTCAGAGGAGCATC
AGAGACTGGTGTGAGGACAAGGCTCTGCAGCACATTCAGCTGCTCTGCCCTCTGCCTTTCT
CACAGCTCAACCTCCTCCAGCAGCAGAACTTGAGTCTGATGGAGCTCCTGCAGACCTTCTG
CCCAGGGCTGAGAGAGTCTGGCCTCACAGACCTGTCCCACTACAGACTGCTTATCATTCTG
GATGGACTGGACCAGTGCAGGCTGCCCCTGGACTTCTCCATTCAGCACAAATGCTGTGACG
CTGAAGCTCCAATGCCAGTGGGCGCCTTACTGACCAACCTGATGTTGGGGAACCTTCTGCC
TGACGCCCAGCTGTGGATCACCTGTCGCCCCACGGCCGCCCGCTCCATCCCCCCCACACTG
ATCCACCGAGTGAGCGAGGTCCGAGGCTTCAACAGCCGTCAGCAGGAGGATTACTTCCTCC
AGAACATCCAGGATGAGGACCAGGCCCGAAGAGTCTTAGCCAAAGTCTGCTCCTGCGCTCC
TCTCCACAGCATGTGCCACCTCCCACTGTTCTGCTCCATCACAGCCTCAGACTGTGACACC
AGCTCCATGACTCAGATGTTCCTCCACTTCCTCTCGTGTCACATGACCAACATGCAGCACA
AATACGGCCTCCACCACAGCAGAGTCTCCACAGTGATCCGGTCTCTGTCCAAACTGGCTCA
TCAGCTGCTGCAGAGAGGAGAGCTGCTGTTCCATGAGGACCATGTGAGAGCGTGTGGTGCT
GAGGTCCGAGAGGCGCTGGTTTACTCGGGCCTGTGCACTCAGGTGTTCAGAGAGGACGGCT
GTGGGGGACACTGGAGCTTCAGCTTTGTCCATCTGTCCGTGCAGGAGTTTTTAGCTGCGCT
GTTCGTCCACACGTCCCTCTGTGGAGACAGGGAGGACCTGCCTGGAGCTCTGAGGGACCAC
CCCCTGACACTGCAGTTTCTGCTGGAGCTGTCCATGGACCCCAGTGTGTCTCTGCTCCCA

>NEME_401:21896-23577_neg
GATCAGGGAGAAACTTGTCCTTTGTACTTACACTTATTCATGTCACAGCGCCTCCTCCTGG
TGAGACGGACGTTCTGTTTTCAGGAGGTTTTGTTTGACCTTAAGTGTTGTGTGAAACTGAG
CCTTATCAGCCCAAAACAAGGTTTACACTTTAGTCCTAAATCAAACATGTGTGAATGAGCC
TTAAATGTTTCTCTGACCCACAGACTCTGTCCGTCTGTAAACTCCTGTTCATCTTTGACGG
CCTCGACGAGAGCAGACTGTCTCTGGACTTCAGCTGTGAGCTCATCTCTGAGGTCACACAG
AGGACAGAGGTGGGCGTACTGTTGGTGAACCTCATCAGAGGCGCTCTGCTTCCTCACGCCC
TTATATGGATCACCTCCCGCCCAGCGGCGGCCCATCAGATCCCAGCGCGGTGCGTGCACAG
AGTCACGGAGGTCAGGGGCTTCATCACTGACCCACAGAAGGAGCAGTACTTCAGGAAGAGG
TTCTCAGATGAAGAGCAGCTTCAAACAGTCCTGTCCCTCCTCAGAACCTCCCGCAGCCTCC
ACAACATGAGCCAGATCCCAGTCTTCTGCTGGATCACCTCCACAGTCCTGGACCACGTGTT
GAGAACCCATCAGAGCGGACCACTGCCCCAGACCCTCACAGACATGTACGCACACTTCCTG
TTGGTGCAGACGCACAGGAAGAGGAAGTACGAAGCAGGAGATCAGGACAGAGCAGAGAAGA
AGATTCTTAGAACAACTCATGATGGTTCAGTTAGGTCTGATGACAAGGTGAAGAAGAGTTT
GTGGAAGGGTTTTGTTCAGAAGTTAATGCCTAAGAAAAAACAAACCCCTAATAACCAGGAA
ATGAGTGTACAGACGCTGACAGAGAAGGTTCAAGAGGTCAGGTCTGAGACATGGGGCTGAC
AGAGGCCGACACAGAGCTGCTCCTGAAGCTGGGGAGACTGGCCTTTGAGCATCTGCAGACA
GGAAACATCATGTTCTACCAAGAAGACCTGGAGCAGGTGGGTCTGGACCTGAGTGAGGCCT
CGGTGTACTCCGGACTCTGCACTGAGATCTTCAAACGAGAGAGTGTCTTCAACCAGTCAGT
CTACTGCTTCATCCACCTGAGCGTGCAGGAGTTTCTGGCAGCCGTTTACCTGCACCACTGC
TTCAAGAACAACCAGGAGGTGGTCAGGGAGTTTCTTTATGGAAGTGAAGGAACCGTCTCAG
GGTTAAGTCAAATGAGTTCCTCAGAAAAGCTCTTGTAAAGTCCCTGCAGAGTCCAAACGGC
CACTTGGACCTGTTGTGCGGTTCCTTCATGGCCTCAGTCTGGAGTCCAACCACAGACTTTT
AGGAGCTCTGCTGAGTCCAATCGACCAATCAGAAATCACAGAAGTCATTAAAAACCTTAAA
GAGATGAGCTCAGAGGAAGTCTCTCCCGACAGAAGCATCAACATCTTCCACTGTCTGATGG
AGCTGAAGGACCAGTCTGTGCAGCAGCAGATCCAGGACTTCCTGAAGTCTGGAGGTGGATC
TAAGGAGGAACTGTCTGTGATCCAGTGCTCGGCTCTGGCCTACATGCTGCAGATGTCAGAG
CAGGTCCTGGAGGAGCTGGACCTAAACAAGTACGACACGTCTGATCAGGGTAAACTGAGAC
TGATCCCAGCGGTGAGGAACTGCAGGAAGGCTGTG

>NEME_401:30967-31542_neg
ACATTTTCTTTGATATGTGATATTTGTACAGCTCTGTGTCCAGGTGAAGGTCGGCAGAAGG
TTCTGAAGGACCATAAGCAGAGCCTGAGCAGCAGATGTGAGAGTGTGACAGAGGGAAGTGA
AGAATCAGGAGATACTCTTCTGAACAGCATCTTCACTGAGCTGTACATCACAGAGGGCCTC
AGTGAAGAGGCCAGAGCCCAACCTGAGGAGAGGAGTCTGGAGACACAGTCCAAGAAGAAGG
AGGTCCAGGAGATCACCATCAGGTGCCAAGACATCTTTAAAGCTCTGCCCCCTGAGCAGCA
GCAGGGGGCGCTGCAGCAGGGCTCCATCAGAGCCGTGCTGACTGTGGGCGTGGCTGGAGTG
GGGAAGACCTTCTCAGTCCTGAAGTTCTGTCTGGACTGGGCCCAGGGCTCAGAGAACCAGG
AGCTGCAGCTGGTGGTGCCACTGTCCTTCAGAGAGATGAACCTGGTCAGAAGGGGGCGCTA
CAGTCTGATGGAGCTGATCCAAGTGTTCCATCCAGTGCTGGATCCACAGGTCACTCTCATT
TATATAAAGCTTTACTTTCTGAGGAGT

>NEME_402:122582-123920_neg
ATGAGCCTTAAATGTTTCTCTGACCCACAGACTCTGTCCGTCTGTAAACTCCTGTTCATCT
TTGACGGCCTCGACGAGAGCAGACTGTCTCTGGACTTCAGATGTAAACGCATCTCTAAGGT
CACACAGAGGACAGAGGTGGGCGTACTGTTGGTGAACCTCATCAGAGGCGCTCTGCTTCCT
CACGCCCTTATATGGATCACCTCCCGCCCAGCGGCGGCCCATCAGATCCCAGCGCGGTGCG
TGCACAGAGTCACGGAGGTCAGGGGCTTCATCACTGACCCACAGAAGGAGCAGTACTTCAG
GAAGAGGTTCTCAGATGAAGAGCAGCTTCAAACAGTCCTGTCCCACCTCAGAACCTCCCGC
AGCCTCCACAACATGAGCCAGATCCCAGTCTTCTGCTGGATCACCTCCACAGTCCTGGACC
ACGTGTTGAGAACCCATCAGAGCGGACCACTGCCCCAGACCCTCACAGACATGTACGCACA
CTTCCTGTTGGTGCAGACGCACAGGAAGAGGAAGTACAAACAGACACAAACAGAGGTCAGG
TCTGAGACAGCGGGGCTGACAGAGGCCGACACAGAGCTGCTCCTGAAGCTGGGGAGACTGG
CCTTTGAGCATCTGCAGACAGGAAACATCATGTTCTACCAAGAAGACCTGGAGCAGGTGGG
TCTGGACCTGAGCGAGGCCTCGGTCTACTCCGGACTCTGCACTGAGATCTTCAAACGAGAG
AGTGTCTTCAACCAGTCAGTCTACTGCTTCATCCACCTGAGCGTGCAGGAGTTTCTGGCAG
CCGTTTACCTGCACCACTGCTTAGAGAACAACATGAAGGTGGTCACGGAGTTTCTTTATGG
AAGGAAATGGACAGTCTCAGAGTTGAGTCCAAAAGAGTTCCTCAGAGAAACTCTTGTAAAG
TCCCTGCAGAGTCCAAACGGCCACCTGGACCTGTTTGTGCGGTTCCTTCATGGCCTCAGTC
TGGAGTCCAACCACAGACTTTTAGGAGCTCTGCTGAGTCCAATCGACCAATCAGAAATCAC
ACAAGTCATTTATTACCATACAGAGATGAACACAGAGAAAGTCTCTCCCGACAGAAGCATC
AACATCTTCCACTGTCTGATGGAGCTGAAGGACCAGTCTGTGCAGCAGCAGATCCAGAACT
TCCTGAAGTCTGGAGGTCGATCTAAGGAGAAACTGTCTGAGATCCAGTGCTCGGCTCTGGC
CTACATGCTGCAGATGTCAGAGCAGGTCCTGGAGGAGCTGGACCTAAAGAAGTACGACACG
TCTGATCAGGGTAAACTGAGACTGATCCCAGCGGTGAGGAACTGCAGGAAGGCTGTGT

>NEME_402:132473-133354_neg
ACGGCGTCTGACGTCGGGGATGGGCCGACGGTGAGGGAGGAGAGAGAAATGTTTTATAGGT
CAATTGGTAAAGGTGAACCTGCACTGCTACATAAAAATCAGTCAGTGATTGATTGTAACAA
ATGTGATGTTAAAGACGTGCTCAGTGCTGTGTGTTTGTGTCACAGAGAAACAGAGTCAGAG
CAGGACGCCTGGCCTCAGTGTGGAGACACAGGCAACAGTCCTGACCAGTGGGTTCAAGGCC
CTGCACCAGGTGAGTCTGCTCAGTCTGAGACTCATGAACTACAGCAGGGAATAAGAGACCT
GTTCATCAACATTAACAGGTGTCTGCCTCCTCTGTGTCCAGGTGAAGGTCTCCAGAAGGTT
CTGAAGGACCATAAGCAGAGCCTGAGCAGCAGATGTGAGAGTGTGACAGAGGGAAGTGAAG
AATCAGGAGATAGAACTCTTCTGAACAGCATCTTCACTGAGCTGTACATCACAGAGGGCCT
CAGTGAAGAGGCCAGAGCCCAACCTGAGGAGAGGAGTCTGGAGACACAGTCCAAGAAGAAG
GAGGTCCAGGAGATCACCATCAGGTGCCAGGACATCTTTAAAGCTCTGCCCCCTGAGCAGC
AGCAGGGGGCGCTGCAGCAGGGCTCCATCAGAGCCGTGCTGACTGTGGGCGTGGCTGGAGT
GGGGAAGACCTTCTCAGTCCTGAAGTTCTGTCTGGACTGGGCCCAGGGCTCAGAGAACCAG
GAGCTGCAGCTGGTGGTGCCACTGTCCTTCAGAGAGATGAACCTGGTCAGAAGGGGGCGCT
ACAGTCTGATGGAGCTGATCCAAGTGTTCCATCCAGCGCTGGATCCACAGGTCACTCTCAT
TTATATAAAGCTTTACTTTCTGAGGAGT

>NEME_402:211215-212552_neg
ATGAGCCTTACATGTTTCTCTGACCCACAGACTCTGTCCGTCTGTAAACTCCTGTTCATCT
TTGACGGCCTCGACGAGAGCAGACTGTCTCTGGACTTCAGCTGTGAGCTCATCTCTGAGGT
CACACAGAGGACAGAGGTGGGCGTACTGTTGGTGAACCTCATTAGAGGCGCTCTGCTTCCT
CACGCCCTTATATGGATCACCTCCCGCCCAGCGGCGGCCCATCAGATCCCAGCGCGGTGCG
TGCACAGAGTCACGGAGGTCAGGGGCTTCATCACTGACCCACAGAAGGAGCAGTACTTCAG
GAAGAGGTTCTCAGATGAAGAGCAGCTTCAAACAGTCCTGTCCCACCTCAGAACCTCCCGC
AGCCTCCACAACATGAGCCAGATCCCAGTCTTCTGCTGGATCACCTCCACAGTCCTGGACC
ACGTGTTGAGAACCCATCAGAGCGGACCACTGCCCCAGACCCTCACAGACATGTACGCACA
CTTCCTGTTGGTGCAGATGCACAGGAAGAGGAAGTACAAACAGACACAAACAGAGGTCAGG
TCTGAGACATGGGGGCTGACAGAGGCCGACACAGAGCTGCTCCTGAAGCTGGGGAGACTGG
CCTTTGAGCATCTGCAGACAGGAAACATCATGTTCTACCAAGAAGACCTGGAGCAGGTGGG
TCTGGACCTGAGCGAGGCCTCGGTCTACTCCGGACTCTGCACTGAGATCTTCAAACGAGAG
AGTGTCTTCAACCAGTCAGTCTACTGCTTCATCCACCTGAGCGTGCAGGAGTTTCTGGCAG
CCGTTTACCTGCACCACTGCTTAGAGAACAACCAGGAGGTGGTCAGGGAGTTTCTTTATGG
AAGTGAAGGAACAGTCTCAGAGTTAAGTCCAAATGACTTCCTCAGAAAAGCTCTTGAAAAG
TCCCTGCAGAGTCCAAACGGTCACCTGGACCTGTTTGTGCGGTTCCTTCATGGCCTCAGTC
TGGAGTCCAACCACAGACTTTTAGGAGCTCTGCTGAGTCCAATCGACCAATCAGAAATCAG
AGAAGTCAATAAAAACCTTACAGAGATGAACACAGAGAAAGTCTCTCCCGACAGAAGCATC
AACATCTTCCACTGTCTGATGGAGCTGAAGGACCAGTCTGTGCAGCAGCAGATCCAGGACT
TCCTGAAGTCTGGAGGTGGATCTGCGGAGAAACTGTCTGAGATCCAGTGCTCGGCTCTGGC
CTACATGCTGCAGATGTCAGAGCAGGTCCTGGAGGAGCTGGACCTAAACAAGTACAGCACG
TCTTATCTGGGTAAACTGAGACTGATCCCAGCGGTGAGGAACTGCAGGAAGGCTGTG

>NEME_402:215376-216164_neg
ACTGTGCTTTATATTTGTGATTGTAACAAATGTGATGTTAAAGACGTGCTCAGTGCTGTGT
GTTTGTGTCACAGAGAAACAGAGTCAGAGCAGGACGCCTGGCCTCAGTGTGGAGACACAGG
CAACAGTCCTGATCAGTGGGTTCAAGGCCCTGCACCAGGTGAGTCTGCTCAGTCTGAGACT
CATGAACTACATCAGGGAATAAGAGACCTGTTCATCAACATTAACAGGTGTCTGCCTCCTC
TGTGTCCAGGTGAAGGTCTCCAGAAGGTTCTGAAGGACCATAAGCAGAGCCTGAGCAGCAG
ATGTGAGAGAGTGAGAGAGGGAAGTGAAGAATCAGGAGATAGAACTCTTCTGAACAGCATC
TTCACTGAGCTGTACATCACAGAGGGCGTCAGTGAAGAGGCCAGAGCCCAACCTGAGGAGA
GGAGTCTGGAGACACAGTCCAAGAAGAAGAAGGTCCAGGAGATCACCATCAGGTGCCAGGA
CATCTTTAAAGCTCTGCCCCCTGAGCAGCAGCAGGGGGCGCTGCAGCAGGGCTCCATCAGA
GCCGTGCTGACTGTGGGCGTGGCTGGAGTGGGGAAGACCTTCTCAGTCCTGAAGTTCTGTC
TGGACTGGGCCCAGGGCTCAGAGAACCAGGAGCTGCAGCTGGTGGTGCCACTGTCCTTCAG
AGAGATGAACCTGGTCAGAAGGGGGCGCTACAGTCTGACGGAGCTGATCCAAGTGTTCCAT
GCAGCGCTGGATCCACAGGTCACTCTCATTTATATAAAGCTTTACTTTCTGAGGAGT

>NEME_402:407923-409404
ATGAGCCTTAAATGTTTCTCTGACCCACAGACTCTGTCCGTCTGTAAACTCCTGTTCATC
TTTGACGGCCTCGACGAGAGCAGACTGTCTCTGGACTTCAGCTGTGAGCTCATCTCTGAG
GTCACACAGAGGACAGAGGTGGGCGTACTGTTGGTGAACCTCATCAGAGGCGCTCTGCTT
CCTCACGCCCTTATATGGATCACCTCCCGCCCAGCGGCGGCCCATCAGATCCCAGCGCGG
TGCGTGCACAGAGTCACGGAGGTCAGGGGCTTCATCACTGACCCACAGAAGGAGCAGTAC
TTCAGGAAGAGGTTCTCAGATGAAGAGCAGCTTCAAACAGTCCTGTCCCACCTCAGAACC
TCCCGCAGCCTCCACAACATGAGCCAGATCCCAGTCTTCTGCTTGATCACCTCCACAGTC
CTGGACCACGTGTTGAGAACCCATCAGAGCGGACCACTGCCCCAGACCCTCACAGACATG
TACGCACACTTCCTGTTGGTGCAGATGCACAGGAAGAGGAAGTACAAACCACTGCACAGG
AAGAGGAAGTACAAACAGACACAAACAGAGGTCAGGTCTGAGACATGGGGGCTGACAGAG
GCCGACACAGAGCTGCTCCTGAAGCTGGGGAGACTGGCCTTTGAGCATCTGCAGACAGGA
AACATCATGTTCTACAGAGAAGACCTGGAGCAGGTGGGTCTGGACCTGAGCGAGGCCTCG
GTCTACTCCGGACTCTGCACTGAGATCTTCAAACGAGAGAGTGTCTTCAACCAGTCAGTC
TACTGCTTCATCCACCTGAGCGTGCAGGAGTTTCTGGCAGCCGTTTACCTGCACCACTGC
TTAGAGAACAACCAGGAGGTGGTCAGAGAGTTTCTTGGCTTCAGTGAGGATGAAGAGGGA
GATGAGGATGAAGAGAGAGATGAGGATGAAGAGAGAGATGAGGATGAAGAGGGAGATGAG
GATGAAGAGGGAGATGAGGATGAAGAGGGAGATGAGGATGAAGGAGGCGAAGGAACAAGC
TCAAGTCCAAATAAGTTCCTCAGAGCATCTCTTGAAAAGTCCCTGCAGAGTCCAAACGGC
CACCTGGACCTGTTTGTGCGGTTCCTTCATGGCCTCAGTCTGGAGTCCAACCACAGACTT
TTAGGAGCTCTGCTGAGTCCAATCGACCAATCAGAAATCACAGAAGTCATTACAACCTTA
AAGAGATGAACTCATGGGACGTCTCTCCCGACAGAAGCATCAACATCTTCCACTGTCTGA
TGGAGCTGAAGGACCAGTCTGTGCAGCAGCAGATCCAGGACTTCCTGAAGTCTGGAGGTG
GATCTAAGGAGGAACTGTCTGATATCCAGTGCTCGGCCTCTGGCCTACATGCTGCAGATG
TCAGAGCAGGTCCTGGAGGAGCTGGACCTAAAGAAGTACAACACGTCTCGTCAGGGTAAA
CTGAGACTGATCCCAGCGGTGAGGAACTGCAGGAAGGCTGTG

>NEME_403:43471-44049
ACATTTTCTTTGATATGTGATATTTGTACAGCTCTGTGTCCAGGTGAAGGTCTCCAGAAG
GTTCTGAAGGACCATAAGCAGAGCCTGAGCAGCAGATGTGAGAGAGTGACAGAGGGAAGT
GAAGAATCAGGAGATAGAACTCTTCTGAACAGCATCTTCACTGAGCTGTACATCACAGAG
GGCCTCAGTGAAGAGGCCAGAGCCCAACCTGAGGAGAGGAGTCTGGAGACACAGTCCAAG
AAGAAGGAGGTCCAGGAGATCACCATCAGGTGCCAGGACATCTTTAAAGCTCTGCCCCCT
GAGCAGCAGCAGGGGGCGCTGCAGCAGGGCTCCATCAGAGCCGTGCTGACTGTGGGCGTG
GCCGGAGTGGGGAAGACCTTCTCAGTCCTGAAGTTCTGTCTGGACTGGGCCCAGGGCTCA
GAGAACCAGGAGCTGCAGCTGGTGGTGCCACTGTCCTTCAGAGAGATGAACCTGGTCAGA
AGGGGGCGCTACAGTCTGACGGAGCTGATCCAAGTGTTCCATCCAGCGCTGGATCCACAG
GTCACTCTCATTTATATAAAGTTTTACTTTCTGAGGAGT

>NEME_403:53616-55034
ATGAGCCTTAAATGTTTCTCTGACCCACAGACTCTGTCCGTCTGTAAACTCCTGTTCATC
TTTGACGGCCTCGACGAGAGCAGACTGTCTCTGGACTTCAGCTGTGAGCTCATCTCTGAG
GTCACACAGAGGTCTGAGGTCTGCGTACTGTTGGTGAACCTCATCAGAGGCGCTCTGCTT
CCTCACGCCCTTATATGGATCACCTCCCGCCCAGCGGCGGCCCATCAGATCCCAGCGCGG
TGCGTGCACAGAGTCACGGAGGTCAGGGGCTTCATCACTGACCGACAGAAGGAGCAGTAC
TTCAGGAAGAGGTTCTCAGATGAAGAGCAGCTTCAAACAGTCCTGTCCCTCCTCAGAACC
TCCCGCAGCCTCCACAACATGAGCCAGATCCCAGTCTTCTGCTGGATCACCTCCACAGTC
CTGGAGCACGTGTTGAGAACCCATCAGAGCGGACCACTGCCCCAGACCCTCACAGACATG
TACGCACACTTCCTGTTGGTGCAGACGCACAGGAAGAGGAAGTACGAAGCAGGAGATCAG
GACAGGGCAGAGAAGAGTCTTAGAACAACTCATGATGGTTCAGTTAGGTCTCATGACAGG
ATGAAGAAGAGTATTGTTCAGAAGTTTAGACCTAAGACATGGGGGCTGACACAGGCCGAC
ACAGAGCTGCTCCTGAAGCTGGGGAGACTGGCCTTTGAGCATCTGCAGACAGGAAACATC
ATGTTCTACCAAGAAGACCTGGAGCAGGTGGGTCTGGACCTGAGTGAGGCCTCGGTCTAC
TCTGGACTCTGCACTGAGATCTTCAAACGAGAGAGTGTCTTCAACCAGTCAGTCTACTGC
TTCATCCACCTGAGCGTGCAGGAGTTTCTGGCAGCCGTTTACCTGCACCACTGCTTTAAG
AACAACCAGGAGGTGGTCAGGGAGTTTCTTTATGGAAGTGAAGGAACAGTCTCAGAATTA
AGTCCAAATGAGTTCCTCAGTAAAGCTCTTGAAAAGTCCATGCAGAGTCCAAACGGCCAC
CTGGACCTGTTTGTGCGGTTCCTTCATGGCCTCAGTCTGAAGTCCAACCACAGACTTTTA
GGAGCTCTGCTGAGTCCAATCGACCAATCAGAAATCACAGAAGTCATTAAAAACCTTAAA
GAGATGAACACAGAGAAAGTCTCTCCCGACAGAAGCATCAACATCTTCCACTGTCTGATG
GAGCTGAAGGACCAGTCTGTGCAGCAGCAGATCCAGGACTTCCTGAAGTCTGGAGGTGGA
TCTAAAGAGGAACTGTCTGAGATTCAGTGCTCGGCTCTGGCCTACATGCTGCAGATGTCA
GAGCAAGTCCTGGAGGAGCTGGACCTAAACAAGTACAACACGTCTCCTCAGGGTAAACTG
AGACTGATCCCAGCGGTGAGGAACTGCAGGAAGGCTGTG

>NEME_414:82736-84844_neg
GCTCTTTCTGCAAATGCTGCTTTAAACTCTTAACCAATTCAGTTTCACCCAAATCTAAAA
GCTTTTTCGAGCCTACAGGCCAGTGTAACGCCTTATTTGAAAGCCCTACGAAACGGATCT
AAGATTTTTTTCCTTGTGTTATCACCACATTTTGCCATATTTTTGGTGCGTTTTTGCTGC
TTTTTCATGTTTTTCCAAGAAGCTTTTAGATTTGGGTAAAGTTGAGCTGGAGTTAAAGCG
CTCGGTTACGGTGTGGGGTTAAGAGGTTTTAAACTAATTTCTCTTCACTCTCCAGGACAA
ACCGCCGCCAGATGTGGACGTAAACTCAAGGCTCATCTGCGGCGGAGGTTCAGTCAGGTG
TCTGAGGGCGTGGCCACCGCAGCAGGCCCCGCCCCCCTGCAGCAGATGTACACAGAGCTT
TACATCACCGAGGGCGGGGCCACGGAGGCCAATCAGGAGCACGAGGTCAGGCAGATCGGG
GCGCACCGACTGAGCCACGCAGTGAGGCCGCTGAGCCTCGAGGACCTCTTTAAAGGACAG
TCAGGGACGATCAGGGAGGGTTCCCCTGAGGTCAGGGAGGGTTCCCCTGCGGTTAGGGCG
GTGATGACGATGGGCGTGGCCGGCGTGGGGAAGACTGTACTGACTCAGAAGGTCAGTCTG
GACTGGGCTGAGGGCAAAGCTCATCAGGACGTCCAGCTGCTGTTCCCGTTCTCCTTCAGA
GAGCTCAATGTGCTGAAGGACAGAAGGTTCAGTTTGCTGCAGCTGCTCCAGCACTTCTTC
CGTCAAACCAAAGGTCTCCACAGCTTTGACGACCTGCAGCTTCTCTTCATCCTGGACGGT
CTGGACGAGTGCAGACTTCCTCTGGACTTCAGCCGGACCCGGGTCCTGACGGAGCCCACA
GAGAGCGCCTCAGTGGAGGAGCTGCTGGTGAACCTCATCAGGGGGAGCCTGCTTCCCTCC
GCTCGCCTCTGGATAACCACACGCCCCGCGGCGGCCAATCAGATCCCTGCTGAGTGCGTC
TCCATGGTGACGGAGGTGCGAGGGTTCAGCGACCCACAGAAGGAGCAGTACTTCAGGAAG
AGGTTCAGAGACGAGCAGCAGGCCACAGCCGTCATCTCCCACATCAAGAGCGTCCGCAGC
CTCTTCATCATGTGCTACATCCCCGTCTTCTGCTGGATCCTCTCCAACGTCCTGGAGAAC
CTCCTGAGGATCACAGAGGAACCAGAGCTGCCTCGCACCCTTACCAACCTCTACATCCAC
CTGCTGGTGGTGCTGCTCAAGCAGAAGAATGTCAAATACGACGGCAAACTGGAGTCGGCT
CCGGTCTGGACTCCAGAGAACCTGTGGATGGTGAAGGCTCTGGCAAAGCTGGCCTTCGAG
CAGCTGCAGAAAGGAAACCTGATCTTCTACGAGTCCGACCTGAGCGAGTGTGGACTAGAC
GCTTCACTTTACTCTGGACTGTTGACCGAGATCTTCAGAGAGGAGTCAGGCCTGTACCGG
GACAAGGTCTACTGCTTCATCCATCTGAGTGTGCAGGAGTTCCTGGCTGCTCTCCACGTC
CATCAAACCTTCATCCTCACGGGCTCCAACCTGCTGCTGGAGACACGGCCGGCTCCGAAC
CCAGGCAGAGTGAGGAGCATGAAGCTTCACCCTGAGGCTCTTCACTGCTCCGCTGTGGAC
CAGGCCTTACAGAGTCCTCACGGACAGCTGGACCTGCTGCTGCGCTTCCTCCTGGGGCTG
TCTCTGGAGGAGAACCAGCGCCTGCTGAAGGGCCTGGTCCCTCAGGCAGGAGGTTCCTCC
TCCTCCTCAAAGACCATCGAGCACATCAAGCAGAGGCTGAACCAGGGCGTTTCTCCAGAG
CAGAGCCTGAACCTGCTGCACTGTCTGAACGAGCTGCACGACCACAGCCTGGTGCAGCAG
ATCCAGGCCTGGACCTCAGCAGGACGAGTCTGTGACAGAGACATGTCTCCAGCTCAGTGG
GGCGCCCTGTCCTTCATCCTGCTGTCCTCACACTCAGACCTGCCGCTCTTCGACCTCAGG
AGCTTCTGTCCCTCAGAGAAAGCTCTGCTGGGGCTGCTGCCGGTCGTCAGAGCCTCCCCC
GCCGCCACG


>NEME_414:112995-114845_neg
GCTCTTTCTGCAAATGCTGCTTTAAACTCATTTCTCTTGACTCTCCAGGACAAACCGGCG
CCAGATGTGGACGTAAACTCAAGGCTCACCTGCGGCGGAGGTTCAGCCAGGTGTCTGAGG
GTGTGGCCACCGCAGCAGGCCCCGCCCCCTGCAGCAGATGTACACAGAGCTTTACATCAC
CGAGGGCGGGGCCTCAGAGGCCAATCAGGAGCACGAGGTCAGGCAGATCGGGGCGCACCG
ACCGAGCCACGCAGTGAGGCCGCTGAGCCTCGAGGACCTCTTTACAGGACACTCTGGGAC
GATCAGGGAGGGGCCCCCGCGGTCAGGGAGGGGCCTCCCGCGGTCAGGGCGGTGATGACG
GTGGGCGTGGCCGGCGTGGGGAAGACTGTACTCACTCAGAAGGTCAGTCTGGACTGGGCT
GAGGGCCGAGCTCATCAGGACGTCCAGCTGCTGTTCCCGTTCTCCTTCAGAGAGCTCAAT
GTGCTGAAGGACAGAAGGTTCAGTCTGCTGCAGCTGCTCCAGCACTTCTTCCGTCAAACC
AAAGGTCTCCACAGCTTTGACGACCTGCAGCTTCTCTTCATCCTGGACGGTCTGGACGAG
TGCAGACTTCCTCTGGACTTCAGCCGGACCCGGGTCCTGACGGAGCCCACAGAGAGCGCC
TCAGTGGAGGAGCTGCTGGTGAACCTCATCAAGGGGAGCCTGCTTCCCTCCGCTCGCCTC
TGGATAACCACACGCCCCGCGACGGCCAATCAGATCCCTGCTGAGTGCGTCTCCATGGTG
ACAGAGGTGCGAGGGTTCAGCGACCCACAGAAGGAGCAGTACTTCAGGAAGAGGTTCAGA
GACGAGCAGCAGGCCACAGCCGTCATCTCCCACATCAAGAGCGTCCGCAGCCTCTTCATC
ATGTGCTACATCCCCGTCTTCTGCTGGATCCTCTCCAACGTCCTGGAGAACCTCCTGAGG
ATCACAGAGGAACCAGAGCTGCCTCGCACCCTTACCAACCTCTATATCCACCTGCTGGTG
GTGCTGCTCAAGCAGAAGAACGTCAAATACGACGGCAAACTGGAGTCGGCTCCGGTCTGG
ACTCCAGAGAACCAGCAGATGGTGAAGGCTCTGGCAAAGCTGGCCTTCGATCAGCTGCAG
AAAGGAAACCTGATCTTCTACGAGTCCGACCTGAGCGAGTGTGGACTAGACGCTTCACTT
TACTCTGGAGTGTTGACCGAGATCTTCAGAGAGGAGCCAGGCCTGTACCGGGACAAGGTC
TACTGCTTCATCCATCTGAGCGTGCAGGAGTTCCTGGCTGCTCTCCACGTCCATCAAACC
TTCATCCTCACGGGGTCCAACCTGCTGCTGGAGACACGGCCGGCTCCGAACCCAGGCAGG
AGCGCGAAGCTTCACCCTGAGGCTCTTCACTGCTCCGCTGTGGACCAGGCCTTACAGAGT
CCTCACGGACAGCTGGACCTGCTGCTGCGCTTCCTCCTGGGGCTGTCTCTGGAGGAGAAC
CAGCGCCTGCTGAAGGGCCTGGTCCCTCAGGCAGGAGGTTCCTCCTCCTCAAAGACCATC
GAGCACATCAACCAGAGGCTGAACCAGGGCGTTTCTCCAGAGCAGAGCCTGAACCTGCTG
CACTGTCTGAACGAGCTGCACGACCACAGCCTGGTGCAGCAGATCCAGGCCTGGACCTCA
GCAGGACGAGTCTGTGACAGAGACATGTCTCCAGCTCAGTGGGGCGCCCTGTCCTTCATC
CTGCTGTCCTCACACTCAGACCTGCCGCTCTTCGACCTCAGGAGCTTCTGTCCCTCAGAG
AGAGCTCTGCTGGGGCTGCTGCCGGTCGTCAGAGCCTCCCCCGCCGCCACG

>NEME_418:46868-49546_neg
ACTGTGATTTATATTTGTGATTGTAACAAATGTGACGTTAAAGACGTGCTCAGTGCTGTG
TGTTTGTGTCACAGAGAAACAGAGTCAGAGCAGGACGCCTGGCCTCAGTGTGGAGACACA
GGCAACAGTCCTGATCAGTGGGTTCAAGGCCCTGCACCAGGTGAGTCTGCTCAGTCTGAG
ACTCATGAACTACAGCAGGGAATAAGAGACCTGTTCATCAACATTAACAGGTGTCTGCCT
CCTCTGTGTCCAGGTGAAGGTCTCCAGAAGGTTCTGAAGGACCATAAGCAGAGCCTGAGC
AGCAGATGTGAGAGAGTGACAGAGGGAAGTGAAGAATCAGGAGATAGAACTCTTCTGAAC
AGCATCTTCACTGAGCTGTACATCACAGAGGGCCTCAGTGAAGAGGCCAGAGCCCAACCT
GAGGAGAGGAGTCTGGAGACACAGTCCAAGAAGAAGGCGGTCCAGGAGATCACCATCAGG
TGCCAGGACATCTTTAAAGCTCTGCCCCTGAGCAGCAGCAGGGGGCGCTGCAGCAGGGCT
CCATCAGAGCCGTGCTGACTGTGGGCGTGGCTGGAGTGGGGAAGACCTTCTCAGTCCTGA
AGTTCTGTCTGGACTGGGCCCAGGGCTCAGAGAACCAGGAGCTGCAGCTGGTGGTGCCAC
TGTCCTTCAGAGAGATGAACCTGGTCAGAAGGGGGCGCTACAGTCTGATGGAGCTGATCC
AAGTGTTCCATCCAGCGCTGGATCCACAGGTCACTCTCATTTATATAAAGCTTTACCTTT
CACATCATATATTTAAAAAGTCTAAAACACTTTTGAAATGACTCATCGCTCTCAGGGCGT
TTGTTAGTTCAGTCTGTGTTCACATTCACTGGCACCAAACGCTTCAAACATCGTCAAAGC
AGCGGCTCAGACGAGCTTCCTAGAGCTAATCCTCTCACTCTCTTGTGGCCAAAAAGGAAG
CAGGTGATCAATGTGACGGGAAAGAAATGCACTTCATTAAACAGATGGAGATGAAGCTTT
ACAGCACAGACTGAGGCAGAGACACATCGCGGTTATAAAGATGAACATCCATCAGACCAA
TGTTCCAAACAGCGCCGTGTATTCAGTAGAAAATGCTCTAGTCCTTTCTTCACTTAAAAA
TGAAACATGACACTGAAAGTTGGCCGTCAGCCTTCACACCCGTCAAGAGACTGACGCCAC
AAACCAGTTACAGAAATGGTAAATCCATTGTAAACACTGCAGTCCCTCACACTGGAGCTC
CACCACTCACTGGTTTAAAGTTACGGTTGAAGGAAAGTGGTGTAAAGTCATGGATGTTAA
ATGTTGTGTTTCTCTGCCCCACAGACGCTCACAGCCCACACTCTGTCCGTCTGTAAACTC
CTGTTCATCTTTGACGGCCTCGACGAGAGCAGACTGTCTCTGGACTTCAGCTGTGAGCTC
ATCTCTGAGGTCACACAGAGGACAGAGGTGGGCGTACTGTTGGTGAACCTCATCAGAGGC
GCTCTGCTTCCTCACGCCCTTATATGGATCACCTCCCGCCCAGCGGCGGCCCATCAGATC
CCAGCGCGGTGCGTGCACAGAGTCACGGAGGTCAGGGGCTTCATCACTGACCCACAGAAG
GAGCAGTACTTCAGGAAGAGGTTCTCAGATGAAGAGCAGCTTCAAACAGTCCTGTCCCAC
CTCAGAACCTCCCGCAGCCTCCACAACATGAGCCAGATCCCAGTCTTCTGCTGGATCACC
TCCACAGTCCTGGACCACGTGTTGAGAACCCATCAGAGCGGACCACTGCCCCAGACCCTC
ACAGACATGTACGCACACTTCCTGTTGGTGCAGACGCACAGGAAGAGGAAGTACAAACAG
ACACAAACAGAGGTCAGGTCTGAGACAGCGGGGCTGACAGAGGCCGACACAGAGCTGCTC
CTGAAGCTGGGGAGACTGGCCTTTGAGCATCTGCAGACAGGAAACATCATGTTCTACCAA
GAAGACCTGGAGCAGGTGGGTCTGGACCTGAGCGAGGCCTCGGTCTACTCCGGACTCTGC
ACTGAGATCTTCAAACGAGAGAGTGTCTTCAACCAGTCAGTCTACTGCTTCATCCACCTG
AGCGTGCAGGAGTTTCTGGCAGCCGTTTACCTGCACCACTGCTTTAAGAACAACCAGGAG
GTGGTCACAAAGTTTCTTTATGGATTTGAAGGAACCGTCATGAGATTACGGTCATATATG
AGTCTCAAACAATGTCTTATAGAATCTGTTAAAAAGTCCCTGCAGAGTCCAAACGGCCAC
CTGGACCTGTTTGTGCGGTTCCTTCATGGCCTCAGTCTGGAGTCCAACCACAGACTTTTA
GGAGCTCTGCTGAGTCCAATCGACCAATCAGAAATCACAGAAGTCATTACAAACCTTAAA
GAGATGAGCTCAGAGAAAGTCTCTCCCGACAGAAGCATCAACATCTTCCACTGTCTGATG
GAGCTGAAGGACCAGTCTGTGCAGCAGCAGATCCAGGACTTCCTGAAGTCTGGAGGTGGA
TCTAAGGAGGAACTGTCTTTGATCCAGTGCTCGGCTCTGGCCTACATGCTGCAGATGTCA
GAGCAGGTCCTGGAGGAGCTGGACCTAGACAAGTACAACACGTCTGATCAGGGTAAACAG
AGACTGATCCCAGCGGTGAGGAACTGCAGGAAGGCTGTG

>NEME_418:97088-99613_neg
AACAGGTGTCTCCTCCTCTGTGTCCAGGTGAAGGTCTCCAGAAGGTTCTGAAGGACCATA
AGCAGAGCCTGAGCAGCAGATGTGAGAGAGTGACAGAGGGAAGTGAAGAATCAGGAGATA
GAACTCTTCTGAACAGCATCTTCACTGAGCTGTACATCACAGAGGGCCTCAGTGAAGAGG
CCAGAGCCCAACCTGAGGAGAGGAGTCTGGAGACACAGTCCAAGAAGAAGGAGGTCCAGG
AGATCACCATCAGGTGCCAGGACATCTTTAAAGCTCTGCCCCCTGAGCAGCAGCAGGGGG
CGCTGCAGCAGGGCTCCATCAGAGCCGTGCTGACTGTGGGCGTGGCTGGAGTGGGGAAGA
CCTTCTCAGTCCTGAAGTTCTGTCTGGACTGGGCCCAGGGCTCAGAGAACCAGGAGCTGC
AGCTGGTGGTGCCACTGTCCTTCAGAGAGATGAACCTGGTCAGAAGGGGGCGCTACAGTC
TGATGGAGCTGATCCAAGTGTTCCATCCAGCGCTGGATCCACAGGTCACTCTCATTTATA
TAAAGCTTTACCTTTCACATCATATATTTAAAAAGTCTAAAACACTTTTGAAATGACTCA
TCGCTCTCAGGGCGTTTGTTAGTTCAGTCTGTGTTCACATTCACTGGCACCAAACGGTTC
AAACATCGTCAAAGCAGCGGCTCAGACGAGCTTCCTAGAGCTAATCCTCTCACTCTCTTG
TGGCCAAAAAGGAAGCAGGTGATCAATGTGACGGGAAAGAAATGCACTTCATTAAACAGA
TGGAGATGAAGCTTTACAGCACAGACTGAGGCAGAGACACATCGCGGTTATAAAGATGAA
CATCCATCAGACCAATGTTCCAAACAGCGCCGTGTATTCAGTAGAAAATGCTCTAGTCCT
TTCTTCACTTAAAAATGAAACATGACACTGAAAGTTGGCCGTCAGCCTTCACACCCGTCA
AGAGACTGACGCCACAAACCAGTTACAGAAATGGTAAATCCATTGTAAACACTGCAGTCC
CTCACACTGGAGCTCCACCACTCACTGGTTTAAAGTTACGGTTGAAGGAAAGTGGTGTAA
AGTCATGGATGTTAAATGTTGTGTTTCTCTGCCCCACAGACGCTCACAGCCCACACTCTG
TCCGTCTGTAAACTCCTGTTCATCTTTGACGGCCTCGACGAGAGCAGACTGTCTCTGGAC
TTCAGCTGTGAGCTCATCTCTGAGGTCACACAGAGGACAGAGGTGGGCGTACTGTTGGTG
AACCTCATCAGAGGCGCTCTGCTTCCTCACGCCCTTATATGGATCACCTCCCGCCCAGCG
GCGGCCCATCAGATCCCAGCGCGGTGCGTGCACAGAGTCACGGAGGTCAGGGGCTTCATC
ACTGACCCACAGAAGGAGCAGTACTTCAGGAAGAGGTTCTCAGATGAAGAGCAGCTTCAA
ACAGTCCTGTCCCACCTCAGAACCTCCCGCAGCCTCCACAACATGAGCCAGATCCCAGTC
TTCTGCTGGATCACCTCCACAGTCCTGGACCACGTGTTGAGAACCCATCAGAGCGGACCA
CTGCCCCAGACCCTCACAGACATGTACGCACACTTCCTGTTGGTGCAGACGCACAGGAAG
AGGAAGTACAAACAGACACAAACAGAGGTCAGGTCTGAGACAGAGGGGCTGACAGAGGCC
GACACAGAGCTGCTCCTGAAGCTGGGGAGACTGGCCTTTGAGCATCTGCAGACAGGAAAC
ATCATGTTCTACCAAGAAGACCTGGAGCAGGTGGGTCTGGACCTGAGCGAGGCCTCGGTC
TACTCCGGACTCTGCACTGAGATCTTCAAACGAGAGAGTGTCTTCAACCAGTCAGTCTAC
TGCTTCATCCACCTGAGCGTGCAGGAGTTTCTGGCAGCCGTTTACCTGCATCACTGCTTA
GAGAACAACCAGGAGGTGGTCAGGGAGTTTCTCCGCTTCAGCGACAGCAGCAAAGAGGAT
GAAGAGGGAGACGAGGATGAAGAGGGAGACGAGGATGAAGAGGGAGACGAGGATGAAGAG
GGAGATGAGTGTGAAGGAACCATCTCAAGTCCAAATATGTTCCTCAGAAAAGCTCTTATA
AAGTCCCTGCAGATTCCAAACGGCCACCTGGACCTGTTTGTGCGGTTCCTTCATGGCCTC
AGTCTGGAGTCCAACCACAGACTTTTAGGAGCTCTGCTGAGTCCAATAAAGAAATCAGAA
ATCACAGAAGTCATTAAAAACCTTAAAGAGATGAGATCAGGGAAAGTCTCTCCTGACAGA
AGCATCAACATCTTCCACTGTCTGATGGAGCTGAAGGACCAGTCTGTGCAGCAGCAGATC
CAGGACTTCCTGAAGTCTGGAGGTGGATCTAAGGAGGAACTGTCTGACATCCAGTGCTCG
GCTCTGGCCTACATGCTGCAGATGTCAGAGCAGGTCCTGGAGGAGCTGAACCTAAACAAG
TACAACACGACATATCAGGGTAAACAGAGACTGATCCCAGCGGTGAGGAACTGCAGGAAG
GCTGTG

>NEME_418:116258-118924_neg
ACTGTGCTTTATATTTGTGATTGTAACAAATGTGATGTTAAAGACGTGCTCAGTGCTGTG
TGTTTGTGTCACAGAGAAACAGAGTCAGAGCAGGACGCCTGGCCTCAGTGTGGAGACACA
GGCAACAGTCCTGATCAGTGGGTTCAAGGCCCTGCACCAGGTGAGTCTGCTCAGTCTGAG
ACTCATGAACTACAGCAGGGAATAAGAGACCTGTTCATCAACATTAACAGGTGTCTGCCT
CCTCTGTGTCCAGGTGAAGGTCTCCAGAAGGTTCTGAAGGACCATAAGCAGAGCCTGAGC
AGCAGATGTGAGAGTGTGACAGAGGGAAGTGAAGAATCAGGAGATAGAACTCTTCTGAAC
AGCATCTTCACTGAGCTGTACATCACAGAGGGCCTCAGTGAAGAGGCCAGAGCCCAACCT
GAGGAGAAGAGTCTGGAGACACAGTCCAAGAAGAAGGAGGTCCAGGAGATCACCATCAGG
TGCCAGGACATCTTTAAAGCTCTGCCCCCTGAGCAGCAGCAGGGGGCGCTGCAGCAGGGC
TCCATCAGAGCCGTGCTGACTGTGGGCGTGGCTGGAGTGGGGAAGACCTTCTCAGTCCTG
AAGTTCTGTCTGGACTGGGCCCAGGGCTCAGAGAACCTGGAGCTGCAGCTGGTGGTGCCA
CTGTCCTTCAGGGAGATGAACCTGGTCAGAAGGGGGCGCTACAGTCTGATGGAGCTGATC
CAAGTGTTCCATCCAGCGCTGGATCCACAGGTCACTCTCATTTATATAAAGCTTTACCTT
TCACATCATATATTTAAAAAGTCTAAAACACTTTTGAAATGACTCATCGCTCTCAGGGCG
TTTGTTAGTTCAGTCTGTGTTCACATTCACTGGCACCAAACGCTTCGAACATCGTCAAAG
CAGCGGCTCAGACGAGCTTCCTAGAGCTAATCCTCTCACTCTCTTGTGGCCAAAAAGGAA
GCAGGTGATCAATGTGACGGGAAAGAAATGCACTTCATTAAACAGATGGAGATGAAGCTT
TACAGCACAGACTGAGGCAGAGACACATCGCGGTTATAAAGATGAACATCCATCAGACCA
ATGTTCCAAACAACGCCGTGTATTCAGTAAAAAATGCTCTAGTCCTTTCCTCACTTAAAA
ATGAAACATGACACTGAAAGTTGGCCGTCAGCCTTCACACCCGTCACGAGACTGACGCCA
CAAACCAGTTACAGAAATGGTAAATCCATTTTAAACACTGCAGTCCCTCACACTGGAGCT
CCACCACTCACTGGTTTAAAGTTACGATTGAAGGAAAGTGGTGTAAAGTCATGGATGTTA
AATGTTGTGTTTCTCTGCCCCACAGACGCTCACAGCCCACACTCTGTCCGTCTGTAAACT
CCTGTTCATCTTTGACGGCCTCGACGAGAGCAGACTGTCTCTGGACTTCAGCTGTGAGCT
CATCTCTGAGGTCACACAGAGGACAGAGGTGGACGTACTGTTGGTGAACCTCATCAGAGG
CGCTCTGCTTCCTCACGCCCTTATATGGATCACCTCCCGCCCAGCGGCGGCCCATCAGAT
CCCAGCGCGGTGCGTGCACAGAGTCACGGAGGTCAGGGGTTTCATCACTGACCCACAGAA
GGAGCAGTACTTCAGGAAGAGGTTCTCAGATGAAGAGCAGCTTCAAACAGTCCTGTCCCA
CCTCAGAACCTCCCGCAGCCTCCACAACATGAGCCAGATCCCAGTCTTCTGCTGGATCAC
CTCCACAGTCCTGGACCACGTGTTGAGAACCCATCAGAGCGGATCACTGCCCCAGACCCT
CACAGACATGTACGCACACTTCCTGTTGGTGCAGACGCACAGGAAGAGGAAGTACAAACA
GACACAAACAGAGGTCAGGTCTGAGACAGCGGGGCTGACAGAGGCCGACACAGAGCTGCT
CCTGAAGCTGGGGAGACTGGCCTTTGAGCATCTGCAGACAGGAAACATCATGTTCTACCA
AGAAGACCTGGAGCAGGTGGGTCTGGACCTGAGCGAGGCCTCGGTCTACTCCGGACTCTG
CACTGAGATCTTCAAACGAGAGAGTGTCTTCAACCAGTCAGTCTACTGCTTCATCCACCT
GAGCGTGCAGGAGTTTCTGGCAGCCGTTTACCTGCACCACTGCTTAGAGAACAACCAGGA
GGTGGTCAGGGAGTTTCTTTATGGAAGTGAAGGAACCGTCTCGGAGTTAAGTCCAAATGA
GTGTCTCATGAAATCTTTAGAAAAGTCCCTGCAGAGTCCAAACGGCCACCTGGACCTGTT
TGTGCGGTTCCTTCATGGCCTCAGTCTGGAGTCCAACCACAGACTTTTAGGAGCTCTGCT
GAGTCCCATAAAAAATCAGAAATCACAGAAGTCATTAAAAACCTTAAAGAGATGAGATCA
GGGGAAGTCTCTCCCGACAGAAGCATCAACATCTTCCACTGTCTGATGGAGCTGAAGGAC
CAGTCTGTGCAGCAGCAGATCCAGGACTTCCTGAAGTCTGGAGGTGGATCTATGGAGAAA
CTGTCTGTGATCCAGTGCTCGGCTCTGGCCTACATGCTGCAGATGTCAGAGCAGGTCCTG
GAGGAGCTGGATCTAGACAAGTACAACACGTCTTATCAGGGTAAACTGAGACTGATCCCA
GCGGTGAGGAACTGCAGGAAGGCTGAG

>NEME_418:178618-183235_neg
TTTTGTGCAGTTCTGTGTCCAGGTGAAGGTCTCCAGAAGGTTCTGAAGGACCATAAGCAG
AGCCTGAGCAGCAGATGTGAGAGTGTGACAGAGGGAAGTGAAGAATCAGGAGATAGAACT
CTTCTGAACAGCATCTTCACTGAGCTGTACATCACAGAGGGCCTCAGTGAAGAGGCCAGA
GCCCAACCTGAGGAGAGGAGTCTGGAGACACAGTCCAAGAAGAAGGAGGTCCAGGAGGTC
ACCATCAGGTGCCAGGACATCTTTAAAGCTCTGCCCCCTGAGCAGCAGCAGGGGGCGCTG
CAGCAGGGCTCCATCAGAGCCGTGCTGACTGTGGGCGTGGCTGGAGTGGGGAAGACCTTC
TCAGTCCTGAAGTTCTGTCTGGACTGGGCCCAGGGCTCAGAGAACCAGGAGCTGCAGCTG
GTGGTGCCACTGTCCTTCAGAGAGATGAACCTGGTCAGAAGGGGGCGCTACAGTCTGATG
GAGCTGATCCAAGTGTTCCATCCAGCGCTGGATCCACAGGTCACTCTCATTTATATAAAG
CTTTACCTTTATGAGTTAGTCACAGTTTGTGAATCATTTACTGTTGGAGTCTTCTCACCT
GCTCCATTCATTACATTTGAAATGAACTCAAACACTTCCCACTCATCTCAAACTGAGTCA
GCGTTAATGCCCAGCAGGACTTTTGGTGTGAACAAATAAACGAGTCCAAAGCCAGGTCTC
GGTCGGTTCAATCGGAGTCTTTAATTGTGCTGTGAATGTGAAGATAAAGCTCAACATTCA
GTGGCTCTGAGCACAAACTAAACCAGTGTGGAGGTAAAAGGAAGAGGCCACGCCCAGTCC
TTTATCAGGAGCCAATAAGATCAAAGTAGATTTATATTCTGGACAGTGGTGCAGTCGGTA
GAGCAGGTCGTCTCATCATCGGAAGGTCCGGGGTTAGAATCCCGGCTGTCCTTATGTCCT
TGGGCAAGACACTTGACTCCAGTGTCTGTTACACTGGTGAATGAATGAGAGAGTGGAGGG
TGAGCGGTTCTTACTGTAAAGCGCTTTAAGTTGAGACCATTTTACCATTTTACTCCAGCT
AAAAAATCTAATTGTGATTTTGATTTAATTCTGATTAATTGCTCAGCTCTACGTGTCAGC
ACCGCCCGGGCAAGAGGGATTTTCTATTTTCCAAAGGTTTGGTTCATTTGGCCTTTAGTG
CTGAGAAAGTGAACTGTTCCAAAAACCACCAAGTTCACGCTTTAGTCCAACATGTGTGAC
TAAAGTGTTTTTATAATGGTAGATCTGCATTTCCCACCCTTTCGCCCCCTAGTGTACATT
AGGGGGCCTAAAAACAGCCAGAAAATCTACATTTTTCAATATTTTTTTTCACTTCTTTTT
GCATAAATCACATGAACTAAATGAAACTTTTCCAAAACTACCAAACATGTCATAATGTTC
TAGATTTTAACCCTTAAAATCCCAGTTTCAAAACTTAAAACTGGAAAAAAAACACACAAG
TGTGATTATATTTAGAATAATAAAATGTAAAGAGCTGAGGCTTTGTCTGTTTCCAGAGCC
GTGTTTGTGTCACAGATGAAGTGAAATGGATTTGATGCATTTATAGTTTTTCTGTAGTGG
ACGATTCTTTATTTGAAAATGGCAGCGGCTGAAACAGCCCCATTGACTTCCATTATAAAC
ACATGTTTTTCTTTGCTCTTCCAGAGCTGTTTAAAACTTCAAGCACTTCAGCACTGTAAA
GCACTTTGTGTTACATCTTGTATAAAAAACGCTTTATAAATAAAGTTTGATTTGATTTGA
TTTGATTTCATTTGGAAGAAAAGGAGTGAATTTGAAATGTTTTACTGATTTTCCTCAGAT
TGGACCTCATTCCCATTGTTGGCACATGAATAAAATCACAGTATTTTTTCCTATTGAATA
TAATGGAAATAAGGCATTTCTAATGGACTTTACCCTGAAAACTTCCATTTTTAAATCTCA
CTGAAATACGGCATAAAATCACTTAGTCTGTGACGTCAGGGTTTCATTTGGATGAAAACA
AGTTAAATTTGACATTTTTAAAGAATTTCATCGAATTATTATTATTATTATTTTTGACAG
TTGGCCAGTGTTGTTTCATATTCTACAGTTTGTAAACTCTGTGTTTATGTGATAACCACA
GGTGGGCGGAGCTTAAACTAATTTTTGAGGTTTTTTTGTGCAAAAATATGAATTAGCTGA
AAGTGACCTCAACACACAAAATAACCTGGACAAAGCCCTGCAGTCTGGATTTATTCATGT
GTTTCCCTCAGGTTTACAAACATGGCCTCGATTTCAACAGAGACTTTTCTGCTTCAAAAC
TAACCACTGATTGTGACGCTCCCACTGAGCTTTTTTAGTGTCTAAGATTTCTAAACTGTA
AAAATCTTCACACTAAACATTATTGTCGATAAATCACTTGTTAATTTTAAATTATTCATA
TATTTTATAGGAAACACAAAGGCAAACAAATCCTATAGTTTCCCCCTCGGCCACAGCTTC
AGTATAAGCTGACTGAAGATACAGGCATCTGTGTACAATGTTAGAAAAGTGGAACATTCT
AAAATGCAGTGGAAATGTCAAATGCAACTCCTTTTCTTCAAAATGAAACGCTGACATCAC
AGATATGTTACTTTTTTCCTGTATTGCAGTGAGATTTAAAATCTGTTTAATGATTAATTA
ATACGTTTTATGGCAGAAAAGTCCCAGGTTCTGCCAAGGCCCCATTATATTCTAATGGGA
AAATACCACAATTTCATTCATCTGCCGACAATAGGAACAAAGTCCAAACTGAAAACATAC
AGTCAAAATGTCAAATCTGACTCTTGTTCTTCAAAATGAAATGCTGACATTATAAAATAT
ATGACTTTTATATGGTGACAGGAGAGTAAAGAAGACTGGAAGTCATGAATGTGTTTATAA
AGGAAGTCAATGGGGCCAAGAACATTTTGACATAAAGAATTCTCCACTACAGAAAAACTA
CAAATGCTTCAAATCAATATTAGTCCGAACTTTGACACATCCAAGGCTCTAAACACCAAA
GCCCAGCTCTCTACTGTTTATTATTCAGAAGATATTCAAGTTTTTCTGTTTTTAGTTAGA
CATTTTGTAAAGTTTGTAAAATTGTTCAAAATATTTATGCAAAACAAAGTAGAAAAACAT
TTGAATGTGTGGTGATTTTCTGGCTGTTTTTAGGCGTGTACATGTTTGTACACTAGGGGC
GAAAGGAATAAAATTGAAGGATGACACAAGGGTTAAATGTTTCTCTTTCCCACAGACGCT
CACAGCCCACACTCTGTCCGTCTGTAAACTCCTGTTCATCTTTGACGGCCTCGACGAGAG
CAGACTGTCTCTGGACTTCAGCTGTGAGCTCATCTCTGAGGTCACACAGAGCTCAGAGGT
GGGCGTACTGTTGGTGAACCTCATCAGAGGCGCTCTGCTTCCTCACGCCCTTATATGGAT
CACCTCCCGCCCAGCGGCGGCCCATCAGATCCCAGCGCGGTGCGTGCACAGAGTCACGGA
GGTCAGGGGCTTCATCACTGACCCACAGAAGGAGCAGTACTTCAGGAAGAGGTTCTCAGA
TGAAGAGCAGCTTCAAACAGTCCTGTCCCACCTCAGAACCTCCCGCAGCCTCCACAACAT
GAGCCAGATCCCAGTCTTCTGCTGGATCACCTCCACAGTCCTGGACCACGTGTTGAGAAC
CCATCAGAGCGGACCACTGCCCCAGACCCTCACAGACATGTACGCACACTTCCTGTTGGT
GCAGACGCACAGGAAGAGGAAGTACAAACAGACACAAACAGAGGTCAGGTCTGAGACAGC
GGGGCTGACAGAGGCCGACACAGAGCTGCTCCTGAAGCTGGGGAGACTGGCCTTTGAGCA
TCTGCAGACAGGAAACATCATGTTCTACCAAGAAGACCTGGAGCAGGTGGGTCTGGACCT
GAGCGAGGCCTCGGTCTACTCCGGACTCTGCACTGAGATCTTCAAACGAGAGAGTGTCTT
CAACCAGTCAGTCTACTGCTTCATCCACCTGAGCGTGCAGGAGTTTCTGGCAGCCGTTTA
CCTGCACCACTGCTTAGAGAACAACCAGGAGGTGGTCAGGAAGTTTCTTTATGGAAGTGA
AGGAACCGTCTCGGAGTTAAGTCCAAAAGAGATCCTCAGAAAATCTGTTGAAGAGTCCTT
GCAGAGTCCAAACGGCCACCTGGACCTGTTTGTGCGGTTCCTTCATAGCCTCAGTCTGGA
GTCCAACCACAGACTTTTAGGAGCTCTGCTGAGTCCAATCGACCAATCAGAAATCACAGA
AGTCATTAAAAACCTTAAAGAGATGAACTCAGAGAAAGTCTCTCCCGACAGAAGCATCAA
CATCTTCCACTGTCTGATGGAGCTGAAGGACCAGTCTGTGCAGCAGCAGATCCAGGACTT
CCTAAAGTCTGGAGGTGGATTTAAGGAGAAACTGTCTGAGATCCAGTGCTCGGCTCTGGC
CTACATGCTGCAGATGTCAGAGCAGGTCCTGGAGGAGCTGGACCTAAAGAAGTACAACAC
GTCTGATCAGGGTCGACTGAGACTGGTCCCAGCGGTGAGGAACTGCAGGAAGGCTGTG

>NEME_423:68287-71734_neg
ACTACAGCAGGGATAAGAGACCTGTTCATCAACATTAACAGGTGTCTGCCTCCTCTGTGT
CCAGGTGAAGGTCTCCAGAAGGTTCTGAAGGACCATAAGCAGAGTCTGAGCAGCAGATGT
GAGAGTGTGACAGAGGGAAGTGAAGAATCAGGAGATAGAACTCTTCTGAACAGCATCTTC
ACTGAGCTGTACATCACAGAGGGCCTCAGTGAAGAGGCCAGAGCCCAACCTGAGGAGAGG
AGTCTGGAGACACAGTCCAAGAAGAAGGAGGTCCAGGAGATCACCATCAGGTGCCAGGAC
ATCTTTAAAGCTCTGCCCCCTGAGCAGCAGCAGGGGTCGCTGCAGCAGGGCTCCATCAGA
GCCGTGCTGACTGTGGGCGTGGCTGGAGTGGGGAAGACCTTCTCAGTCCTGAAGTTCTGT
CTGGACTGGGCCCAGGGCTCAGAGAACCAGGAGCTGCAGCTGGTGGTGCCACTGTCCTTC
AGAGAGATGAACCTGGTCAGAAGGGGGCGCTACAGTCTGATGGAGCTGATCCAAGTGTTC
CATCCAGCGCTGGATCCACAGGTCACTCTCATTTATATAAAGCTTTACCTTTATGAGTTA
GTCACAGTTTGTGAATCATTTACTGTTTGAGTCTTCTCACCTGCTCCATTTGTTACATTT
GAAATGAACTCAAACACTTCCCACTCATCTCAAACTGAGTCAGCGTTAACGCCCAGCAGG
ACTTTTGGTCTGAACAAATAAACGAGTCCAAAGCCAGGTCTCGGTCGGTTCAGTCGGAGT
CTTTAATTGTGCTGTGAATGTGAAGATAAAGCTCAACATTCAGTGGCTCTGAGCACAAAC
TAAACCAGTGTGGAGGTAAAAGATGCCACGCCCAGTCCTTTATCAGGAATCATCTGGAAG
AAAATTAGTGAAATTTGACATTTTACTGTATTTCATAAATTTCAACTTCTTTTTGACAGT
TGGCCAGTGTTGTTTCATATTCTACAGTTTGTAAACTCTGTGTGTATGTGATAACAGGAG
CGCGGTGGGCGGAGCTTAAACTAATTTGAGTGTTTTTGTGCAAAAATATGAATTAGCTGA
AAGTGACCTCAACGCACAAAATAACCTGGACAAAGACCTGCAGTCTGGATTTATTCATGT
GTTTCCCTCAGGTTTACAAACATGGCCTTATTTTCCAAACAGAGACTTTTCTGCTTCAAA
ACACTAACCACTGATTGTGACGCTCCCACTGAGCTTTTTTAGTGTCTAAGATTTCTAAAC
TGTAAAAATCTTCACACTAAACATTATTGTCGATAAATCACTTGTTCATTTAAAAATATT
CATATATTTTATAGGAAACACAAAGGCAAACAAATCCTATACAGTAGTTTCCCTCGACCA
CAGCTTCAGTATAAGCTGACTGAAGATACATGCATCTGTGTACAATGTTAGAAAAGTGGA
ACATTCTGAAATGCAGTGGAAATGTCAAATTCAACTCCTTTTCTTCTAAATGAAATGCTG
ACATTATAAAATATATGACTTTTATATGGTGATAGGAGAGCAAAGAAGACTGGAAGTCAT
AAATGTGTTTATAATGGAAGTCAATGGAGACAAGAACATGTTGACATAAAGAATCGTCCA
CTACAGAAAAACTACAAATGCTTCAAATCAATATTAGTCCTAACTTTGACACATCCAAGG
CTCTAAACACGAAAGCACCAGCTCTCTAATGTTTATTATTCAGAAAATATTCAAGTTTTT
CTGTTTTAGTCAGACATTTTTCAAAGTTTACATAATAAAGCTGTCATTTAAAGAGTTAAA
ATTCATTATTAAGTAGTATAAGTTTGGTAGTTTTGGAAAGACATGAAGTTGTTCAAGAGA
TTTATGTAAAAACAAGTAGAACAAATATGAATGTGTGGTGATTTTATGGCTGTTTTTAGG
CGTGTACATGTTTGTACACTAGGGGGCGAAAGGAATAAAATTGAAGGATGACACAAGGGT
TAAATGTTTCTCTGACCCACAGACGCTCACAGCCCACACTCTGTCCGTCTGTAAACTCCT
GTTCATCTTTGACGGCCTCGACGAGAGCAGACTGTCTCTGGACTTCAGCTGTGAGCTTAT
CTCTGAGGTCACACAGAGCTCAGAGGTGGGCGTACTGTTGGTGAACCTCATCAGAGGCGC
GCTGCTTCCTCATGCCCTTATATGGATCACCTCCCGCCCAGCGGCGGCCCATCAGATCCC
AGCGCGGTGCGTGCACAGAGTCACGGAGGTCAGGGGCTTCATCACTGACCGACAGAAGGA
GCAGTACTTCAGGAAGAGGTTCTCAGATGAAGAGCAGCTTCAAACAGTCCTGTCCCACCT
CAGAACCTCCCGCAGCCTCCACAACATGAGCCAGATCCCAGTCTTCTGCTGGATCACCTC
CACAGTCCTGGACCACGTGTTGAGAACCCATCAGAGCGGACCACTGCCCCAGACCCTCAC
AGACATGTACGCACACTTCCTGTTGGTGCAGACGCACAGGAAGAGGAAGTACAAACAGAC
ACAAACAGAGGTCAGGTCTGAGACAGCGGGGTTGACAGAGGCCGACACAGAGCTGCTCCT
GAAGCTGGGGAGACTGGCCTTTGAGCATCTGCAGACAGGAAACATCATGTTCTACCAAGA
AGACCTGGAGCAGGTGGGTCTGGACCTGAGCGAGGCCTCGGTCTACTCCGGACTCTGCAC
TGAGATCTTCAAACGAGAGAGTGTCTTCAACCAGTCAGTGTACTGCTTCATCCACCTGAG
CGTGCAGGAGTTTCTGGCAGCCGTTTACCTGCACCACTGCTTAGAGAACAACCAGGAGGT
GGTCAGGAAGTTTCTTTATATCAGTGACAGCAGCAAAGTGGATGAAGAGAGAGATGAGGA
TGAAGAGGGAGATGAGGATGAAGAGAGAGATGAGAATGAAGAGGGAGATGAAGAGGGAGA
TGAGGATGAAGAGTTTCTTCATGGAAGTGAAGGAACAGTCTCAGGGTTAAGTCCAAATGA
GTTCCTCAGAAAAGCTCTTGTAAAGTCCCTGCAGAGTCCAAACGGCCACCTGGACCTGTT
TGTGCGGTTCCTTCATGGCCTCAGTCTGGAGTCCAACCACAGACTTTTAGGAGCTCTGCT
GAGTCCAATCGACCAATCAGAAATCACAGAAGTCATTAAAAACCTTAAAGAGATGAGCTC
AGAGAAAGTCTCTCCCGACAGAAGCATCAACATCTTCCACTGTCTGATGGAGCTGAAGGA
CCAGTCTGTGCAGCAGCAGATCCAGGACTTCCTGAAGTCTGGAGGTGGATCTAAGGAGAG
ACTGTCTGAGATCCAGTGCTCGGCTCTGGCCTACATGCTGCAGATGTCAGAGCAGGTCCT
GGAGGAGCTGAACCTAAAGAAGTACAGCACGTCTTATGAGGGTCGATGGAGACTGATCCC
AGCGGTGAGGAACTGCAGGAAGGCTGTG

>NEME_429:295035-297077_neg
GCAGACCACATGGAGGAGGTCCTCTTTGTGGTCCATCTGCCGATCAGAAGATGTGAACCC
TTTGACTCAGACTCTTCTGTTCATCAGGTTCTTTCTCTTTGTCTGGTTTCAGAAGGTTCT
GTGAGAGTCTGCAGAGACAAGCTGAAGTCTCACCTAAAGCACAGGTTCAGCCGAGTGTTT
GAGGGTGTGGCTAAAGCTGGAGACTCCACCCCCCTGCAGCAGATCTACACAGAGCTCTAC
ATCACAGAGGGCGGGGCCTCAGAGGTCAACCAGGAACATGAGGTTAGACAGATTGAGGCC
GTGTCCAGGAAACCAGCAGAGCGCGCTATATCCTGCGAGGACATCTTTAAACAGCATCCT
GAATCTGAAAGGCCAATCAGGACAGTGTTGTCGAAGGGCGTGGCTGGCGTGGGGAAGACG
GTGCTGACTCAGAAGTTCAGTCTGGACTGGACCGAAGGCAACGCCAACCAGGACGTCCAG
CTGCTGTTCCCCTTCACCTTCAGAGAGCTCAATGTGCTCAGAGACAGAAGGTTAAGCCTG
GTGGAGCTACTGCACCACTTCTTCAGTCAGACCAAAGGTCTCTGCAGCTTTCAGCAGCTC
CAGCTGCTCTTCATCTTTGACGGTCTGGACGAGTGCAGACTTCCTCTGGACTTCAGACGG
ACCCGGGTCCTGACGGAGCCCACAGAGAGCGCCTCAGTGGAGGAGCTGCTGGTGAACCTC
ATCAGGGGGAGCCTGCTTCCCTCCGCTCGCCTCTGGATAACCACACGCCCCGCGGCAGCC
AGTCAGATCCCTGCTGAGTGCGTCTCCATGGTGACAGAGGTGCGAGGGTTCACTGACCCA
CAGAAGGAGCAGTACTTCAGGAAGAGGTTCAAATGCAAGGCCAAAGCCGTCATCTCTCAC
GTCAAGAGCGTCCGCAGCCTGTTTATAATGAGCAACATCCCCATCTTCTGCTGGATCCTC
TCCACAGTTTTACAGAAGATTCTGGAGCAAACAGAGCAACCAGAGCTGCCCAAGACTCTC
ACACAGATGTACGTCCACTTCCTGGTGGTCCAGGCCAAAGTCAAGAACATCAAATATCAT
GAGGGATCTGGGACAGATCCACCCTGGACCCCAGAGACCTGTGAGATGGTGCGGTCTCTG
GGAAAACTGGCCTTTGAGCAGCTGCAGAAAGGAAACCTGATCTTCTACGAGAGTGACCTG
AGCGAGTGTGGGCTGGACGCTGCAGAGATCGCTCATTACTCCGGCGTCTTCACACAGGTC
TTTAGAGAAGAACAAGGTCTGTACGAGGAAAAGGTCTACTGCTTTGTCCATCTGACTGTG
CAGGAGTTTCTGGCTGCTCTTCACGTCCATCAGACCTTCTTCAGCTCTGGGGAGAACCTG
CTGCCACCACCACACTCCTCTGAGAGCCCTGACCCCGAGGAGAACCTGCTGTCACCACCA
CACTCCTCTGAGAGCCCTGACCCCGAGGAGAACCTGCTGTCACCACCACACTCCTCTGAG
AGCCCTGACCCCGAGGAGAACCTGCTGTCACCACCACACTCCTCTGAGAGCCCTGACCCC
GAGGAGAACCTGCTGTCACCACCACAGCTCTTCTACCGCTCCGCTGTGGACCGGGCCTTA
CAGAGTCCAAACGGACACCTGGACCTGTTCCTGCGCTTCCTCCTGGGGTTGTCCTCGCCA
ACCAATCAGAGACTGCTGAATGGCCTGCTGACTCAGACAGGAAGTAAACAGACCAATGAG
GAGACAGTGAAGTACATTAAGAAGAAGCTGGATGAAGAGGGCACGTCTGCAGAGAGGAAC
CTGAACCTGCTGCACTGTCTGAACGAGCTGAACGACCGCAGTCTACTGGAGCAGATACAG
AGCGTCGTGAGAGGAGGACGTTTCTCCCACAGAGACATATCTCTCTCTCAGTGGTCCGCA
GTGTCCTTCCTCCTTCTGTCCTCAGACTCAGACCTCGAGCTGTTTGACCTCAGGAAATAC
AGTTCCTCAGAGAAGTCACTCCTGGGTCTGCTGCCGGTCGTCAAAGCCTCCACCAAAGCC
ACG

>NEME_445:1044880-1046670
ACTCATGCTTGTTTTGTGTTTTTAGGCCGTTACACTGGGCTCTATCAGAGGAGGCTGAAG
TCCGTTTTGCAGCGGAGGTTCAGTCATGTCGTTGAGGGCGTGGCTAAATCAGCAAGCCCC
GCCCCCCTGAACCAGCTTTACAAAGAGCTGTACATCACAGAGGGAGGGGCTTCAGAGGTC
GATCAGGAACACGAGGTCAGATGCATCGAGGCTGCGTCCAGGAAACGAACTGTAAAAGAG
ATCACCGTCAAATGTGAGGACATCTTTAAAGGCCCCGCCCACAGACAGGGGCCAATCAGA
ACAGTTCTGACGACGGGCGTGGCCGGCGTTGGGAAAACGGTGCTGACGCAGAAGTTCAGT
TTGGACTGGGCTGAAGGTAAAACTAACCAGGACGTCCAGCTGCTGTTCCCCTTCACTTTC
AGAGAGTTCAATGTGCTCAGAGGCACAGAGTTCAGCCTGGTGGGACTGATGTACCACTTC
TTCAGTGAAACCAAAGGGCTCTGCAGGTTTGAAGACGTCCAGGTGCTCTTCATCTTTGAC
GGTCTGGACGAGTGCAGACTTCCTCTGGACTTCACCAAAACCAAGGCCCTGACTGATCCC
ACAGAGAGCACCTCGATTGAGGTGCTGTTGGTGAACCTCATCAGGGGGAGCCTGCTTCCC
TCCGCTCGCCTCTGGATAACCACACGCCCTGCGGCGGCCAATCAGATCCCTGCTGACTGC
GTCTCCATGGTGACAGAGGTGCGAGGGTTTGCAGACCCTCAGAAGGAGCAGTATTTCAGG
ACGATGTTCAGAGACGAGCTGCAGGCCACAGCCGTCATCTCCCACATCAAGAGCATCCGC
ACCTTGTACATAATGTGCCGCATCCCGGTCTTCTGCTGGATCCTCTCCAGAGTCCTGCTC
CATCTGATGGAGACCAGAGAGAGTGGAGTGCTGCCCCATACCCTCACACAGATGTACATC
CACTTCCTTGTGGTCCAGGCCAAAGTCGAGAGCCTCAAGTACGACAGCCGAGAGGTGACG
GACCAACCCTGGACTCCAGAGACCAGGAAGATGGTGCGGTCTCTGGGAAAACTGGCCTTC
GAGCAGCTGCAGAAAGGAAACCTGATCTTCTACGAGAGTGACCTGAGCGACTGTGGGCTG
GACGCTGCAGAGATCTCGGTGTACTCCGGAGTCTTCACACAGGTCTTTAGAGAGGAGCCA
GGCCTGTACCAGGACAAAGTCTACTGCTTCATCCATCTGACTGTGCAGGAGTTTCTGGCT
GCTCTTCACGTCCATCAGACCTTCTACAGCTCTGGAGTCAACCTGCTGCAGCCAGGGCAA
CCCTCTGCCTCTCAAGACTCCAAGGAGCTCTTCTACCAAAGCGCCATCGACCAGGCCTTA
CTGAGTCCAAACGGACACTGGGACCTGTTCCTGCGCTTCCTGCTGGGGCTGTCTCTGCCG
ACCAACCAGAGCCTGCTGCAGGGTCTGCTCCCACAGACAGGAGGCGCTGCAGAGGAGGCC
GCGGTGTACCTCAAACTGAAGATGAATGAGCTGGACTCCACAGACAGAGCCCTGAACCTG
TTCCACTGTCTGCACGAGCTGAACGACCGCTCGCTGTTCGATCTGATTCAGAGTAACCTG
AGGTCAGGGCAGTTCTCCAGACGCATGTCTCCTGCACAGTGGTCAGCACTCGCCTTCATC
CTCCTGTCCTCAGACAAAGACCTGGACACGTTTGACCTGAAGGACTTCTGCTCTTCAGAG
GATGTCCTCCTCCGGCTGATGCCTGTGGTCAAAGCCTCCAACAAAGCCATG

>NEME_445:1066876-1068666
GCTCATGTTTGTTGTGTGTCTGCAGGTAGTTACACTGGGCTCTATCAGAGGAGGCTGAAG
TCCGTTTTGCAGCGGAGGTTCAGTCATGTCGTTGAGGGCGTGGCTAAATCAGCAAGCCCC
GCCCCCCTGAACCAGATCTACACAGAGCTGTACATCACAGAGGGAGAGGCTTCAGAGGTC
AACCAGGAACACGAGGTCAGACACATCGAAGCTGCGTCCAGCAAACAAACTATACAAGAG
ATCTCCCTCAAATGTGAGGACATCTTTAAAGGCCCCGCCCACAGACCGGGGCCAATCAGG
ACGGTTCTGACGAAGGGCGTGGCTGGCGTTGGGAAAACGGTTCTGACGCAGAAGTTCAGT
TTGGACTGGGCTGAAGGTAAAACTAACCAGGACGTCCAGCTGCTGTTCCCCTTCACTTTC
AGAGAGTTCAATGTGCTCAGAGGCACAGAGTTCAGCCTGGTGGGACTGATGTACCACTTC
TTCAGTGAAACCAAAGGGCTCTGCAGCTTTGAAGACGTCCAGGTGATTTTCATCTTTGAC
GGTCTGGACGAGTGCAGACTTCCTCTGGACTTCACCAAAACCAAGGCCCTGACTGATCCC
ACAGAGAGCACCTCAATTGAGGTGCTGCTGGTGAACCTCATCAGGGGGAGCCTGCTTCCC
TCCGCTCGCCTCTGGATAACCACACGCCCTGCGGCGGCCAATCAGATCCCTGCTGACTGC
GTCTCCATGGTGACAGAGGTGCGAGGGTTTGCAGACCCTCAGAAGGAGCAGTACTTCAGG
ACGAGGTTCAGAGACGAGCTGCAGGCTACAGCCGTCATCTCCCACATCAAGAGCATCCGC
ACCTTGTACATAATGTGCCACATCCCGGTCTTCTGCTGGATCCTCTCCAGAGTCCTGCTC
CATCTGATGGAGACCAGAGAGAGTGGAGTGCTGCCCCATACCCTCACACAGATGTACATC
CACTTCCTTGTGGTCCAGGCCAAAGTCAAGAGCCTCAAGTACGACAGCCGAGAGGTGACG
GACCAACCCTGGACTCCAGAGACCAGGAAGATGGTGCGGTCTTTGGGAAAACTGGCCTTC
GAGCAGCTGCAGAAAGGAAACCTGATCTTCTACGAGAGTGACCTGAGCGACTGTGGGCTG
GACGCTGCAGAGATCTCGGTGTACTCCGGAGTCTTCACACAGGTCTTTAGAGAGGAGCCA
GGCCTGTACCAGGACAAAGTCTACTGCTTCATCCATCTGACTGTGCAGGAGTTTCTGGCT
GCTCTTCACGTCCATCAGACCTTCTACAGCTCTGGAGTCAACCTGCTGCAGCCAGGGCAA
CCCTCTGCCTCTCAAGACTCCAAGGAGCTCTTCTACCAAAGCGCCATCGACCAGGCCTTA
CTGAGTCCAAATGGACACTGGGACCTGTTCCTGCGCTTCCTGCTGGGGCTGTCTCTGCCG
ACCAACCAGAGCCTGCTGCAGGGTCTGCTCCCACAGACAGGTGGCGCTGCAGAGGAGGCC
GCGGTGTACCTCAAACTGAAGATGAATGAGCTGGACTCCACAGACAGAGCCCTGAACCTG
TTCCACTGCCTGCACGAGCTGAACGACCGCTCGCTGTTCGATCTGATTCAGAGTAACCTG
AAGTCAGGGCAGTTCTCCAGACGAATGTCTCCAGCACAGTGGTCAGCACTCGCCTTCATC
CTCCTGTCCTCAGACAAAGACCTGGACACGTTTGACCTGAAGGACTTCTGCTCTTCAGAG
GATGTCCTCCTACGGCTGATGCCTGTGGTCAAAGCCTCCAACAAAGCCATG

>NEME_448:1408312-1410324_neg
GGGATCCAGTCTCCTCCAGCTGTGGACACTGGCTCTGCAGACACTGTTTGTCTTCCACCT
GGGACCAGAGCAGTTCAACACAGTCCTGTCCTCAGTGTGGCCCAGGACTGAGCCTCCACT
GCACTTTACAGAGTGAGACCTGTTCACACCAACACTGGACATGGAACACTTATTTGTTTC
TCTCTGTATATGTTGAACCATCTTCAGGCCCTGGACTTTGAGCTTCATTCTAACTGTGTC
ATGGTGTGTGCAGGTTCCTATAAGAGCGTTCTGGAGCAGGGTTGTGAGAGTGTGTCTGAA
GGAGCTGAAACAGGAGCTAGAACTACTCTGAACAGGATCTACACTGAGCTGTACATCACA
GAGGGCCTCAGTGAAGAGGTCTGTACCCAACATGAGGAGAGGCAGATGGAGACTCTCTCT
AAGATGACTGTCCACGATGCTCCAATCAGGTGCCAGGACATCTTTAAAGCCTTACCCTCC
GAGCACAAAGCCATCAGAGTGGTGCTGACCTGCGGCGTGGCTGGAGTGGGGAAGACCTTC
TCAGTTGTGAAGTTCTCTCTGGACTGGGCCCAGGGCTCAGAGAACCAGGAGCTGGAGCTG
GTGGTGCCACTGTCCTTCAGAGAGCTGAACCTGGTCAGAGAGCAGCGCTACAGTCTGCTG
ACGCTGATACATGTGTTCCACCCATCACTAAAGGAGCTCTCAGCTCAGACTCTGGCCCAC
AGTAAAGTCCTGTTCATCTGTGACGGCCTCGATGAGAGCTGGCTGTCTCTGGACTTCAGC
CGTGAGCTCATCTCTGAGGTCACACAGGAGTCAGAGGTCAGCCAGCTGCTGGTCAACCTC
ATCAGAGGCTCTCTGCTTCCTTCTGCCCTTATATGGATCACCTCCCGACCTGCAGCAGCC
AATCAGATCCCTGCGCGCTGTGTGCACAGGTTCACAGAGGTCAGGGGCTTCATCACTGAC
CAACAGAAGGAGCAGTACTTCAGGAAGAGGTTCACAGACTCAGAGCAGTGTGACAGAGTG
CTCTCCCACATCAGGACGTCCCGCAGCCTCCACAACATGAGTCAGCTCCCAGTCTTCTGC
TGGATCACAGCCACTGTCCTGGACCACATGTTGAGAAGCGAGCAGAGCGGACCCCTGCCC
CAGACCCTCACCGACATGTACGCACACTTCCTGTTAGTGCAGACGCAGAGGAAGAGGAAG
TACAGCCAGGAGAGCAGCGGCCCAGAGCTGACTCCGGCCGACTGTGAGCTCCTCCTGAAG
CTGGGGAGACTGGCCTTTGAACAACTGCAGAGAGGAAACATCATGTTCTACCAAGAAGAC
CTGCAGCAGGTGGGTCTGGACCTGAGCGAGGCCTCAGTCTACTCAGGACTCTGTACAGAG
ATCTTCAAACGAGAGAGTGTCATCTTCAACAAATCAGTCTACTGTTTCATCCACCTGAGC
GTCCAGGAGTTTCTGGCAGCTGTTTACCACAGTCATACGTTTAACAGGGAGAATAAAACT
AAGAAGAACAAGAATATTCTCCAGAGGTTTCAGGACTTAGTCAAAGGTGACACAGTATTG
CAGGAATTCCTCATAAAAAACCTCCAAGAATCTTTCCTCAGTCCAAACGGCCACCTGGAC
CTGTTTGTGCGCTTCCTCCACGGCCTCACTCTGGAGTCCAACCAGAGGCTTCTGGGAGCT
CTGCTGGGTCCATCACAGATCGACTCAGAAACAAGACAAAGAGTCATCAACAACCTGAAG
AAGATGAACACAAAGGACATATCTCCAGACAGAAGCATCAACATCTTCCACTGTCTGACT
GAGTTAAACGATCACTCGCTCCATCAGCAGATCCAGAACTTCCTGAAGTCAGACAAATCA
AAGAAACTGTCTGAGTCCCAGTGCTCAGCTCTGGCCTACATGCTGCAGATGTCAGAGGAC
GTCCTCGAGGTGTTGTACCTAAAGAAGTACAGTACATCAGAGGAAGGATGGCTGAGACTG
GTCCCAGCCGTGAGGAACTGCAGAAAGGCTGTG

>NEME_448:1450160-1452065_neg
GCCTCCACAGCTCTTTACAGAGTGAGACCTGTTCACACCAACACTGGACATGGAACACTT
ATTTGTTTCTCTCTGTATATGTTGAACCATCTTCAGGCCCTGGACTTTGAGCTTCATTCT
AACTGTGTCATGGTGTGTGCAGGTTCCTATAAGAGCGTTCTGGAGCAGAGGTGTGAGAGT
GTGTCTGAAGGAGCTGAAACAGGAGCTAGAACTACTCTGAACAGGATCTACACTGAGCTG
TACATCACAGAGGGCCTCAGTGAAGAGGTCAGTACCCAACATGAGGAGAGGCAGATGGAG
ACTCTCTCCAAGAAGACTGTCCACGACGCTCCAATCAGGTGCCAGGACATCTTTAAAGGC
TTACCCTCCGAGCACAAAGCCATCAGAGTGGTGCTGACCTGCGGCGTGGCTGGAGTGGGG
AAGACCTTCTCAGTTGTGAAGTTCTCTCTGGACTGGGCCCAGGGCTTAGAGAACCAGGAG
CTGGAGCTGGTGGTGCTACTGTCCTTCAGAGAGCTGAACCTGGTCAGAGAGCAGCGCTAC
AGTCTGCTGACGCTGATACATGTGTTCCACCCATCACTAAAGGAGCTCTCAGCTCAGACT
CTGGCCCACAGTAAAGTCCTGTTCATCTGTGACGGCCTCGATGAGAGCTGGCTGTCTCTG
GACTTCAGCCGTGAGCTCATCTCTGAGGTCACACAGGAGTCAGAGGTCAGCCAGCTGCTG
GTCAACCTCATCAGAGGCTCTCTGCTTCCTTCTGCCCTTATATGGATCACCTCCCGACCT
GCAGCAGCCAATCGGATCCCTGCGCACTGTGTGCACAGGTTCACAGAGGTCAGGGGCTTC
ATCACTGACCAACAGAAGGAGCAGTACTTCAGGAAGAGGTTCACAAACTCAGAGCAGTGT
GACAGAGTGCTCTCCCACATCAGGACGTCCCGCAGCCTCCACAACATGAGTCAGCTCCCA
GTCTTCTGCTGGATCACAGCCACCGTCCTGGACCACATGTTGAGAAGCGGGCAGAGTGGA
CCCCTGCCCCAGACCCTCACCGACATGTACGCACACTTCCTGTTAGTGCAAACGCAGAGG
AAGAGGAAGTACAGCCAGGAGAGCAGCGGCCCAGAGCTGACTCCGGCCGACTGTGAGCTC
CTCCTGAAGCTGGGGAGACTGGCCTTTGAACAACTGCAGAGAGGAAACATCATGTTCTAC
CAAGAAGACCTACAGCAGGTGGGTCTGGACCTGAGTGAGGCCTCAGTCTACTCAGGACTC
TGTACAAAGATCTTCAAACAAGAGAGTGTCGTCTTCAACAAATCAGTCTACTGCTTCATC
CACCTGAGCGTCCAGGAGTTTCTGGCAGCCGTTTACCACAGTCATACTGTGAGAAAACTG
TGAGAATAAAACTAAGAAGAACCAGAATATTCCGCAGAGGTTTAAGGACTGGCTCAATGG
TGACACAGCATTGCAGGATTTCCTCTTAAAAAACCTCCAAGACTCTTTCCTCAGTCCAAA
CGGCCACCTGGACCTGTTTGTGCGCTTCCTCCACGGCCTCACTCTGGAGTCCAACCAGAG
GCTTCTGGGAGCTCTGCTGGGTCCATCACAGATCGACTCAGAAACAAGACAAAGAGTCAT
CAACAACCTGAAGAAGATGAACACAAAGGACATATCTCCAGACAGAAGCATCAACATCTT
CCACTGTCTGACTGAGTTAAACGACCACTCGCTCCATCAGCAGATCCAGGACTTCCTGAA
GTCAGACAGATCAGAGAAACTGTCTGAGTCCCAGTGCTCAGCTCTGGCCTACATGCTGCA
GATGTCAGAGGATGTCCTGGAGGAGCTGGACCTAGATAAGTATAATGCATCAGAGGAAGG
ACGACTGAGACTGGTCTCAGCCGTGAGGAACTGCAAAAAAGCTGAG

>NEME_454:116105-120714_neg
CAGGTGTCTCCTCCTCTGTGTCCAGGTGAAGGTCTGCAGAAGGTTCTGAAGGACCATAAG
CAGAGTCTGAGCAGCAGATGTGAGAGAGTTACAGAGGGAACTGAAGGAGCAGGAGATAGA
ACTCTTCTGAACAGCATCTTCACTGAGCTGTACATCACAGAGGGCCTCAGTGAAGAGGCC
AGAGCCCAAACTGAGGAGAGGAGTCTGGAGACACAGTCCATGAAGAAGGAGGTCCAGGAG
ATCACCATCAGGTGCCAGGACATCTTTAAAGCTCTGCCCCCTGAGCAGCAGCAGGGGGCG
CTGCAGCAGGGCTCCATCAGAGCCGTGCTGACTGTGGGCGTGGCTGGAGTGGGGAAGACC
TTCTCAGTCCTGAAGTTCTGTCTGGACTGGGCCCAGGGCTCAGAGAACCAGGAGCTGCAG
CTGGTGGTGCCACTGTCCTTCAGAGAGATGAACCTGGTCAGAAGGGGGCGCTACAGTCTG
ATGGAGCTGATCCAGTGTTCCATCCAGCGCTGGATCCACAGGTCACTCTCATTTATATAA
AGCTTTACCTTTATGAGTTAGTCACAGTTTGTGAATCATTTACTGTTGGAGTCTTCTCAC
CTGCTCCATTCGTTACATTTGAAATGAACTCAAACACTTCCCACTCATCTCAAACTGAGT
CAGCGTTAACGCCCAGCAGGACTTTTGGTCTGAACAAATAAACGAGTCCAAAGCCAGGTC
TCGGTCGGTTCAGTCGGAGTCTTTAATTGTGCTGTGAATGTGAAGATAAAGCTCAACATT
CAGTGGCTCTGAGCACAAACTAAACCAGTGTGGAGGTAAAAGAGGCCACGCCCAGTCCTT
TATCAGGAGCCAATAAGATCAAAGTAGATTTATATTCTGGACAGTGGTGCAGTCGGTAGA
GCAGGTCGTCTCATCATAGGAGAGAGATTTTGGAGAGATTTTTAAGAAGCATGGCATGTC
TTATCACTTCTACGCAGATGACTGTCAGATGTACATGCCCATTGCCAAGAATGACCACAG
CCCCCTGACACCCCTGCTCGACTGTCTAGATGACGTCAAGGCTTGGTTAGCCCAGAATTT
TTTAAAACTGAATGAGGGAAAAATGGAAATAATGCCATTTGGATGTACCCTCACAGACTT
GGGATCACTACAAAATTATTTGCATCCCATAGTCACCAGCCTTGGCGTCACCATAGACAG
TGATTTTAAATTTGATAAACAGATCAATGGCGTTTTAAAATCGGGTTTTTATCATCTTCG
TCTTTTATCCAAAGTTAAGCCTTTTTTATCTTTTAATCTTTTTGAGCAAGTCGTGCACGC
TTTTATTTCAAGCCGTCTGGACTACTGCAATGCACTTTACTCGGGCATCAGCCAGAAAGC
ACTCTCTCGCTTGCAGTTAGTCCGAACGCTGCGGCACGACTTTTAACAGGGACCAAAAAA
CGTGAACATATCACACCAATCCTTGCGTCGTTGCACTGGCTCCCTGTTAATTTTAGAATT
GATTTTAAAATTTTATTGTTTGTTTTTAAAGCTTTGAATGGACTGGCCCCTCAGTATATC
ACAGACCTCATCCAAATTTATCGGCCCTCCCGCGCTTTGAGGTCTGAGGGCCAGTTCCAG
CTCGTGGTTCCGAAGACGAACCGTAAAACCAGAGGGGACAGAGCGTTCTCCATTGTCGGC
CCTAAGCTGTGGAACGCTCTTCCTCTCCACATCGTACAGCCCCCACTGCGGAATGTTTTA
AATCTCGTCTTAAGACTCACTTTTATTCTCTGGCTTTTAGCACCGTGTAAGTTGTGTGGT
CCCCTGTGTCTTTTTATCTATTTTATTTAGTTTTATTCTTATTTATAGTTTTTAATGTGT
TTTTATTTCTATCTATTTTTTTTATTTTTATTTTTTTATACTCATTTAGTGGTAGAGCTC
ATTTGTATTGTTTTAGTTTTATTGTTGTCGTTGCATGTTCAGCACTTTGGAAACGTTTTG
TTGTTTAAATGTGCTATATAAATAAAGTGGATTGGATTGGATCATAGGAAGGTCCGGGGT
TAGAATCCCGGCTGTCCTTATGTCCTTGGGCAAGACACTTGACTCCAGTGTCTGTTACAC
TGGTGAATGAATGAGAGAGTGGAGGGTGAGCGGTTCTTACTGTAAAGCGCTTTAAGACCG
TTTTACCATTTTTACTCCAGCTAAAAAATCATTTCATATGAGGAAATAACATGAATCACA
AGTGCAGAGCTGTGTAGTGCAGCTAAAATACTCAAGAGTAAAAAGTACCTGTGGAGAATG
ATACTCGAGTACTGAGTAACTGAGCGGAAAAGTCGAATGTTCGATTCAATAGAAACAAAA
CGTTATGAAATGATGTAAAAATGTATGTGGTGTCTGTCGAGCGGTCTGTATTTCACCGGC
CTCGCGATCGTCAACGCAATAGGTAAATATTAAATAAAAATAAAAAAGTTATAATATGAA
TTAGCAGCTGAAAGTGACCTCAACACACAAAACAACCATTCAAAATGAAATGCTGACATC
ACAGATATGTTACTTTTTTCCTGTATTGCAGTGAGATTTAAAAAAAGTTTTATGGCAGAA
AAGTCCCAGGTTCTGCCAAGGCCTCATTATATTCTAATGGGAAAATACCACAATTTCATT
CACCTGCCGACAATAGGAACAAAGTCCAAACTGAAAACATACAGTCAAAATGTCAAATCT
GACTCTTCTTCTTCAAAATGAAATGCTGACATTATAAAATATATGACTTTTATATGGTGA
TAGGAGAGCAAAGAAGACTGGAAGTCATGAAAGTGTTTATAATGGAAGTCAATGGAGACA
AGAACATTTTGACATAAAGAATCGTCCACTACAGAAAAACTGCAAATGCTTCAAATCAAT
ATTAGTCCAAACTTTGACACATCCAAGGCTCTAAACTCCAAAGCCCCAGCTCTCTATGTT
TATTATTCAGAAGATATTTTTCAAAGTTTACATAATAAATCTGTAATTTAAAGAGTTAAA
ATTCATTAAATAATTATAAGTTTGGTAGTTTTGGAAAGACATGAAGTTGTTCAAGAGATT
TATGCAAAAACAAGTAGAACAAATATGAATGTGTGGTGATTTTCTGGCTGTTTTTAGGCG
TGTACATGTTTGTACACTAGGGGACGAAAGGAATAAAATTGAAGGATGACACAAGGGTTA
AATGTTTCTCTGCCCCACAGACGCTCACAGCCCACACTCTGTCCGTCTGTAAACTCCTGT
TCATCTTTGACGGCCTCGATGAGAGCAGACTGTCTCTGGACTTCAGATGTGAGCTCATCT
CTGAGGTCACACAGAGGACAGAGGTGGGCGTACTGTTGGTGAACCTCATCAGAGGCGCTC
TGCTTCCTCACGCCCTTATATGGATCACCTCCCGCCCAGCGGCGGCCCATCAGATCCCAG
CGCGGTGCGTGCACAGAGTCACGGAGGTCAGGGGCTTCATCACTGACCCACAGAAGGAGC
AGTACTTCAGGAAGAGGTTCTCAGATGAAGAGCAGCTTCAAACAGTCCTGTCCCACCTCA
GAACCTCCCGCAGCCTCCACAACATGAGCCAGATCCCAGTCTTCTGCTGGATCACCTCCA
CAGTCCTGGACCACGTGTTGAGAACCCATCAGAGCGGACCACTGCCCCAGACCCTCACAG
ACATGTACGCACACTTCCTGTTGGTGCAGACGCACAGGAAGAGGAAGTACAAACAGACAC
AAACAGAGGTCAGGTCTGAGACATCGGGGCTGACAGAGGCCGACACAGAGCTGCTCCTGA
AGCTGGGGAGACTGGCCTTTGAGCATCTGCAGACAGGAAACATCATGTTCTACCAACAAG
ACCTGGAGCAGGTGGGTCTGGACCTGAGCGAGGCCTCGGTCTACTCCGGACTCTGCACTG
AGATCTTCAAACGAGAGAGTGTCTTCAACCAGTCAGTCTACTGCTTCATCCACCTGAGCG
TGCAGGAGTTTCTGGCAGCCGTTTACCTGCACCACTGCTTTAAGAACAACATGAAGTTGG
TCAGGGAGTTTCTCCGCTTCAGCGGCGATGAGGACGATGAGGAGGAAGAGGATGAGGACG
ATGAGGAGGAAGAGGATGAGGACGATGAGGAGGATGAAGAGTGTCTTGGTGGAGGTGATG
GAACCATCTCAAGTCCAAAAGAGTGCCTCAGAAAAGCTCTTGAAAAGTCCCTGCAGAGTC
CAAACGGCCACCTGGACCTGTTTGTGCGGTTCCTTCATGGCCTCAGTCTGGAGTCCAACC
ACAGACTTTTAGGAGCTCTGCTGAGTCCAATCCACCAATCAGAAATCACAGGAGTCATTA
AAAACCTTAAAGAGATGAACTCAAAGAAAGTCTCTCCCGACAGAAGCATCAACATCTTCC
ACTGTCTGATGGAGCTGAAGGACCAGTCTGTGCAGCAGCAGATCCAGGACTTCCTGAAGT
CTGGAGGTGGATCTGAGGAGGAACTGTCTGAGTTCCAGTGCTCGGCTCTGGCCTACATGC
TGCAGACGTCAGAGCAGGTCCTGGAGGAGCTGGACCTAAAGAAGTACAACACGTCTGATC
AGGGTAAACGGAGACTGATCCCAGTGGTGAGGAACTGCAGGAAGGCTGTG

>NEME_457:677548-679365_neg
CTACTTCAGTTATTTTTCCCCCATTTTATTGCAGGGTATATATATAAAGTTCATTGCAAA
CTGAAGTCCACATTGCAGCACAAGTTCCAGTGTGTCTTTGAGGGCGTTGCCAAAGCTGGA
AACCCCACTTTTTTAAACCAGATCTTCACCGAACTCTACATCACAAAGGGAGGAACCGAT
GGGGTCAATAATGAACATGAGGTCCGCCAGATCGAAAACACAAGCAGGAGACAAACAGAG
ACAGAAACTACCATCAAATGTAATGACATCTTTCAAACACCCCCAGAGAAATCTAACGAC
CCAAGTTGGAAGATACCGAACAGTTCTGACGAAGGGAGTGGCTGGCATTGGAAAGACTTT
GCTTACTCAGAAGTTTAGTCTGGACTGGGCTGAGGGAAAGTCTAACCAAGACATCCAACT
TTTGTTCCCCTTCACTTTCAGAGAGCTCAATGTCCTAAGATACATGCAATTTAGCTTGAT
GGAACTGGTGCACCACTTCTTTGGTAGTCTAAGCCAAATCCACAGCTTTGAACAACTTCA
AGTCATCTTTATTTTTGATGATCTAGATGAGTGCAGGCTCCCTCTGGACTTTGCCAATAC
AAAGACCTTAACAGACGTTTCAGAATTTACCTCTTTGGATGTCCTACTGGTAAATCTCAT
CAGAGGAAACCTGCTTCCTAATGCACATATCTGGATAACCACACGACCCGCAGCGGCCAA
TCAAATCCCTGCCCAGTGCATTGCTGTCGTAACAGAGGTCAGAGGGTTTACGGACCAACA
GAAAGACATGTACTTTGCAAAGAGATTTCAAGATGAGAAGCAAGCTACAGCCATCATCGC
TCACATCAAGGCATCCAGAACCCTCTACATTATGTGCCACATCCCAATCTTCTGCTGGAT
CGCTGCGGCTGTTCTAGAGCATTTGACAAAATCCAAGACCAGAGATCCACTACCTCAAAC
ACTCACAGAGCTGTACATTTACTTCTTGGTGGTTCAGATCAAAGCAAAGTGCCTCAAATA
TGATGGACAGGATGAGATTGAGCCACAGTGGAGTCCAAGCGACATTGAGATGGTGAAGTC
TTTAGCCAAACTAGCCTTTGAGCAACTGCTGAGTGGAAACCTGATCTTCTACGAGTCTGA
TTTGAAAAATTGTGGTCTAGATATCCATGCTGCGTCATCGTACTCTGGAGTGTTCACTCA
AGTCTTCAGGGAGGAGCCAGGTCTATACATGGACAAGGTCTATTGCTTTGTCCATCTGAG
TGTGCAGGAGTTTCTGGCTGCTCTTCACGTTCGTCACACCTTCACCAACTCTGGTGTCAA
CCTGCTCAAACGTTCTTTAGACTCCTTACCAGAGGAGATCCTGTACCAGTCTGCAATTGA
TAAGGCTTTGGTGAGTCCAACAGGCCACTTGGACCTGTTTCTGCGCTTCCTATTAGGTTT
GTCTCTGCCAACAAATCAGCGACTCCTACAAAGTCTGCTGACACAAACAAGAAGTAACTC
CGAGACGCATCGAAAAACAGTAGACCACATCAAGCAGAGGTTGAACGAAGGTTTGCCCAC
AGAAAGGACTATTAACCTCTTCCACTGCCTGAACGAGCTGAAGGGTCGTTCAATAGTGGA
CAGGATCCAAACATACATGACCGGATCTGAGCCATTTTACCCCACACTGACGCCGGCAGA
GTGGTCAGCACTGGCATTCCTCCTGCTCTCCGCAGACCTAGATGTGTTTGAAGATACCAG
CCTTCAGATTGGGTCCTTCTCAGATTGATGCCGGTTGTCAAAGCATCTAAAAAAGCAATG
TATGTTTATATATTTTCT

>NEME_481:236181-240519
AATATCACTCAGTATTCAGTGTGAGCCCAGCGTCATTCGCCCTTTTGGAGGACGCAAGTA
GAGGATTATTTCTCTTTTTTTCTGTTTCAGGGGAGCACAAAGAGAGTCTAAAGAGCAGGT
GTGACATCGTGACGGAAGGAATTGAAGGTGCTGGAGAGACGGTGTCTCTGAACAGAATCT
ACACTGAGCTGTTTATCACAGAGAAGCAGAGAGAGGAGGACCAACACGAGGTGCAGCGAC
TGCAGGCGGGGTTTAAGAATGTGGTGCAGGAGACGTCCATCCGGTGCCACGACATCTTCA
AACCTTTACCCTGCGATCAGAGGCCTGTTCGCACGGTGCTGACGAGCGGCGTGGCGGGAG
TGGGAAAGACCTTCTCGGTTCTGAAGTTCTGTCTGGACTGGGCTCAGGGCTCGGAGAACC
AAGAACTGGAGCTGGTGGTGCCGCTGTCCTTTCGAGAGCTGAACCTGGCCACTGGCCAGG
TTCCAGTGGCCAGTGGCCAGGTTCCAGTGGTTCCAGCAGACTGTAGTCTGCTGGAGCTGA
TGCACATGTTCCATCCAGCGCTGCAGCCGCTCACGGCTCAAAGTCTGACTCACAGGAAAC
TGCTGTTCATCTTCGACGGCCTCGATGAGAACCGCCTGCCTCTGGACTTCACCTGTGAGT
TTATCCACGAGGTCACACAGACATCAGAGGTCAGCAAGCTACTGATCAACCTCTTCAGAG
GAAAGCTGCTTCCTGACGCCCTTATATGGACCACAACCAGACCGGCAGCAGCCAATCAGG
TCCCTGCATCCTGCGTGCACAGGTGAGTTGTGGAAGAAGTATTTCAATAGTTTACGTTCA
GACTGCAGGACAGGTAATGCTCTATGGGCTTTATGCAGTGCCTCACGTGATATCCGTTTG
GACTGTAACATCAGCGCTGTCCTTCCTCTCCACTATCTTATACATTCACAATTAGCAGGG
TCCCACACAAATGAAGAGGCCCACACAAATTAAAGTTAGGATGAGACGTAACAACTTCAT
AAGGGTGGGTGTTTTTGTCTTGAGGCTAACGGCTAACACAAAATAAAAAATGAAACTAAA
TTAGTGCAAAGTTTTGAACAAGCCTGCGCAAAAAAGAATCAGCCTGTTAGTAGTTTAAAT
ATTATTGAGTTGTTCACATGTTATATTGTCATATATTTAAAAATAGCCCTTAAAAGCTCC
GCCCTTAACGACCACTGGCGTTTCCTCCAGGGCAGGAGTCACAGCGAATGATGTTTGTAA
CACACCCTGCTAATTGTGACTGTAAAAGATGGGAGAGTATGGTAAGGACAGCGTAGATCT
TATTGTCCAGCCGAAAACCATGTGGGGCACTGTGAATATAACCCATTCAGATTTTTTTTC
AACTCTGATTATTTTGCAAGGTCGTTCATATTACTCTCAAATGCGGCCTGTCTGTGATCT
CCTGAATGTGTCGCGGAGTAAAGAGCACAATGCACTGCTGATTGGTCATGTTAAAGGTGT
GAGAAACTAACGAATGACAGTTTCCTTCATTTGAAAGATCAGCAGTCCCTTTCAAGTTAA
TCTCCAATAAAAGCGATTAAAATCATAATCTCCTCTCCTCTTACCTCTCGTCTCTTCGTC
CTTTGTGATTTTACGATCCAAATCAATGCTCCCTCTGTCCCTGGTGCATGCGTCGTCTGC
AGCGGTGTAGCAGTGTCAGTTTGAGGAGAGTGGCAAGATAGCTCTTTTATCCTTCTCCTT
TCAAATTTTCCTTAACCTTTGAGGCCGACATCATGAGGTCGACTTTGAGGAACCTTTGGC
CTTTAGGAACAGAAGCTTCAGCCGCTCCTTCTGTGTCAGGACGATCTGAACTTTCCTAAC
CCAGCAGAGGGAACAACCAGGAAGTTAGGTCATACAATATACGCTCCACAACCTCCTGCA
CTGCAACAAATTGATTTATTAATTATTACCAATATAATCCGAGTAACTTGTCAAATACTC
TTTATAAACACAATTATCACTCAAATTCACCAAATCCTGTGCTTTTTGTTCAGTGTTTCC
CAACCGGGGGTAGGGGGACCTAGCAGGGGGTACTTGGAAGCATTTCAGATTGAAATAAAG
GGGGAAACTGAACATTATTTTGATAGGAATAGCTATACTTTGCAGTAAGATGTGTAGCTT
TCAGAGAATTTTAGGTTTATTTTGAAATGCAACATTGTCATTTTACTTACGAATAGCGCT
TTTATGTGATTCCTTTCTAAATAAATGGCAACAACAATGACGTATAGGGTACACGACACG
TACTACCACTGAAAGGTCCAAGGGGTCCGCAAGACAAAAAAGGCTTTAGTTCACCACCCA
GCAAATGTTCCAGTGTTAATGTGACACTGTTTGGTGTCTATATGAGTCCAACCTTCTCAG
TGTTAATGTGAGTTGACTCTCTTCAGAGTTAGACTGAAGGATAGAGAATCTGACACCATG
AGTGACAGTAACATGACGTTAAATAGAATGTGTTCTTTATTTCCAATAATAAGGCTGAGG
CCTCATTGGACTTCAGTCTGTCCTAGACTGACAGGTAAAGAAGCAGGAAAATGTGTCATT
CAATGAACGTCTAGGACTTCAGCTGGAAGTACAAATTAAAAACTGAAAATCAAGCAATCA
TTAATAACAGTTAGATTAAAGGAAAGAATAAAACTGAAGACATATACTTTTTTTAAAAAG
CTCTTGAACTGTATCTGATGTAGGGTGATGTGTGTCCCTGTTCCTCTGAGTCAGGGTGGA
CCATGACTGATGTGCACAGGTCTATGTTACAGCAGACTGCACTCCAGGGTTATTTTATTG
TCTCCAAATTAAAACTGGATACCACAGTCCTGTCAACTCACATTAACACTGAGAAGGTTG
GGCTCGTATAGACACCAAACAGTGTCACATTAACACTGGAACATTTGCTGTGCACAGACA
GCTTTAGTGTCTGCTCTTTCACAGTGGATCTTATGCAAATGAGCCATGTGGCTTAAATTT
TGTGTGTAATGTAACCCATAAGTTCATAGATTTCCTATAATAAAACTTTCAGATGCTGCT
GTGGCTCTAACGCTGCATGACCTGTTTTACACTTTCATATATTTAGGACCGAGCTCATGG
TTTTATTTAATGACAGCCTTCAAAATTTCAGTCAAAGCTAAGAATATTCGTCAAATAATT
CTGAGTTAACGTAAGCTCTTGTAAAAAGACCTTTATGCTCCCATATTGTACTTAAACAGT
CATTTTTATGTTCCACCACGGGCACAGGTTGACGGAGGTGCGCGGCTTCACAGATACACA
GAAGGAGGAGTTTTTCACCAAGAGGTTCACAGACCCACAGCGGTGCAGTACCGTCCTGCG
CCACTTGAGGGCATCACAGAGTCTCCACACCATGTGCCAGATCCCAGTCTTCTGCTGGAT
CACGTCCACCGTCCTGGACCACATGTTGGAGAGCGATGAGAGCGGCCCGCTGCCCCAGAC
TCTCACCGACATGTATGCACGCTTCCTGTTGGTGCAAACCTACAGGAAGAGGAAGTACAG
GCCGGAGGGAGGAGCCATGGAGGTCACTCAGAGCGACTGCGACCTGCTGCTGAAGCTGGG
CAGACTGGCCTTCGAGCATCTGCAGAGCGGAAACATCATGTTCTACCAAAAGGATCTGCA
GCAGGTGGGTCTGGACCTGAGCGAGGCGGCGCTGTACTCTGGACTCTGCACCAAGATCCT
CAAAGAAGAGAGCGTCATCTTCCGCCAATCCGTGTACTGCTTCATCCATCTGAGCGTGCA
GGAGTTTCTGGCTGCAGTTTACATGCTCCGCTGTTTCAACCACAACCAGACGGAGCAGGT
AAAGGAGTTTCTCAGTGACTGGGAAGAGAATTTACCTCTCGACATCTTCCTCAAGATGTC
CCTGGAGAAGTCTTTTGAAAACCAGAGCGGCCGCCTGGACCTGTTTGTGCGGTTTCTCCA
CGGCCTCTCGAAGGAGTCCAACCAGGCGCTGCTGAGGTCCCTGCTGGGGCCGGTGCGCAC
GGACGCGGAGACGACTCAGGAGATCGTCCGTAACCTGAAGGAGCGGAACACGGGGCGGAT
CTCGGCCAACGGCAGCATCACAGTGTTCAGCTGCCTGACAGAGATGAACGACCGCTCGGT
GCACGGGCAGATCCTGGACGTCCTGAAGGCGGAGTTCGGGTCTGAGGAGGAGAAGCTTGC
GGAGTTCCACTGCGGGAGCTTGGCCCAGAAGCTGCAGATGCCGCAGGAAGTGCTGGACGA
GCTGGACATCAAGAGGTTCAGGAGGATGCCAGATGGGAAGCTGAAACTGGTGCCGCCCAA
TACCTGCCGAGAGGCCACG

>NEME_493:3991622-3992752_neg
TTGTCCCAGTTTTTCACCACACCAACATTTATTGTTTCAAGTTCTCGTCAAACACTACTA
ATTTTCATATTCATCTCACAGATTTTCCAGCAAAGACACGGGAGCCGTTCCAAAAGCTAC
AACCTGCTGGTGGGCAAAGCCGGCACGGGGAAGTCTACCTGCATCAAGAAGCTTTGTCTC
GATTGGTCCAAGGACCACATCCCTCAATTTGACTTCGTCTTCCTCTTGGACCGCAGATTA
CTCACTATAACGGAATCAAGTCACAGCCTCCAGACGCTGTTACTCTCTCTCTCCTCCGTT
GCTCCCCCTTGCTCGGGCATGGACGCCGTTTTTGCCCAGATTCTCGCTTCCCCAAAACGA
GTGCTTCTCATTTTCGATGGTTTTGACAATCTGAGAGACTTTGACTTGCTTATTCAACAT
TTAGACAAGGAAACAGTTGCTTGTTTACAAAAAGACAAAAGGGCAAATATGTTTACAATA
AGACAACTATATTCCGCAATTCTACTTCGAGTTTTGCTTCCTGGGTGCTGCCTTCTCCTC
ACATCTAGACCCAGAGGTAGTGCAAATCTTCTCCAACGAAAAGTGGACAGGGTTTTGGAA
GTATGTGGGTTTTCTCCTTCGGACGTAGAGACTTATATGAAGTGTTCCTTCTCTGATCCC
GAAGTCCGAAATTCATCCATAAATTGCTTGCAAAAGTGTAGCTATCTCAACCTTCTCTGC
TGGAATCCGGGGATATGTCGGCTAGTGCGCTTGATTCTGCAAAGGCAACCCAATGTGGAT
ACGCTACCAAGAACTTTGACGGGGGTTTGCTATCAAGTGCTACATATGAAATTGGAAAGC
ACTTGTAATAATGAAGAGGACACGCAATCTGAACAGCCGGTTGAGGAGGAGGAAGTGCGC
CATACAACTCGGACAAGAAGCAAAACGCAAGTGTGTAAAAGGCAAAGAGCGCCAAGAAAA
ACGCGTAGAAAGCGCAGTGGTACGGACGGGGGGGAGAATGGAGTGTTGGCTGAACTGAGC
AGCCTAGCGTGGGAAACAGTCAAGTCCAACTCTTCCATAATCTCAAATGAATGTTCAGTA
TCATCCAAACTAGGGAGGCCGGACTCAGGACGAGACTCCTCAATTCTACAC

>NEME_503:1158657-1159374_neg_PYD-FISNA_noNACHT
ACTGAAGCTGGAGCCATGGCCACATTAGCCCCTCCTTCTGTGATTACGGCCCTCAAGAAT
GCACTGAAGGACCTTGTTGATGAAGAAATTACAGACTTCAAGCTACACCTGAGAGACAGG
ACTCTGTTTGAGAAAGTAAGAAAGTTTGAGGTCATCGAGAAAAGTAAATTAGAGAAAAAG
TCCCGGGCTGAGATCGTGGATGTCATGTTGGACACTTACGGCATCTTCACCTTTGAAGTC
GTGAAGAAAGTCCTGAGGACCATGGGTAAAAACAATGAAGCGAACGAACTGTGTCAATGT
CCCTATAAACCCGAAGAAATCCTGAAAGTGTGTAATAACAACATGAAATCAGAGCTGAGA
GAGGTTTGAGTTTCTGTCTGAGGGAGTGAGCAGGAAACAGATGGAGTTTAAAGACGTCTA
CACTGAGCTCATCATCACTGAGGGAGACTCTGGGCGGGTCAATGAGGAGCATGAGGTCAG
AAAGATGGAGAGAGACTCCAGGAGGTCAGGCCAGGAGAAGACCGTCCTCTGTCAGGACAT
TTTCAAAGACCAGAGAGGAAAGCCAATCAGAGTGGTGCTGATGAAGGCCGTGGCAGGCAA
TATCTCAACGGGCCTCCACCTGTTAGTGGAGTGTATTTTTGTAACCTTCAGAGGCCAACA
CAACGCCCCTGGTACGGATGTTCCACAATTTCGTCCCGGGCGAAAGCCAAACCGCCGG

>NEME_504:12148-13848
AGCACATTCAGAGAATCAGGAAGGTCTGGGCAGGTTAACTCTTCACAGCTGCTGTCGACC
CAACCTTCACTCATCTGTGTTTGTCCTTTAAACAGATTTCAAAGCTTCTGTGTTCGGCAA
GAAACTGAAGATTCAACTGAAGCAGAAGTTCAGCCAGGTGTGTGAGGGCGGGGCTACAGC
AGGAAACCCCGCCCTCCTGAAGGAGATCTACCGAGAGCTCGACATCACAGAGATTTACCA
GGAACATGGGTCAGGGAACCAGCAGATACCGCTCTAGCTTTCGAGAACATCTTTAAGAAA
CGATCTAAGTCTGGAGAGCCAATCAGGACAGTGCTGACTGAGGGCGTGGCCGGCGTCGGG
AAAACTGTTCTGACTCAGAAGATCACTGTGGACTGGGCTGAAGGCAGAGTCTACCAGGAC
GTCGATCTGCTGTTCCCCTTCACCTTCAGAGAGCTCAATGAGCTGAAGAACAGGAGCTTC
AGCCTGGAGGGACTGCTCCATTACTTCTTTAATGGAACAGAAGAACTGTGCAGCTTCAAA
GACCTCCAGCTGCTCTTCATCTTTGACGGTCTGGACGAGTGCAGACTTCCTCTGGACTTC
ACCAACACCAAGGTCCTGACGGAGCCCACAGAGAGCGCCAGAGTGGAGGAGCTGCTGGTG
AACCTCATCAGGGGGAGCCTGCTTCCCTCCGCTCGCCTCTGGATAACCACACGCCCCAAG
GCGGCCAATCAGATCCCTGCTGAGAGCGTCTCCATGGTGACAGAGGTGCGAGTGTTCAGT
GATCCTCAGAGGGAGCAGTTCTTTAAGAAGAGGTTCAGAGACGAGGAGGCCACAGCCGTC
ATCTCCCACATCAAGAACAACCCCAGCCTCCGCATCATGAGCCGCAGCCCAGACTTCTGC
TGGATCATCTACAACTTTATAAATAAGAAACAAGAGCTGCCCACGACCCTGACCGGCCTC
TACATCCACCTTCTGCAGGAGAACTTCTTAAGGAACAGCACCTCTGAGAAAGACACTAAC
TGGAGTTCAGAGACTAAGAAGATACTTCAGACAGTGGGAAAACTGGCCTTTGAGGAGGTG
AAGAAAGGAAACCTGGCATTTTACGTTTCTGACCTGAGCAGGTTTGGCCTGGATGACTCT
CAGGTCGCCTGCTTCACCCGTACAAACATGAAGGAGCTTCTGGCTGCTCTCCACGTTCAT
CAGACCTTCTTCAGCTCTGGAGAGAACCTTCTGTCACCGCATTACATTACTGAGGCAGGT
TTCTACCACTCTGCTGTGGACTGGTTCTTACAGAGTCCAAGCGGACACCTCGACATGTTC
CTGTGCTTCCTCCTAGGGCTGTCTCTGTCGACCAATCAGAAGCTGCTGAAGGGTCTGGTG
TCTGACACAGGGAGTGACATTCAGGAGACAGTAAATCACATTCACATGAAGCTGAATGTG
GGTCTGTCTGCAGAGAGGAGCCTGAACCTGCTGCACTGTCTGAACGAACTGAACGACCGC
AGTTTGCTGGAGGACATGCAGAAGCTCATGAGAGAAGGTCCGGCTAATAAACAGATGTCT
GCTGCTCAGTGGTCTGCTCTGTGCTTCCTCTTACTCTCCTCAGACTCAGACCTGGAGGAG
TTTGACCTGAAGAAGTTCTGTCCCTCAGAGGAAGGTCTACAGAAGCTGCTGCCGGTGGTG
AAAGCCTCAAGAAAAGCCAAG

>NEME_507:430350-431955_neg
GGTCAGACACATGGAAACAGCCTCCAGGAAACCAGGCGAGCAGAGAAAGCCATCACATGT
GAAGACATGTTTAAAGGCCCCGCGGACACAGAGGCGCCCGTCAGAACAGTGCTGACAAAG
GGAGTGGCTGGCATCGGGAAAACACTGCTCACTCAGAAGTTCAGTCTGGACTGGGCTGAA
GGCAAAGCCCACCAGGACGTCCAGCTGCTGTTCCCCTTCACTTTCAGAGCACTCAATGTG
CTGAAGGACAGGAGCTTCAGCCTGGTGCAGCTGCTCCATCACTTCTTTAGAGGAACAGAA
GAAGTGAGCAGCTTTGAAGAGCTGCAGTGCTCTTCATCTTTGACGGTCTGGACGAGTGCA
GACTTCCTCTGGACTTCACCCAAACCAAGGCCTGACGGAGCCCACAGAGAGCGCCTCAGT
GGAGGAGCTGCTGGTGAACCTCATCAGGGGGAGCCTGCTTCCCTCCGCTCGCCTCTGGAT
AACCACACGCCCCGCAGCGGCCAATCAGATCCCTGCTGAGTGCGTCTCCATGGTGACAGA
GGTGCGAGGCTTCAGCGACCCACAGAAGGAGCAGTACTTCAGGAACAGGTTCAGAGACGA
GGCCCAAACAATCATCTCCCACATCAAGACGTCCCGAAGCCTCCACATCATGTGCTTCAT
GCCAGTCTTCTGCTGGATCCTCTCCACAGTCCTGGAGCATGTGCTGAAAACCAGAGAGAG
AGCAGAGCTGCCCAAGACCCTGACTCAGATGTACATCCACTTCCTGGTGGTTCAGGCCAA
AGTCAAGAACATCAAGTATGAAGGAGGATCTGAGACAGACCCACACTGGAGTCCAGAGAC
CAGGAAGATGGTGAAGTCTCTGGGAAAACTGGCCTTTGAGCAGCTGCAGAAAGGAAACCT
GATCTTCTACGAGAGTGACCTGAGCGAGTGTGGGCTGGACGCTGCAGCCGCCTCAGTGTA
CTCCGGAGTCTTCACACAGGTCTTTAGAGAGGAGCCAGGCCTGTACCAGGACAAGGTCTA
CTGCTTCATCCATCTGAGTGTACAGGAGTTTCTGGCTGCTCTTCACGTCCATCAGACCTT
CGTCAATACTGGAGTCAACCTGCTCTTAGTTCACAAGTCCAGAAGCCCCAGTCTGAATAG
AAAACTGAAACATCTGCACCAGACGGCTGTAGATCAGGCCTTACAGAGTCCAAACGGACA
CCTGGACTTGTTCCTGCGCTTCCTCCTGGGTCTTTCCCTGCCGACCAATCAGAGCCTTCT
CCAAGGTCTGCTGACACAGACAGGAAATAGCTCCCAGACCAATCAGAAAACAGCTAAGTA
CATCAAGCAGAAGCTGAGTGAGGAAGTGTCTGCAGAGAGAAGCATCAACCTGCTCCACTG
TCTGAATGAACTGAATGATGGTTCTCTGGTGGAGCAGGTCCAACAGTACCTGAGATCAGG
ACGTCTGTCTGAAGGTGGACTGTCTCCTGCTCAGTGGTCAGCTCTGGCCTTCATCTTACT
GTCATCAGAAGAAGCTCTGGAGCAGTTTGAGCTGAAGAAATACTGTGCTTCAGAGGAGGC
TCTGCTGAGGCTGCTGCCAGTGGTCAAAGCCTGCAACAAAGCTCTG

>NEME_507:445736-447555_neg
TCTTCTCTGAGACTCAGGCTCTGTCTGTGTCTTCATTCAGGGAGTCGTTCTGGAGTTCTT
CAACATAAACTGAAGCGTGACCTGCAGCAGAAGTGTCAGTGTGTGTTTGAGGGTGTGGCT
AAAGCAGGAAGCCCCGCCCTCCTGCAGAAGATCTACACAGAGCTCTACATCACAGAGGGA
GGGGCCTCAGAGGTCAACCAGGAACATGAGGTCAGACACATGGAAACAGCCTCCAGGAAA
CCAGGCGGAGCAGAGACAGCCATCACATGTGAAGACATGTTTAAAGGCCCCGCGGACACA
GAGGCGCCCGTCAGAACAGTGCTGACAAAGGGAGTGGCTGGCATCGGGAAAACACTGCTC
ACTCAGAAGTTCAGTCTGGACTGGGCTGAAGGTAAAGCCCACCAGGACGTCCAGCTGCTG
TTCCCCTTCACTTTCAGAGCACTCAATGTGCTGAAGGACAGGAGCTTCAGCCTGGTGCAG
CTGCTCCATCACTTCTTTAGAGGAACAGAAGAAGTGAGCAGCTTTGAAGAGCTGCAGCTG
CTCTTCATCTTTGACGGTCTGGACGAGTGCAGACTTCCTCTGGACTTCACCCAAACCAAG
GCCCTGACGGAGCCCACAGAGAGCGCCTCAGTGGAGGAGCTGCTGGTGAACCTCATCAGG
GGAACCTGCTTCCCTCCGCTCGCCTCTGGATAACCACACGCCCCGCAGCGGCCAATCAGA
TCCCTGCTGAGTGCGTCTCCATGGTGACAGAGGTGCGAGGCTTCAGCGACCCACAGAAGG
AGCTGTACTTCAGGAACAGGTTCAGAGACGAGGCCCAAACAATCATCTCCCACATCAAGA
CGTCCCGAAGCCTCCACATCATGTGCTTCATGCCAGTCTTCTGCTGGATCCTCTCCACAG
TCCTGGAGCATGTGCTGAAGACCAGAGAGAGAGCAGAGCTGCCCAAGACCCTGACTCAGA
TGTACATCCACTTCCTGGTGGTTCAGGCCAAAGTCAAGAACATCAAGTATGGAGGAGGAT
CTGAGACAGACCCACACTGGAGTCCAGAGACCAGGAAGATGGTGAAGTCTCTGGGAAACT
GGCCTTTGAGCAGCTGCAGAAAGGAAACCTGATCTTCTACGAGAGTGACCTGAGCGAGTG
TGGGCTGGACGCTTCAGCCGCCTCAGTGTACTCTGGAGTCTTCACACAGGTCTTTAGAGA
AGAGCCAGGCCTGTACCAGGACAAGGTCTACTGCTTCATCCATCTGAGTGTGCAAGAGTT
TCTGGCTGCTCTTCACGTCCATCAGACCTTCTTCGACACTGGAGTGAAACTGCTCTCAGA
AGAACAAACTTCATTATGGACAAAGGTTTTAGCAGTAAATCAGTACAGTTTTACCGCTCT
GCTGTGGACCAGGCCTTACAGAGTCCAAACGGACACCTGGACTTGTTCCTGCGCTTCCTC
CTGGGTCTTCCCTGCCGACCAATCAGAGCCTTCTCCAAGATCTGCTGACACAGACAGGAA
GTAGCCCCCAGACCAATAAGAAAACAGCTAAGTACATCAAGCAGAAGCTGAGTGTGGAAG
TGTCTGCAGAGAGAAGCATCAACCTGCTCCACTGTCTGAATGAACTAAATGATGGTTCTC
TGGTGGAGCAGGTCCAACAGTACCTGAGCTCAGGACGTCTGTCTGAAGGTGGACTGTCTC
CTGCTCAGTGGTCAGCTCTGTCTTTCATCTTACTGTCATCAGAAGAAGATCTGGAGCAGT
TTGAGCTGAAGAAATACTGTGCTTCAGAGGAGGCTCTGCTGAGGCTGCTGCCAGTGGTCA
AAGCCTCCAACAAAGCTCTG

>NEME_507:467558-469411_neg
TCTTCTCTGAGACTCAGGCTCTGTCTGTGTCTTCATTCAGGGAGTCGTTCTGGAGTTCTT
CAGCGTAAACTGAAGTGTGACCTGCAGCAGAAGTGTCAGTGTGTGTTTGAGGGCGTGGCT
AAAGCAGGAAGCCCCGCCCTCCTGCAGCAGATCTACACAGAGCTCTATATCACAGAGGGA
GGGGCCTCAGAGGTCAACCAGGAACATGAGGTCAGACTCATGGAAACAGCTCCAGGAAAC
AGGCGGAGCAGAGACAGCCATCACATGTGAAGACTGTTTAAAGGCCCCGGACACAGAGGC
GCCCGTCAGACAGTGCTGACAAAGGGAGTGGCTGGCATCGGGAAAACACTGCTCACTCAG
AAGTTCAGTCTGGACTGGGCTGAAGGCAAAGCCCACCAGGACGTCCAGCTGCTGTTCCCC
TTCACTTTCAGAGCACTCAATGTGCTGAAGGACAGGAGCTTCAGCCTGGTGCAGCTGCTC
CATCACTTCTTTAGAGGAACAGAAGAAGTGAGCAGCTTTGAAGATCTGCAGCTGCTCTCA
TCTTTGACGGTCTGGACGAGTGCAGACTTCCTCTGGACTTCACCCAAACCAAGGCCCTGA
CGGAGCCCACAGAGAGCGCCTCAGTGGAGGAGCTGCTGGTGAACCTCATCAGGGGGAGCC
TGCTTCCCTCCGCTCGCCTCTGGATACCACACGCCCCGCGGCGGCCAATCAGATCCCTGC
TGAGTGCGTCTCCATGGTGACAGAGGTGCGAGGCTTCAGCGACCCACAGAAGGAGCAGTA
CTTCAGGAACAGGTTCAGAGACGAGGCCCACACAATCATGTCCACATCAAGACGTCCAAA
GCCTCCACATCATGTGCTTCATGCCAGTCTTCTGCTGGATCCTCTCCACAGTCCTGGAGC
ATGTGCTGGAAACCAGAGAGAGAGCAGAGCTGCCCAAGACCCTGACTCAGATGTACATCC
ACTTCCTGGTGGTTCAGGCCAAAGTGAAGAACATCAAGTATGAAGAAGGATCTGAGACAG
ACCCACACTGGAGTCCAGAGACCAGGAAGATGGTGAAGTCTCTGGGAAAACTGGCCTTTG
AGCAGCTGCAGAAAGGAAACCTGATCTTCTACGAGAGTGACCTGAGCGAGTGTGGGCTGG
ACGCTGCATCCGCCTCAGTGTACTCCGGAGTCTTCACACAGGTCTTTAGAGAGGAGCCAG
GCCTGTACAGGACAAGGTCTACTGCTTCATCCATCTGAGTGTGCAGGAGTTTCTGGCTGC
TCTTCACGTCCATGAGACCTTCGTCAACACTGGAGTCAACCTGCTCTTGACAAAAACACA
GAAGTCCACTCTGCTGAGAGTCAAACCTAACTCCTTCAGGACAAAGTCCAGAAGCCCCAG
TCTGAAAAGAAACTGAAACATCTGCACCAGACGGCTGTAGATCAGGCCTTACAGAGTCCA
AACGGACACCTGGACTTGTTCCTGCGCTTCCTCCTGGGTCTTTCACTGCCGACCAATCAG
AGCCTTCTCCAAGATCTGCTGACACACACAAGAAGTAGCTCCAAGACCAAGCAGAAAACA
GCTGAGTACATCAAGCAGAAGCTGAGTGAAGAAGTGTCTGCAGAGAGAAGCATCAACCTG
CTCCACTGTCTGAATGAACTGAATGATGGTTCTCTGGTGGAGCAGGTCCAACAGTACCTG
AGATCAGGACGTCTGTCTGAAGGTGGACTGTCTCCTGCTCAGTGGTCAGCTCTGGCCTTC
ATCTTACTGTCATCCGAAGAAGATCTGGAGCATTTGAGTTGAAGAAATACTGTGCTTCAG
AGGAGGCTCTGCTGAAGCTGCTGCCAGTGGTCAAAGCCTCCAACAAAGCTCTGT

>NEME_507:487099-488914_neg
TCTTCTCTGAGACTCAGGCTCTGTCTGTGTCTTCATTCAGGGAGATGTTCTGGAGTTCTT
CAGCGTAAACTGAAGCGTGACCTGCAGCAGAAGTGTCAGTGTGTGTTTGAGGGCGTGGCT
AAAGCAGGAAGCCCCGCCCTCCTGCAGCAGATCTACACAGAGCTCTACATCACAGAGGGA
GGGGCCTCAGAGGTCAACCAGGAACATGAGGTCAGACAGATGGAAACAGCCTCCAGGAAA
CCAGGCGGAGCAGAGACAGCCATCACATGTGAAGACATGTTTAAAGGCCCCGCGGACACA
GAGGCGCCCGTCAGAACAGTGCTGACAAAGGGAGTGGCTGGCATCGGGAAAACACTGCTC
ACTCGATGTTCAGTCTGGACTGGGCTGAAGGCAAAGCCCACCAGGACGTCCAGCTGCTGT
TCCCTTCACTTTCAGAGCACTCAATGTGCTGAAGGACAGGAGCTTCAGCCTGGTGCAGCT
GCTCCATCACTTCTTTAGAGGAACAGAAGAAGTGAGCAGCTTTGAAGAGCTGCAGGTGCT
CTTCATCTTTGACGGTCTGGACGAGTGCAGACTTCTTCTGGACTTCACCCAAACCAAGGC
CCTGACGGAGCCCACAGAGAGCGCCTCAGTGGAGGAGCTGCTGGTGAACCTCATTAGGGG
CAGCCTGCTTCCCTCCGCTCGCCTCTGGATAACCACACGCCCCGCGGCGGCCAATCAGGT
CCCTGCTGAGTGCGTCTCCATGGTGACAGAGGTGCGAGGCTTCAGCGACCCACAGAAGGA
GCAGTACTTCAGGAACAGGTTCAGAGACGAGGCCCACACAATCATCTCCCACATCAAGAC
GTCCCGAAGCCTCCACATCATGTGCTTCATGCCAGTCTTCTGCTGGATCCTCTCCACAGT
CCTGGAGCATGTGCTGAAAACCAGAGAGAGAGCAGAGCTGCCCAAGACTCTGACTCAGAT
GTACATCCACTTCCTGGTGGTTCAGGCCAAAGTCAAGAACATCAAGTATGAAGGAGGATC
TGACACAGACCCACACTGGAGTCCAGAGACCAGGAAGATGGTGAAGTCTCTGGGAAAACT
GGCCTTTGAGAAGCTGCAGAAAGGAAACCTGATCTTCTACGAGAGTGACCTGACCGAGTG
TGGGCTGGACACTGCAGCCGCCTCAGTGTACTCTGGAGTCTTCACACAGGTCTTTAGAGA
GGAGCCAGGCCTGTACCAGGACAAGGTCTACTGCTTCATCCATCTGAGTGTGCAGGAGTT
TCTGGCTGCTCTTCATGTCCATCAGACCTTCATCAACACTGGAGTCAACCTGCTCTTAGG
ACACAAGTCCAGAAGCCCCAGTCTGAATAGAAAACTGAAACATTTGCACCAGACGGCTGT
GGACGAGGCCTTACAGAGTCCAAACGGACACCTGGACTTGTTCCTGCGCTTCCTCCTGGG
TCTTTCACTGCCGACCAATCAGAGCCTTCTCCAAGATCTGCTGACACACACAAGAAGTAG
CTCCAAGACCAAGCAGAAAACAGCTGAGTACATCAAGCAGAAGCTGAGTGAAGAAGTGTC
TGCAGAGAGAAGCATCAACCTGCTCCACTGTCTGAATGAACTGAATGATGGTTCTCTGGT
GGAGCAGGTCCAACAGTACCTGAGATCAGGACGTCTGTCTGAAGGTGGACTGTCTCCTGC
TCAGTGGTCAGCTCTGGCCTTCATCTTACTGTCATCAGAAGAAGCTCTGAAGCAGTTTGA
GCTGAAGAAATACTGTGCTTCAGAGGAGGCTCTGCTGAGGCTGCTGCCAGTGGTCAAAGC
CTCCAACAAAGCTCAG


>NEME_509:185391-198252_transposon_in_the_middle
CAGGTGTCTCCTCCTCTGTGTCCAGGTGAAGGTCTGCAGAAGGTTCTGAAGGACCATAAG
CAGAGCCTGAGCAGCAGATGTGAGAGTGTGACAGAGGGAAGTGAAGGAGCAGGAGATAGA
ACTCTTCTGAACAGCATCTTCACTGAGCTGTACATCACAGAGGGCCTCAGTGAAGAGGCC
AGAGCCCAACCTGAGGAGAGGAGTCTGGAGACACAGTCCAAGAAGAAGGAGGTCCAGGAG
ATCACCATCAGGTGCCAGGACATCTTTAAAGCTCTGCCCCCTGAGCAGCAGCAGGGGGCG
CTGCAGCAGGGCTCCATCAGAGCCGTGCTGACTGTGGGCGTGGCTGGAGTGGGGAAGACC
TTCTCAGTCCTGAAGTTCTGTCTGGACTGGGCCCAGGGCTCAGAGAACCAGGAGCTGCAG
CTGGTGGTGCCACTGTCCTTCAGAGAGATGAACCTGGTCAGAAGAGGGCGCTACAGTCTG
ATGGAGCTGATCCAAGTGTTCCATCCAGCGCTGGATCCACAGGTCACTCTCATTTATATA
AAGCTTTACTTTCTGAGGAGTTAGTCACATAAAATATTTATAATGTCTAAGGCCGCATTC
ACAACCCCCTCTTGATCCGAATCCCGGCCCGTTTGCTCGGATAGTCTGGTTCGTTTGAGG
TGTTCTGAATGAGCAAACGGACTCTGATCCAAAGAAGCGAACCCTGGTCCGGCTGAAAAC
CTGGTCTCGGTTCAAACGAACTCTAAAGCGGATCATCATGTCAAGCAGAAATAGCTCTAT
GAGTTTTTAAAGTGGAAAATAATAATATAAGTATAGTGATTCCATGGCTGTTAAAGTAGA
GGCCATGTTTCGAACCTTAGGGAGCTGAGTGTGATTTATTTCATTATTAGGCCCGAACCA
GACGCAGTCCCCGGCAAGGGATTATTGTTTTTGTGTGGTTTCTTCTTCTTTTTCTCCGTA
AACGATCATACTTTTGACCCGCTTAACATTGCCGAAATCTGTCGAAATCGAGTCATTTGG
GTGGCGTGAAAATTTATGGAAATAGACAAATTGGCCACGCCCAAACAAAATGGCTCCACA
GTAGAGGATGACAATTTGTCGGGATTCCCGTGGGTCACGGGATTCCTGCGGGATTCCCAC
AGGATGGGAGTGAATTTCACTATAGATCCTGTGATTGGGAGGGGACCGGGAAAAAAACAC
CGGGAGTGGGCGGGAGTATATCGCATCAAAGCAGTAGAAAGTGGCAGATAATACAGCGAC
ATGCTGCTGTTATTTCATGAGACACAAACACAGAGAGAAATGATTAAATATACAAATGAG
CGCCAACTTTCTTCCCTTTCCTCTTGCCCATGCTGCAGCAGTGCTCCCTCCCTTGTCGGC
CGAAACACGCCGCGCTCTCTCTACCTGTGTGGCTGGAGCCGCTGTCAGCGCGGACAGAAG
GAGATGTGTTGGTGCTGAACACAGTGGCATTACGCTAACGCTAAAGTAAAAAAGTAAACT
TCACAGCCACTATTTTTTGTGTGATAAAAGCTGTGTGCGATACGAGGACAGGGTCTTTGG
CTGGGGATCTTAAAAGGACAGCGACATGACACCTCCCCTCTTAAAGGGGAGGTGTCATGT
TCCACTGCCCCTGTGAAATAAAACTGAAACTGCCTGAACGACATTATTTAAATAGTGCTG
GTGGTTAGACTAATAATGTAGCCCTGGTTATTTCAGTCACAACATGTGGCTTTTATTGGC
CTGAATGTGCATCTATAAAACATTGTGAAACATGCAGGATTGGGATGGGAGTGGGATTGA
TTCTGTCGGGAGCGGTACAGGACAAGATTTTTCTTTGCACATCACACCGGGATTGGGATG
GGACAGGAATTTTTTTGTGGGAGTAGGACGGGACAGGAGTGAGAAATCACTCCCGTGTCA
TCCTCTACTCCACAGCGCCCCCTCAAAGTTGACCCTAATTCGAATGAAAACGCATGTGTT
TGGGCATAGGCCCAAACCCTTCGGTACAGTGAAAGGGCACATCAGGACAAACCAAAAACT
GAATTGGAGCGCCATGCCCGGACGCACAGGGAGTCGACCATCTTGACTTTCAATTGGCTT
GATAAGTGGCCCGCCCATCCTCCGTGAAAATAGCCAGAGTTCTTATTCTGGCAGCATGTT
GGCCTCTGTCACAGTTTGTCCTGAAATTTGTAAATTTTCCCAAATTCCCCCTTTAGTCAC
AAAAGCCACAGTTTTAGACTGTACGTACAGTGGGGAAAAAAGTATTTAGTCAACCAACAA
TTGTGCAAGTTCTCCCACTTAAAAAGATGAGAGAGGCCTGTAATTTTCATCATACTATGA
GAGACAAAATGAGAAAAAAAATCCAGAAATCACATTGTCTGATTTTTAATGAATTTATTT
GCAAATTATGGTGGAAAATAAGTATTTGGTCAATAACAAAAGTTCATCTCAATACTTTGT
TATATACCCTTTGTTGGCAATGACAGAGGTCAAATGTTTTCTATAAGTCTTCACAAGGTT
TTCACACACTGTTGCTGGTATTTTGGCCCATTCCTCCATGCAGATCTCCTCTAGAGCAGT
GATGTTTTGGGGCAGGCGCTGGGCAACATGGACTTTCAACTCCCTCCAAAGATGTTCTAT
GGGGTTGAGATCTGGAGACTGGTTAGGTCACTCCAGGACCTTGAAATGCTTCTTACGAAG
CCACTCCTTCGTTGCCCGGGCGGTATGTTTGGGATCATTGTCGTGCTGAAAGACCCAGCC
ACGTTTCATTTTCAATGCCCTTGCTGATGGAAGGAGGTTTTCACTCAAAATCTCACGATA
CTTGGCCCCATTCATTCTTTCCTTTACACGGATCAGTCGTCCTGGTCCCTTTGCAGAAAA
ACAGCCCCAAAGCCTGATGTTTCCACCCCCATGCTTCACAGTAGGTATGGTGTTCTTTCT
TTCTCCTCCAAACACGATGAGTTGAGTTTTTACCAAAACGTTCCATTTTGGTTTGATCTG
ACCACATGACATTCTCCCAGTCCTCTTCTGGATCATCCAGATGCTCTCTAGCAAACTTCA
GACGGGCCCAGACATGTCCTGGCTTAAGCAGGGGGACACGTCTGGCACTGCAGGAATTGA
GTCCCTGGCGGCGTAGTGTGTTACTGACGGAAGCCTTTGTTACTTTGGTCCCAGCTCTCT
GCAGGTCATTCACTAGGTCCCCCCGTGTGGTTCTGGGATTTTTGCTCACCGTTCTTGTGA
TTATTTTTGACCCACGGGGTGAGATCTTGCGTGGAGCCCCAGATCGATGGAGATTATCAG
TGTCTTGTATGTCTTCCATTTTCTAATAATTGCTCCCACAGTTGATTTCTTCACACAAGC
TGCTTACCAATTGCAGATTCAGTCCTCCCAGCCTGGTGCAGGTCTACAATTTAGTTTCTG
GTGTCTTTGGACAGCTCTTTGGTCTTGACCATAGTGGAGTTTGGAGTGTGACTTTTTGAG
GTTGTGGACAGGTGTCTTTTATACTGATAACAAGTTCAAACAGGGGCCATTAATACAGGT
AACGAGTGGAGGACAGAGGAGTCTCTTAAAGAAGAAGTTACAGGTCTGTGAGAGACACAA
ATCTTGCTTGTTTGTTATTGACCAAATACTTATTTTCCACCATAATTTACAAATAAATTC
ATAAAAATCAGACAATGTGATTTTCTGGATTTTTTTTTCTCAATTTGTCTCTCATAGTTT
TACCTATGATGAAAATTACAGGCCTCTCTCATCTTTTTAAGTGGGAGAACTTGCACAATT
GTTGGTGACTAAATACTTTTTCCCCCCACTGTATTTATGCTACCCCTCTGTCATAGGAAG
AAGCTTTAATTTGGACGTTTTTTGTTCCAAATTAAGCTTTTTTGGACTGTACAATCACAG
GAAGTTCAGATAGGCTGTTTCCTGTCCGTCTGTGTGTTCCTCGTACTATATGCGCGAGCT
GTGAAGTCGCCTGTCAGTAGCTGCTTAGAGCTGAGCTTTTACTTACGCCTATTTATTTAT
TTTTAATTCACATTTTATTGTTTTTATCCAGTATTTTATGGTGACATTTTATTGTTTTTA
TCTGCGATCTTAAACTGCTTACCCGGGCCGATTGAATTACAAATCTTTGCACAACTCGCT
ACCCGGCCGGGCTGGTCCCAACAGCTAGCTAGCTGTTTTTGTCCTCATCATGCCCTCAGG
AGACCAGGACCCGGTCAAAACTATAGCAGACTTAAAACTTCACAATCAGAGACTGGTAGA
GCAGCTCAAAGACAATGAAAAGCTCCTTAGTCGATTCATGGACATTGCTCACCAACAGTC
ACAGCAAATATCAAAAATGAGTGCCTCGCTGCAGGACACGCTAGCCTGGGACCCCCTTAC
CTGCCCGCGCCCGTCATCCTGCTCAACCCCATCTCCTGGAAATCAGTCCTCCTGGGTGGA
TATCGTGGTCCGGGGCAAACAAAGAAGCCCTCTCGCCGCAGCTCCAGGGCCGATCCTCTC
CAACCGCTTCGCAGCCTTCACGAATGAAGACGTCCACGCTAGTCCCATCGCTCCAGACCG
TCAGGACACGGATCCCCAGGCTGTAGCGGCTAGCTCCCCGACGGCTCCCGTGGGCCTCTC
CCATATCAACGCTCCAGCTCCGCGGGGCAATGGCATCGAGCGCAGTGAAACAACTCGGGA
CAGCGCGCGGAGGGAGCGAGTCCCTGCCCGAACAGCAGTGATGACCTCCTCCCGCCACAG
ACTGCTAAAAGATGCCGTCCGCAGGCGCTCCGGGGAAGGGCTGCCTCGCTGCAAACCAGC
GGAGAGCCCTGCCTTGGCTACGGGGGGAGCTCTTCGCTCCGATCCGGCGTGGAGTCCTCC
TGTCAGCGTCAACACGGCCGCAGCCGCTGCCTTCGCTCAACCTCAGCCGGTGCCTTGCCC
TGCCCCAGCTGTCACAGCCACCGGCCACGGGAGTCCCGAACGGGCCGCTACCTCCGCCCC
GCAGCCGCCGCTACATCCACCTCAGCCATCCGTGTCACTTTCTCTGCTTCCTCCTCGTCC
TCCGCGGCCCCTTTTCTCCCCCACTACTCTCCTGGTAGGAGACTCTATTATAAGGTACTG
TAGATTTTTAAATTCCAAAACCCACTGTCTTCCCGGAGCTACTGTCCGTAAATTACTGGA
TAAACTACCGGACATTCTGCAAGCAGCGCCCGCCACAATCACAACAATAATCATCCATGT
CGGTACCAATGACACTTCTCTCCATCAATCAGAGATCACCAAATAGAGTTTAGACTCCTG
TTTGACTTTTTATCCCGCTGTGGAAAAACTGTTTTAATCTCTGGCCCTCTCCCCGCGCTG
GGCCGTGGGGATGTTCGTTTTAGCAGGATACAGGCACTCCATTCTTGGCTCAAATACTTC
TCCTCCACATACAACTATGGCTATATTGACAATTTTACATTATTCTGGTTCCGCTCCTCC
TGCTATAACTCAGACGGACTTCACATCAACCCACTTGGAAACCGTATTTTAACAGCCAAC
ATAGTGTATGCCATTCATTCCCACAAAATGTATTGACTGCCTGCAACCACTGATCCCTCC
CCACCTGCCTCCCCTCCCAAGCCCACCACTCCTTCGCCCCTCCCTCTTAGAACCTCCTGC
TCTCCACCTCAGCAAACTGTCCCAGTTATCACCAGCCCTCGCCCCTACAGTCATTTAACC
ACCCCGTTTTCTACCGAACTCACATCTGATTTTAACTGTAATTCATATTATAACGGACTT
GGATCTCACCTTTCTGTTCATAATTCACCCATTCCTGTCATTATCAGCAGAGAGCGGACT
AAATATGTACAATCCATAAAACATAACTCAAATAATCTGAAACAATTACCGAAAGTCCTA
TTATCACAAAACCATTCAGTTAGTCATCCTTCAGTCACCTTGAACATGGCACTTTTTAAT
GTCCGCTCTCTGCTGAACAAGACTTTTATTATGAATGACCTGATTTTAGACCATAAACTT
GATTGTCTATTTTAAGAGAAACTTGGCTGGGTGCAGATGCTGCAGTTGTTCTCAAAGAGG
TCTCACCACCTAATTTTACCTTCACTTATTCTACGAGGAGTGGCAAAAGGGAGGCGGCAC
TGCTCTGGTAAACCTTGCTAGCAAGCCGATTTTATTTGATGATTTTACCAGCTTTGAATA
CAGTGCAATTGTTTTTAGCAGCCCTGAAATTTTATGTGTCACAATTTATAGACCTCCAAA
AAAGTGCTCGCTTTTTATTCATGAGTTTTCAGAGTTTTTATCGATTATACACAACTCCTA
TGAGCGAATAATTTTAGCCGGTGATTTTAATTTGCATGTAGATAATATTTTAGATCCTCT
TTCAAATGATTTTTTAAACATTCTTAATTATATGGCTTTACTCAGCACGTCACACAGCCG
ACTCACGACAGAGGACACACCCTGGACCTGGTCATCACGTATGGCCTGTCCACTGGTGTG
TCCTCTGTCGTTGACTTGGCTGTCTCTGACCACTACTGCGTGTTTTTTAAAATCACCACT
TCCATCCAGCGTGAGACCTCTTTGAGAACTGTAGGGAAGCGCCATCTAACCCCTGAAGTG
GCTGCAAGTTGTATTGATGTTTTAGACAACACCCTCCCTTGGTTTACCTGCACCCTGTGA
TTTTATTGTTGATGATTTTAACAGTAGGCTTCAATCCGCCCTTGACCTGGTTGCGCCTAT
AAAACTAAAACATGTACAAGATAAACCCACGCCTCCATGGAGTAATGAGGAACTCAAAAA
CAAAAAAGAAATTGCAGGGTGCTGGAAAGAAAATGGAGGAAAAATAGAATTACAATAAAT
TACCAAATCTACGCTGAACAGTTAAAAACATACAATAGAGCCGTTAGAAACTCAAGAAAT
TCATACTTCACCAAAATCATATCGGACAATAAAAATAATACAAAGTTCTTTTTTCAACCA
TTGATAACCTTCTTCATCATAATCCCAAAGCTTTCCGTGAAACTCCCTCAGATTCCCTTT
GCGAAGAGTTTGCAGACCACTTCAGGGGAAAGATAGACACGATCAGATGTAATATTTTAT
CTACCCAAAGTAACACGGTTTTAAATACATCTGGTTGTCTATTTGTTCCAGAGGAAACAC
TGCACAGTTTTGTCCTGGTTAATGCTGAGATGCTTGATAAAGTTTTCTCCTCAGTGAGGC
CCACCACGTGTCTTTTAGACCCGGTCCCAACACCGTTTTTTAAAACATTTTATGGATCTT
TTGGAGACGAGCTTTTAAACATGATGAATTGCTCTCTTCAGACTGGGGTCTTCCCTGCTG
CCTTTAAGGGGGCGGTGGTGAGGCCTCTACTGAAGAAGAGCAATTTAGATTTTAATGATT
TTAACAATTTTAGACCGGTATCCAACTTACCATTTTTAAGCAAAATTTAGAAAAACTTGT
TTTTATCCAACTTAGTGATTTTATAAATGCACATAACGTCCTTGAGAAATTCCAGTCTGG
CTTTAGGGTAAACCACAGCACCGAGACGGCCCTTTTAAAGATTTTAAACGACTTTAGATT
AAATTATGATTCTAAAAAGTTGATAGTGTTGGTTCTACTGGATCTGAGCGCCGCCTTTGA
TACAGTCGACCACACTATTCTTTTAACTCGTTTAAAACACATCGGCCTCTCTGGTGCTGT
CCACAAATGGTTTACATCCTACCTCACAGACAGGACCTTTATGGTGAGTGTGGATACCTG
CTCCTCTAAGGTCCATAAAATTACATGTGGTGTGCCCCAGGGTTCGATTTTAGGCCCAGT
GCTATTTAACCTGTATATGCTCCCTCTTGGTGATGTCATCGGGAGACATGGAGTCAACTT
TCATAGTTACGCTGATGATACACAGTTGTACATCTCCATGTCTCCTGATGACATCAGGCC
AATGGATGCACTTTTTAACTGCATTTTAGATCAAATCCTGGATGGCAGAAAACTTTCTCC
AGCTTAACCAGGACAAAACTGAAGTTTTAGTCAACGGTCCTGAGGCCCAGAGAGATAACT
TTTACCAAACTACAGTCATTGTCTTTTAATCCTTCCCCACAGGTGAAGAACCTGGGTGTG
ATTTTTGACTCTGAGCTGACTTTAATTCCACACATTAAGAATATCACAAAGATAGGTTTT
TACCATCTAAAGAACATAGCCAGAGTCCGCCCCATTCTCTCTCGGACCAACACGGAGACG
CTGATGCATGCTTTTATCACCAGTCGTATCGACTACTGTAATGCCCTGCTCTCTGGTCTT
CCCAAAAGAGTATCTCAGGTTTACAACTTTTACAAAATTCAGCAGCTCGTGTCCTGACGA
AGACCAGGAGGCGGGACCACATTACACCGGTTTTAAAGTCGCTGCATTGGCTCCCCGTGT
GTTTCAGGATCGATTTTAAAGTTCTCTTAATGTTTTTAAATGTCTTAATGGTCATGGTCC
TTCTTATCTTTCAGAATTGCTTTTACCTTATGAACCTTCACGGCCCCTTCGCTCCACCGG
CAGAGGTCTGCTAGTTATTCCTAAAGTCAACAAAAAGACTCACGGCGAGGCGTCTTTTCA
ATATTATGGCCCTCGCCTCTGGAACGACCTGAGGAGGAGCTCAGCACCGCAGAGAACGTT
CATGTTTTTAAAAGCAGGCTTAAGACCCACCTTTTTAGCTTAGCTTTTAACTAATATTTA
TTCTTGCTAGGCCTATTTATTTAATTGTTATTAATATTTATTTATTTATTTAGGTTTTCT
TTATGTATTTTACCTATCGGTCTTATTTTAGTGGTCCTTATATTCTTATTTTTACCTTTA
CTTTTTACTTATTTAACCATGTTTATATTTTTATGGTCTCCCAGTTTCCTCTGGAGGAGC
CCTCTGCCTCGGGAGCGGGGATTGGCTGTGGCTGCTGGGGTGCTGTCCTGTGGGTGTCTG
GATGGAGGTGTGGTGTTTCTACCGCGCCTCCTCCGGGCGTCCTGTGTTGGTGCCCTGTGG
CTGCAGCCGAGGTGCCGCTCCCGATGCAGACGGCTCCTTGGATGGTGTTTCCTTACCTGG
TTTATCTGTACCCAGCCTTACCTCAGCCTTATGTCCATTGCGTCCATTGTTTTACCTTGA
GTGTGTGTGTTGTGCTTGTGTGGTGTGTCTCTGGGGAGGTGGGTGGGGAGAGTGTGAGTG
CGACAATGTGTTTGTATTTGTGGGAGGAGGTGGGTGTGAGAGAATGTTTTTAAATCTGTA
AAGCACTTTGTGTTACATGACATGTATGAAAAGCGCTATATAAATAAAGATTGATTGATT
GATTGATTGATATGTCTCACCAAAATATTCCGTCATCTATCCAGACTTTTGCAGGGCTGG
AGCCCCTTCTCAGATCTTTGGGTGCCCTGGGAATTAGCCCTAATTACAAAATGTTTCAAT
AAATATTCCCTGAACTGTAATTCCGTTTTCTGTAACTATACAAATGCAAGTGTTTAAGAT
TGATCTAAAATCTGCTGTGTTGTTGCCTAAGCCTGTCTAGCTCCATTGGTAGAGTGCTGG
GTTCCCATCCATTAGATTTCCGGTTCAATCCCAACCTTGACTTTTTTTTTTTTTGGTGAC
TCAGTACCTATTGGGAAGAACCTGAATCGGTGCCTATGGTCCCACCCTCAGTAAAAACGG
GGAAATGACCCACACATTGTCCGAGCCTAGACTAGATGAGCGCAAGGCGTTTCATAAAAT
ATTTGTCAGTTTGGCTGTAACCTTTGCTGTGCTTGTGTAGCTACATAGGTAGAGTGCTGG
GTTCTCCACCATGAAACTCCTGGATCAATTCTGACCATGTCTTTTTTTGTTTTGTTTTTT
TGACTCGTTACCTACTGGGACAAACATGAATCGGTGCCTATGGTCCCACCCTCATGAAAA
CGGGAAATGAACCTCCAGTGGGGTGCTGGGCCCTAATTTCAGCCGGGAATTATGTTTTTT
TTTTTTTGGACTTCAAGTTTTTTTACAGGCAGATGCAAGCTACAAGCATCATGCCTTTTA
TATATTTCACTGCACATATTGTCCGAGGCTGTGTAGCTCCATAGGTAGAGCACTGGGATT
GCGACCATGAGACTGCTGGATCAATCCCAGCCTTCACTCTAATTTTTATATTTTATTTTG
GACTTCATCTTTTTTACAGAAAGATGCAAGCTACAAACATCATGTGCATGTGCACTGTGC
GGCTATCAGGCATGGGCTGGAGTTCAGGTTGCTTTAGTGTAGGTGTTGCTTGTACCAGGA
TAGGGGCCTTTACATGAGCCACTGCACACATTGTCCAAACCTAAATTAGATGAGTGCGGG
GTGTTTCATAAGATATTAATCATTTCTGCTGTGATAAATGTTGTGGCTGTGTAGCTCCAT
AGGTAGAGCACTGGGTTTGCAACCATGAGATTGCTGGATTAATCCCAACCTTGATTTTTT
TTTTTTTATTATTTTTTAATTTTAATTTTTAATTTGTAACTTTGACAGGTGTTGCTCGTA
CCAGGGTAGGGGCCTTTTACATGGGCCACTGTACATGTACATTAGGTACCTCCGCATGCT
CTTGTATTTGCTGAACATTGAGTAACAGCTTTACAGGTTTGGCGATATTTATTGAACCCT
TTTGTAATCATGGCAAATTCGCCTGTCAGCCCAAAGCTTCGAGTGGGTGCTACAGCCCTG
CATTCCCCTACGGAATCGGTACCTATACTACAAATACAAGTACACAAAAAGGACTTCTGT
GTAATTTGGCACATCTGTGCCAAATTATTGCAAGTATAATTATTATTATCCTTGCAAATA
CTTGCAAATTATTGCAAGTATTGCAGTTCACTGGCCATAGAAGGTATTTCAACTATAGAA
CGAGTGAAAAGCACTGCTGCGGCAAGCATGAGGCCGGGGCCCTGAGGCTGAAGCAAGAGT
GGGCCAGCACCAGAGCTACCTGGGACAAGAGTAAGGCCGGGGTCTGACGAAGGCAAGGCG
AGAGTGGGCCGGAGCAAGAGTTAGCAGAGAGCACACAGGTTGTGTGTGAGGCCGAGGGGA
GAGCAGGTTTGGGCGAGAGCGGGGGCGGTAGCAAGGGGGGGCTTGCAGTTTTAATTATCA
TTATTTTTTTAATCTGACCTCTGAGAGGCTAATGTAAATCAAGTGAAATAGCCAAAATGA
GCTTCTACAAAAACGATTATCCTGAGGCAAATTTGAGGAACATCTGGTAGACACAGAAAA
AATGCCACATGAAGTCCCTAGGGTGATGTGAGGGTTAAAGATGAACAGCCCTCAGACGAA
TGTTCCAAGCGCTCTTCCCAGTGTATTCAGGAGAAAATGCTCTTAAGTCCTTTCTTCACT
TAAAAATAACACATTACACCATCAGCTTTCACACCTGTCAAGAGTGTGACTGACCCCAGA
AACCGGTTACAGAATATAAGTAATAAGTAAATCAATGTGAAATACTGCAGTCCCTCACAC
AATGATGCACCATGTCTCACTGGTTTGAAGTTACGGTTGAAGGAAAGTCATATAAAGTCA
TGGATGTTAAATTTTGAGTTTCTCTGACCCACAGACTCTTTCCGTCTGTAAACTCCTGTT
CATCTTCGACGGCCTCGACGAGAGCAGACTGTCTCTGGACTTCAGCTGTGAGCTCATCTC
TAAGGTCACACAGAGGACAGAGGTGGGCGTACTGTTGGTGAACCTCATCAGAGGCGCTCT
GCTTCCTCACGCCCTTATATGGATCACCTCCCGCCCAGCGGCGGCCCATCAGATCCCAGC
GCGGTGCGTGCACAGGCTCACGGAGGTCAGGGGCTTCATCACTGACCCACAGAAGGAGCA
GTACTTCAGGAAGAGGTTCTCAGATGAAGAGCAGCTTCAAACAGTCCTGTCCCACCTCAG
AACCTCCCGCAGACTCCACAACATGAGCCAGATCCCAGTCTTCTGCTGGATCACCTCCAC
AGTCCTGGACCACGTGTTGAGAACCCATCAAAGCGGACCACTGCCCCAGACCCTCACAGA
CATGTACGCACACTTCCTGTTGGTGCAGACGCACAGGAAGAGGAAGTACAAACAGACACA
AACAGAGGTCAGGTCTGAGACAGCGGGGCTGACAGAGGCCGACACAGAGCTGCTCCTGAA
GCTGGGGAGACTGGCCTTTGAGCATCTGCAGACAGGAAACATCATGTTCTACCAAGAAGA
CCTGGAGCAGGTGGGTCTGGACCTGAGCGAGGCCTCGGTCTACTCCGGACTCTGCACTGA
GATCTTCAAACGAGAGAGTGTCTTCAACCAGTCAGTCTACTGCTTCATCCACCTGAGCGT
GCAGGAGTTTCTGGCAGCCGTTTACCTGCACCACTGCTTCAGCCACAACATGGAGGTGGT
CAGGGAGTTTCTTTATGGACGTGAAGGAACCGTCTCAGAGTTAAGTCCAAATGAGTTCCT
CAGAAAATCTCTTGTAAAGTCCCTGCAGAGTCCAAACGGCCACCTGGACCTGTTTGTGCG
GTTCCTTCATGGCCTCAGTCTGGACTCCAACCACAGACTTTTAGGAGCTCTGCTGAGTCC
AATGGACCAATCAGAAATCACAGGAGTCATTAAAAACCTTAAAAAATGGAACTCAAAGAA
AGTCTCTCCCGACAGAAGCATCAACATCTTCCACTGTCTGATGGAGCTGAAGGACCAGTC
TGTGCAGCAGCAGATCCAGGACTTCCTGAAGTCTGGAGGTGGATCTAAGGAGAAACTGTC
TGAGATCCAGTGCTCGGCTCTGGCCTACATGCTGCAGATGTCAGAGCAGGTCCTGGAGGA
GCTGGACCTAAACAAGTACAACACCACAGATCAGGGTAAACAGAGACTGGTCCCAGCGGT
GAGGAACTGCAGGAAGGCTGTG

>NEME_509:221447-233122_insertedSEQwithORF_not_similar_to_ANYTHING
ATATCATTCAGATTAATGACCTGTTTCTGTAATATTGTCCTTGTTCCAGGTGATTTTAAG
CGCAGTCTGAAGCAGAAGTGTGAGCGAGTGTGTGAGGGAGCAGAGACAGACTCTCCCACT
GCCCTGAACAGCACCTACACTGATCTGTACATCACAGAGGGCTACGGCGAAGAGGCCAGT
GCCGGAAACGACGAGATGCAGCTGCAGACTCTTTCCAAAGCCAGCGTGGGCGAGGGTAAA
ATCCGCTGCCACGACATCTTCAAGCAGGAGTCCGGTCACAAACCCATCCGGCTGGTGCTG
TCCTGCGGCGTGGCTGGCATCGGGAAGACCTTCTCCATCCTGAAGTTCTGTCTGGACTGG
GCCCTGGACCTGGAGAACAAGGGCTTGGAGCTGGTGGTGCCGCTGTCCTTCAGAGAGCTG
AACCTGGTGAGGAGGGAGCGCCACAGTCTGCTGGAGCTCATCAAGCTGTTCCACCCATCG
CTGCAGACGCTCTCCGCTCACACTCTGGCCAACAGTAAAGTCCTGTTCGTCTTCGATGGC
CTCGACGAGAGCCGCCTGAATCTGAGCTCCAGGAGCGAGGTCGTGTCTGCGGTCACACAG
AGCACAGAGGTCGGCAGCCTGTTGGTGAACCTCATCACAGGTAAGATTTAGGACAGTTCA
GTAGGGCTGCACCATTAACCTTTATCTAACACCGCTGTAATAACCTCTGCTGATTAGTTT
GTTTGCCTTGTGCCAATCAGAGGAAAAAACTAGGGATCCACCGATATCGGAGCCGATATG
GGAAAACTACGATGTTGGATTTCGATTCCAATATCAGATACTGAACGATACCTGTTATGG
TTCTCACCAACTAAGTGAATATGGAGAAGTCAATCTATTTAATTTAAGCCCCGTCCACAT
GTAAGGCAAGGCAAGTTTATTTGTAGAGCACAATTCATACACAAGGCAATTCAAAGTGCT
TCACAGTTGCAGAAAAATTACAAGAAAACAGATAAAATCAATCAATAAAACATCAACATC
AAGTTAATCAATGACAGTAAAAGGCAAGAGTGCAGATAAAATACTTTCAGTTTTCATATG
CACGGGTAAAAAGAGCTGTTTTCAGCCTGGATTTGAACATTGTCAGAGTTGAGGCCTGTC
TCACATCCTCATGAAGACTGTTCCAGATTTTAGCTTTAGCCTCAGCGTGTTTAGTCCTAA
CTCTGGAACCACCAGGAGACCCCTCCCTGAGATGGTTCATACGGCTCTGACATGTCAGAT
GGACTTTGGTGCTAACCATGAAAGACTTGTACACAAGCAGAGCTGTTTTAAATTCTATTC
TCTGAGTGACAGGAAGCCAGTGCAGAGACCGGAGCACTGGACTAATGTGGTCGTATTTCC
TGGTTCTTGTCAGGACTCGAGCAGCAGCGTTCTGGATGTTCTGCAGCTCTAACAGCTCGT
TTAGAAAGGCCAGTGAGCAGCCGTTACAGTAGTCTAACCTGCTGGAGACAAATGCATGGA
TGAGTCTCTCTAAGTCTGGTTTTGACACTATTCCTCTGATCTTAATGTTCTTCAGATGGT
AAAAAGCTGATGATGTTATTGCTTTGATGTGGCTGTTTAAGTTCAGGTCTGAGTCCATGA
TTACTCCGAGATTTCAAACCTGATTTTTTGGTTTCAGAGCGAGAGACTCAAGGTGACTGA
GTTTCTCACAAACCAAAGATATATTCCTACGATCTGACCTCATCCACTCAAAACCGGAGT
TTCCTGTGGATAAAAAGGAAGGTTTCTCTAAAACGTCCGGCCCAAAGTGAAGGTTGGGGA
ATCCTCAGGTGATGCGTTTGAGTGTGGACATAAATAACCGGAGTTTTCGGGCGAACGTTA
CTGTCAGCGTATCTGACCTGTGTTTACATCAGAAACAAAACAATGGCTTTAACCATTGTT
CAGGCGCTTTTTGCTAAAGCTCAGGTTCTGCTTTAGACCTGTGCAGGTGAAGGAGCACTT
TAGACTCACTTATTTACACTAAATAACCGTCCCACATCCCACATGTTCAGCGGTTTGGGT
TCAGACCGAGAGGCACTTCTGCAGGAGAACTCTGAGGTAAAGTCGTCCTCAGGAGGAAAC
GGTGAGACGAATGTCCCGGTCCTGCTGCTGCCGTTGTTGGAGTTATTACGTACTAGGTCA
GTCTACAGTCATGTGATCAGTCTGGTCAAGAAAGTTGCTCTCACGCTGCACTATTTATCT
GACGGAAGATTACAGAAAACCTCAAAATGCATTTGGTTTGTGAAGGTAAATGTCGTCTCA
CAATAGTTCGGCAGGTCTGTAAAGCTCTAACGGTGCATCTGGGATCAGTTTATACAGCTG
CCAATAAAGAATGAGTGTGCAGCAGAAACTTGTGGAGAGATTTGAACAATTAATGTACTC
GACACGTGTGTCCCGTCGCGAGAACCAGGAACACGAGTCGACCGACTCAGTTTCCCACAA
ATCGAGAAAGAAGAGTTTTTTTTTTAATTGGTGATTTTCGCTGTTTGGCAGAATCTTTGA
GAAGCCTCACCATGTTTTAGAAAACAGTATTGGTATATTTAAAAGCGTTAATTCTCAGGG
TGAAAAAGTCAGAGAAATAATCATTGTGTGTGTGTGGCTCATGATTATGCAACACTTCCC
CTGTGTCTCACAGAGGCCGGCTGCTGTTGCTAACGCTCTGAATAGCCGAATGCTAACGCT
GGAATACTACTGCAGAGGTTCATTTTTCTGCGTGAAACCAGTGAACTTATCCAGGCTGAC
TTTCCCAGTGCGACTGATGATGCCCTGGCTGTAAGCATGCACAGCGCCCCCTGCTGACCA
TTAGTTTCCCGAGCCAACTCGCCTTCAGAGGGTGATTTAAGACAGAAGGATGTAGCACGG
ATTTGCCAAACTCTACATGAAAAAATAACTGAGCGACAAAAATGGATTTAATTACAAAAA
TTAACGAGTTTGCTGAGCAGAGGGTTAGCAGGAAGGTTACTTCAGACGGGTGAGTGAAAG
TTTTTTATTTTTTATTTGTGGCCGCTGTGCCATCGTGTCTGTTTGCTTTTTGATGAGGCC
ATTGTTGTGCTGTAAGCTAACGTGGTGAGTTCAGTGGGTTGGATTTATTTGTGTTTTGTT
TTTGGTCGTAAGCTGTGTGTGCAGGTTAATTAATAATATAACGTAGTCATTGTCCATGGC
ACTAATGATCATGTTCTTCTTTCCCTCTGGTCAAATGTGTTTATGTTGGGATAATGTTGC
TAGTTGTCATTGTGTTGCTAGTTGCTGTAGAGGTATAGGCTCTATGGGAAGTGGATTTAT
GCAAGAGATATTTATTTATATATTACCTGTTTGTAAATAAAGGTGTGGGGCACAATTTAA
ACCTCTGCTAGTCAAAGGCCACCGATCTATGGCCCTTCACCCCGTGTACGCTTCAATATG
TGGCCCCCATGAATAAAGTTTGGACACCTCTGCTTTAACGTCTGTAGAAAGCCAAGGAAG
GTTCCCCTTATGTTGCTTGAATTGGCCCTTTTTGGTAAAACCAGCTAAGTTTTCAAGGAC
ACACTTAAAAACAATATCAGAGCTATTCTCAACGTTACCGTTTTCAGAAAGCTCAGACCA
ATTTAGTTGCCCAGTTTATTATTCAAATAATGTTTGTTGGATGTGGACGGACGATGTTTC
TTAATGTTTTTTAACATATAATAAAATAGTGAACAGACAGACCAGACAGAAGTTAAAAGT
CTTCAAAACTCTATCAGGTTTATTGGTAAAAATTAGTTCAATTGTTGTTCGACACGTTTG
TAATTCTTGTTGGTTCTTTTACCGTCTGAGTCAAACTGTGCCCATCAGCTTTGTTTCTAC
TGTCTGCTTTATTGCCCCAATTGATATTAAGGTCACCCATAAGAATTATTTCTCTGTTCG
AATTATTATGATTTAAAACAACCTGAAGCTGATCATAAAACATTTCCTTAGCTGAGGGAG
GTCGACACAGGCAGATCAGGGTGAAAGACAGTTTTATGTTCAAACCAATACGTTTGTTAA
GTGCGACGGCACGACTTCCGGGTCCGAGCAGACGGAAAAAATATGCGAGAAAAAAACGTA
AAGATCTCGTAAAAACAACCATCAATATTTCTGAAACTCAACAGAGAGTTACTGAAGCTA
CTTATTTCTCAGACGCATTGGCCAAAAGCTCCGCACCTACTGCTAAAAAGTAATATTAAA
GTCGCTACTTCCGGGTTTAGCTCTTTTTCAGGGGAGACCTGCTCCAGAGGGGTGCCTATT
GTGCATGTTTTTAAGGACCCGGAGAACCTGAGACCACAGAAAAGCCCCGACCGTGAATCG
AACCCGGGACCTTCTTACTGTCCAGATTTATACCAAATTCATTCCTATATTGTGTCCAGT
ACTTTTCTCAATATTTTTAGCTTTTTTCCCTTGTCTTTTATACAATACAAATGTAAGTGA
TCGTCATCCGAATATTTCCACTGTCGTCTTCGTCAGAACCACTTCCAACGATGACGACTT
CATATCGAAACATCCGGATGCAGAAAACATTAAACTTACAGATTTATCAAATATAAAAGA
ACAAAAGTGGCTCCAAGGCTTTTCTGGAGCACAAGGGTCCTCTCCGGTTTGATTTGGTAG
GTTGATTTCCCCTACCATTAAAAACATGCACAATAGGCACCCCTCTGGAGCCAGGTCTCC
CCTGAAAAGAGAATCTTCATCTCAGTGAGACTTTCCTGGTTCGAGGTCAAATGAAAATCC
AGTTCTTAAACCGCGGTTCTCCCGTTATGTTTGATCAACTTTGGAGAAGATCTTCAATCC
TCCCAAAGTTACTGGTGACAACGAAGTCTCGCGGCTCCTCCTGGTCTCTGACATCGTCTT
GCTGTTTAGCTGAAGTTTTTTACAATAACGTTTCTACAATAACGTTACTGCAGTCCTAAC
AGACCACTACTCCAGTGCCCTTGTACTAAAACATCACTGCAGTATTGTTGATGAGTGTGT
CCTTCCTCTCTGTGTTCGGTATGGATTGGTTTTCATGAATTATATGATTCTTTTAAGTAC
GTATATACTCGCGTACAATGCGACCCTCGCTGTACGAGAACTTTTTGTACTCAAAAAGAT
ATTTTGTACAATGCTAGCGAGATCTTTTTGTCTTCTGCCGTCCTAACAGTCCCAGGACAT
ATTTTTTAAAGTCTTTAAATAAGGGCTCTGGGGGGACCCGGTCATAAAAGTAGAGTCCGT
CCTCATTCTGGGAAACATTTGTGGTAGTTTGAAGGTCTTTGTTTGTCCACCTGCTGTAAT
CGTGTCGTTTCCTGGTGATTCTTGATCATGTGTTGGAACTGCTACAAATGTTTCTTTTCT
CCAGACATACTGTGTTCATCACCAAATGATGGCTTCAGTTCTTCCACAGATTTTTGTTTG
TTCTGTTCAGTTTTCAGGCGTGATGGTGCAGTGACCTCGGGACGTTTCGGAGAATCCCCT
TCTATGGAAGCGTTGTTGGAAACTCTTTGTGTCTCTCTGTGTCTTTGTGCTTTGTGTGTG
TCACTTTCATTCTTCATGTAGTGTGTCTTCAGCTTTGTTTCTTCTTGAGGCGTCTGTGAC
AGGTCTGTCTGCACCACATCCAGAGAATCCTGTGCTGTCCTCTGTTCAGCACACCGTGAT
CTTTCTCTCAGAGATCCTTGTCTCTTGTCCTCACGCTGACTGTCAGAAGTAACAGCACAT
TCTGTCCAGCGAGGGTCCGCAGGTTCAGGGGTTGCAGAAATGATAGAGGCTCTATATTTG
TACATTCGCTGCCTAACTGCGTCCTCTTTCCTGTTTCCCTTGTCACGGACACGATCTCTT
TGAGAAATGTGTCTTTCTTGAAGCTCCTCTACCTTGTTCTCCGTCTGCTGCAAACCCAGA
CTTTTGAAATCCTCTTCAAGGGAAGTTTTACAATTGTCATCGTCTTGTCCAAACATTTCC
GTTGCGTGACACTGGCGTCTGCGTGATTGGCGTCTCTCTTCCAACTTTCTGTCGCCTTTC
ACCTCAGGATTTCTCTTTCTACTTACGACTACATCTCCACTTTGCTTTGCTCCCATCTCC
AGAATACTCTCCAAATGTTTTCCTTGAAGGCCGTCTGACCGAAGAACCGTTTCCTCTGGG
AGCAAACCCAGAGCGTTCTCCTGCTTCCCCTGTTCAAAAGTAGTTTCTGTCTGGACTTTT
TCGTTCTGTTCGACTTTGAGACTTCTCAATGTGTCATTTTCACGCCTCAAAACACTGTTT
TCCTCACACAGCCGCCGGATTGTGTCGTCTTTCTCCTCCTGAGACTTTATCTGTTGTTTG
ATTGTGTTGTTTAATTCTTGGTTCTGTTTCCGCAGTGATTCTGAGTTAGCCTTTGACAAA
ATGAGATCTTCCTTCAGTCTCTTTGCATAATCAATGAGCAGCTCCGTTGTTAAAGTCTTT
TCTCGTAGTGTCACATTAACGGCGTCTATCTCCTTCTCTTTGATTTCCAAAGCCGTTTTC
AGCTCAGACGTCAGTTCTTTCCACTTCTGGATTACTCCTGGATTACTCACTTCTGGTTTG
TCTGAATCCTTCCTGGAGTGTTTGAGTCGACGCATGTGTGGGAATTCCCTGTGCTGTGTC
CTAATGGACTGCAGCAATTCCTCGCTCATGGCAGGCATATACCTGCGTTCTCTGAGGTTC
CCACGCTGTCTTTGTGTTAAAGCCATTGCCTGGTTTGGTTAAATAGTTGCTGCTATTGTT
TAATGAGTGTTAGAGCCTCAAATGTGAGTGTTAGTGATGAAACAATAGTGTTTTATAAGT
GTTGCCTGTCAAATGTGAGTGTTAGTGATGAAACAATAGTGTTTTATAAGTGTTGCCTGT
CAAATGTGAGTGTTAGTGATGAAACAATAGTGTTTTATAAGTGTTAGAGCCTCAAATGTG
AGTGTTAGTGATGAAACAATAGTGTTTTATGAGTGTTACGTGTCAAATGTAAGTGTTGAC
GGTGAAACGCTAGTGTTTCAAAAGTCTTTTCCGAGCTATAATGCACTCTGGTGCCAAAAA
TGCATCTGCTTGGGCCAAAATACATGTCAAAGTGATGCTGTTTGCATGAAATGTATTCAA
ATGGAATGTGGCCCTGTCGCTACGGTAACAGATCCACACATATACATGACATCATTCACG
TTCTAGAATGTGATGATGTCATAATGTCAGGTAGAGCAGGGGCCAATAGATACAGACATG
CCTAATCGGCCATTATGCGGTTCGGTGTGGACGGCGTTTTTTATTTTATTTTATTTTTTT
AAACCGAGGCTGTGACTCAAGTTTTGTTCTAGGCGGAGGATGGATTTATAAATGCCCTGC
ACGTGTGGACTAGGCCTTAAACTCCGTTCAGAGGAGTTAGATCTTTCTAAACGCTGTTGG
TAATGTAACGCTGTAGGTGTGTGAATAAAAGTCAGGACAAAAACACAGCAATGTGTCAAA
GTCAGTCCAAGGTTTGTCTCCTTTGTCGTGTTTCAGTTTCAGGTTTATAATCCAACAGAG
AAAAGGTTTGTTTATCCTCCTGTGTAGCCTGTAGGAGGCAGTGGGTTTAGAAGAAGCTCG
CCATCCAAGGGTTGATAGTGACGGTTTCGAAGGGGAAAAACCAAAGTTCCAGGGTGGGAC
AAAAACACCTGACCTAAATCAAAATCCCATTAGTCTAATGTAATAAAAATAAATCAATTG
ACATAGATACAGCAACACATGCTATAGTTTACAACATCAACATAGATTCACAATAAGTCA
AATATAAATATAAAACATACATAAATCAAAGTGAGGCTTCAGAGATAACACTTAAATCAA
AATCGTTAGCACAAAAGCTACGTTTATATCAAATATTGTACAAAAAGTATCAAAATGTTA
GAATAAATAATAGTTGTTGCGCAACAGGGTTCAGTTCTTCAAGAAGTTTGAAGCCAATTC
AAAAGTGCAAAGCCACTTGGACATTTAGTTCAAAAGGTTTACAAAAACAGCCATAACCAG
GTATGGAGTGAATGAATAATGCAATGTAAAGCTTCTTTGAGTGTCCAGAAAAGCGCTGTA
TAAACCAATGCATTATTATAAACAGCCAACAGGTACAAAAGTGAGGTATTATTGAAGCGT
AACACCGTCTACCGTAGGATTCAGCTTCAATAATACAGTGAATAGAGCGGACATTAAACG
AATAAAGGCGGAGGGGCTTGTTTACATGCTATGTTAGCATTACATTAGCGGTGGAGCTAA
ATGGACATTCGTGGCCCCATAAACTCATAAAACGCACAAACTGACAAAACAGAGCGACTC
ACCGATGAGCAGAAGTTTCAGTCAAGTTGATTCAAAAGTTGATTCAAAAGAATCTGCAGT
GTTTTGTATAGAACAGCATTAGTTAACAGTACGATGGCTAGTTATAAATAAACTAGATAT
GACACGGGTCAACTCACCGATGAGAAGAGAAAGAGCACAGCGTGAAGGATCTGCTCAGTC
GTTTTCTTTTAAGTTGCAGTAGTTTTAGGTGTTCGGAGTGAAAACGCTGTCCTGGCCACA
GCAGTAGCAGCTTTCGGGGAATAGCGGGAGCGGAGGAAGTGACGAGGAGGAGAGAGATCA
TTAAGGAAACTGGCCCGTCACATTTTTACCTACTTTACGTGTGTTACAGTAATAACTTAT
TTACATAAAAGCGGATCGGATTTTGTTAGGGAATATTTTGCCTGCTTAGTTTTGACACAA
CAGACTTGGAAACGCTCTGTTAATTCTGCCACAGAAATAAACAGATTAAAACACACAAGT
TCAGACATTAGCTTTATTCTTATCGGATCCGGGAGATGAGAGGAAGACCATCAGGCAGCC
TCGCCGCCTTCCTGCTCAAAACTCATCAAATCAAAGTTTCCACAAAGCTTTGAAAAATAA
GCACGCCCCTTTTCCTCCAACACAACACAAAAACTTTCCGTGACATCATAAAACCAAAAT
CCAGTCTCCCCCCTTCAGGATAATACACTTTAAGCCCCCTTCTTCCTGAGGGGGTGTAAA
TGATTTACCTCTGGAGGGCATCTGGTTTTGCTTTAACATTAAGTCAAGCTTGAGCGCCCA
GAATGTTTCCTTTCTGTTGGGGTTTAATGGCTTTAACCAAACAGACAGGCCACCTTCGCA
CCCTTATCTCTTGGAGACATTTGGCCCCCAACACCAAGTCAAGCTTCAATGAGCTATACA
TTGACTGTCTTCAAAACACAGATTTAACAGTCAAGCTTAATGTAATACTTTCATGTTAAC
ATCAAATACAGAATTCTTTAACAGATTTGCAAAAAATTGCTCCAGTGATTCCTTCCTCTT
TCAGCTAAGGGCTCACTGGCGTAGGTGGATAAATTATAAAGGAGTTAGAGTCATATGTTA
ACTTAAATGGAGTTGTGTCCTGCTTACAGATAATTAATTGTGGGTTTCCACAAGGCTCCG
TTTTGGGCCCCAAGTTATTTTTGTTATATATAAACGACATTTGTAAAGTATCGGATGTTC
TTAATTTCATTCTCTTCGCGGATGATACAATAATTTATTGTTCTGACCCAAATCCTATAG
AGCTTGTGTTGGTGGTACAGAGAGAATTATATAAACTAAAGAATTGGTTTGATTTGAATA
AATTATCACTAAATTTAGATAAAACGACATTTATGGTATTTAGTAATAAAGAGATAAATA
ATGAGATCCGGATCACTATTAACGAAAATGAAATAGAAAGAGTAAATCATATAAAATTTC
ATGGAGTGATTATTGATTGTAAAATGACATGGAAACCACATATTTTAAACGTGCAAAAGA
AAGTATCAAAAACCATTGCAATTTGTATAAGTTGCAATATATTTTGAACAAAAATGCGTT
ACATTTACTTCATAGTTCACTTGTCACACCATACCTAACGTATGGTATCGAAATATGGGG
AAACACATATAAAACTAGAACCAATCCAATTTTCCTATTACAAAAGAAGGTTATCAGATT
AATTAATTATGCACCTTACAATTCACCAAGGAATTCACTGTTTCTCCAATCAAAAATTTG
AAGTTTTATGACTCGATTTGTACACGGCAAAGTTCATTTACCAAGTTAACCATAATAAAA
TTCCTAAATGCAAATATTGTTTACCCAGCGAGAAAGAGTAATTATAATCTCAGAGGACTA
TGTATATTTAATCAACCACAAGTACATTCTACATTAAGAGAACACTGTTTATCAAATAAA
GGAGTTAAATTATGGAATAGTTGCTGCAATGAGTTAAAACAAGCCACGTCTCTTTTTCAG
TTAAAAATATTTACAAGAGAATAACAATGGAAAAATATTCAATGGAATGAAAATGAATTA
AACAGACTTGCTTCTGGTGTGGACAATGGTCCACTAATGTGTTAATTTTATGAACAGATG
TTGTCATTAATGTGCTGCATTTATTATTCTAAAGTTAAGGGCAGGCACAATAAGCTTTAG
CTTCTGCCTGCACCTGTTTCGAATGATTTGTTTGAATGATCGGTAAATGACCAAACCGAA
ATAAATGAAATGAAATGAAATGATGGTCTTTGTTTCGACAGCCCGACTGCTTCCCGGTGC
CCTCGTATGGATCACCTCTCGCCCGCGGCGGCCCATCTGCTCCCGGCGAAGCTCGTGCAC
AGGTTCACCGAAGTCAGAGGCTTCCTTGCCGAGCAGAAGACGGAGTACTTCAGAAAGAGG
TTCCCGGACGAGCAGCGATTCAAAACAGTCCAGTCTCACCTCGCAAAGTCCCCGAGCCTC
GACGTCATGTGCCAGATCCCGGTCTTCTCCTGGATCACCGCGACCGTCCTGGAGCACTCG
TTGGAAAGCGACAGGAGCGCCGCCGCTTTGCCCCAGACCCTCAGCGACTTGTTTGCCCAC
TTTGTTTTAGTGCAAACTCAAAGGAGGAGGAAAAACGGCAGCGCAGAGCTAGCTAAAGCT
GACGTCGAGGTCCTCCTGAAGCTGGGGAGACTGGCCTTTGAACAACTGCTGAAAGGAAAC
ATCATGTTCTACCAACAAGATCTGAAGGACGTCGGCCTGAACCCGACCGACGACTTCCTG
CATTCAGGATTCTGCACCAAGATCTTCAAACAGGAAAGCGTCATCTTCTTCAATAAGTCC
GTCTACTGCTTCGTTCATTTGAGCGTCCAGGAGTTTCTGGCGGCCGTTTATGTGCTCAAC
TGTTTCTCCAACAAGAAAGAAGTTTCAGTAAAGCCGCGAGAGTGGGATTGTCGTGTCCCA
ATAGACGTGTTCCTCAAAGCCGCCACGGAGAGAGCGCTTCGAAGTCTGAACGGCCACCTG
GACCTGTTCGTGCGCTTCCTCCACGGCCTCACCCTGGAGTCCAACCAGAGGCTGCTGGGA
GCCCTGTCCAGTCCAACGCCGGTCGACTCGGAGGCGAGACGGAAGGTCATCTACAACCTG
AAGAAGCTGAAGAGCAAGGCCTCCCCGGACAGATGCGTCAACGTGTTCCTCTGTCTGCTG
GAGATGAACGATCGGGAGGTCTCTCAGGACGTCCAGGGGTTTCTGAGGTCCAGGGATAAC
GCGGTGAGGTTTTCAGATATCCAGTGTTCGGCCCTGGCCTACATGCTGCAGATGCTTCCG
GAGGTGGAGGAAGAGCTGGACCTGGAGAAGTACAACATGGCGCCCACGGGAAAGCTGAGA
ATGGTCCCTGCTGTGAGGAACTGCAGGAAAGCTTCG

>NEME_510:74940-86735_transposon_in_the_middle
ATATCATTCAGATTAATGACCTGTTTCTGTAATATTGTCCTTGTTCCAGGTGATTTTAAG
CGCAGTCTGAAGCAGAAGTGTGAGCGAGTGTGTGAGGGAGCAGAGACAGACTCTCCCACT
GCCCTGAACAGCACCTACACTGATCTGTACATCACAGAGGGCTACGGCGAAGAGGCCAGT
GCCGGAAACGACGAGATGCAGCTGCAGACTCTTTCCAAAGCCAGCGTGGGCGAGGGTAAA
ATCCGCTGCCACGACATCTTCAAGCAGGAGTCCGGTCACAAACCCATCCGGCTGGTGCTG
TCCTGCGGCGTGGCTGGCATCGGGAAGACCTTCTCCATCCTGAAGTTCTGTCTGGACTGG
GCCTGGACCTGGAGAACAAGGGCTTGGAGCTGGTGGTGCCGCTGTCCTTCAGAGAGCTGA
ACCTGGTGAGGAGGGAGCGCCACAGTCTGCTGGAGCTCATCAAGCTGTTCCACCCATCGC
TGCAGACGCTCTCCGCTCACACTCTGGCCAACAGTAAAGTCCTGTTCGTCTTCGATGGCC
TCGACGAGAGCCGCCTGAATCTGAGCTCCAGGAGCGAGGTCGTGTCTGCGGTCACACAGA
GCACAGAGGTCGGCAGCCTGTTGGTGAACCTCATCACAGGTAAGATTTAGGACAGTTCAG
TAGGGCTGCACCATTAACCTTTATCTAACACCGCTGTAATAACCTCTGCTGATTAGTTTG
TTTGCCTTGTGCCAATCAGAGGAAAAAACTAGGGATCCACCGATATCGGAGCCGATATGG
GAAAACTACGATGTTGGATTTCGATTCCAGATATCAGATACTGAACGATACCTGTTATGG
TTCTCACCAACTAAGTGAATATGGAGAAGTCAATCTATTTAATTTAAGCCCCGTCCACAT
GTAAGGCAAGGCAAGTTTATTTGTAGAGCACAATTCATACACAAGGCAATTCAAAGTGCT
TCACAGTTGCAGAAAAATTACAAGAAAACAGATAAAATCAATCAATAAAACATCAACATC
AAGTTAATCAATGACAGTAAAAGGCAAGAGTGCAGATAAAATACTTTCAGTTTTCATATG
CACGGGTAAAAAGAGCTGTTTTCAGCCTGGATTTGAACATTGTCAGAGTTGAGGCCTGTC
TCACATCCTCATGAAGACTGTTCCAGATTTTAGCTTTAGCCTCAGCGTGTTTAGTCCTAA
CTCTGGAACCACCAGGAGACCCCTCCCTGAGATGGTTCATACGGCTCTGACATGTCAGAG
ATGGACTTTGGTGCTAAACCATGAAAAGACTTGTACACAAGCAGAGCTGTTTTAAATTCT
ATTCTCTGAGTGACAGGAAGCCAGTGCAGAGACCGGAGCACTGGACTAATGTGGTCGTAT
TTCCTGGTTCTTGTCAGGACTCGAGCAGCAGCGTTCTGGATGTTCTGCAGCTCTAACAGC
TCGTTTAGAAAGGCCAGTGAGCAGCCGTTACAGTAGTCTAACCTGCTGGAGACAAATGCA
TGGATGAGTCTCTCTAAGTCTGGTTTTGACACTATTCCTCTGATCTTAATGTTCTTCAGA
TGGTAAAAAGCTGATGATGTTATTGCTTTGATGTGGCTGTTTAAGTTCAGGTCTGAGTCC
ATGATTACTCCGAGATTTCAAACCTGATTTTTTGGTTTCAGAGCGAGAGACTCAAGGTGA
CTGAGTTTCTCACAAACCAAAGATATATTCCTACGATCTGACCTCATCCACTCAAAACCG
GAGTTTCCTGTGGATAAAAAGGAAGGTTTCTCTAAAACGTCCGGCCCAAAGTGAAGGTTG
GGGAATCCTCAGGTGATGCGTTTGAGTGTGGACATAAATAACCGGAGTTTTCGGGCGAAC
GTTACTGTCAGCGTATCTGACCTGTGTTTACATCAGAAACAAAACAATGGCTTTAACCAT
TGTTCAGGCGCTTTTTGCTAAAGCTCAGGTTCTGCTTTAGACCTGTGCAGGTGAAGGAGC
ACTTTAGACTCACTTATTTACACTAAATAACCGTCCCACATCCCACATGTTCAGCGGTTT
GGGTTCAGACCGAGAGGCACTTCTGCAGGAGAACTCTGAGGTAAAGTCGTCCTCAGGAGG
AAACGGTGAGACGAATGTCCCGGTCCTGCTGCTGCCGTTGTTGGAGTTATTACGTACTAG
GTCAGTCTACAGTCATGTGATCAGTCTGGTCAAGAAAGTTGCTCTCACGCTGCACTATTT
ATCTGACGGAAGATTACAGAAAACCTCAAAATGCATTTGGTTTGTGAAGGTAAATGTCGT
CTCACAATAGTTCGGCAGGTCTGTAAAGCTCTAACGGTGCATCTGGGATCAGTTTATACA
GCTGCCAATAAAGAATGAGTGTGCAGCAGAAACTTGTGGAGAGATTTGAACAATTAATGT
ACTCGACACGTGTGTCCCGTCGCGAGAACCAGGAACACGAGTCGACCGACTCAGTTTCCC
ACAAATCGAGAAAGAAGAGTTTTTTTTTTTAAATTGGTGATTTTCGCTGTTTGGCAGAAT
CTTTGAGAAGCCTCACCATGTTTTAGAAAACAGTATTGGTATATTTAAAAGCGTTAATTC
TCAGGGTGAAAAAGTCAGAGAAATAATCATTGTGTGTGTGTGGCTCATGATTATGCAACA
CTTCCCCTGTGTCTCACAGAGGCCGGCTGCTGTTGCTAACGCTCTGAATAGCCGAATGCT
AACGCTGGAATACTACTGCAGAGGTTCATTTTTCTGCGTGAAACCAGTGAACTTATCCAG
GCTGACTTTCCCAGTGCGACTGATGATGCCCTGGCTGTAAGCATGCACAGCGCCCCTGCT
GACCATTACGTTTCCCGAGCCAACTCGCCTTCAGAGGGTGATTTAAGACAGAAGGATGTA
GCACGGATTTGCCAAACTCTACATGAAAAAATAACTGAGCGACAAAAATGGATTTAATTA
CAAAAATTAACGAGTTTGCTGAGCAGAGGGGTTAGCAGGAAGGTTACTTCAGACGGGTGA
GTGAAAGTTTTTTATTTTTTATTTGTGGCCGCTGTGCCATCGTGTCTGTTTGCTTTTTGA
TGAGGCCATTGTTGTGCTGTAAGCTAACGTGGTGAGTTCAGTGGGTTGGATTTATTTGTG
TTTTGTTTTTGGTCGTAAGCTGTGTGTGCAGGTTAATTAATAATATAACGTAGTCATTGT
CCATGGCACTAATGATCATGTTCTTCTTTCCCTCTGGTCAAATGTGTTTATGTTGGGATA
ATGTTGCTAGTTGTCATTGTGTTGCTAGTTGCTGTAGAGGTATAGGCTCTATGGGAAGTG
GATTTATGCAAGAGATATTTATTTATATATTACCTGTTTGTAAATAAAGGTGTGGGGCAC
AATTTAAACCTCTGCTAGTCAAAGGCCACCGATCTATGGCCCTTCACCCCGTGTACGCTT
CAATATGTGGCCCCCATGAATAAAGTTTGGACACCTCTGCTTTAACGTCTGTAGAAAGCC
AAGGAAGGTTCCCCTTATGTTGCTTGAATTGGCCCTTTTTGGTAAAACCAGCTAAGTTTT
CAAGGACACACTTAAAAACAATATCAGAGCTATTCTCAACGTTACCGTTTTCAGAAAGCT
CAGACCAATTTAGTTGCCCACGTTTATTATTCAAATAATGTTTGTTGGATGTGGACGGAC
GATGTTTCTTAATGTTTTTTAACATATAATAAAATAGTGAACAGACAGACCAGACGAGAA
GTTAAAAGTCTTCAAAACTCTATCAGGTTTATTGGTAAAAATTAGTTCAATTGTTGTTCG
ACACGTTTGTAATTCTTGTTGGTTCTTTTACCGTCTGAGTCAAACTGTGCCCATCAGCTT
TGTTTCTACTGTCTGCTTTATTGCCCCAATTGATATTAAGGTCACCCATAAGAATTATTT
CTCTGTTCGAATTATTATGATTTAAAACAACCTGAAGCTGATCATAAAACATTTCCTTAG
CTGAGGGAGGTCGACACAGGCAGATCAGGGTGAAAGACAGTTTTATGTTCAAACCAATAC
GTTTGTTAAGTGCGACGTCACGACTTCCGCTTCCGGGTCCGAGCAGACGGAAAAAATATG
CGAGAAAAAAACGTAAAGATCTCGTAAAAACAACCATCAATATTTCTGAAACTTAACAGA
GAGTTACTGAAGCTACTTATTTCTCAGACGCATTGGCCAAAAGCTCCGCACCTACTGCTA
AAAAAGTAATATTAAAGTCGCTACTTCCGGGTTTAGCTCTTTTTCAGGGGAGACCTGGTC
CAGAGGGGTGCCTATTGTGCATGTTTTTAAGGACCCGGAGAACCTGAGACACAGAAAAGC
CCCGACTGTGAATCGAACCCGGGACCTTCTTACTGTCCAGATTTATACCAAATTCATTCC
TATATTGTGTCCAGTACTTTTCTCAAATATTTTTAGCTTTTTTCCCTTTTCTTTTATACA
ATACAAATGTAAGTGATCGTCATCCGAATATTTCCACTGTCGTCTTCGTCAGAACCACTT
CCAACGATGACGACTTCATATCGAAACATCCGGATGCAGAAAACATTAAACTTACAGATT
TATCAAATATAAAAGAACAAAGCAGTTAGTAAGTGGCTCCAAGGCTTTTCTGGAGCACAA
GGGTCCTCTCCGGTTTGATTTGGTAGGTTGATTTCCCCTACCATTAAAAACATGCACAAT
AGGCACCCCTCTGGAGCCAGGTCTCCTCTGACAAAGAGAATCTTCATCTCAGTGAGACTT
TCCTGGTTCGAGGTCAAATGAAAATCCAGTTCTTAAACCGCGGTTCTCCCGTTATGTTTG
ATCAACTTTGGAGAAGATCTTCAATCCTCCCAGAAGTTACTGGTGACAACGAAGTCTCGC
GGCTCCTCCTGGTCTCTGACATCGTCTTGCTGTTTAGCTGAAGTTTTCTACAATAACGTT
ACTGCAGTCCTAACAGACCACTACTCCAGTGCCCTTGTACTAAAACATCACTGCAGTATT
GTTGATGATTGTGTCCTTCCTCTCTGTGTTCGGTATGGATTGGTTTTCATGAAATATATT
ATTCTTTTAAGTACGTATATACTCGCGTACGAGAACTTTTTGTACTCAAAAAGATATTTT
GTACAATGCTAGCGAGATCTTTTTGTCTTCTGCCCTCCTAACAGTCCCAGGACATATTTT
TTAAAGTCTTTAAATAAGGGCTCTGGGGTGACCCGGTCATAAAAGTAGAGTCCGTCCTCA
TTCTGGGAAACATTTGTAGGTAGTTTGAAGGTCTTTGTTTGTCCACCTGCTGTAATCGTG
TTGTTTCCTGGTGATTCTTGATCATGTGTTGGAACTGCTACCAAATGTTTCTTTCTCCAG
ACATACTGCGTTCATCACCAAACGATGGCTTCAGTTCTTCCACAGATTTTCGTTTGTTCT
GTTCAGTTTTCAGGCGTGATGGTGCAGTGACCTCGGGACGTTTCGGAGAATCCCCTTCTA
TGGAAGCGTTGTTGGAAACTCTTTGTGTCTCTCTGTGTCTTTGTGCTTTGTGTGTGTCAC
TTTCATTCTTCATGTAGTGTGTCTTCAGCTTTGTTTCTTCTTGAGGCGTCTGTGACAGGT
CTGTCTGCACCACATCCAGAGAATCCTGTGCTGTCCTCTGTTCAGCACACCGTGATCTTT
CTCTCAGAGATCCTTGTCTCTTGTCCTCACGCTGACTGTCAGAAGTAACAGCACATTCTG
TCCAGCGAGGGTCCGCAGGTTCAGGGGTTGCAGAGATGATAGAGGCTCTATATTTGTACA
TTCGCTGCCTAACTGCGTCCTCTTTCCTGTTTCCCTTGTCACGGACACGATCTCTTTGAG
AAATGTGTCTTTCTTGAAGCTCCTCTACCTTGTTCTCCGTCTGCTGCAAACCCAGACTTT
TGAAATCCTCTTCAAGGGAAGTTTTACAATTGTCATCGTCTTGTCCAAACATTTCCGTTG
CGTGACGTTGGCGTCTGCGTGATTGACGTCTCTCTTCCAACTTTCTGTCGTCATTCACCT
CAGGATTTCTCTTTCTACTTACGACTACATCTCCACTTTGCTTTGCTCCCATCTCCAGAA
TACTCTCCAAATGTTTTCCTTGAAGGCCGTCTGACCGAAGAACCGTTTCCTCTGGGAGCA
AACCCAGAGCGTTCTCCTGCTTCCCCTGTTCAAAAGTAGTTTCTGTCTGGACCTTTTCGT
TCTGTTCGACTTTGAGACTTCTCAATGTGTCATTTTCACGCCTCAAAACACTGTTTTCCT
CACACAGCTGTCGGATTGTGTCGTCTTTCTCCTCCTGAGACTTTATCTGTTGTTTGATTG
TGTTGTTTAATTCTTGGTTCTGTTTCCACAGTGATTCTGAGTTAGCCTTTGACAAAATGA
GATCTTCCTTCAGTCTCTTTGCATAATCAATGAGCAGCTCTGTTGTTAAAGTCTTTTCTC
GTAGTGTCACATTCACGGCGTCTATCTCCTTCTCTTTGATTTCCAAAGCCGTTTTCAGCT
CAGACGTCAGTTCTTTCCACTTCTGGATTACTCCTGGATTACTCACTTCTGGTTTGTCCC
AATCCTTCCTGGATCGACACATGTGTGGGAATTCCCTGTGCTGTGTCCTAATGGACTGCA
GCAATTCCTCGCTCATGGCAGGCATATACCTGCGTTCTCTGAGGTTCCCACGCTGTCTTT
GTGTTAAAGCCATTGCCTGGTTTGGTTAAATAGTTGCTGCTATTGTTTAATGAGTGTTAG
AGCCTCAAATGTGAGTGTTAGTGATGAAACAATAGTGTTTTATAAGTGTTGCCTGTCAAA
TGTGAGTGTTAGTGATGAAACAATAGTGTTTTATAAGTGTTAGAGCCTCAAATGTGAGCG
TTAGTGATGAAACAATAGTGTTTTATAAGTGTTGCCTGTCAAATGTGAGTGTTAGTGATG
AAACAATAGTGTTTTATAAGTGTTAGAGCCTCAAATGTGAGTGTTAGTGATGAAACAATA
GTGTTTTATGAGTGTTACGTGTCAAATGTGAGTGTTGACGGTGAAACGCTAGTGTTTCAA
AAGTCTTTTCCGAGCTATAATGCACTCTGGTGCCAAAAATGCATCTGCTTGGGCCAAAAT
ACATGTCAAAGTGATGCTGTTTGCATGAAATGTATTCAAATGGAATGTGGCCCTGTCGCT
ACGGTAACAGATCCACACATATACATGACATCATTCACGTTCTAGAATGTGATGATGTCA
TAATGTCAGGTAGAGCAGGGGCCAATAGATACAGACATGCCTAATCGGCCATTATGCGGT
TCGGCGTGGACGGCGTTTTTTATTTTATTTTATTTTTTTAAACCGAGGCTGTGACTCAAG
TTTTGTTCTAGGCGGAGGATGGATTTATAAATGCCCTGCACGTGTGGACTAGGCCTTAAA
CGCCGTTCAGAGGAGTTAGATCTTTCTAAACGCTGTTGGTAATGTAACGCTGTAGGTTTG
TGAATAAAAGTCAGGACAAAAACACAGCAATGTGTCAAAGTCAGTCCAAGGTTTGTCTCC
TTTGTCGTGTTTCAGTTTCAGGTTTATAATCCAACAGAGAAAAAGTTTGTTTATCCTCCT
GTGTAGCATGTAGGAGGCAGTGGGTTTAGAAGAAGCTCGCCATCCAAGGCTTGATAGTGA
CGGTTTCAAAGGGGAAAAACCAAAGTTCCAGGGTGGGACAAAAACACCTGACCTAAATCA
AAATCCCATTAGTCTAATGTAATAAAAATAAATCAATTGACATAGATACAGCAACACATG
ATATAGTTTACAACATCAACATAGAGTCACAATAAGTCCTAATGATGACAGTCAATATAA
AACATACATAAATCAAAGTGAGGCTTCAGAGATAACACTTAAATCAAAATCGTTAGCACA
AAAGCTACGTTTATATCAAATATTGTACAAAAAGTATCAAAATGTGAGAATAAATAATAG
TTGTTGCGCAACAGGGTTCAGTTCTTCAAGAAGTTTGAAGCCAATTCAAATGTGCAAAGC
CACTTGGACATTTAGTTCAAAAGGTTTACAAAAACAGCCATAAACCAGGTATGGAGTGAA
TGAATAATGCAATGTAAAGCTTCTTTGAGTGTCCAGAAAAGCGCTGTATAAAACCCATGC
ATTATTATAAAGGCAAGGCAAGGCAAGTTTATTTGTAGAGCACAATTCATACACAAGGCA
ATTCAAAGACAAAAACAGCCAAAAGGTACAAAAGTGAGGTATTATTGAAGCTTAACACCG
TCTACCGTAGGATTCAGCTTCAATAATACAGTGAATAGAGCGGACATTAAACGAATAAAG
GCGGAGGTGCTTGTTTACATGCTATGTTAGCATTAAATTAGCGGCGGAGCTAAATGGACA
TTCGTGGCCCCATAAACTCATAAAATGCACAAACGTGACAAAACGGAGCGACTCACCGAT
GAGCAGAAGTTTCAGTCAAGTTGATTCAAAAGTTGATTCAAAAGAATCTGCAGTGTTTTG
TATAGAACAGCATTAGTTAACAGTACGATGGCTAGTTATAAATAAACTAGATATGACACG
GGTCAACTCACCGATGAGAAGAGAAAGAGCACAGCGTGAAGGGATCTGCTCAGTCGTTTT
CTTTTAAGTTGCAGTAGTTTTAGGTGTTCGGAGTGAAAACGCTGTCCCGGCCACAGCAGT
AGCAGCTTTCGGGGAATAGCGGGAGCGGAGGAAGTGACGAGGGGAGAGAGATCATTAAGG
AAACTGGCCCGTCACATTTTTACCTACTTTACGTGTGTTACAGTAATAACTTATTTACAT
AAAAGCGGATCGGATTTTGTTAGGGAATATTTTGCCTGCTTAGTTTTGACACAACAGACT
TGGAAACGCTCTGTTAATTCTGCCACAGAAATAAACAGATTAAAACACACAAGTTCAGAC
ATTAGCTTTATTCTTATCGGATCCGGGAGATGAGAGGAAGACCATCAGGCAGCCTCGCCG
TCTTCCTGCTCAAAACTCATCAAATCAAAGTTTCCACAAAGCTTTGAAAAATAAGCACGC
CCCTTTTCCTCCAACACAACACAAAAACTTTCCGTGACATCATAAAACCAAAATCCAGTC
TCCCTCCTTCAGGATAATACACTTTAAGCCCCCTTCTTCCTGAGGGGGGTGTAAATGATT
TACCTCTGGAGGGCATCTGGTTTTGCTTTAACATTAAGTCAAGCTTGAGCGCCCAGAATG
TTTCCTTTCTGTTGGGGTTTAATGGCTTTAACCAAACAGACAGGCCACCTTCGCACCCTT
ATCTCTTGGAGACATTTGGCCCCCAACACCAAGTCAAGCTTCAATGAACTATACATTGAC
TGTCTTCAAAACACAGATTTAACAGTCAAGCTTAATGTAATACTTTCATGTTAACATCAA
ATACAGAATTCTTTAACAGATTTGCTAAAATTTGCTCCAGTGATTCCTTCCTCTTTCAGC
TAAGGGCTCACTGGCGTAGGTGGATAAATTATAAAGGAGTTAGAGTCATATGTTAACTTA
AATGGAGTTGTGTCCTGCTTACAGATAATTAATTGTGGGTTTCCACAAGGCTCCGTTTTG
GGCCCCAAGTTATTTTTGTTATATATAAACGACATTTGTAAAGTATCGGATGTTCTTAAT
TTCATTCTCTTCGCGGATGATACAATAATTTATTGTTCTGACCCAAATCCTATAGAGCTT
GTGTTGGTGGTACAGAGAGAATTATATAAACTAAAGAATTGGTTTGATTTGAATAAATTG
TCACTAAATTTAGATAAAACGACATTTATGGTATTTAGTAATAAAGAGATAAATAATGAG
ATCAGGATCACTATTAACGAAAATGAAATAGAAAGAGTAAATCATATAAAATTTCATGGA
GTGATTATTGATTGTAAAATGACATGGAAACCACATATTTTAAACGTGCAAAAGAAAGTA
TCAAAAACCATTGCAATTTTGTATAAGTTGCAATATATTTTGAACAAAAATGCGTTACAT
TTACTTTATAGTTCACTTGTCACACCATACCTAACGTATGGTATCGAAATATGGGGAAAC
ACATATAAAACTAGAACCAATCCAATTTTCCTATTACAAAAGAAGGTTATCAGATGAATT
AATTATGCACCTTACAATTCACCAAGGAATTCACTGTTTCTCCAATCAAAAATTTTGAAG
TTTTATGACTTAGTCGATTTGTACACGGCAAAGTTCATTTACCAAGTTAACCATAATAAA
ATTCCTAAATGCAAATATTGTTTACCCAGCGAGAAAGAGTAATTATAATCTCAGAGGACT
ATGTATATTTAATCAACCACAAGTACATTCTACATTAAGAGAACACTGTTTATCAAATAA
AGGAGTTAAATTATGGAATAGTTGCTGCAATGAGTTAAAACAAGCCACGTCTCTTTTTCA
GTTAAAAAATATTTACAAGAGAATAACAATGAAAAATATTCAATGGAATGAAAATGAATT
AAACAGACTTGCTTCTGGTGTGGACAATGGTCACTAATGTGTTAATTTTATGAACAGATG
TTGTCATTAATGTGCTGCATTTATTATTCTAAAGTTAAGGGCAGGCACAATAAGCTTTAG
CTTCTGCCTGCACCTGTTTCGAATGATTTGTTTGAATGATCGGTAAATGACCAAACCGAA
ATAAATGAAATGAAATGAAATTATGGTCTTTGTTTCGACAGCCCGACTGCTTCCCGGTGC
CCTCGTATGGATCACCTCTCGACCCGCGGCGGCCCATCTGCTCCCGGCGAAGCTCGTGCA
CAGGTTCACCGAAGTCAGAGGCTTCCTTGCCGAGCAGAAGACGGAATACTTCAGAAAGAG
GTTCCCGGACGAGCAGCGATTCAAAACAGTCCAGTCTCACCTCGCAAAGTCCCCGAGCCT
CGACGTCATGTGCCAGATCCCGGTCTTCTCCTGGATCACCGCGACCGTCCTGGAGCACTC
GTTGGAAAGCGACAGGAGCGCCGCCGCTTTGCCCCAGACCCTCAGCGACTTGTTTGCCCA
CTTCGTTTTAGTGCAAACTCAAAGGAGGAGGAAAAACGGCAGCGCAGAGCTAGCTAAAGC
TGACGTCGAGGTCCTCCTGAAGCTGGGGAGACTGGCCTTTGAACAACTGCTGAAAGGAAA
CATCATGTTCTACCAACAAGATCTGAAGGACGTCGGCCTGAACCCGACCGACGACTTCCT
GCATTCAGGATTCTGCACCAAGATCTTCAAACAGGAAAGCGTCATCTTCTTCAATAAGTC
CGTCTACTGCTTCGTTCATTTGAGCGTCCAGGAGTTTCTGGCGGCCGTTTATGTGCTCAA
CTGTTTCTCCAACAAGAAAGAAGTTCAGTAAAGCCGCGAGAGTGGGATTGTCGTGTCCCA
ATAGACGTGTTCCTCAAAGCCGCCACGGAGAGAGCGCTTCGAAGTCTGAACGGCCACCTG
GACCTGTTCGTGCGCTTCCTCCACGGCCTCACCCTGGAGTCCAACCAGAGGCTGCTGGGA
GCCCTGTCCAGTCCAACGCCGGTCGACTCGGAGGCGAGACGGAAGGTCATCTACAACCTG
AAGAAGCTGAAGAGCAAGGCCTCCCCGGACAGATGCGTCAACGTGTTCCTCTGTCTGCTG
GAGATGAACGATCGGGAGGTCTCTCAGGACGTCCAGGGGTTTCTGAGGTCCAGGGATAAC
GCGGCGAGGTTTTCAGATATCCAGTGTTCGGCCCTGGCCTACATGCTGCAGATGCTTCCG
GAGGTGGAGGAAGAGCTGGACCTGGAGAAGTACAACATGGCGCCCACGGGAAAGCTGAGA
ATGGTCCCTGCTGTGAGGAACTGCAGGAAAGCTTCG

>NEME_510:110320-123182_transposon_in_the_middle
CAGGTGTCTCCTCCTCTGTGTCCAGGTGAAGGTCTGCAGAAGGTTCTGAAGGACCATAAG
CAGAGCCTGAGCAGCAGATGTGAGAGTGTGACAGAGGGAAGTGAAGGAGCAGGAGATAGA
ACTCTTCTGAACAGCATCTTCACTGAGCTGTACATCACAGAGGGCCTCAGTGAAGAGGCC
AGAGCCCAACCTGAGGAGAGGAGTCTGGAGACACAGTCCAAGAAGAAGGAGGTCCAGGAG
ATCACCATCAGGTGCCAGGACATCTTTAAAGCTCTGCCCCCTGAGCAGCAGCAGGGGGCG
CTGCAGCAGGGCTCCATCAGAGCCGTGCTGACTGTGGGCGTGGCTGGAGTGGGGAAGACC
TTCTCAGTCCTGAAGTTCTGTCTGGACTGGGCCCAGGGCTCAGAGAACCAGGAGCTGCAG
CTGGTGGTGCCACTGTCCTTCAGAGAGATGAACCTGGTCAGAAGAGGGCGCTACAGTCTG
ATGGAGCTGATCCAAGTGTTCCATCCAGCGCTGGATCCACAGGTCACTCTCATTTATATA
AAGCTTTACTTTCTGAGGAGTTAGTCACATAAAATATTTATAATGTCTAAGGCCGCATTC
ACAACCCCCTCTTGATCCGAATCCCGGCCCGTTTGCTCGGATAGTCTGGTTCGTTTGAGG
TGTTCTGAATGAGCAAACGGACTCTGATCCAAAGAAGCGAACCCTGGTCCGGCTGAAAAC
CTGGTCTCGGTTCAAACGAACTCTAAAGCGGATCATCATGTCAAGCAGAAATAGCTCTAT
GAGTTTTTAAAGTGGAAAATAATAATATAAGTATAGTGATTCCATGGCTGTTAAAAGTAG
AGGCCATGTTTCGAACCTTAGGGAGCTGAGTGTGATTTATTTCATTATTAGGCCCGAACC
AGACGCAGTCCCCGGCAAGGGATTATTGTTTTTGTGTGGTTTCTTCTTCTTTTTCTCCGT
AAACGATCATACTTTTGACCCGCTTAACATTGCCGAAATCTGTCGAAATCGAGTCATTTG
GGTGGCGTGAAAATTTATGGAAATAGACAAATTGGCCACGCCCAAAACAAAATGGCTCCA
CAGTAGAGGATGACAATTTGTCGGGATTCCCGTGGGTCACGGGATTCCTGCGGGATTCCC
ACAGGATGGGAGTGAATTTCACTATAGATCCTGTGATTGGGAGGGGACCGGGAAAAAAAC
ACCGGGAGTGGGCGGGAGTATATCGCATCAAAGCAGTAGAAAGTGGCAGATAATACAGCG
ACATGCTGCTGTTATTTCATGAGACACAAAACACAGAGAGAAATGATTAAATATACAAAT
GAGCGCCAACTTTCTTCCCTTTCCTCTTGCCCATGCTGCAGCAGTGCTCCCTCCCCTTGT
CGGCCGAAACACGCCGCGCTCTCTCTACCTGTGTGGCTGGAGCCGCTGTCAGCGCGGACA
GAAGGAGATGTGTTGGTGCTGAACACAGTGGCATTACGCTAACGCTAAAGTAAAAAAGTA
AACTTCACAGCCACTATTTTTTGTGTGATAAAAGCTGTGTGCGATACGAGGACAGGGTCT
TTGGCTGGGGATCTTAAAAGGACAGCGACATGACACCTCCCCTCTTAAAGGGGAGGTGTC
ATGTTCCACTGCCCCTGTGAAATAAAACTGAAACTGCCTGAACGACATTATTTAAATAGT
GCTGGTGGTTAGACTAATAATGTAGCCCTGGTTATTTCAGTCACAACATGTGGCTTTTAT
TGGCCTGAATGTGCATCTATAAAACATTGTGAAACATGCAGGATTGGGATGGGAGTGGGA
TTGATTCTGTCGGGAGCGGTACAGGACAAGATTTTTCTTTGCACATCACACCGGGATTGG
GATGGGACAGGAATTTTTTTGTGGGAGTAGGACGGGACAGGAGTGAGAAATCACTCCCGT
GTCATCCTCTACTCCACAGCGCCCCCTCAAAGTTGACCCTAATTCGAATGAAAACGCATG
TGTTTGGGCATAGGCCCAAACCCTTCGGTACAGTGAAAGGGCACATCAGGACAAACCAAA
AACTGAATTGGAGCGCCATGCCCGGACGCACAGGGAGTCGACCATCTTGACTTTCAATTG
GCTTGATAAGTGGCCCGCCCATCCTCCGTGAAAATAGCCAGAGTTCTTATTCTGGCAGCA
TGTTGGCCTCTGTCACAGTTTGTCCTGAAATTTGTAAATTTTCCCAAATTCCCCCTTTAG
TCACAAAAGCCACAGTTTTAGACTGTACGTACAGTGGGGAAAAAAGTATTTAGTCAACCA
ACAATTGTGCAAGTTCTCCCACTTAAAAAGATGAGAGAGGCCTGTAATTTTCATCATACT
ATGAGAGACAAAATGAGAAAAAAATCCAGAAAATCACATTGTCTGATTTTTAATGAATTT
ATTTGCAAATTATGGTGGAAAATAAGTATTTGGTCAATAACAAAAGTTCATCTCAATACT
TTGTTATATACCCTTTGTTGGCAATGACAGAGGTCAAATGTTTTCTATAAGTCTTCACAA
GGTTTTCACACACTGTTGCTGGTATTTTGGCCCATTCCTCCATGCAGATCTCCTCTAGAG
CAGTGATGTTTTGGGGCAGGCGCTGGGCAACATGGACTTTCAACTCCCTCCAAAGATGTT
CTATGGGGTTGAGATCTGGAGACTGGTTAGGTCACTCCAGGACCTTGAAATGCTTCTTAC
GAAGCCACTCCTTCGTTGCCCGGGCGGTATGTTTGGGATCATTGTCGTGCTGAAAGACCC
AGCCACGTTTCATTTTCAATGCCCTTGCTGATGGAAGGAGGTTTTCACTCAAAATCTCAC
GATACTTGGCCCCATTCATTCTTTCCTTTACACGGATCAGTCGTCCTGGTCCCTTTGCAG
AAAAACAGCCCCAAAGCCTGATGTTTCCACCCCCATGCTTCACAGTAGGTATGGTGTTCT
TTTCTTTCTCCTCCAAACACGATGAGTTGAGTTTTTACCAAAACGTTCCATTTTGGTTTG
ATCTGACCACATGACATTCTCCCAGTCCTCTTCTGGATCATCCAGATGCTCTCTAGCAAA
CTTCAGACGGGCCCAGACATGTCCTGGCTTAAGCAGGGGGACACGTCTGGCACTGCAGGA
ATTGAGTCCCTGGCGGCGTAGTGTGTTACTGACGGAAGCCTTTGTTACTTTGGTCCCAGC
TCTCTGCAGGTCATTCACTAGGTCCCCCCGTGTGGTTCTGGGATTTTTGCTCACCGTTCT
TGTGATTATTTTTGACCCCACGGGGTGAGATCTTGCGTGGAGCCCCAGATCGATGGAGAT
TATCAGTGGTCTTGTATGTCTTCCATTTTCTAATAATTGCTCCCACAGTTGATTTCTTCA
CACCAAGCTGCTTACCAATTGCAGATTCAGTCCTCCCAGCCTGGTGCAGGTCTACAATTT
TGTTTCTGGTGTCTTTGGACAGCTCTTTGGTCTTGACCATAGTGGAGTTTGGAGTGTGAC
TTTTTGAGGTTGTGGACAGGTGTCTTTTATACTGATAACAAGTTCAAACGGGGCCATTAA
TACAGGTAACGAGTGGAGGACAGAGGAGTCTCTTAAAGAAGAAGTTACAGGTCTGTGAGA
GACACAAATCTTGCTTGTTTGTTATTGACCAAATACTTATTTTCCACCATAATTTACAAA
TAAATTCATAAAAATCAGACAATGTGATTTCCTGGATTTTTTTTCTCATTTGTCTCTCAT
AGTTTTACCTATGATGAAAATTACAGGCCTCTCTCATCTTTTTAAGTGGGAGAACTTGCA
CAATTGTTGGTTGACTAAATACTTTTTCCCCCCACTGTATTTATGCTACCCCTCTGTCAT
AGGAAGAAGCTTTAATTTGGACGTTTTTTGTTCCAAATTAAGCTTTTTTGGACTGTACAA
TCACAGGAAGTTCAGATAGGCTGTTTCCTGTCCGTCTGTGTGTTCCTCGTACTATATGCG
CGAGCTGTGAAGTCGCCTGTCAGTAGCTGCTTAGAGCTGAGCTTTTACTTACGCCTATTT
ATTTATTTTTAATTCACATTTTATTGTTTTTATCCAGTATTTTATGGTGACATTTTATTG
TTTTTATCTGCGATCTTAAACTGCTTACCCGGGCCGATTGAATTACAAATCTTTGCACAA
CTCGCTACCCGGCCGGGCTGGTCCCAACAGCTAGCTAGCTGTTTTTGTCCTCATCATGCC
CTCAGGAGACCAGGACCCGGTCAAAACTATAGCAGACTTAAAACTTCACAATCAGAGACT
GGTAGAGCAGCTCAAAGACAATGAAAAGCTCCTTAGTCGATTCATGGACATTGCTCACCA
ACAGTCACAGCAAATATCAAAAATGAGTGCCTCGCTGCAGGACACGCTAGCCTGGGACCC
CCTTACCTGCCCGCGCCCGTCATCCTGCTCAACCCCATCTCCTGGAAATCAGTCCTCCTG
GGTGGATATCGTGGTCCGGGGCAAACAAAGAAGCCCTCTCGCCGCAGCTCCAGGGCCGAT
CCTCTCCAACCGCTTCGCAGCCTTCACGAATGAAGACGTCCACGCTAGTCCCATCGCTCC
AGACCGTCAGGACACGGATCCCCAGGCTGTAGCGGCTAGCTCCCCGACGGCTCCCGTGGG
CCTCTCCCATATCAACGCTCCAGCTCCGCGGGGCAATGGCATCGAGCGCAGTGAAACAAC
TCGGGACAGCGCGCGGAGGGAGCGAGTCCCTGCCCGAACAGCAGTGATGACCTCCTCCCG
CCACAGACTGCTAAAAGATGCTGTCCGCAGGCGCTCCGGGGAAGGGCTGCCTCGCTGCAA
ACCAGCGGAGAGCCCTGCCTTGGCTACGGGGGGAGCTCTTCGCTCCGATCCGGCGTGGAG
TCCTCCTGTCAGCGTCAACACGGCCGCAGCCGCTGCCTTCGCTCAACCTCAGCCGGTGCC
TTGCCCTGCCCCAGCTGTCACAGCCACCGGCCACGGGAGTCCCGAACGGGCCGCTACCTC
CGCCCCGCAGCCGCCGCTACATCCACCTCAGCCATCCGTGTCACTTTCTCTGCTTCCTCC
TCGTCCTCCGCGGCCCCTTTTCTCCCCCACTACTCTCCTGGTAGGAGACTCTATTATAAG
GTACTGTAGATTTTTAAATTCCAAAACCCACTGTCTTCCCGGAGCTACTGTCCGTAAATT
ACTGGATAAACTACCGGACATTCTGCAAGCAGCGCCCGCCACAATCACAACAATAATCAT
CCATGTCGGTACCAATGACACTTCTCTCCATCAATCAGAGATCACCAAATAGAGTTTAGA
CTCCTGTTTGACTTTTTATCCCGCTGTGGAAAAACTGTTTTAATCTCTGGCCCTCTCCCC
GCGCTGGGCCGTGGGGATGTTCGTTTTAGCAGGATACAGGCACTCCATTCTTGGCTCAAA
TACTTCTCCTCCACATACAACTATGGCTATATTGACAATTTTACATTATTCTGGTTCCGC
TCCTCCTGCTATAACTCAGACGGACTTCACATCAACCCACTTGGAAACCGTATTTTAACA
GCCAACATAGTGTATGCCATTCATTCCCACAAAATGTATTGACTGCCTGCACCACTGATC
CTGCCCACCTGCCTCCCCTCCCAAGCCCACCACTCCTTCGCCCCTCCCTCTTAGAACCTC
CTGCTCTCCACCTCAGCAAACTGTCCCAGTTATCACCAGCCCTCGCCCTACAGTCATTTA
ACCACCCCGTTTTCTACCGAACTCACATCTGATTTTAACTGTAATTCATATTATAACGGA
CTTGGATCTCACCTTTCTGTTCATAATTCACCCATTCCTGTCATTATCAGCAGAGAGCGG
ACTAAATATGTACAATCCATAAAACATAACTCAAATAATCTGAAACAATTACCGAAAGTC
CTATTATCACAAAACCATTCAGTTAGTCATCCTTCAGTCACCTTGAACATGGCACTTTTT
AATGTCCGCTCTCTGCTGAACAAGACTTTTATTATGAATGACCTGATTTTAGACCATAAA
CTTGATTGTCTATTTTTAAGAGAAACTTGGCTGGGTGCAGATGCTGCAGTTGTTCTCAAA
GAGGTCTCACCACCTAATTTTACCTTCACTTATTCTACGAGGAGTGGCAAAAAGGGAGGC
GGCACTGCTCTGGTAAACCTTGCTAGCAAGCCGATTTTATTTGATGATTTTACCAGCTTT
GAATACAGTGCAATTGTTTTTAGCAGCCCTGAAATTTTATGTGTCACAATTTATAGACCT
CCAAAAAAGTGCTCGCTTTTTATTCATGAGTTTTCAGAGTTTTTATCGATTATACACAAC
TCCTATGAGCGAATAATTTTAGCCGGTGATTTTAATTTGCATGTAGATAATATTTTAGAT
CCTCTTTCAAATGATTTTTTAAACATTCTTAATTATATGGCTTTACTCAGCACGTCACAC
AGCCGACTCACGACAGAGGACACACCCTGGACCTGGTCATCACGTATGGCCTGTCCACTG
GTGTGTCCTCTGTCGTTGACTTGGCTGTCTCTGACCACTACTGCGTGTTTTTTAAAATCA
CCACTTCCATCCAGCGTGAGACCTCTTTGAGAACTGTAGGGAAGCGCCATCTAACCCCTG
AAGTGGCTGCAAGTTGTATTGATGTTTTAGACAAACACCCTCCCTTGGTTTTACCTGCAC
CCTGTGATTTTATTGTTGATGATTTTAACAGTAGGCTTCAATCCGCCCTTGACCTGGTTG
CGCCTATAAAACTAAAACATGTACAAGATAAACCCACGCCTCCATGGAGTAATGAGGAAC
TCAAAAAACAAAAAAGAAATTGCAGGGTGCTGGAAAGAAAATGGAGGAAAAATAGAATTA
CAATAAATTACCAAATCTACGCTGAACAGTTAAAAACATACAATAGAGCCGTTAGAAACT
CAAGAAATTCATACTTCACCAAAATCATATCGGACAATAAAAATAATACAAAGTTCTTTT
TTCAACCATTGATAACCTTCTTCATCATAATCCCAAAGCTTTCCGTGAAACTCCCTCAGA
TTCCCTTTGCGAAGAGTTTGCAGACCACTTCAGGGGAAAGATAGACACGATCAGATGTAA
TATTTTATCTACCCAAAGTAACACGGTTTTAAATACATCTGGTTGTCTATTTGTTCCAGA
GGAAACACTGCACAGTTTTGTCCTGGTTAATGCTGAGATGCTTGATAAAGTTTTCTCCTC
AGTGAGGCCCACCACGTGTCTTTTAGACCCGGTCCCAACACCGTTTTTTAAAACATTTTA
TGGATCTTTTGGAGACGAGCTTTTAAACATGATGAATTGCTCTCTTCAGACTGGGGTCTT
CCCTGCTGCCTTTAAGGGGGCGGTGGTGAGGCCTCTACTGAAGAAGAGCAATTTAGATTT
TAATGATTTTAACAATTTTAGACCGGTATCCAACTTACCATTTTTAAGCAAAATTTAGAA
AAACTTGTTTTATCCAACTTAGTGATTTTATAAATGCACATAACGTCCTTGAGAAATTCC
AGTCTGGCTTTAGGGTAAACCACAGCACCGAGACGGCCCTTTTAAAGATTTTAAACGACT
TTAGATTAAATTATGATTCTAAAAGTGATAGTGTTGGTTCTACTGGATCTGAGCGCCGCC
TTTGATACAGTCGACCACACTATTCTTTTAACTCGTTTAAAACACATCGGCCTCTCTGGT
GCTGTCCACAAATGGTTTACATCCTACCTCACAGACAGGACCTTTATGGTGAGTGTGGAT
ACCTGCTCCTCTAAGGTCCATAAAATTACATGTGGTGTGCCCCAGGGTTCGATTTTAGGC
CCAGTGCTATTTAACCTGTATATGCTCCCTCTTGGTGATGTCATCGGGAGACATGGAGTC
AACTTTCATAGTTACGCTGATGATACACAGTTGTACATCTCCATGTCTCCTGATGACATC
AGGCCAATGGATGCACTTTTTAACTGCATTTTAGATCAAATCCTGGATGGCAGAAAACTT
TCTCCAGCTTAACCAGGACAAAACTGAAGTTTTAGTCAACGGTCCTGAGGCCCAGAGAGA
TAACTTTTACCCAAACTACAGTCATTGTCTTTTAATCCTTCCCCACAGGTGAAGAACCTG
GGTGTGATTTTTGACTCTGAGCTGACTTTAATTCCACACATTAAGAATATCACAAAGATA
GGTTTTTACCATCTAAAGAACATAGCCAGAGTCCGCCCCATTCTCTCTCGGCCAACACGG
AGACGCTGATGCATGCTTTTATCACCAGTCGTATCGACTACTGTAATGCCCTGCTCTCTG
GTCTTCCCAAAAGAGTATCTCAGGTTTACAACTTTTACAAAATTCAGCAGCTCGTGTCCT
GACGAAGACCAGGAGGCGGGACCACATTACACCGGTTTAAAGTCGCTGCATTGGCTCCCC
GTGTGTTTCAGGATCGATTTTAAAGTTCTCTTAATGTTTTTAAATGTCTTAATGGTCATG
GTCCTTCTTATCTTTCAGAATTGCTTTTACCTTATGAACCTTCACGGCCCCTTCGCTCCA
CCGGCAGAGGTCTGCTAGTTATTCCTAAAGTCAACAAAAGACTCACGGCGAGGCGTCTTT
TCAATATTATGGCCCTCGCCTCTGGAACGACCTGAGGAGGAGCTCAGCACCGCAGAGAAC
GTTCATGTTTTTAAAAGCAGGCTTAAGACCCACCTTTTTAGCTTAGCTTTTAACTAATAT
TTATTCTTGCTAGGCCTATTTATTTAATTGTTATTAATATTTATTTATTTATTTAGGTTT
TCTTTATGTATTTTACCTATCGGTCTTATTTTAGTGGTCCTTATATTCTTATTTTTACCT
TTACTTTTTACTTATTTTAACCATGTTTATATTTTTATGGTCTCCCAGTTTCCTCTGGAG
GAGCCCTCTGCCTCGGGAGCGGGGATTGGCTGTGGCTGCTGGGGTGCTGTCCTGTGGGTG
TCTGGATGGAGGTGTGGTGTTTCTACCGCGCCTCCTCCGGGCGTCCTGTGTTGGTGCCCT
GTGGCTGCAGCCGAGGTGCGCTCCCGATGCAGACGGCTCCTTGGATGGTGTTTCCTTACC
TGGTTTATCTGTACCCAGCCTTACCTCAGCCTTATGTCCATTGCGTCCATTGTTTTACCT
TGAGTGTGTGTGTTGTGCTTGTGTGGTGTGTCTCTGGGGAGGTGGGTGGGGAGAGTGTGA
GTGCGACAATGTGTTTGTATTTGTGGGAGGAGGTGGGTGTGAGAGAATGTTTTTAAATCT
GTAAAGCACTTTGTGTTACATGACATGTATGAAAAGCGCTATATAAATAAAGATTGATTG
ATTGATTGATTGATATGTCTCACCAAAATATTCCGTCATCTATCCAGACTTTTGCAGGGC
TGGAGCCCCTTCTCAGATCTTTGGGTGCCCTGGGAATTAGCCCTAATTACAAAATGTTTC
AATAAATATTCCCTGAACTGTAATTCCGTTTTCTGTAACTATACAAATGCAAGTGTTTAA
GATTGATCTAAAATCTGCTGTGTTGTTGCCTAAGCCTGTCTAGCTCCATTGGTAGAGTGC
TGGGTTCCCATCCATTAGATTTCCGGTTCAATCCCAACCTTGACTTTTTTTTTTTTTGGT
GACTCAGTACCTATTGGGAAGAACCTGAATCGGTGCCTATGGTCCCACCCTCAGTAAAAA
CGGGGAAATGACCCACACATTGTCCGAGCCTAGACTAGATGAGCGCAAGGCGTTTCATAA
AATATTTGTCAGTTTGGCTGTAACCTTTGCTGTGCTTGTGTAGCTACATAGGTAGAGTGC
TGGGTTCTCCACCATGAAACTCCTGGATCAATTCTGACCATGTCTTTTTTTGTTTTGTTT
TTTTTGACTCGTTACCTACTGGGACAAACATGAATCGGTGCCTATGGTCCCACCCTCATG
AAAAACGGGAAATGAACCTCCAGTGGGGTGCTGGGCCCTAATTTCAGCCGGGAATTATGT
TTTTTTTTTTTGGACTTCAAGTTTTTTACAGGCAGATGCAAGCTACAAGCATCATGCCTT
TATATATTTCACTGCACATATTGTCCGAGGCTGTGTAGCTCCATAGGTAGAGCACTGGGA
TTGCGACCATGAGACTGCTGGATCAATCCCAGCCTTCACTCTAATTTTTATATTTTATTT
TGGACTTCATCTTTTTACAGAAAGATGCAAGCTACAAACATCATGTGCATGTGCACTGTG
CGGCTATCAGGCATGGGCTGGAGTTCAGGTTGCTTTAGTGTAGGTGTTGCTTGTACCAGG
ATAGGGGCCTTTACATGAGCCACTGCACACATTGTCCAAACCTAAATTAGATGAGTGCGG
GGTGTTTCATAAGATATTAATCATTTCTGCTGTGATAAATGTTGTGGCTGTGTAGCTCCA
TAGGTAGAGCACTGGGTTTGCAACCATGAGATTGCTGGATTAATCCCAACCTTGATTTTT
TTTTTTTTTATTATTTTTTAATTTTAATTTTTAATTTGTAACTTTGACAGGTGTTGCTCG
TACCAGGGTAGGGGCCTTTTACATGGGCCACTGTACATGTACATTAGGTACCTCCGCATG
CTCTTGTATTTGCTGAACATTGAGTAACAGCTTTACAGGTTTGGCGATATTTATTGAACC
CTTTGTAATCATGGCAAATTCGCCTGTCAGCCCAAAGCTTCGAGTGGGTGCTACAGCCCT
GCATTCCCCTACGGAATCGGTACCTATACTACAAATACAAGTACACAAAAAGGACTTCTG
TGTAATTTGGCACATCTGTGCCAAATTATTGCAAGTATAATTATTATTATCCTTGCAAAT
ACTTGCAAATTATTGCAAGTATTGCAGTTCACTGGCCATAGAAGGTATTTCAACTATAGA
ACGAGTGAAAAGCACTGCTGCGGCAAGCATGAGGCCGGGGCCCTGAGGCTGAAGCAAGAG
TGGGCCAGCACCAGAGCTACCTGGGACAAGAGTAAGGCCGGGGTCTGACGAAGGCAAGGC
GAGAGTGGGCCGGAGCAAGAGTTAGCAGAGAGCACACAGGTTGTGTGTGAGGCCGAGGGG
AGAGCAGGTTTGGGCGAGAGCGGGGGCGGTAGCAAGGGGGGGCTTGCAGTTTTAATTATC
ATTATTTTTTTAATCTGACCTCTGAGAGGCTAATGTAAATCAAGTGAAATAGCCAAAATG
AGCTTCTACAAAAACGATTATCCTGAGGCAAATTTGAGGAACATCTGGTAGACACAGAAA
AAATGCCACATGAAGTCCCTAGGGTGATGTGAGGGTTAAAGATGAACAGCCCTCAGACGA
ATGTTCCAAGCGCTCTTCCCAGTGTATTCAGGAGAAAATGCTCTTAAGTCCTTTCTTCAC
TTAAAAATAACACATTACACCATCAGCTTTCACACCTGTCAAGAGTGTGACTGACCCCAG
AAACCGGTTACAGAATATAAGTAATAAAGTAAATCAATGTGAAATACTGCAGTCCCTCAC
ACAATGATGCACCATGTCTCACTGGTTTGAAGTTACGGTTGAAGGAAAGTCATATAAAGT
CATGGATGTTAAATTTGAGTTTCTCTGACCCACAGACTCTTTCCGTCTGTAAACTCCTGT
TCATCTTCGACGGCCTCGACGAGAGCAGACTGTCTCTGGACTTCAGCTGTGAGCTCATCT
CTAAGGTCACACAGAGGACAGAGGTGGGCGTACTGTTGGTGAACCTCATCAGAGGCGCTC
TGCTTCCTCACGCCCTTATATGGATCACCTCCCGCCCAGCGGCGGCCCATCAGATCCCAG
CGCGGTGCGTGCACAGGCTCACGGAGGTCAGGGGCTTCATCACTGACCCACAGAAGGAGC
AGTACTTCAGGAAGAGGTTCTCAGATGAAGAGCAGCTTCAAACAGTCCTGTCCCACCTCA
GAACCTCCCGCAGACTCCACAACATGAGCCAGATCCCAGTCTTCTGCTGGATCACCTCCA
CAGTCCTGGACCACGTGTTGAGAACCCATCAAAGCGGACCACTGCCCCAGACCCTCACAG
ACATGTACGCACACTTCCTGTTGGTGCAGACGCACAGGAAGAGGAAGTACAAACAGACAC
AAACAGAGGTCAGGTCTGAGACAGCGGGGCTGACAGAGGCCGACACAGAGCTGCTCCTGA
AGCTGGGGAGACTGGCCTTTGAGCATCTGCAGACAGGAAACATCATGTTCTACCAAGAAG
ACCTGGAGCAGGTGGGTCTGGACCTGAGCGAGGCCTCGGTCTACTCCGGACTCTGCACTG
AGATCTTCAAACGAGAGAGTGTCTTCAACCAGTCAGTCTACTGCTTCATCCACCTGAGCG
TGCAGGAGTTTCTGGCAGCCGTTTACCTGCACCACTGCTTCAGCCACAACATGGAGGTGG
TCAGGGAGTTTCTTTATGGACGTGAAGGAACCGTCTCAGAGTTAAGTCCAAATGAGTTCC
TCAGAAAATCTCTTGTAAAGTCCCTGCAGAGTCCAAACGGCCACCTGGACCTGTTTGTGC
GGTTCCTTCATGGCCTCAGTCTGGACTCCAACCACAGACTTTTAGGAGCTCTGCTGAGTC
CAATGGACCAATCAGAAATCACAGGAGTCATTAAAAACCTTAAAAAATGGAACTCAAAGA
AAGTCTCTCCCGACAGAAGCATCAACATCTTCCACTGTCTGATGGAGCTGAAGGACCAGT
CTGTGCAGCAGCAGATCCAGGACTTCCTGAAGTCTGGAGGTGGATCTAAGGAGAAACTGT
CTGAGATCCAGTGCTCGGCTCTGGCCTACATGCTGCAGATGTCAGAGCAGGTCCTGGAGG
AGCTGGACCTAAACAAGTACAACACCACAGATCAGGGTAAACAGAGACTGGTCCCAGCGG
TGAGGAACTGCAGGAAGGCTGTG

>NEME_516:107065-108858
TGCTTTGAGACATTACCTCCCACTTCACTTGTGCTTTCAGAGATGCCTGGTTTGAACATC
GCTTCAAAACTGAAGTCTGAGCTGCAGCAGAAGTATCAGTGTGTGTTTGAGGGCGTGGCT
AAAGCAGGAAGCCCCACCCTCCTGCAGCAGATCTACACAGAGCTCTACATCACAGAGGGA
GGGGCCTCAGAGGTCAACCAGGAACATGAGGTCAGACACATGGAAACAGCCTCCAGGAAA
CCAGGTGGAGCTGAGAGAGCCATCACATGTGAAGACATGTTTAAAGGCCGCGCAGACACA
GAGGCGCCCGTCAGAACGGTGCTGACAAAGGGAGTGGCTGGCATCGGGAAAACAGTGCTC
ACACAGAAGTTCACTCTGGATTGGGCTGAAGGCAAAGCCCACCAGGACGTCCAGCTGCTG
TTCCCCTTCACTTTCAGAGCACTCAATGTGCTGAAGGACAGGAGCTTCAGCCTGGTGCAG
CTTATCCATCACTTCTTTAGAGGAACAGAAGAAGTGCAGCGCTTTGAAGATCTGCAGCTG
CTCTTCATCTTGGACGGTCTGGACGAGTGCAGACTTCCTCTGGACTTTAGCCGGACCCGG
GTCCTGACGGAGCCCACAGAGAGCGCCTATGTTGAGGTGCTGCTTGTGAACCTCATCAGG
GGGAGCCTGCTTCCCTCCGCTCGCCTCTGGATAACCACACGCCCCGCGGCGGCCAATCAG
ATCCCTGCTGAATGTGTCTCCATGGTGACAGAGGTGCGAGGGTTCAGTGACGAACAGAAG
GAGCAGTACTTCAGGAACAGGTTCAGAGACGAGCAGCAGGCCACAGCCGTCATCTCCCAC
ATTAAGAGCATCCGCAGCTTGTACATCATGTGCTACATCCCAGTCTTCTGCTGGATCCTC
TCTGTCATTATACAGAAGCTTCTGGAGCAAACAGAGAAACCAAAGCTGCCCAAGACTCTG
ACTGAGATGTATGTCCACTTCCTGGTGGTGCAGGCCAAAGTCAAGAACATCAAGTATCAT
GAGGGAACAGGAGCAGACTTTCACTGGACTCCAGAGACCAGAGAGATGGTGCGATCTCTG
GGAAAACTGGCCTTTGAGCAGCTGCAGAAAGGAAACCTGATCTTCTACGAGAGTGACCTG
AGCGAGTGTGGGCTGGACGCTGAGGAGATCGCTCGTTACTCCGGAGTCTTCACACAAGTC
TTTAGAGAGGAGCCAGGCCTGTACCAGGACAAGGTCTACTGCTTCATCCATCTAACTGTG
CAGGAGTTTCTGGCTGCTCTTCACGTCCATCAGACCTTCTTCAGCTCTGGAGAGAACCTG
CTGTCTCCATATCATCAGAGTGTGCGAGACTTCTACAACTCTTCTGTCAGAGAGTCCCTA
TACTGCTCAAACGGACAACTGGACTTGTTCATGCGCTTCCTCCTGGGGCTTTCTCTCCCA
ACCAATCAGAGCCTTCTACAAGGTCTTGTGACACAGACAGGTGGTGACATCATAAATTGT
TTGAATGTACAGTACATCAAAAAGAAAATCAATAAAAAATGTCTGTCCGAAGAGAATAGG
CTGAACCTGCTGCACTGTCTGAATGAACTGAATGACCACAGTCTGGAGGAACAGATCCAG
TTGAGCATTAAGAAGGGGCACATTAATCCCAGCATTTCCCCCGCTCAGTGGTCGGCTCTC
TGCTTCCTCCTGCTGTCCACAGATCGGGAGGTGTTCGACCTGAAGAAATACCATGCGTCT
GAGGAGGTTCTGCTGAAACTGCTGCCCGTAGTACAAGCCTCCAAAAAAGCTCTG

>NEME_516:136818-138629
ACTTCTCTGAGACTCAGGCTCTGTCTGTGTCTTTATTCAGGGAGTCGTTCTGAAGTTCTT
CAGCATAAACTGAAGTCTGAGCTGCAGCAGAAGTGTCAGTGTGTGTTTGAGGGCGTGGCT
AAAGCAGGAAGCCCCACCCTCCTGCAGCAGATCTACACAGAGCTCTACATCACAGAGGGA
GGAGCCTCAGAAGTCAATCAGGAACATGAGGTCAGACAAATGGAAACAGCCTCCAGGAAA
CCAGGTGGAGCAGAGAGAGCCATCACATGTGAAGACATGTTTAAAGGCCCCGCGGACACA
GAGGTGCCCGTTAGAACTGTGCTGACAAAGGGAGTGGCTGGCATTGGGAAAACACTGCTC
ACTCAGAAGGTCACTCTGGACTGGGCTGAAGGCAAAGCCCACCAAGACGTCCAGCTGCTG
TTCCCCTTCTCTTTCAGAGCACTCAATGTGCTGAAGGACAGGAGCTTCAGCCTGGTGCAG
CTGCTCCATCACTTCTTTAGAGGAACAGAAGAAGTGCGTCGCTTTGAAGATCTGCAGCTG
CTCTTCATCTTGGACGGTCTGGACGAGTGCAGACTTCCTCTGGACTTTAGCCGGACCCGG
GTCCTGACGGAGCCCACAGAAGGCGCCTCAGTGGAGGAGCTGCTGGTGAACCTCATCAGG
GGGAGCCTGCTTCCCTCCGCTCGCCTCTGGATAACCACACGCCCCGCGGCGGCCAATCAG
ATCCCTGCTGAGTGCGTCTCCATGGTGACAGAGGTGCGAGGGTTCAGCGACGAACAGAAG
GAGCAGTACTTCAGGAACAGGTTAAAAGATGAGGAGGCCACAGTCGTCATCTCCCACATT
AAGAGCATCCGCAGCTTGTACATCATGTGCTACATCCCAGTCTTCTGCTGGATCCTCTCT
GTTGTTTTACATAAGATTCTGAAGCAAACAGAGAAACCAAAGCTGCCCAAGACTCTGACT
GAGATGTACGTCCACTTCCTGGTGGTGCAGGCCAAAGTCAAGAACATCAAGTTTCATGAG
GGAACAGGAGCAGACTTTCACTGGACTCCAGAGACCAGGGAGATGGTGCGATCTCTGGGG
AAACTGGCCTTTGAGCAGCTGCAGAAAGGAAACTTGATCTTCTACGAGAGTGACCTGAGC
GAGTGTGGGCTGGACGCTGAGGAGATTGCTCGTTACTCTGGAGTCTTCACACAGGTCTTT
AGAGAGGAGCCAGGCCTTTACGAGGACAAGGTCTACTGCTTTATCCACCTGAGTGTGCAG
GAGTTTCTGGCAGCGCTTCACGTCCATCAGACCTACGTCGATAGTGTGGAGAACCTGTTC
TCAGACAGAAAAAGGATTGGTTATCCTGACCTTTTTATTATTCACCAGACAGCTGTGGAC
CAGGCCTTACAGAGTCCAAACGGACACCTGGACTTGTTCCTGCGTTTCCTCCTGGGTCTT
TCACTGCCAACCAATCAGAGCCTTCTCCAAGGTCTGCTGACACAGACGGGAAGTAGCTCC
CAGACCAATCAGAAAACAGCTGAGTACATCAAGCAGAAGCTGAGTGAGGGAGTGTCTGCA
GAGAGAAGCATGAACCTGCTCCACTGTTTGAATGAACTGAATGATGGTTCTCTGGTGGAG
CAGGTCCAATGGTACCTGAGCTCAGGACGTCTGTCTGAAGGTGGACTGTCACCTGCTGAG
TGGTCAGCTCTGGCCTTCATCTTACTGTCATCAGAAGAAGCTATGGATAAGTTTGAGCTG
AAGAAATACTCTGCTTCAGAAGAGGCTCTGCTGAGGCTGCTGCCAGTGGTCAAAGCCTCC
AACAAAGCTCTG

>NEME_529:316503-321924_FISNA_NACHT_sep
GAACTGTCTAAAATCACAGCAGTCCAAGCGTCGCTTAACTTTGCTTTCTTTAAAACAGAG
TCTTCAAGCGGGGTCAGCAGAAAACTGAAGAGTCATCTGCAGCAGAGGTTCAGTCATGTG
TTTGAGGGCGTGGCTAAAGCAGGAGACTCCGCCCCCCTGCAGCAGATCTACACAGAGCTC
TACATCACAGAGGGAGGGACCTCAGAGGTCAACCAGGAACATGAGGTCAGGAGAGGAGGG
CTGGGCGATATGACGATATTAGACCGTCTTACAGTTTTGTAACAGTTTTTGTTGCTTGAG
CACATTTTGCAAAACTTCGCTCATTTTGCCAAAACTCCACACACAAGTAAACATGACACA
ACACTGGGAAATATACCATTCACATCTGTGTCAAAGTGAAACTACTATCAAAACCTAAAC
TCTACTATCAAAACCTAAACTCTACTATCAAAACCTAAACTCTACTATCAAAACCTAAAC
TCTGCTATCAAAACCTAACACTCCTTTGTCAAAATGTAACTCTGATGACAAAATGACACA
TACTTGCATCATATGCATACACTTTCAGATCAGGGGGAACACACTAGTCCACTTTATATA
AAACACTGCAGTCTTTGATTTTCACTGTTTATTCAGAAGGCATATTTTCAGGAGGCACAT
TTAAAAAAAAATTTGTATTGTACATTTCAGCTGTGTTCATTGCAGTAACCTGAATTCAGA
TAAAGCATAATAATAATAATAATAATAATAATAATACTATAATAGAAAAAATACTATACT
GTAAACACAGAAAATCATGGCAGTTGTGTTCTCATGGTTCAGCAAACTTCCTCCTCCTTC
TCCTCTACCTCTCGCTCTCCCTCCATGCATGCTGGCAAAGTTGTTGAAATGGCTAAACTG
AGGGCTTTTTGTAGCTGGCTATTTGGTGTTCAGTTTGGCAAGTCAGTGCCTTCATGTGTG
TATTTGAGTGGTTGCAATTATGTGTGTTGTATTTTGGGTTCATGTGTTTCCAAATGGCTC
CCTTAGATTTCATTTTTGAACAAAGTGTCTTATGTATGAAATAGAGTGTACTATGCACTT
ACTCCTTGCATAAAGGAGTAAGTGTGTTACAGAATTGAAACTAGAGTGTAAAGCAGCACT
TTTGTTTAAGGTATGGTTACATGTGTTTGAGGTATTGTAACAAAAGCTTCAAGTTGTGTT
ACGTTAGTCTAAGCATGGAGCTATATTATTCAAGCAACGGGCAAAAACTGTAATTCGAGG
CGCTGCAGGTGAAAGTATTGATTTTTCATGCAGTGGTCGATGGAGATTATTGCTAGTTTT
CTCCACAACATCTTAAGTATGGTGGCTGAGCGGTTAGCACGCTTGCCTCACAGCTTGAAG
GTCCAATTCCTGGACTGTTTGGGCATGTGTCTCTCCCCATGTCTGCGTAGGTTCCCCCAT
CAACCGAAAACATGTGTAATAGGTGAATCCTCCAGCCAGGCGATTCTCACCATCAGCCTG
GCTTCACATCTGGAGATGGGTCCCCGGGCGCGGTTCTGCAGTCGCCCCATGCTCCTTACG
GGTCGTCCCAGCGGCTTCGAAGGACTTTCAAATGCAGAGACCCATTTCGTTGGACAGTTG
TTGACAAATAAAGCACTTTCACCAAATGGCAAAACTGACGCCGTACGATGCTTATTTTAT
GAAATCGTATCATCGTATCAGATGACGTATGACGTACTCGCTGTAAACGTTCGAGCTAAA
CTATTTAGAACATGGTCTAAAGCTTGATCGAAAGATGGCGTCGCGTCTGCTGCTGTCATG
CTGGATCCGTAAATATATATATGTACTGTATATATATTTTTTATGCCTAAATAAACTACA
AGCTTCCGTATGTCGAATAGGGCGTCATCGTCTTGCCGTCCCTCCTCGTTCTGTGATTGG
TCCCCGAATCCATGAGAAGATTTTGGCCATGGTCCCCAGACTGCTGTGAAGTTTGAAATT
ATCAGAGCGCACACAGCAGTCTGGGTATTCCCAGGCTAGGGTTCCCGTGCTTAGCCACTT
GTCCTGCATTCTCCCCGAAATATCGTAATTAGGGATGGGAATTGATAAGATTTTATTGAC
ATCAATACCATAAATACTTTTACCTATCGATTCGATTGTTTATCGATACCTGACTTGTCT
GTGTGTTGGGGAAAAGCAAGGAATGAATGTGCTTTCGATAAACTCAATCGATAAACTCAA
TCAAAAAAGACACATTGTTAGTTTTCCCAAGAAAAAATATTCATTAAATTAAGCAAGTTT
CCAAATATACTGTGGCTCCTGCTGGCACTCAGCCTGCCTGGCATCCTCTAAAATATAATG
GTAACATTTGTGTCTGTAACTTGTAACAGACTGATGCAAATAGCCACCTAAACAACAGGA
CTCGGTCTCAGCCCAAACCCTACACATTTCCATCTATTTCTGCTTCATCCAGCGCTACAT
TCTCCTTCCCCCATCCGTGTGAACTACTTCTGTTGCAGCAGAGCTGTGAGAGATCAGCCG
ATAGTCATAGCGCACTCATAGCGGAGAGGGGTAGAGGTATTCCCGCTCGCAGTGCACTCA
GGGCGGGGACAGGCAGCCGCAGCCTCCGCTCGGAGCCCCGGGCCTGAGCGGAGGCTGCCC
CGGGCCTCGGAGCCCCGGGCCTGAGCGGAGGCTGCCGAGGTGCGCTGCGCTCAGACCGGG
GACAGGCGGCCCTTGACCCGGGCTCAGAGCACAGCAGCACGGGGAGACAGCACGCGCAGC
AGCGAGGCACTGAACCCCGTGTGTCATGTCAATACAGCGCAAAAAACGGAGCGTTCGCAG
CAGCAAAGCGAAAACGTAGAACTGACACGTTTATAACAATGGACTGTTTAATTGACGACA
CTCTTTCGTCTCTCGTGAACGCGCAAAACGGAGGAGACAGGCGGAGCGGAGGCTAAGGGG
AGAATTGAGATTGGGCCGATGTTTCCCTGCTTACTTCAAAGCAGCATCAACAGACTCGGA
GAACTACGTATGTCATTATGCACGTGCGTCTCTGCGCCGCAAAAAGAGTGTTTTCAGAGC
GGGAGCATCGATAAGAGGGATCGATAATGAAGAAGATGTACGGATCCGATGCTTTGCTCA
AACAGAACCGGGACTACTTGTAGAACCGGTTCTCGATTCCCATCCCTAATCGTAATGTCC
TTTCTGAGAGGCACCCAGTATATGGAAGAGCGAAGAAATGTGTCGCGCACAAGTTACAAA
ACTGTAGGGCTGTTTTCTCAAAATGAGGTTTTTGTTCCACTCATGCAACGACATAGTCGC
TTTAGTAGCTCCTACAGACTCTAAACTTTCCAAGCTTGGACTTAATAAAATGTTGAACTT
TTTTTAGAGGGATTTTTTCATTATCTAATACCCAGCCGGATTTATTCAGCTTTGAACACA
CACAAAAAAAGGCACAATTTGAGTTTTTACATATTTTTTTAGCTTATTCAAAAACTAAGC
AAGATCCAAAATCCCCTTTGAAAAAATCTTTGTTACAAAATAAAATCATATACATTTAAA
TCTGGGTCCATCCATTATTTAGATTTCGTTGCTGAAATTATCGACAATTTTGAGCATTTT
TATGCACAACATGTCTTATTTTATATGAAAACATAAAATAAAAGCTAAGGCATGTTTATT
TATACTGCGCATTTCGTACACAAGGCAACTCACTCCGCCTAAAATAAATTTGTAGTTATT
CAATATTTTTCTTCTGCAGTGTGTATTTTAAGTTACATTTGACAATATGAAAAAAAATGT
GACAAAATCTAAATCATGAGTTTATTCTAAAATTGTGATATTCTATTTTTGTCATATCTC
CCACCCCAAGGTCAGACACATGGAGAGCATGTCCAGGAGAGGAATGGAGTGCGCTATAAC
CTGTGAGGGCCTGTTTAAACCGCTCCCAGAGTCTGAGCTGCCAATCAGAGCGGTGCTGAC
AAAGGGCGTAGCCGGGATCGGTAAAACAGTCCTGACTCAGAAGTTCAGTCTGGACTGGGC
TGAAGGCAAAGCCCACCAGGACATCCAGCTGCTTTTCCCCTTCACCTTCAGAGAGCTCAA
TGTGCTCAGAGACACAGAGTACAGCCTGGTGGAGCTGCTGCACCACTTCTTTAGTCAAAC
CAAAGGTCTCTGCAGCTTTCAGCAGCTCGAGGTGCTCTTCATCTTTGACGGTCTGGACGA
GTGCAGACTTCCTCTGGACTTCAGCCGGACTCGGGTCCTGACGGAGCCCACAGAGAGCGC
CTCAGTGGAGGAGCTGCTGGTGAACCTCATCAGGGGGAGCCTGCTTCCCTCCGCTCGCCT
CTGGATAACCACACGCCCCGCAGCGGCCAATCAGATCCCTGCCGAGTGCGTCTCCATGGT
GACAGAGGTGCGAGGGTTCAGCGACCCACAGAAGGAGCAGTACTTCAGGAACAGGTTCAG
AGACGAGGCCCACACAATCATCTCCCACATCAAGAGCGTTCGCAGCCTGTACATCATGAG
CAACATTCCAGTCTTCAGCTGGATCCTCTCCACAGTCCTGGGGCGTCTGATGATGACCAG
AGAGAGAGCAGAGCTGCCCAAGACCCTGACTCAGATGTACGTCCACTTCCTGGTGGTCCA
GGCCAAAGTCAAGAACATCAAGTATCATGAGGGAACAGGAGCAGACCCACACTGGAGTCC
AGAGACCAGGGAGATGGTGCGGTCTCTGGGAAAACTGGCCTTTGAGCAGCTGCAGAAAGG
AAACCTGATCTTCTACGAGAGTGACCTGAGCGAGTGTGGGCTGGACGCTGCAGAGATTGC
TCGTTACTCTGGAGTCTTCACAGAGGTCTTTAGAGAGGAGCCAGGCCTGTACCAGGACAA
AGTGTACACCTTCATCCATCTGACTGTGCAGGAGTTTCTGGCTGCTCTACATGTCCATCA
GACCTTCTTCAGCTCTGGAGTTAACCTGCTGTCACCATCACACTCCTCTGAGAGCCCTGA
GGACTTCTACCGCTCTGCTGTGGACCAGGCCTTACAGAGTCCAAATGGACACCTTGACCT
GTTCCTGCGTTTCCTCCTGGGGCTGTCTCTGCTGACCAATCAGGGCCTGCTGCAGGGTCT
GCTGACTCACACAGGAAGTGATTTGACCAATCAGGAGACTGTAAAGTACATCAAACAGAA
GCTGAATGAAGAGGGTCTGTCTGCAGAGAGGAGCCTGAACCTGCTCCACTGTCTGAATGA
ACTGAACGATCGCAGTCTGCTAAAGGATGTCCAGAGGAGGATGAAGGGACATTTCTCTTC
TCCATCGGAGTGGTCTGCTATGACCTTCCTCTTACTGTCCTCAGACTCAGACCTGGAGGA
GTTTGACCTGAAGAGCTATCAGGCCTCAGAGGACGCTCTCCTGAGGCTGACACCACTCAT
CAAAGTGTCCAACAAAGCTCTG

>NEME_530:128425-130385
TTCTGTTTGTCTCCTTCAGAGGCTCATGTTGGAGTTTACAGAGATAAACTGAAGAGGCGT
CTGCAGCAGAGGTTCAGTCATGTGTTTGAGGGCGTGGCTAAAGCAGGAGACTCCGCCCCC
CTGCAGCAGATCTACACAGAGCTCTACATCACAGAGGGAGGGGCCTCAGAGGTCAACCAG
GAACATGAGGTCAGACTCATGGAGACCACATCCAGAAAACCAGCCGCTGCAGAGACCAGC
ATCACGTGTGAAGACCTGTTTAAAGGCCCCGCCCACAGACAGCAGCCAATCAGAGCGGAG
CTGAAAGAGGAACAAGGAGCACAAACAAAACACAAAGAAAATGAATCAACATTTATCAAG
GCAATGCAATCAGTCAAAACAACGTTTACAAAGCTCTTTTTACCAATCAGAGCAGAGCAG
ATAGAGGAGGAACCAATCAGAGTCAAGCTGACACAGGATCGACCAATCAGGACGGTGCTG
ACTGTGGGCGTGGCCGGCGTGGGGAAAACAGTGCTGACTCAGAAGTTGAGTCTGGACTGG
GCTGAAGGCAGAGTCCACCAGGACGTCCAGCTGCTGTTCCCCTTCACTTTCAGAGAGCTC
AATGTGCTCAGAGACACAGAGTACAGCCTGGTGGAGCTGCTGCACCACTTCTTCAGTCAA
ACCAAAGGTCTCTGCAGCTTTCAGCAGCTCCAGCTGCTCTTCATCTTTGATGGTCTGGAC
GAGTGCAGACTTCCTCTGGACTTCAGCCGGACCCGGGTCCTGACGGAGCCCACAGAGAGC
GCCTCAGTGGAGGAGCTGCTGGTGAACCTCATCAGGGGAGCCTGCTTCCCTCCGCTCGCC
TCTGGATAACCACACGCCCCGTGGCGGCCAATCAGATCCCTGCTGAGTGCGTCTCCATTG
TGACAGAGGTGCGAGGGTTCAGCGACCCACACAAGGAGCAGTACTTCAGGAAGAGGTTCA
GAGACGAGGCCACAGCCGTCATCTCCCACATCAAGAGCATCCGCAGCCTGTACATCATGT
GCCACATCCCAGTCTTCTGCTGGATCCTCTCTGTGGTTTTACACATGATTCTGAAGCAAA
CAGAGAAACCAGAGCTGCCCAAGACTCTGACTGAGATGTACGTCCACTTCCTGGTGGTGC
AGGCCAAAGTCAAGAACATCAAGTATCATGAGGGAACAGGAGCAGACCTTCACTGGACTC
CAGAGACCAGGGAGATGGTGCGGTCTCTGGGAAAACTGGCCTTTGAGCAGCTGCAGAAAG
GAAACCTGATCTTCTACGAGAGTGACCTGAGCGAGTGTGGGCTGGACGCTGCAGAGATCG
CTCGTTACTCCGGAGTCTTCACACAGGTCTTTAGAGAGGAGCCAGGCCTGTACCAGGACA
AGGTCTACTGCTTCATCCATCTGAGTGTGCAGGAGTTTCTGGCTGCGCTTCACGTCCATC
AGACCTTCTTCAGCTCTGGGGAGAACCTGCTGTCACCACCACACTCCTCTGAGAGCCCTG
AGGCCTTCTACCGCTCTGCTGTGGACCGGGCCTTACAGAGTCCAAACGGACACCTGGACC
TGTTCCTGCGCTTCCTCCTGGGGCTGTCTCTGCCGACCAATCAGAGCCTGCTCCAGGGTC
AGCTGACTCACACAAGAAGCAGCTCCCAGACCAATCAGGAGACAGTAGACTACATCAAAG
AGAAGCTGGATGAAGTGGGTCTGTCTGCAGAGAGGAGCCTGAACCTGCTCCACTGTCTGA
ACGAACTCAACGACCGCAGTCTGATGGAGGAGATACAGAGACACATGAGAGGAGAACTTC
TCTCTTACAAATACTATTCTCCTGCTCGTTGGTCTGCTGTGTCCTTCCTCTTACTGTCCT
CAGACTCAGACCTGGAGGAGTTTGACCTCAGGAAATACAAGGCCTCAGAGACAGCTCTCC
TGAAGCTGCTGCCGGTCGTCAAAGCCTCCACCAAAGCCACG

>NEME_530:183371-185486
AAGTTGACTCTACAATCTTTGAAGCCTGTAAATATTCACACAGATACAGTGTTACTGCAG
TATAATATGTCCTGTGTGCTCCAGCGGCTGGAGGAGGACGTCCTGACCTTCGTCAAAGAG
CAGCTGCAGAGCTTCCACAGACTCCTGGCCTCAGATCATCCAGAGAGTAGCTCAGAGAGT
GAGGAGGAGCAGAGCAGCCGAGAGGCTGTGCTCAACATCACACTGGACTTCCTCAGGAGG
ATGAAGCAGCAGCACCTGGCTCAGAGTCTGCAGAACAGTAAGAACTCTGACATGTTTGAA
ACACCACACTTTCACAGGAGGAGAAGAAGTCACTGACTGTAACATGATTCTGTTTGTCTC
CTTCAGAGGCTCATGTTGGAGTTTACAGAGATAAACTGAAGAGGCGTCTGCAGCAGAGGT
TCAGTCATGTGTTTGAGGGCGTGGCTAAAGCAGGAGACTCCGCCCCCTGCAGCAGATCTA
CACAGAGCTCTACATCACAGAGGGAGTGGCCTCAGAGGTCAACCAGGAACATGAGGTCAG
ACTCATGGAGACCACGTCCAGGAAACCAGCCGCTGCAGAGACCAGCATCACGTGTGAAGA
CCTGTTTAAACAACAGCCAATCAGGACGGTGCTGACTGTGGGCGTGGCTGGCGTGGGGAA
AACAGTGCTGACTCAGAAGTTGAGTCTGGACTGGGCTGAAGGCAGAGTCCACCAGGACGT
CCAGCTGCTGTTCCCCTTCACTTTCAGAGAGCTCAATGTGCTCAGAGACACAGAGTACAG
CCTGGTGGAGCTGCTGCACCACTTCTTCAGTCAAACCAAAGGTCTCTGCAGCTTTCAGCA
GCTCCAGCTGCTCTTCATCTTTGACGGTCTGGACGAGTGCAGACTTCCTCTGGACTTCAG
CCGGACCCGGGTCCTGACGGAGCCCACAGAGAGCGCCTCAGTGGAGGAGCTGCTGGTGAA
CCTCATCAGGGGGAGCCTGCTTCCCTCCGCTCACCTCTGGATAACCACACGCCCCGCGGC
AGCCAATCAGATCCCTGCTGAGTGCGTCTCCATGGTGACAGAGGTGCGAGGGTTCAGCGA
CCCACAGAAGGTGCAGTACTTCAGGAAGAGGTTCAGAGACGAGGCCACAGCCGTCATCTC
CCACATCAAGAGCATCCGCAGCCTGTACATCATGTGCCACATCCCAGTCTTCTGCTGGAT
CCTCTCTGTGGTTTTACACACGATTCTGAAGCAAACAGAGAAACCAGAGCTGCCCAAGAC
TCTGACTGAGATGTACGTCCGCTTCCTGGTGGTGCAGGCCAAAGTCAAGAACATCAAGTA
TCACGAGGGAACAGGAGCAGACCTTCACTGGACTCCAGAGACCAGGGAGATGGTGCGGTC
TCTGGGAAAACTGGCCTTTGAGCAGCTGCAGAAAGGAAACCTGATCTTCTACGAGAGTGA
CCTGAGAGAGTGTGGGCTGGACGCTGCAAAGATCGCTCGTTACTCCGGAGTCTTCACACA
GGTCTTTAGAGAGGAGCCAGGCCTGTACCAGGACAAGGTCTACTGCTTCATCCATCTGAG
TGTGCAGGAGTTTCTGGCTGCGCTTCACGTCCATCAGACCTTCTTCAGCTCTGGGGAGAA
CCTGCTGTCACCACCACACTCCTCTGAGAGCCCTGAGGCCTTCTACCGCTCTGCTGTGGA
CCGGGCCTTACAGAGTCCAAACGGACACCTGGACTTGTTCCTGCGCTTCCTCCTGGGGCT
GTCTCTGCCGACCAATCAGAGCCTGCTCCAGGGTCAGCTGATTCACACAAGAAGCAGCTC
CAAAACCAATCAGAAGACAGTGAAGTACATCAAAAAGAAGCTGGATGAAGAGGGTCTGTC
TGCAGAGAGGAGCCTGAACCTGCTCCACTGTCTGAACGAACTCAAAGACCGCAGTCTGAT
GGAGGAGATACAGAGACACATGAGAGGAGGACTTCTCTCTTACAAATACTATTCTCCTGC
TCTGTGGTCTGGTGTGTCCTTCCTCTTACTGTCCTCAGACTCAGACCTGGAGGAGTTTGA
CCTCAGGAAATACCAGGCCTCAGAGACAGCTCTCCGGAAGCTGCTGCCGGTCGTCAAAGC
CTCCACCAAAGCCACG

>NEME_530:429839-432646_neg
TGTGATGTTAAAGACATGCTCAGTGCTGTGTGTTTGTGTCACAGAGAAACAGAGTCAGAG
CAGGACGCCTGGCCTCAGTGTGGAGACACAGGCAACAGTGATCAGTGGGTTCAAGGCCCT
GCACCAGGTGAGTCTGCTCAGTCTCATGAACTACAGCAGGGAATAAGAGACCTGTTCATC
AACATTAACAGGTGTCTGCCTCCTCTGTGTCCAGGTGAAGGTCTCCAGAAGCTTCTGAAG
GACCATAAGCAGAGCCTGAGCAGCAGATGTGAGAGTGTGACAGAGGGAAGTGAAGAATCA
GGAGATAGAACTCTTCTGAACAGCATCTTCACTGAGCTGTACATCACAGAGGGCCTCAGT
GAAGAGGCCAGAGCCCAACCTGAGGAGAGGAGTCTGGAGACACAGTCCAAGAAGAAGGAG
GTCCAGGAGATCATCATCAGGTGCCAGGACATCTTTAAAGCTCTGCCCCTGAGCTGCAGC
AGGGGGCGCTGCAGCAGGGCTCCATCAGAGCCGTGCTGACTGTGGGCGTGGCTGGAGTGG
GGAAGACCTTCTCAGTCCTGAAGTTCTGTCTGGACTGGGCCCAGGGCTCAGAGAACCAGG
AGCTGCAGCTGGTGGTGCCACTGTCCTTCAGAGAGATGAACCTGGTCAGAAGGGGGCGCT
ACAGTCTGACGGAGCTGATCCAAGTGTTCCATCCAGCGCTGGATCCACAGGTCACTCTCA
TTTATATAAAGCTTTACCTGTATGAGGAGGTAATCACAGTTTATATTTAATAAGCGTAAA
TTATCTGTGCAATTACACATTAGCACATTAGGATGTTTTCACAAATTATTTCTTTAACTG
TTAATTCAGGCTGTGTTCAGATTCACGCTAAGAATCGCTCAATCAATTATTTGTCGTTAA
TGCAGCCGCTCGCACACGCTTCCGAGAAGCTCGAAAGGAAGCAGGTGATCATTCGCACCT
TTCCGGTGTGAATGATGATAAATGCACTTTATAAACCAGATGGAGATGAAAACTTCACCC
AGACAGAGGCAGAGAAATATCGTCGGTACAAAGATTATCTTTAATCAGACGAATGTTCCA
GATGCCCAGCACTGGGTCAGAAAAAAATACATGTTCAAAGCCCTTTGATCACTCAAAAAT
ATGTGAGGCTGCCAACCTGAGATGGTTGGAAGCCTCAAGCCTACATCCACCCTGAGACAG
AAGCCATTAAAAAACTAAAATGGTTTATTCATTTGAAACACTGCAGTCCCTCAGACACCA
GCTCCACATCTCACTAGTTTAAAAATGCTCCTGTAGGGAAAGTTCTGTGAAAGTTGTTCA
CATTGTCTTATTTCCTGTTTTGTTTTATTGCCTTAATGTTTGGTGCAGCCCTGTGAGGCA
ACTCCTGTTGTGATACTGAGCTATACAAAACCATTGAGTGATTGATTGATTGAAGAGACG
CCGGTATTAAATGTTGAGTTGACGCTGGTGTGTTTCTCTGACCCACAGACGCTCACAGCC
CACACTCTGTCCGTCTGTAAACTCCTGTTCATCTTCGACGGCCTCGACGAGAGCAGACTG
TCTCTGGACTTCAGCTGTGAGCTCATCTCTGAGGTCACACAGAGGACAGAGGTGGGCGTA
CTGTTGGTGAACCTCATCAGAGGCGCTCTGCTTCCTCACGCCCTTATATGGATCACCTCC
CGCCCAGCGGCGGCCCATCAGATCCCAGCGCGGTGCGTGCACAGAGTCACGGAGGTCAGG
GGCTTCATCACTGACCCACAGAAGGAGCAGTACTTCAGGAAGAGGTTCTCAGATGAAGAG
CAGCTTCAAACAGTCCTGTCCCACCTCAGAACCTCCCGCAGCCTCCACAACATGAGCCAG
ATCCCAGTCTTCTGCTGGATTACCTCCAAAGTCCTGGACCACGTGTTGAGAACCCATCAG
AGCGGACCACTGCCCCAGACCCTCACAGACATGTATGCACACTTCCTGTTGGTGCAGACG
CACAGGAAGAGGAAGTACAAACAGACACAAACAGAGGTCAGGTCTGAGACAGCGGGGCTG
ACAGAGGCCGACACAGAGCTGCTCCTGAAGCTGGGGAGACTGGCCTTTGAGCATCTGCAG
ACAGGAAACATCATGTTCTACCAAGAAGACCTGGAGCAGGTGGGTCTGGACCTGAGCGAG
GCCTCGGTCTACTCCGGACTCTGCACTGAGATCTTCAAACGAGAGAGTGTCTTCAACCAG
TCAGTCTACTGCTTCATCCACCTGAGCGTGCAGGAGTTTCTGGCAGCCGTTTACCTGCAC
CACTGCTTTAGGGGCAACTCTTATGTGGTCCAAATGTTTCTTTATGGAGATAAATGGAAA
GTGTCAAGATCAAGTCCTCAGTTTCTCATAAACTCTGTTGAAAAGTCCCTGCAGAGTCCA
AACGGCCACCTGGACCTGTTTGTGCGGTTCCTTCATGGCCTCAGTCTGGAGTCCAACTAC
AGACTTTTAGGAGCTCTGCTGAGTCCAATCGACCAATCAGAAATCACAGAAGTCATTAAA
AACCTTAAAGAGATGAACACAGAGAAAGTCTCTCCCGACAGAAGCATCAACATCTTCCAC
TGTCTGACGGAGCTGAAGGACCAGTCTGTGCAGCAGCAGATCCAGGACTTCCTGAAGTCT
GGAGGTGGATCTAAGCAGGAACCGTCTGAGTTCCAGTGCTCGGCTCTGGCCTACATGCTG
CAGATGTCAGAGCAGGTCCTGAAGGAGCTGAACCTAAACAAGTACAACATGTCTCCTCAG
GGTAAACTCAGACTGATCCCAGCGGTGAGGAACTGCAGGAAGGCTGTG

>NEME_530:628197-629864
AGCAGGAGACTCCGCCCCCCTGCAGCAGATCTACACAGAGCTCTACATCACAGAGGGAGG
GCCTCAGAGGTCAACCAGGAACATGAGGTCAGACTCATGGAGACCACGTCCAGGAAACCA
GCCGCTGCAGAGACCAGCATCACGTGTGAAGACCTGTTTAAACAACAGCCAATCAGGACG
GTGCTGACTGTGGGCGTGGCCGGCGTGGGGAAAACAGTGCTGACTCAGAAGTTGAGTCTG
GACTGGGCTGAAGGCAGAGTCCACCAGGACGTCCAGCTGCTGTTCCCCTTCACTTTCAGA
GAGCTCAATGTGCTCAGAGACACAGAGTACAGCCTGGTGGAGCTGCTGCACCACTTCTTC
AGTCAAACCAAAGGTCTCTGCAGCTTTCAGCAGCTCCAGCTGCTCTTCATCTTTGACGGT
CTGGACGAGTGCAGACTTCCTCTGGACTTCAGCCGGACCCGGGTCCTGACGGAGCCCACA
GAGAGCGCCTCAGTGGAGGAGCTGCTGGTGAACCTCATCAGGGGGAGCCTGCTTCCCTCC
GCTCGCCTCTGGATAACCACACGCCCCGCGGCGGCCAATCAGATCCCTGCTGAGTGCGTC
TCCATGGTGACAGAGGTGCGAGGGTTCAGCGACCCACAGAAGGAGCAGTACTTCAGGAAG
AGGTTCAGAGACGAGGCCACAGCCGTCATCTCCCACATCAAGAGCATCCGCAGCCTGTAC
ATCATGTGCCACATCCCAGTCTTCTGCTGGATCCTCTCTGTGGTTTTACACACGATTCTG
AAGCAAACAGAGAAACCAGAGCTGCCCAAGACTCTGACTGAGATGTACGTCCACTTCCTG
GTGGTGCAGGCCAAAGTCAAGAACATCAAGTATCATGAGGGAACAGGAGCAGACCTTCAC
TGGACTCCAGAGACCAGGGAGATGGTGCGGTCTCTGGGAAAACTGGCCTTTGAGCAGCTG
CAGAAAGGAAACCTGATCTTCTACGAGAGTGACCTGAGCGAGTGTGGGCTGGACGCTGCA
GAGATCGCTCGTTACTCCGGAGTCTTCACACAGGTCTTTAGAGAGGAGCCAGGCCTGTAC
CAGGACAAGGTCTACTGCTTCATCCATCTGAGTGTGCAGGAGTTTCTGGCTGCGCTTCAC
GTCCATCAGACCTTCTTCAGCTCTGGGGAGAACCTGCTGTCACCACCACACTCCTCTGAG
AGCCCTGAGGCCTTCCACCGCTCTGCTGTGGACCGGGCCTTACAGAGTCCAAACGGACAC
CTGGACCTGTTCCTGCGCTTCCTCCTGGGGCTGTCTCTGCCGACCAATCAGAGCCTGCTC
CAGGGACAGCTGACTCACACAGGAAGCAGCTCACAGACCAATCAGGAGACAGTAAAGTAC
ATCAAACAGAAGCTGAATGAAGAGGGTCTGTCTGCAGAGAGGAGCCTGAACCTGCTCCAC
TGTCTGAACGAACTCAACGACCGCAGTCTGATGGAGGAGATACAGAGTTACATGAGAGAA
GGAAATCTCTATGACAGATACTTATCTCCCGCTCAGTGGTCTGCTGTGTCCTTCCTCTTA
CTGTCCTCAGACTCAGAACTGGAGGAGTTTGACCTCAGGAAATATCGGGCCTCAGAGGAG
GTTCTCCGGAAGCTGCTGCTGATCATCAAAGCCTCCACCAAAGCCACG

>NEME_530:648829-650595
TTCTGTTTGTCTCCTTCAGAGGCTGTTGGAGTTTACAGAGATAAACTGAAGAGGCGTCTG
CAGCAGAGGTTCAGTCATGTGTTTGAGGGCGTGGCTAAAGCAGGAGACTCCGCCCCCCTG
CGGCAGATCTACACAGAGCTCTACATCACAGAGGGAGGGGCCTCAGAGGTCAACCAGGAA
CATGAGGTCAGACTCATGGAGACCACGTCCAGGAAACCAGCCGCTGCAGAGACCAGCATC
ACGTGTGAAGACCTGTTTAAACAACAGCCAATCAGGACGGTGCTGACTGTGGGCGTGGCC
GGCGTGGGGAAAACAGTGCTGACTAGGAAGTTGAGTCTGGACTGGGCTGAAGGCAGAGTC
CACCAGGACGTCCAGCTGCTGTTCCCCTTCACTTTCAGAGAGCTCAATGTGCTCAGAGAC
ACAGAGTACAGCCTGGTGGAGCTGCTGCACCACTTCTTCAGTCAAACCAAAGGTCTCTGC
AGCTTTCAGCAGCTCCAGCTGCTCTTCATCTTTGACGGTCTGGACGAGTGCAGACTTCCT
CTGGACTTCAGCCGGACCCGGGTCCTGACGGAGCCCACAGAGAGCGCCTCAGTGGAGGAG
CTGCTGGTGAACCTCATCAGGGGGAGCCTGCTTCCCTCCGCTCGCCTCTGGATAACCACA
CGCCCCGCGGCGGCCAATCAGATCCCTGCTGAGTGTGTCTCCATGGTGACAGAGGTGCGA
GGGTTCAGCGACCCACAGAAGGAGCAGTACTTCAGGAAGAGGTTCAGAGACGAGGCCACA
GCCGTCATCTCCCACATCAAGAGCATCCGCAGCCTGTACATCATGTGCCACATCCCAGTC
TTCTGCTGGATCCTCTCTGTGGTTTTACACACGATTCTGAAGCAAACAGAGAAACCAGAG
CTGCCCAAGACTCTGACTGAGATGTACGTCCACTTCCTGGTGGTGCAGGCCAAAGTCAAG
AACATCAAGTATCACGAGGGAACAGGAGCAGACCTTCACTGGACTCCAGAGACCAGGGAG
ATGGTGCAGTCTCTGGGAAAACTGGCCTTTGAGCAGCTGCAGAAAGGAAACCTGATCTTC
TACGAGAGTGACCTGAGCGAGTGTGGGCTGGACGCTGCAGAGATCGCTCGTTACTCCGGA
GTCTTCACACAGGTCTTTAGAGAGGAGCCAGGCCTGTACCAGGACAAGGTCTACTGCTTC
ATCCATCTGAGTGTGCAGGAGTTTCTGGCTGCGCTTCACGTCCATCAGACCTTCTTCAGC
TCTGGGGAGAACCTGCTGTCACCACCACACTCCTCTGAGAGCCCTGAGGCCTTCTACCGC
TCTGCTGTGGACCGGGCCTTACAGAGTCCAAACGGACACCTGGACCTGTTCCTGCGCTTC
CTCCTGGGGCTGTCTCTGCCGACCAATCAGAGCCTGCTCCAGGGTCAGCTGACTCACACA
GGAAGCAGCTCACAGACCAATCAGGAGACAGTAAAGTACATCAAAGAGAAGCTGAATGAA
AAGGGTCTGTCTGCAGAGAGGAGCCTGAACCTGCTCCACTGTCTGAACGAACTCAACGAC
CACAGTCTGATGGAGCAGATACAGAGATTCATGAGAGAAGGAGATCTCTCTGACAAATAC
TTATCTCCTGTTCATTGGTCCGCCTTGTCCTTCCTCTTACTGTCCTCAGACTCAGACCTG
GAGGAGTTTGATCTCAGGAAATACTATCCCTCAGAGACAGTTCTCCTGAAGCTGCTGCTG
GTCGTCAAAACCTCCACCAAAGCCACG

>NEME_530:738147-739901
TTCTGTTTGTCTCCTTCAGAGGCTGTTGGAGTTTACAGAGAGAAACTGAAGAGGCATCTG
CAGCAGAGGTTCAGTCATGTGTTTGAGGGCGTGGCTAAAGCAGGAGACTCCGCCCCCCTG
CAGCAGATCTACACAGAGCTCTACATCACAGAGGGAGGGGCCTCAGAGGTCAACCAGGAA
CATGAGGTCAGACTCATGGAGACCACGTCCAGGAAACCAGCCGCTGCAGAGACCAGCATC
ACGTGTGAAGACCTGTTTAAACAACAGCCAATCAGGACGGTGCTGACTGTGGGCGTGGCC
GGCGTGGGGAAAACAGTGCTGACTCAGAAGTTGAGTCTGGACTGGGCTGAAGCAGAGTCC
ACCAGGACGTCCAGCTGCTGTTCCCCTTCACTTTCAGAGAGCTCAATGTGCTCAGAGACA
CAGAGTACAGCCTGGTGGAGCTGCTGCACCACTTCTTCAGTCAAACCAAAGTCTCTGCAG
CTTCAGCAGCTCCAGCTGCTCTTCATCTTTGACGGTCTGGACGAGTGCAGACTTCCTCTG
GACTTCAGCCGGACCGGGTCCTGACGGAGCCCACAGAGAGCGCCTCAGTGGAGGAGCTGC
TGGTGAACCTCATCAGGGGGAGCCTGCTTCCCTCCGCTCGCCTCTGGATAACCACACGCC
CCGCGGCGGCCAATCAGATCCCTGCTGAGTGCGTCTCCATGGTGACAGAGGTGCGAGGGT
TCAGCGACCCACAGAAGGAGCAGTACTTCATGAAGAGGTTCAGAGACGAGGCCACAGCCG
TCATCTCCCACATCAAGAGCATCCGCAGCCTGTACATCATGTGCCGCATCCCAGTCTTCT
GCTGGATCCTCTCTGTGGTTTTACACACGATTCTGAAGCAAACAGAGAAACCAGAGCTGC
CCAAGACTCTGACTGAGATGTACGTCCACTTCCTGGTGGTGCAGGCCAAAGTCAAGAACA
TCAAGTATCACGAGGGAACAGGAGCAGACCTTCACTGGACTCCAGAGACCAGGGAGATGG
TGCGGTCTCTGGGAAAACTGGCCTTTGAGCAGCTGCAGAAAGAAACCTGATCTTCTACGA
GAGTGACCTGAGCGAGTGTGGGCTGGACGCTGCAGAGATCGCTCGTTACTCCGGATCTTC
ACACAGGTCTTTAGAGAGGAGCCAGGCCTGTACCAGGACAAGGTCTACTGCTTCATCCAT
CTGAGTGTGCAGGAGTTTCTGGCTGCGCTTCACGTCCATCAGACCTTCTTCAGCTCTGGG
GAGAACCTGCTGTCACCACCACACTCCTCTGAGAGCCCTGAGGCTTCTACCGCTCTGCTG
TGGACCGGGCCTTACAGAGTCCAAACGGACACCTGGACCTGTTCCTGCGCTTCCTCCTGG
GGCTGTCTCTGCCGACCAATCAGAGCCTGCTCCAGGGTCAGCTGACTCACACAGAAGCAG
CTCCCAGACCAATCAGGAGACAGTAAAGTACATCACACAGAAGCTGGATGAAGAGGGTCT
GTCTGCAGAGAGGAGCCTGAACCTGCTCCACTGTCTGAACGAACTCAACGACCACAGTCT
GATGAAGAGTTTACAGAGACGCATGAGAGAAGGACTCTCTTACACATACTATTCTCCTGC
TGATTGGTCGCTCTGTCCTTCCTCTTACTGTCCTCAGACTCAGACCTGGAGGAGTTTGAC
CTCAGGAAATACCGGGCCTCAGATACAGTTCTCCTGAAGCTGCTGCCGGTCGTCAAAGCC
TCCACCAAAGCCACG

>NEME_531:385590-387402
ACAATTCTTTTTGTTTCTAGTGGATAGACAACTCTTCGACATGATTGAAAAACTCAAAAA
GGAAAAGAGCAAACAATTTTCACTGACAAGTGAAGGAAATGGAGATGAAAAGAGTCCCCT
GAACCACATCTACACTTCACTCTCTGTTAACTTTGGGAAGAGAGAGTTTCCTCGAGTGCA
CTATCTCAGACAAATGTATCAAAAGAAAAAAACGTATTCTCAAGAAGAAGAAGTGGATCT
CAGTAGCCTCTTTGAAAGTTCACCAACAAAGGTTTCCAGGACGATCTTGACGAACGGCAC
GGCTGGAATTGGAAAATCTTTTTCTGTCCAGAAGTTTATTGTCGACTGGGCTGAGGACAT
CTCAAACAAAGACGTTCATTTCGTCTTCAGTCTGTCTTTTCGAGAGCTGAACCTGATAAA
AGAGTACATGAGTCTCCTCCAGCTCCTGAAGATGTTCCATCCAGCTGTGAGCGAATTAAA
GCCACAGGACTTAGACTTTACCAAAGTGATCTTGATCCTGGACGGGTTTGATGAAAGCAG
GTTCCTCCTAAACTTCAGTGACAAACAGAAAGTGTCGTCAGTCCAGGAAACTGCCTCTGT
GCCCAGTCTCCTGATAAACCTGATCCAGGGAAACCTGCTCCCCAAAGCTCAGCTCTGGAT
CACCTCTCGTCCTGCTGCGTCTTATCAGATCCCTGGAGAGTTCATCCACAAAGTCACTGA
GATTCAGGGCTTCAATGATCAACAAAAGGAGGAATATTTCACAAAGAAGTTTAAGAACAA
CCCAGACGTCGCTAAGATGGTGATTTCACACATTCAGTCGTCTCCGACGATGGACATGTT
GTGCCAGATCCCCATCTTCTGCTGGATGTCCTCAGTTTTACTGGAGGAGGTTTTTGGAGG
CGAGGAGCAGACAGAAGCTCCTCAGACTCTCACTGAGATGATGGGAGCATTTCTATTTGT
CCAAACCAAACGCAGCAGCAAGAAATATGACAAGAACCCGGAGAGAGAACGAAGCAAGCT
GCTCAAAGCTAAAAGAGACTTCCTCCTTAAACTCGGCAAACTGGCCTTCATCCACCTGCT
CAGAAACAGCCTGATCTTTTATGAAGAAGATCTAAAACAGTGTGGACTAGACCCTAAAGA
GGTCACAGTCAACTCTGGGTTTTTCAACTCAGTTCTCAGAGCGGACCAGCTGTTTTTACA
GCAGAAAGTCTATTACTTTGTCCACTTGACCATTCAAGAGTTCTTTGCTGCTCTTTATGT
TTATGACTGTTTTACCAACAACACAGATTGGGCTCCAGAGCTGAGCGACTTCCTGGGTCT
AGAAAACTCAGAGCCCTCCTCCAGACCCTCAGTGTTAGACCTTCTAAAGACGACGGTCAC
TAAAGTCCTGGAGAGAAACAGTGGACACCTGTTCTTCTTCCAGCGTTTCCTTCTTGGTCT
CGTGGTTGAATCCAATCAGAAATGTCTTCATGGTTTGCTGGTCCCAGTAAAATCAGGTCA
AGAGACGGTCGGAAAAATGTTGGGTCACCTTAAAGCCATTCGAAGGAAGACTGTCTCCCC
AGACGCCTGCATCAACCTGTTTCAGTCCATGGTGGAGATGGGAGACGTAAAGATCAATGA
GGAGATCCAGGAGTATCTGAAAAACGAGGACAGAGCACGGATTGTGTTGACTCCGCTGCA
CTGCTCCGCTCTGGCCTTCACCATCCAGGTTTCAAAGAGCGTTTTTGAAGAACTAGATCT
GAAGAGCTACAACACTTCAGAGGAGGGTCGACGCCGGCTCATCCCAGCGGTCAGGAGCAG
CAGGAAGGCAAAG

>NEME_531:407869-409671
TTTGCTTTTTTATTTCTAGGGGACAGACAAATCTTAGACACAATTCAGAGTCACAAGAAA
GAAATGTACGACATGTTTTCAATGACAAGTGAAGGATATGGAGATGAGAGGAGTCCTCTG
AACCACATTTACACTTCACTGTCCATTCACTTTGGGAAGAGAGAGATTGTAGAACAGCCC
TATCTCAGACAAATGATTCAGAGGAAAAATTCTGATGAAAAAGAGGTCAGTGGCTTCTTT
GAAAGTTCACCAGCAAAGTTTTCCAGGACAATCCTGACGAACGGCACGGCTGGAATTGGA
AAATCTTTTTCAGTCCAAAAGTTTATTGTCGACTGGGCTGAGGGCATCTCAAACAAAGAC
GTTCATTTCATCTTGAATCTATCTTTTCGAGAGCTGAACCTGATAAACGAGGACATGAGT
CTCCTCAAGCTCCTGAAGATGTTCCATCCAGCAGCTCTGAGTGAATTAAAGCCACAGGAC
TTAGACTTTACCAAAGTGATCTTGATCCTGGACGGGTTTGATGAAAGCAGGTTCCTCCTA
AACTTCAGTGACAAACAGAAAGTGTCGTCAGTCCAGGAAACTGCCTCTGTGCCCAGTCTC
CTGATAAACCTGATCCAGGGAAACCTGCTCCCCGAAGCTCAGCTCTGGATCACCTCTCGT
CCTGCTGCGTCTTATCAGATCCCTGGAGAGTTCATCCACAAAGTCACTGAGATTCAGGGC
TTCAATGATCAACAAAAGGAGGAATATTTCACAAAGAGGTTTAGGAACAAACCAGACGTC
GCTAAGATGGTGATTTCACACATTCAGTCGTCTCCGACGATGGACATGTTGTGCCAGATT
CCCATCTTCTGCTGGATGTCCTCAGTTTTACTGGAGGAGGTTTTTGGAGGCGAGGAGCAG
ACAGAAGCTCCTCAGACTCTCACTGAGATGATGGGAGCATTTCTATTTGTCCAAACCAAA
CGCAGCAGCAAGAAATATGACAAGAACCCGGAGAGAGAACGAAGCAAGCTGCTCAAAGCT
AAAAGAGACTTCCTCCTTAAACTCGGCAAACTGGCCTTCATCCACCTGCTCAGAAACAGC
CTGATCTTTTATGAAGAAGATCTAAAACAGTGTGGACTAGACCCTAAAGAGGTCACAGTC
AACTCTGGGTTTTTCAACTCAGTTCTTAAAGAGGACCAGCTGTTTTTACAGCAGAAAGTC
TATTACTTTGTCCACTTGACCATTCAAGAGTTCTTTGCTGCTCTTTATGTTTATGACTGT
TTTACCAACAACACAGATTGGGCTCCAGAGCTGAGCGACTTCCTGGGTCTAGAAAACTCA
GAGCCCTCCTCCAGACCCTCAGTGTTAGACCTTCTAAAGACGACGGTCACCAAAGTCCTG
GAGAGAAACAGTAGACACCTGTACTTCCTCCAGCGTTTCCTTCTTGGTCTCGTGGTTGAA
TCCAATCAGAAATGTCTTCGCGGTTTGCTGGTCCCAGTAAAATCAGGTCAAGAGACAGTT
GGAAAAATGTTGGGGCACCTTAAAGCCATTCGAAGGAAGACGGTTTCCCCAGACGCCTGC
ATCAACCTGTTTCAGTCCATGGTGGAGATGGGAGACGTAAAGATCAGTGAGGAGCTCCAG
GAGTATCTGAAAAACGAGGACAGAGCGCGGATTGCGTTAACTCCGCTGCACTGCTCCGCT
CTGGCCTTCACCATCCAGGTTTCAAAGAGCGTGTTTGAAGAACTAGATCTGAAGAGTTAC
AACACTTCAGAGGAGGGTCGACGCCGGCTCATCCCAGCGGTCAGGAGCAGCAGGAAGGCA
AAG

>NEME_553:348446-351088
ACTGTGCTTTATATTTGTGATTGTAACAAATGTGATGTTAAAGACGTGCTCAGTGCTGTG
TGTTTGTGTCACAGAGAAACAGAGTCAGAGCAGGACGCCTGGCCTCAGTGTGGAGACACA
GGCAACAGTCCTGATCAGTGGGTTCAAGGCCCTGCACCAGGTGAGTCTGCTCAGTCTGAG
ACTCATGAACTACAGCAGGGAATAAGAGACCTGTTCATCAACATTAACAGGTGTCTGCCT
CCTCTGTGTCCAGGTGAAGGTCTCCAGAAGGTTCTGAAGGACCATAAGCAGAGCCTGAGC
AGCAGATGTGAGAGTGTGACAGAGGGAAGTGAAGAATCAGGAGATAGAACTCTTCTGAAC
AGCATCTTTCCTGAGCTGTACATCACAGAGGGCCTCAGTGAAGAGGCCAGAGCCCAACCT
GAGGAGAGGAGTCTGGAGACACAGTCCAAGAAGAAGGAGGTCCAGGAGATCACCATCAGG
TGACATCTTTAAAGCTCTGCCCCCTGAGCAGCAGCAGGGGGCGCTGCAGCAGGGCTCCAT
CAGAGCCGTGCTGACTGTGGGCGTGGCTGGAGTGGGGAAGACCTTCTCAGTCCTGAAGTT
CTGTCTGGACTGGGCCCAGGGCTCAGAGAACCAGGAGCTGCAGCTGGTGGTGCCACTGTC
CTTCAGAGAGATGAACCTGGTCAGAAGGGGGCGCTACAGTCTGATGGAGCTGATCCAAGT
GTTCCATCCAGCGCTGGATCCACAGGTCACTCTCATTTATATAAAGCTTTACCTTTCACA
TCATATATTTAAAAAGTCTAAAACACTTTTGAAATGACTCATCGCTCTCAGGGTGTTTGT
TAGTTCAGTCTGTGTTCACATTCACTGGCACCAAACGGTTCAAACATCGTCAAAGCAGCG
GCTCAGACGAGCTTCCTAGAGCTAATCCTCTCACTCTGTGGCTAAAAAGGAAGCAGGTGA
TCAATGTGACGGGAAAGAAATGCACTTCATTAAACAGATGGAGATGAAGCTTTACAGCAC
AGACTGAGGCAGAGACACATCGCGGTTATAAAGATGAACATCAGACCAATGTTCCAAACA
GCGCCGTGTATTCAGTAGAAAATGCTCTAGTCCTTTCTTCACTTAAAAATGAAACATGAC
ACTGAAAGTTCACACCCGTCAAGAGACTGACGCCACAAACCAGTTACAGAAATAATAAAT
CCATTGTAAACACTGCAGTCCCTCACACTGGAGCTCCACCACTCACTGGTTTAAAGTTAC
AGTTGAAGGAAAGTGGTGTAAAGTCATGGATGTTAAATGTTGTGTTTCTCTGCCCCACAG
ACGCTCACAGCCCACACTCTGTCTGTCTGTAAACTCCTGTTCATCTTTGACGGCCTCGAC
GAGAGCAGACTGTCTCTGGACTTCAGCTGTGAGCTCATCTCTGAGGTCACACAGAGGACA
GAGGTGGGCGTACTGTTGGTGAACCTCATCAGAGGCGCTCTGCTTCCTCACGCCCTTATA
TGGATCACCTCCCGCCCAGCGGCGGCCCATCAGATCCCAGCGCGGTGCGTGCACAGAGTC
ACGGAGGTCAGGGGCTTCATCACTGACCGACAGAAGGAGCAGTACTTCAGGAAGAGGTTC
TCAGATGAAGAGCAGCTTCAAACAGTCCTGTCCCACCTCAGAACCTCCCGCAGCCTCCAC
AACATGAGCCAGATCCCAGTCTTCTGCTGGATCACCTCCACAGTCCTGGACCACATGTTG
AGAACCCATCAGAGCCGACCACTGCCCCAGACCCTCACAGACATGTACGCACACTTCCTG
TTGGTGCAGACGCACAGGAAGAGGAAGTACAAACAGACACAAACAGAGGTCAGGTCTGAG
ACAGCGGGGCTGACAGAGGCCGACACAGAGCTGCTCCTGAAGCTGGGGAGACTGGCCTTT
GAGCATCTGCAGACAGGAAACATCATGTTCTACCAAGAAGACCTGGAGCAGGTGGGTCTG
GACCTGAGCGAGGCCTCGGTCTACTCCGGACTCTGCACTGAGATCTTCAAACGAGAGAGT
GTCTTCAACCAGTCAGTCTACTGCTTCATCCACCTGAGCGTGCAGGAGTTTCTGGCAGCC
GTTTACCTGCACCACTGCTTTAAGAACAACATGAAGGTGGTCAGGGAGTTTCTTTATGGA
AGTGAAGGAACAGTCTCCAGATTAAGTCCAAGTGAGTTCCTCAGAAAATGTGTAGAAAAG
TCCCTGCAGAGTCCAAACGGCCACCTGGACCTGTTTGTGCGGTTCCTTCATGGCCTCAGT
CTGGATTCCAACTACAGACTTTTAGGAGCTCTGCTGAGATCAATAAAGATATCAGAAATC
ACCAAAGCCATTGAAAACCTGAAAGAGATGAGCACATGGAACGTCTCTCCCGACAGAAGC
ATCAACATCTTCCACTGTCTGACGGAGCTGAAGGACCAGTCTGTGCAGCAGCAGATCCAG
GACTTCCTGAAGTCTGGAGGTGGATCTGATGAGGAACTGTCTGAGATCCAGTGCTCGGCT
CTGGCCTACATGCTGCAGATGTCAGAGCAGGTCCTGGAGGAGCTGAACCTAAACAAGTAC
AACACGTCTGATCTGGGTAAACTGAGACTGATCCCAGCGGTGAGGAACTGCAGGAAGGCC
AAG

>NEME_565:278832-281524
GTCCATCAAATATACCAAAATGAACCGTTGCAGTTTTGGCTGAAATCCAAATTTTTTTGT
TAGAAAGTCGTCCAATTCTCTTTCATCTGATTGATGAAATCTTTACAAATTATATATTTG
ATGATTTTTATTTATTTATTGTCTGTGTCTTTAAGTTTGACTTGCTTCTGTCGGATATTT
AACCCTGATATTGTTATCAACTACCATGCTAACCTTAACCCCTAACCCTTAAAGATCACA
AATGCTTATTAACACATCATGGATTGTTAGAGTCTTTATGAACACACCTCTGTTGTTGGG
CCAAAGTTTCTGCTGTTGAAGTAGCTACACTTTCATCCCATCGACTACTCATTTATTTTT
TAATACTTTTTTTTCCAGATAAGATCTTCAAAACAAGAACAAGAAGAGCTGTGAGTGTGC
AACATTTACCTGCATCTTCAAATTGAAATCAAATCTTCTTTTGGTTGTTTTGTTGCTCCA
TCCCCTGCTCTCCTGCCCTTCCAATCACAGCTGCCATCTTCACACTTACGTCGAATAAAA
TGTAAATGCTCTGTCTGTTCATGTGTTTGCAGGTTGCTTGGAGAAACCAACAGTCCCCAC
CGCATGCTGCAGAGAACTTTTAAAGGTTTGTCACAGGACGAACTGGAAAAGTTCAAGGGT
CTCCTGAAGGACCAGAGCGTGATGGGAGAGTTCCCCACAAATAATCTGCACACAGAGGAA
GACGTCAGTGAGGCCATGGTCAAAGCTTACGGCGTCCACAGCGTCAGCGTTACAAAGAAA
GTCCTACAGAAGCTGCAGAGGAACGATCTATTGGAGAAACTGTCCAACTATGATCCTGAA
GGTAAGTCTGATTGAACTGCAACTAAAGACCAGCAGCACAAACTCCCACAAGGCGACAAT
TTTCAGTATCGCTGATAAAAGTGGTCGTAGTGCCGTCAGAGTTCAGCTGACACTGCTTCA
GTTCATACAACATGAAACAACACACTGTTTCAGACGACTGTAAAAAAGTCAGAACAGTGC
TCATGTGTCTGTATTTGTGTGTTCCACAGAAATCATTGAAAAGTGCAAGAATGACATGAA
ATCCAGGCTGAGAGAGAGGTTCAAGTATTTCCCTGAGGCCTGTGGCTCCGATGAGAAGCT
GGAGTTTAATGACGGCTACACTGAGGGAGGCTCTGGGCACTGCCAGGACATTTTCAACGG
CCTCACCCAGAGACTGGTGCTGACGAAGGGCGGGGCCGGCATGGGGAAAACAGTTCTGAC
TCAGAAGTTCAGTCTGGACTGGGCTGAAGGCAGAGCCCACCAGGACGTCCAGCTGCTGTT
CCCCTTCATTTTCAGAGAGGTCAATGTGCTCCGAGACAGAAGGTTCAGCCTGGTGGGACT
GGTCCACCACTTCTTCAGTGAAACCAAAGGTCTCTGCAGCTTTCAGCTTCTCCAGCTGCT
CTTCATCTTTGACGGTCTGGACGAGTGCAGACTTCCTCTGGACTTCAGCCGGACCCGGGT
CCTGACGGAGCCCACAGAGAGCGCCTCAGTGGAGGAGCTGCTGGTGAACCTCATCAGGGG
GACCTGCTTCCCTCCGCTCGCCTCCGGATAACCACACGCCCCGCGGCGGCCAATCAGATC
CCTGCTGAGTGCGTCTCCATGGTGACAGAGGTGCGAGGGTTCAGCGGTGAACAGAAGTAC
TGGAACTTGTTCAAGTTCTTCAGGAACAAGTTCAGAGACGAGGAGCAGGCCAGAGCTGTC
TTCTCCCACATCAAGACGTCGTCCAGTCTGTACGGAATGTGCTACAACCCTTTGTTCTGC
TGGACCCTCTATGTTGTTTTACACAAGAATCTGGAGCAAACAGAGGAACCAGAGCTGCCC
AAGACCCTGACTGAGATGTACATCCATTTCCTGCTGGTCCAGACCTGTAAGATGATCTTG
TACGAAGGCCGAGACGAGATAGACTCTCCTTGGTCTCCAGAGACCAGGGAGATGGTGAAG
TCTCTGGGAAAACTGGCCTTTGAGCAGCTGCAGAAAGGAAACCTGATCTTCAGCGAGAGT
GAGCTGAGCGAGTGTGGGCTGGGCGCTGCAGAGATCGCTCGTTTCTCCGGAGTCTTTAGA
GAGGAGCCAGGCTTGATCGAGGACAAGGTCTACTGCTTCATACATCAGACTGTGCAGGAG
TTCTGGCTGCTCTTCATGTCCATGAGACCTTCTTCAGCTCTGGGGAGAACCTGCTGTCAC
CAGGACACTCCTCTGAGCGCTCACTCTTTTACCACTCTGCTGTGGACCGGGCCTTACAGA
GTCCAAACGGACACCTGGACCTGTTCCTGCGCTTCCTTCTGGGGCTGTCTCTGCCGACCA
ATCAGAGGCTGCTGACAGGTCTGCTGACGGAAACCGGAAGTGATCAGACCAATCAGGAGA
CAGTGAAGTACATCAAAGAGAAGCTGAATGAAGAAGGTCTGTCTGCAGAGAGGAGCCTGA
ACCTGCTCCACTGTCTGAACGAACTGAATGACTGCGATCTGGTGGAGCAGATACAGAAGT
TCATGAGAAAAGAACGTCTCTCTGATCGAGACATGTCTCCTGGTCAGTGGTCTGCTCTGT
CCTTCCTCCTACTGTCCTCAGACCTGGAGGAGTTTGACCTCAGGAGGTTCTGTCCCTCAG
AGAAGGGTCTCCTGGGTCTTCTGCCGGTCGTCAAAGCCTCCACCAAAGCCACG

>NEME_565:509319-511057_neg
AGAGCCACAATGTCAGTAGGCCGAATGAATATGCTTGATAACCTTCTGTCGTCTTTGTGT
TCAACAGAAATAATAAAACAGTGCAAGAAAGACATCAGGTCCAGGCTGAGTGAGAAGTTC
AAATTTCTCTCTGAGCGAATCAATGGGTCCATTGAAAAGATGGAGTTCAACAATGAGCTT
TTCATCACAGAGGGAGGCTCTGTGCAGGTCAAGGAGGAGAAGTCAACCCAGTACTGCCAG
GACATTTTCACATGTCACACCCACAATGAGGAGCCAATCAGGACAGTTCTGACAAAGGGC
GGGGCCGGCATGGGGAAAACGGTGCTGACTCAGAAGTTCAGTCTGGACTGGGCTGAAGGC
AGAGCCTACCAGGACGTCCAGCTGCTGCTCCCCTTCACTTTCAGAGAGCTCCATGTGCTC
CGAGACAGAAAGTTCAGCCTGGTGGGACTGGTCCACCACTTCTTCAGTGAAACCAAAGGT
CTCTGCAGCTTTCAGCAGCTCCAGCTGCTCTTCATCTTTGACGGTCTGGACGAGTGCAGA
CTTCCTCTGGACTTCAGCCGGACCCGGGTCCTGATGGAGCCCACAGAGAGCGCCTCAGTG
GAGGAGCTGCTGGTGAACCTCATCAGGGGGACCTGCTTCCCTCCGCTCGCCTCTGGATAA
CCACACGCCCCGCGGTGGCCAATCAGATCCCTGCTAAGTGTGTCTCCATGGTGACAGAGG
TGCGAGGGTTTAGCGCTGAACAGAAGGAGCAGTACTTCAGGAACAGGTTCAGAGACGAGG
CCACAGCCGTCATGTCCCACATGAAGACGTCGTCCAGTCTGTACGGAATGTGCTACAACC
CTTTCTTCTGCTGGATCCTCTCCACAGTCCTGCTCCATCTGATCCAGGTCAGAGAGAAAC
TTCCTCACACCCTCACCCCGATTTATAACCACTTCCTCCAAAAAATCAAGTTAGATAGCC
CAGATGTAACAGACACTACTTGGTCTCCAGAGACCAGGGAGATGGTGCGGTCTCTGGGAA
AACTGGCCTTTGAGCAGCTGCAGAAAGGAAACCGGATCTTCAGCGAGAGTGAGCTGAGCG
AGTGTGGGCTGGGCGCTGCAGAGATCGCTCGTTTCTCCGGAGTCTTTAGAGAGGAGCCAG
GCCTGATCGAGGACAAGGTCTACTGCTTCATACATCAGACTGTGCAGGAGTTTCTGGCTG
CTCTTCATGTCCATGAGACCTTCTTCAGCTCTAGGGAGAACCTGCTGTCACCAGGACACT
CCTCTGAGCGCTCACTCTTTTACCACTCTGCTGTGGACCGGGCCTTACAGAGTCCAAACG
GACACCTGGACCTGTTCCTGCGCTTCCTTCTGGGGCTGTCTCTGCCGACCAATCAGAGGC
TGCTGACAGGTCTGGTAACGGAGACCGGAAGAGGTCAGACCAATCAGAGGCTGCTGACGG
AGACAGTAAAGTACATTAAAGAGAAGCTGAATGAAGAGAGTCTGTCTGCAGAGAGGAGCC
TGAACCTGCTCCACTGTCTGAACGAACTGAATGACGGCGATCTGGTGGAGCAGATACAGA
AGTTCATGAAAAAAGGACATCGCTGCTGGATAATAACTCCTGCTCAGTGGTCTGCTCTGT
CTGTCCTTCTACTGTCCTCAGACTCTGACCTGGATGAGTTTGACCTCTGGAAATTCTATC
CCACAGAGGAGGCTCTTCTGGGTCTGCTGCCGGTCGTCAAAGTCTCCACCAAAGCCACG

>NEME_566:107068-108090
GAATGTCGATACCACCACATTCACAACATCACCGACCCAAGGCTACACAGATCTCTGCAT
CACAGAAGGGGTGCTGCAGGGGTCAACGAGGAGCATGAAGTTGTGCTCATTGAGATGGCC
TCCAAGAAACCAATGAAGCCAGAAACAACGATTGCGCATGAACACATCTTCAAACACTCT
GGCAATAAGCAAAGTGGAAAAAAGCTGGCCTCTGAACAAAGACCAATCAGAACTGTGCTG
ACGAAAGGAGTGGCTGGAATTGGAAAAACAGTGTTGACTCAAAAGTTCTGTTTGGACTGG
GCTGAAGGCAAAACCAACCAGGACATCCAACTGCTGTTCCCCTTCTCATTCAGGGAGCTC
AATGTTCTCAGAGACTCACAGTTCAGCTTGGTGGGACTGCTGCACCACTTCTTCAAAGAA
ACTGCTCCTCTCTGCAGCTTTGAAGATGTTCGAGTGGTGTTCATCTTTGATGGCCTGGAT
GAATACAGACTACCTTTAGACTTCACAAACACTCAGGTCTTGAATGATGCCACAGAGTCT
GTCTCTGTCTCAGAGCTAATAGTTAACCTCATCAGGGGAAACCTGCTTCCCTCTGCTTTG
TTATGGATTACCACACGACCTGCAGCAGCCAGTCAGATCCCTGATGAATGTGTCTCACAG
GTGACAGAGGTACGGAGGTTCACCGACGCGCAGAAGGAAGAGTACTTCAGAAATCATTTC
ACAGAGGATCAACAAGTCTTAGACATCACCTCTTACATAAAGAACATTCGCACCCTTTAC
ATTATGTGCCATATCCCCATCTTTTGTGGGCTCATTTGCACAGTCTTGAATCATCTGATA
AGGACCAGTCCAAGAGATTCACTGCCCCAGAATCTCACCCAAATGTATATCCACTTCCTG
AATGTCCAAATCAAAAACACCAAACTAAAATATGATCAGTCCCAAGCACGTCTTTCATCT
TCACTTAAGAAAACAAGTTTGTTTGTCATAAATTTTGATGAAAAAAAGTCCGCCTTATGT
TCA

>NEME_570:32194-40215_transposon_in_the_middle
CAGGTGTCTGCCTCCTCTGTGTCCAGTGAAGGTCTCCAGAAGGTTCTGAAGGACCATAAG
CAGAGCCTGAGCAGCAGATGTGAGAGAGTGACAGAGGGAAGTGAAGAATCAGGAGATAGA
ACTCTTCTGAACAGCATCTTAACTGAGCTGTACATCACAGAGGGCCTCAGTGAAGAGGCC
AGAGCCCAACCTGAGGAGAGGAGTCTGGAGACACAGTCCAAGAAGAAGGAGGTCCAGGAG
ATCACCATCAGGTGCCAGGACATCTTTAAAGCTCTGCCCCCTGAGCAGCAGCAGGGGGCG
CTGCAGCAGGGCTCCATCAGAGCCGTGCTGACTGTGGGAGTGGCTGGAGTGGGGAAGACC
TTCTCAGTCCTGAAGTTCTGTCTGGACTGGGCCCAGGGCTCAGAGAACCAGGAGCTGCAG
CTGGTGGTGCCACTGTCCTTCAGAGAGATGAACCTGGTCAGAAAGGGGCGCTACAGTCTG
ATGGAGCTGATCCAAGTGTTCCATCCAGCGCTGGATCCACAGGTCACTCTCATTTATATA
AAGCTTTACTTTCTGAGGAGTTAGTCACAGTTTGATGAATATGAATCAAATCATAGTAAA
TGACTCTCAGCTGTTTATGTGGGATCATGGAGGGCAGAGTTTGCTGCAAACCACGCGCTC
AAACATTTAGAAACCAAAATGAGCAAAGGAACATTAAGGAAATACAGTGTTAAGGTGTTT
TCTGCAACATTTGGTTTGGTTGAAACAAACTGGAGGACAGTTCCCTCACAGCTACAGGTC
ATTTGGGCTGATGTGACTCCATCTGTCCAATAAGAGCTCTTTTAAAAGTCCATATGGTTC
ACTGGGGCAGTTACGCCATGTTAAAGTGAACTGACTCTGATTTAACCAAACATAAACTTA
TTTAACTGAAGCTTCTGTCTCAAACTGAACACAACCAACACAGACGTCTGTCTGGTGATA
AAGAGGATCCACAAACAGAAAAGTGAGAAGAGGAAACGACTAAACTCTGATGGATCTTTG
GTCACATTTTACAGCCATGTTTTAAAGTTAATCTGTGAAAACGTTCACACATGTGCAGAC
TGTAATTAGGGAGGGGACGATAAACAATAATATGGTTAATCGTGATAAAAAATGCAGCGT
TTCATTGATCACTGCATGTTTTAATAATGGTGATCATGGTGCTAGAAGATAACGGCTAAA
TCCCCCGACTCCCCTAATCAGAGCCGCTGTCAGGGCGAGTGGACAGGTGAACCAGGTGGA
TCTCAATCACTTTATCCTCAGGAGAAAGTCAAGTCTGAGTGTGGGATCTTTGTGGATCGA
CAGCAAAAGAAAACTAAGAGTAAACTCCCAGATGAGGAACATGTGGAAGAAAAGAGTCTG
AGAGCGAACGCAGCTCCATCTGAGAGACACACACCAAAGATACAGACAAACTTCAGGAAC
AGAACAGGCTTCAGTCAGAAGCTTTCTCACAGTCTGTCATCTTTACCAGGCAGCAAAGTC
CATTGATTAATGTGATGCTCGTAGCACCACATGGCTCTGCTGGTGTTTCTTCTGAAATAA
TGATAACGAGCTGCTGACACCACCTGATTCTTGGATTATTTCCCATGTGGTTCCTTTGCG
TTCATAAAGGGCTGCCTTATTAAACCAGGAATGAAATGCTGGAATAAAGTTAACAAACAG
ATTTTCACCTCTCTCAGAGAAAATGTCAGAGAGAAACACGGAACAAGAAGTCAAAACAAA
GATGGAGAGAAAAACGGTGCCAAGTGTCAAGGCCAGAGATATCCTATTGCTTGGGGACGG
AGCCATATCTAATATAAACAATGAGATAATGACTACAATCACTTATCCGTCTGCTACAGT
TTCTGACATCATAGATGTTCTAAACAAGGAAATCACAAACAACCCTGGAATAAATAAACT
TGTTTTACATGTTGGTGCTGTTGACACAAGAAACGGAGAGTCTGAAGTCCTGAAAGAAAA
GTTTAATAAACTTTTTGAGAGACTTGATTGCCTGGACAAAGACGCGATACAAATTTTCAT
CAGTGGACCTATCCCAAACATCGACGGGAGAATAAACAAATTCTCCCGGCTGTTTCAGTT
GAATACATGGCTGTCAAAAGTCTGTAAGTCAAGAGGACTGTATTTCATAGAGAACTTTAA
TCTTTCTGGAAACGCGACGATCTGTTTAAAGGAAATGGCCCACATTTGAGCAGAGGTGGA
GTGAGACGACTGACGGAAAATCTCCTCCACGCTCTGCAGAATCCGTGGAGGCCTGAGCAA
CAAGAGAGAGCAGAGAGGAGCATGAGAAGAGCTCCTGGCTCACCAGCAAAGGTTTCGCCT
GCATCCCCAATAAAAGATTCAGTCGCAGCTGCATCATCTGCACCTACAGTAAAGGACTCA
GCCACAGCTAAGGATCCAGCCACAGCAGCACCAGCAGCACCTACAGTAGAGGACTCAGCC
ACAGTTAAGGAATCAGCTGCGCCGGAAAACATCTCAACCATAGCAGCGGCGCCACCTGCA
TCTGCATCTCCGGGGAAAAGCTCCGCTTCAGCACCACCTGCATCTATAGTAAATGATTCA
GCCGAAGGAGCACTTTCTTCAACTCACCACAGGCCTTGAGCCCGACTGGTACATCTACAC
CCTCCAGAGATTTTTCTGAATCATTCCCATCACCAAAGTCACCTATGGGATTTCCCAGCC
ATTTTGAAGCCTTGATAAAACAAGGGATTCAAATGACTCCCGCACTCCAGTCATGTCAAG
ACCAAGGCTTTTATCCCCGAAGAAGTATCATGCCCCTCCCCACCTCCGATTTCCAGCAGC
TTCACTGCTGCTGTCTAGGACATTAAGGGCCTCTGCGTTGCTACCTTGCATAGCAAACTC
AAAACCAACCAGAGGTCCATAGAGGGAGTGTGTTCTTCTGAAACAATTAGTACAGTCAAA
CAACATAGATTAGATAAGAGGGCAACAGTCAGACCGTCCAATCAAAGAACTCTAATCCAT
ATCCCTTGCAAAAAGATTCCATCCACTCAAACACAGATAAATCTCAAACATGCTGTACTC
AATGCCAGATCGTTAAAAAACAAGTCCTTTTTAATAAATAGTTTTATTTCTTCTTATAAT
CTAGATTTTATGTTTTTAACTGAAACATGGCTTGACAAAAACACTGGTAACGCAGTTTTG
ATTGAGTGTAGTCCATCAAATTTCAATTTTGTGTCTGAAACACGCCAAAATCAGAGGGGC
GGGGGTGTCTGTGCAATATTCAGGGACAATATAGTCATCCACAAATTGTCATTTGGGGTT
TTTCTATCATTTGAGTATGTGTCTTTCAAAATGGAGATAAAACAATCTTCCATTCTTTAT
ATGACTATTTACAAACCACCACAGAATTGTTTTATCGAAGACTTCACTGAATTACTTTCA
TTTATATGCACTGATTTTGATTGTTTGGTCATTTCAGGTGATTTTAATGTGCATGTGGAT
GTGACCAATGACAGGCATGCAAAAGAACTTAATGCTGTTCTTGAAATGTTTGGTTTAACT
CAGCACGTGAGTGAGGCGACCCACAACAAAGGTCACACTCTAGATCTAGTTATTACAAAA
GGTGTTAATATATCAAATGTGAATGTTGTTGATGTTGCTTTATCTGATCATTTTTGTGTC
TTTTTGACTTGTCTGTTACACCAAAACCAGTGGTTGGCCTGGAGTTATTCAAAGAAGACA
CATAAATGATAAAACAAGGACACAGTTTATGGAAATGATCAGATTTGAAAATCCTCCATG
TTCAAATGTTGATAATCTGTTGGACTCTTATACATCAAGCGTCTTAAATGTTTTGGATAC
TATTGCTCCTGTCAAGGTAAAAATGGTTAACAATAGACAAAAGGCACCTTGGAGAAGTGA
AGATTCGGTCAGGGCACAGAAAAGGGAGTGCCGAAAAGCCGAAAGGAAATGGCGCAAGTC
AAAGCTCCAGGTTCATTGTGAGATATACAAAGAAGTGCTTTGTGAGTTCAACCAGATTTT
GCGTGGAGAAAGGGAGAAATACTTCTCTAAAATCATCGCAAACTGTAGAAACAATTCTCG
TGTTCTGTTTTCCACAGTAAACAGATTAACTAACCCTCCAGTTTCACTGCCCTTAGAACT
AATCTCTACATCTAAGTGCAATGAGTTTGCAATATTTTTTTATGATAAAGTCCAAGGCAT
GAAAAATGCCATAATTTCCACAACACAAATACCAACCCTGCCACCAGCTAGACACCTTGA
GCTGACACATTTCACTCCTGTTACTGACAAAACAATCGAAGAGGTCATCTCCGGTCTGAG
TTCATGTACATGCTGCCTTGATGAATTACCCACTAGATTTCTGAAGTCTGTGCTGACCAG
CTTGTTACCACAACTTGTTTCAGTTAGTTAACATCTCATTTGAGACTGGAGCATTTCCAA
AGGCCTTGAAAACCGCGGTCATTAAGCCTCTTCTAAAGAAGAGCAGCCTTGATCCCAAGG
TACTGAACAACTACCGGCCCATATCAAACCTACCGTTTTTAGGAAAAGTCCTAGAGAAAG
TAATATATCAACAGCTCACTTACTTTCTCCTATCTAACAATGTGTTTGATACTTTCCAGT
CAGGATTTAGGCCCCACCACAGCACTGAGACAGCTCTGATCAAGGTGACAAATGATATTC
GTATGAACACAAACGCAGGTAAGGTCTCAGTTTTAGTTCTGCTGGACCTGAGCGCTGCCT
TTGACACAGTGGACCACAGGATCTTACTTCACAGGTTAGAAAACTGGGTGGGAATCTCTG
GTACTGCTCTAAACTGGTTCAAGTCCTATCTCGAGGATAGGACGTACTTTGTCGAAATTG
GCAACTGTGTCTCAGACAAAATTTCCATGACCTGTGGAGTCCCCCAGGGATCAATCTTGG
GACCCCTCTTATTCAACCTGTACATGCTTCCATTGGGTCAGCTAATAAACAGCAACAATG
TGTCGTACCACAACTACGCAGATGACACTCAGATCTACGTGTCACTGATGGCAGGTGAAC
ATGGGCCTGTAGATACTCTCTGTCACTGCATCGAACAGATCAGTTTGTGGATGCAAAACA
ACTTTCTCCAACTAAATTCAGACAAAACTGAGATCATTGTCTTTGGCCCACAGACACAAA
GACAAAGTGTTATCAGTCACCTTGAGTCTCTCGCTCTAAAACCAAAAAATCAGGTTAGAA
ATCTAGGAGTAATCATGGACTCAGACCTGAACTTAAACAGCCACATCAAAGCAATAACAT
CATCAGCTTTTTACCATCTGAAGAACATTGCTAAGATCAGAGGAATAGTGTCAAAACCAG
ACTTAGAGAGACTCATCCATGCATTTGTCTCTAGCAGGTTAGACTACTGTAACGGCTGCT
CACTGGCCTTTCTAAACGAGCTGTTAGACAGCTGCAGTACATCCAGAACGCTGCTGCTCG
AGTCCTGACAAAAACCAGGAAATACGACCACATTAGTCCAGTGCTCCGGTCTCTGCACTG
GCTTCCCGTCACTCAGAGAATAGAATTTAAAACAGCTCTGCTTGTGTACAAGTCTTTTCA
TGGTTTAGCACCAAAGTACATCTCTGACATATTAGAGCCGTATGAACCATCTCGGGCCCT
GAGAACTTCAGGGAGGGGTCTCCTGGTGGTTCCCAGAGTCAATAATAAACACGGTGAGGC
TGCGTTTCAGTTTCATGCAGCTAAAATCTGGAACAGTCTTCATGAGGATGTGAGACAGGC
CTCAACTCTGACAATGTTCAAATCCAGGCTGAAAACAGCTCTTTTTACCCGTGCATATGA
AAACTGAAAGTATTTTATCTGCACTCTTGCCTTTTACTGTAATTGATTAACTTTGTGTTG
TTGTTTTATTGATTGATTTTAACTGTTTTCTTGTAATTTTTCTGCAACTGTGAAGCACTT
TGAATTGCCTCGTGTATGAATTGTGCTCTACAAATAAACTTGCCTTGCCTTGCCTTGCCT
CTCGGTTGTAGCCGTGAAAAGATCAGCTGCTTTTTATTCTATACTTAAACTTTACTGCAA
AAAATAGCAGACGATGAAGAGGAATATTTCATGATCCAATTAATTTCTCTCATTTCTGCA
GTTTCAGTGACATTTTTAAACCAGAGGCAAATATGTGATAATATCATTAATCACATTTAT
CTTGGCCGAGATAATCGTGACCCAGAATTTCATGATCGTCTCTAACTACTAATACTTTAG
AAGAGAAGAGTTAGCTCTGTCCTACTTTTGACCCGCGGTGATGACGGTAATGGCCTCCGT
CTAGTTCCAGAAGTAATAAAACATCTTCCGCTGCCTCGTCTGTCGCTGAGCCCAGTTTGG
TCAGACATAATAGTAAAGTCCAGATATGGCTCCATTTCTGTTTATGAGTTACATGTTACA
GATCAGGGAGAAACTTGTCCTTTGTACTTGCACTTATTCATGGCCCAGCGCCTCCTCCTG
GTGAGACACGTTCTGTTTTCAGGAGGTTTTGTTTGACCTTAAGTGTTGTGTGAAGCCTTA
TCAGCCCAAAACAAGGTTTACACTTTAGTCCTAAATCAAACATGTGTGAATGAGCCTTAA
ATGTTCTCTGACCCACAGACTCTGTCCGTCTGTAAACTCCTGTTCATCTTTGACGGCCTC
GACGAGAGCAGACTGTCTCTGGACTTCAGCTGTGAGCTCATCTCTGAGGTCACACAGAGC
TCAGAGGTGGGCGTACTGTTGGTGAACCTCATCAGAGGCGCTCTGCTTCCTCACGCCCTT
ATATGGATCACCTCCCGCCCAGCGGCGGCCCATCAGATCCCAGCGCGGTGCGTGCACAGA
GTCACGGAGGTCAGGGGCTTCATCACTGACCCACAGAAGGAGCAGTACTTCAGGAAGAGG
TTCTCAGATGAAGAGCAGCTTCAAACAGTCCTGTCCCACCTCAGAACCTCCCGGAGCCTC
CACAACATGAGCCAGATCCCAGTCTTCTGCTGGATCACCTCCACAGTCCTGGACCACGTG
ATGAGAACCCATCAGAGCGGACCACTGCCCCAGACCCTCACAGACATGTACGCACACTTC
CTGTTGGTGCAGACGCACAGGAAGAGGAAGTACGAAGCAGGAGATCAGGACAGAGCAGAG
AAGAAGAGTCTTAGAACAACTCATGATGGTTCAGTTAGGTCTGATGACAGGGTGAAGAAG
AGTTGGTGGAAGGGTTTTGTGCAGATATTTAGACCTAAGACATGGGGGCTGACAGAGGCC
GACACAGAGCTGCTCCTGAAGCTGGGGAGACTGGCCTTTGAGCATCTGCAGACAGGAAAC
ATCATGTTCTACCAAGAAGACCTGGAGCAGGTGGGTCTGGACCTGAGCGAGGCCTCGGTC
TACTCCAGACTCTGCACTGAGATCTTCAAACGAGAGAGTGTCTTCAACCAGTCAGTCTAC
TGCTTCATCCACCTGAGCGTGCAGGAGTTTCTGGCAGCCGTTTACCTGCACCACTGCTTT
AAGAACAACCAGGAGGTGGTCAGGGAGTTTCTTTATGGAAGTGAAGGAACAGTCTCAGGG
TTAAGTCCAAATGAGTTCCTGATCAAAGCTCTTGAAAAGTCCCTGCAGAGTCCAAACGGC
CACCTGGACCTGTTTGTGCGGTTCCTTCATGGCCTCAGTCTGGAGTCCAACCACAGACTT
TTAGGAGCTCTGCTGAGTCCAATGAAGAAATCAAAAATCACCAAAGTCATTAAAAACCTT
AAAGAGATGAGATCAGAGAAAGTCTCTCCCGACAGAAGCATCAACATCTTCCACTGTCTG
ATGGAGCTGAAGGACCAGTCTGTGCAGCAGCAGATCCAGGACTTCCTGAAGTCTGGAGGT
GGATCTAAGAAGGAACTGTCTGAGATCCAGTGCTCGGCTCTGGCCTACATGCTGCAGATG
TCAGAGCAGGTCCTGGAGGAGCTGGACCTAAACAAGTACAACACGTCTCATCGGGGTAAA
CTGAGACTGATCCCAGCGGTGAGGAACTGCAGGAAGGCTGTG

>NEME_572:315839-319518_neg
ATTTGTGATTGTAACAGATGTGATGTTAAAGACGTGCTCAGTGCTGTGTGTTTGTGTCAC
AGAGAAACAGAGTCAGAGCAGGACGCCTGGCCTCAGTGTGGAGACACAGGCAACAGTCCT
GATCAGTGGGTTCAAGGCCCTGCACCAGGTGAGTCTGCTCAGTCTGAGACTCATGAACTA
CAGCAGGGAATAAGAGACCTGTTCATCAACATTAACAGGTGTCTGCCTCCTCTGTGTCCA
GGTGAAGGTCTCCAGAAGGTTCTGAAGGACCATAAGCAGAGCCTAAGCAGCAGATGTGAG
AGTGTGACAGAGGGAAGTGAAGAATCAGGAGATAGAACTCTTCTGAACAGCGTCTTCACT
GAGCTGTACATCACAGAGGGCCTCAGTGAAGAGGCCAGAGCCCAACCTGAGGAGAGGAGT
CTGGAGACACAGTCCAAGAAGAAGGAGGTCCAGGAGATCACCATCAGGTGCCAGGACATC
TTTAAAGCTCTGCCCCCTGAGCAGCAGCAGGGGGCGCTGCAGCAGGGCTCCATCAGAGCC
GTGCTGACTGTGGGCGTGGCTGGAGTGGGGAAGACCTTCTCAGTCCTGAAGTTCTGTCTG
GACTGGGCCCAGGGCTCAGAGAACCAGGAGCTGCAGCTGGTGGTGCCACTGTCCTTCAGA
GAGATGAACCTGGTCAGAAGGGGGCGCTACAGTCTGACAGAGCTGATCCAAGTGTTCCAT
CCAGCGCTGGATCCACAGGTCACTCTCATTTATAGAAAGCTTTACTTTCTGAGGAGTTAG
TCACAGTTTGATGAATATGAATCAAATCATAGTAAATGACTCTCAGCTGTTTATGTGGGA
TCATGGAGGGCAGAGTTTGCTGCAAACCACACGCTCAAACATTTAGAAATGTGACCAAAA
TGACAAAAGGAACGTTAAGGAAATACAGTGCCAGATCTTCCGTCTAGCGCAGTCCGTGTG
CAACTCTCAATTTCAACTCTGGTACACGCGTGATCGTGCATGAGGCGCAGGTTTTGCGCT
ATGTGTCCTTATGTCCTTTAGAATCCAGTCAAATTAAAAACAAAAATGAAGTGACCTTGA
AAAGTCTGCTTGAGCGTATATGCACAGACTTACTTTGGTACAGTAGATCAACGCCCCTAA
CACCAAAACAACAACAGTTTTCCATAAATAAACCTTCCATAAATAAACCTAAATGCCTTC
AAGTGCCACAACACCACGTCTACTCTGCGTTTTAAGGTGACGTTTCCATCGTCTGTCAGT
GTTTACCTCCTGATGAATGAAGAGCATCAGTCGAGGTCGTTGTAATAAGCCTCATGTTTC
CTTTTTACATTGTTTCTCCTTGTGTCGGCTACAGCTCAGTCAAAAAAAGAAGTGCATTTC
ACAAACGGGCAAACGTTTTTTTTTTCAATTCAGCCGCTCCAAGAATCCTGTAACTGTAGC
TCAAATGTTCAAATAAGCTACAATTTTCTTGCAGCTGCTGCATAACTCTGCAACTCCCCC
GCAGCCAATATGACAGTTTCTGATCAATTAAATCCTTAACATTTGGTAAGCGTTTATTAA
GCGTTTGCAGGACAAACTACACCCCCATTGATTAATGTGATACTCGTTGCACCACATGGC
TCTGCTGGTGTTTCTTCTGAAATAATGATAACGAGTTGCTGACACCACCTGATTCTTGGA
TTATTTCCCATGTGGTTCCTTTGCGTTCATAAAGGGCTGCCTTATTAAACCAGGAATGAA
ATGCTCTCGGTTGTAGCCGTGAAAAGATCAGCTGCTTTTTATTCTATACTTAAACTTTAT
TGCAAAAAATAGCAGACGATGAAGAGGAATATTTCATGATCCAGTTAATTTCTCTCATTT
CTGCAGTTTCAGTGACATTTTTAAACCAGAGGCAAATATCGTGATAATATCATTAATCAC
AATTATTTTGGCCGAGATAATCGTGACCCAGAATTTGATGATCGTCCCTAACTACTAATA
TTTGAGAAGATAAGAGTTAGCTCTGTCCTACTTTTGACCCGCGGTGATGACGGTAATGGC
CTCCGTCTAGTTCCAGAAGTAATAAAACATCTTCCGCTGCCTCGTCTGTCGCTGAGCCCA
GTTTGGTCAGACATAATAGTAAAGTCCAGACATGGCTCCATTTCTGTTTATGAGTTACAT
GTTACAGATCAGGGAGAAACTTGTCCTTTGTACTTACACTTATTCATGTCACAGCGCCTC
CTCCTGGTGAGACGGACGTTCTGTTTTCAGGAGGTTTTGTTTGACCTTAAGTGTTGTGTG
AAACTGAGCCTTATCAGCCCAAAACAAGGTTTACACTTTAGTCCTAAATCAAACATGTGT
GAATGAGCCTTAAATGTTTCTCTGACCCACAGACTCTGTCCGTCTGTAAACTCCTGTTCA
TCTTTGACGGCCTCGACGAGAGCAGACTGTTTCTGGACTTCAGTTGTGAGCGCATCTCTG
AGGTCACACAGAGCTCAGAGGTGGGCGTGCTGTTGGTGAACCTCATCAGAGGCGCTCTGC
TTCCTCACGCCCTTATATGGATCACCTCCCGCCCAGCGGCGGCCCATCAGATCCCAGCGC
GGTGCGTGCACAGAGTCACGGAGGTCAGGGGCTTCATCACTGACCGACAGAAGGAGCAGT
ACTTCAGGAAGAGGTTCTCAGATGAAGAGCAGCTTCAAACAGTCCTGTCCCACCTCGGAA
CCTCCCGCAGCCTCCACAACATGAGCCAGATCCCAGTCTTCTGCTGGATCACCTCCACAG
TCCTGGACCACATGTTGAGAACCCATCAGAGTGGACCACTGCCCCAGACCCTCACAGACA
TGTACGCACACTTCCTGTTGGTGCAGACGCACAGGAAGAGGAAGTACAAACAGACACAAA
CAGAGGTCAGGTCTGAGACATGGGGGCTGACAGAGGCCGACACAGAGCTGCTCCTGAAGC
TGGGGAGACTGGCCTTTGAGCATCTGCAGACAGGAAACATCATGTTCTACCAAGAAGACC
TGGAGCAGGTGGGTCTGGACCTGAGCGAGGCCTCGGTCTACTCCGGACTCTGCACTGAGA
TCTTCAAACGAGAGAGTGTCTTCAACCAGTCAGTCTACTGCTTCATCCACCTGAGCGTGC
AGGAGTTTCTGGCAGCCGTTTACCTGCACCACTGCTTAGAGAACAACCAGGAGGTGGTCA
GGGAGTTTCTTTATGGAAGTGAAGGAACAGCCTCAGGGTTAAGTCCAAATGAGTTCCTCA
GAAAAGCTCTTGAAAAGTCCCTGCAGAGTCCAAACGGCCACCTGGACCTGTTTGTGCGGT
TCCTTCATGGCCTCAGTCTGGAGTCCAACTACAGACTTTTAGGAGCTCTGCTGAGTCCAA
TCCACCAATCACAAATCACAGAAGTCATTAAAAACCTTAAAAAGATGAACACAGAGAAAG
TCTCTCCCGACAGAAGCATCAACATCTTCCACTGTCTGATGGAGCTGAAGGACCAGTCTG
TGCAGCAGCAGATCCAGGACTTCCTGAAGTCTGGAGGTGGATCTAAGGAGGAACTGTCTG
AGATCCAGTGCTCGGCTCTGGCCTACATGCTGCAGATGTCAGAGCAGGTCCTGGAGGAGC
TGGACCTAAGGAAGTACAACACGTCTCCTCAGGGTAAACACAGACTGATCCCAGCGGTGA
GGAACTGCAGGAAGGCTGTG

>NEME_575:945-2694
actgaagatgggtttctgcagccgaagttcagctgtgtgtctgagggatcgctaaagagg
aaacccaccctcctgaacagatctaccaggagctccacatcccgaggagggccgcgaggt
caacaggagcatgaggtcagcactcgggccggcgttccaggaaccagcgctccagagacc
actatgaaagtgagacctctttaaaggccacaaacaggcagagaacagagagagacaagg
accatcggacagattgctgacgaagggcgtggctggagtggggaagacggtgctgactca
gaagttcgttctggactgggtgaggcagaagccaaccaggacatcagctgctgttcccct
tcacgttcagacagctcaatgtgctcagagacagacagttcagcctggtggatgtgcacc
tttttcagtcgaaactaaaagcctctgtggacttgatcaccaggtggctcttcatcttgg
acggtctggacgagtgcagacttcctctggacttcagccggaccgggtcctcactgaccc
cacagagagctgttgtctctggaggtgctgctggtgaatctcatcaaagagggaacctgc
tttccctccgtcgcctggataaccacaacgcccgccgcggccaatcagatccctgtgagt
gcgttctcatggtgacagagtgtgcgagggtttcagcgacaagaaggagaagtatttcgg
aaaagaggttcagagacgagcagcaggccacgcacatgatttccactcaagaaatctcga
gttgttcattcatgtgcacctgcggtttcagctggatgctcaccacagtcctgcaccatg
tgatggagtgaagtcaaagaacagctgcctcaggacaatgcagagatgtacatccacttc
tggtggtaggccaaggtcaaagaacggtcagtccgacggcgctcgtgacagacctcactg
gagtccagaagaccagagggcatggtggagtctttgggaaactggccttttggcagctgc
agaaaggaactgtctttctacgacgtcagacatgagcgatgtgggctgggacgcttgcag
acgcctcagttgtactccggagtcttcacacaggtctttagagaaggccaggtctgttcc
aggacaaggtcttctgctcatccatctggagtgtgcgggttttctggctgctctttcacg
tccatttcactttcttcaacttggagtcaacctgatgtctgagtacgagccttggttaca
agaagaagttggtactgagtctagaagaatccaaatgatttttctattgagtctgctgtt
gaacatgccttaaaggtccaatgggacacctggaatttgttttctgcgcttcctcatggg
gtctgtctctgtcgacaatcagaggctgctgtcgggtctgcagactcagacaggagtagt
tcacttgacaacgtggagacagcaaagcacatcaagagagcttgatggtgatgatgatta
tctgcaggaacaaagaatgaaccttgctccactgtttgaatgaactgaacgacaacgtct
ggtggagcaggtgcagcagagcatgatgggaaggacgtctctctgataaagattgtcttc
ttcttgagtggtgggcgtgctttctcagtcctgtctgctcagacctggaggagttgcctg
aggaaattcgatccttcagaggaagctctttaacggtctgctgcatggcaaaagccgcac
cagagtcatg

>NEME_575:41005-42921
ATTGATCTTCATGATGGATATATGATTTTCTTTAACTTGCTGCCCCTCTACAGTCCACAG
TATCACTCAGCATCACAGAGTAATGTCCATGTGTTTTGTGTCGTCTTAGTGAGTCCCAGA
GTCTGCAGAGATGAACTGAAGAGGTTTCTGCAGCAGAAGTTCAGCTGTGTGTCTGAGGGC
ATCGCTAAAGCAGGAAACCCCGCCCTCCTGAACCAGATCTACACAGAGCTCCACATCACC
GAGGGAGGGGCCGCAGAGGTCAACCAGGAGCATGAGGTCAGACACATCGAGGCCGCGTCC
AGGAAACCAGCCGCTCCAGAGACCACTATGAAATGTGAATACCTCTTTAAAGGCCACAAA
CAGGCAGAAGAAACAACAAAGAGACAAGGGCCAATCAGGACAGTGCTGACGAAGGGCGTG
GCTGGAGTGGGGAAGACGGTGCTGACTCAGAAGTTCAGTCTGGACTGGGCTGAAGGCAGA
GCCAACCAGGACATCCAGCTGCTGTTCCCCTTCACGTTCAGACAGCTCAATGTGCTCAGA
GACAGACAGTTCAGCCTGGTGGGACTGCTGCAGCACTTCTTCAGTGAAACTAAAAGCCTC
TGTGGATTGAATCACCAGGTGCTCTTCATCTTGGACGGTCTGGACGAGTGCAGACTTCCT
CTGGACTTCAGCCGGACTCGGGTCCTCACTGACCCCACAGAGAGCGTGTCTCTGGAGGTG
CTGCTGGTGAATCTCATCAGAGGGAACCTGCTTCCCTCCGCTCGCCTCTGGATAACCACA
CGCCCCGCCGCGGCCAATCAGATCCCTGCTGAGTGCGTCTCCATGGTGACAGAGGTGCGA
GGGTTCAGCGACTCACAGAAGGAAGAGTATTTCAGGAAGAGGTTCAGAGACGAGCAGCAG
GCCACAGCAATGATCTCCCACATCAAGAAATCTCAAAGTCTGTTCATCATGTGCCACCTG
CCGGTCTTCAGCTGGATGCTCACCACAGTCCTGCACCATGTGATGGAGACTGAAGTCAAA
GAACAGCTGCCTCAGACAATGACAGAGATGTACATCCACTTCCTGGTGGTTCAGGCCAAA
GTCAAGAGCGTCAAGTACGACGGCCGCTCCGTGACAGACCCTCACTGGAGTCCAGAGACC
AGGAGGATGGTGGAGTCTTTGGGAAAACTGGCCTTTGAGCAGCTGCAGAAAGGAAACCTG
ATCTTCTACGAGTCAGACATGAGCGAGTGTGGGCTGGACGCTGCAGACGCCTCAGTGTAC
TCCGGAGTCTTCACACAGGTCTTTAGAGAAGAGCCAGGTCTGTACCAGGACAAGGTCTTC
TGCTTCATCCATCTGAGTGTGCAGGAGTTTCTGGCTGCTCTTCACGTCAATCTCACTTTC
TTCAACTCTGGAGTCAACCTGATGTCTGATTCTGAGTCTGAGAAAGAATCCCAAACGATG
TTCTATGAGTCTGCTGTGGACATGGCCTTAAAGAGTCCAAATGGACACCTGGATTTGTTC
CTGCGCTTCCTCATGGGTCTGTCTCTGTCGACCAATCAGAGGCTGCTGTCGGGTCTGCAG
ACTCAGACAGGAAGTAGTTCACCGACCAACGTGGAGGCAGCAGAGCACATCAAAGAGAAG
CTTGATGATGATGATGAGGATGAAGGTTATATGAAACTATCTGCAGAACAAAGAATGAAC
CTGCTCCACTGTCTGAATGAACTGAACGACCACAGTCTGGTGGAGCAGGTGCAGCAGAGC
ATGAGAGAAGGACTTCTCTCTGATAAAGAGTTGTCTTCTTCTGAGTGGTCGGCCGTGGCT
TTCCTCGTCCTGTCCTCAGACTCAGACCTGGAGGAGTTTGACCTGAGGAAATACCATCCT
TCAGGGGGAGCTCTTGAAGGTCTGCTGCCACTGGCCAAAGCCTCCACCAGAGTCATG

>NEME_576:45327-47243
AATGATCTTCATGATGGATATATGATTTTCTTTAACTTGCTGCCCCTCTACAGTCCACAG
TATCACTCAGCATCACAGAGTAATGTCCATGTGTTTTGTGTCGTCTTAGTGAGTCCCAGA
GTCTGCAGAGATGAACTGAAGAGGTTTCTGCAGCAGAGGTTCAGCTGTGTGTCTGAGGGC
ATCGCTAAAGCAGGAAACCCCACCCTCCTGAACCAGATCTACACAGAGCTCCACATCACC
GAGGGAGGGGCCGCAGAGGTCAACCAGGAGCATGAGGTCAGACACATCGAGGCCGCGTCC
AGGAAACCAGCCGCTCCAGAGACCACTATGAAATGTGAAGACCTCTTTAAAGGCCACAAA
CAGGCAGAAGAAACAACAGAGGCACAAGGGCCAATCAGGACAGTGCTGACGAAGGGCGTG
GCTGGAGTGGGGAAGACGGTGCTGACTCAGAAGTTCAGTCTGGACTGGGCTGAAGGCAGA
GCCAACCAGGACATCCAGCTGCTGTTCCCCTTCACGTTCAGACAGCTCAATGTGCTCAGA
GACAGACAGTTCAGCCTGGTGGGACTGCTGCAGCACTTCTTCAGTGAAACTAAAAGCCTC
TGTGGATTGAATCACCAGGTGCTCTTCATCTTGGACGGTCTGGACGAGTGCAGACTTCCT
CTGGACTTCAGCCGGACCCGGGTCCTCACTGACCCCACAGAGAGCGTGTCTCTGGAGGGG
CTGCTGGTGAATCTCATCAGAGGGAACCTGCTTCCCTCTGCTCGCCTCTGGATAACCACA
CGCCCCGCCGCGTCCAATCAGATCCCTGCTGAGTGCGTCTCCATGGTGACAGAGGTGCGA
GGGTTCACCGACTCACAGAAGGAAGAGTATTTCATGAAGAGGTTCAGAGACGAGCAGCAG
GCCACGGCAATGATCTCCCACATCAAGAAATCTCGAAGTCTGTTCATCATGTGCCACCTG
CCGGTCTTCAGCTGGATGCTCACCACAGTCCTGCACCATGTGATGGAGACTGAAGTCAAA
GAACAGCTGCCTCAGACAATGACAGAGATGTATATCCACTTCCTGGTGGTTCAGGCCAAA
GTCAAGAGCGTCAAGTACGACGGCCGCTCCGTGACAGACCCTCACTGGAGTCCAGAGACC
AGGAGGATGGTGGAGTCTTTGGCAAAACTGGCCTTTGAGCAGCTGCAGAAAGGAAACCTG
ATCTTCTACGAGTCAGACATGAGTGAGTGTGGGCTGGACGCTGCAGACGCCTCAGTGTTC
TCCGGAGTCTTCACACAGGTCTTTAGAGAAGAGCCAGGTCTGTACCAGGACAAGGTCTTC
TGCTTCATCCATCTGAGTGTGCACGAGTTTCTGGCTGCTCTTCACTTCCATCTCACTTTC
TTCAACTCTGGAGTCAACCTGATGTCTGAGTACGAGCATCGGTACAAGAAGAAGTCTAAG
AAAGAATCAAGAGTGATGTTCTATCAGTGTGCTGTGGACATGGCCTTAAATAGTCCAAAT
GGACACCTGGATTTGTTCCTGCGCTTCCTCATGGGTCTGTCTCTGTCGACCAATCAGAGG
CTGCTGTCGGGTCTGCAGACTCAGACAGGAAGTAGTTCACTGACCAACGTGGAGACAGCA
AAGCACATCAAAGAGATCCTTAATAAGGATAATTACTCATCTGCAGAACAAAGCATGAAC
CTGCTCCACTGTCTGAATGAACTGAACGACCACAGTCTGGTGGAGCAGGTGCAGCAGAGC
ATGAGAGAAGGACGTCTCGCTGATAAATACTTGTCTTCTTCTGAGTGGTCGGCCGTGGCT
TTCCTCGTCCTGTCCTCAGACTCAGACCTGGAGGAGTTTGACCTGAGGAAATACCATCCT
TCAGGGGGAGCTCTTAAGGCTCTGCTGCCACTGACCAAAGCCTCCACCAGAGTCATG

>NEME_589:383720-386150_neg
TTAGGATTGCTTGCGCCACTCTGTCAATGCCAGATGAAGTTCAAGCTCAAGATCAAGTTT
CAGAATATAGTTGAAGGAATTGAAGATGCAGGAGGCAACACTCTTTTGAATGAAATCTAC
ACAGAACTAAGTATCATTGAAGGAGAAGCAAAATTCACAAAGAAGCATGAAGTTACACAA
ATTCAAATGAAGTCATCTAGACCAATAACAACTCTAAAAAGTGCAGACATCTTCAGTCCT
CCTGGGAGAAAGAAGATAGTCCGAACTGTGTTGACGACGGGTGTAGCTGGCATTGGGAAA
ACTCTCCTGACACAGAAGTTCAGTTTGGACTGGGCTGAAGGCATCACCAACCAGAACATC
CACTTCATCTTCCCCTTCACCTTCAGAGAACTCAACCTACTGCGAGGAGACTCCTTCAGT
CTGTATGGACTCATCGGACATTTCTTCACAGAAACTAATCAAGGCATCTGCAGATTCGAA
GAGTTTCAATGCTTGTTCATCTTTGACGGTTTAGACGAGTGTCGCCTTGAGCTGGATTTC
TCCAAAACTCAGTCTGTCACAGACGTGAGGGAGAAGACTTCTGTGGAGGTTCTCCTGGTG
AACATCATCAGAGGAACACTGCTTCCTTCTGCTCTTATATGGATAACCTCCCGCCCCGCA
GCAGCCAGTCAGATTCCAGCGGTGTGTGTTGACATGGTAACAGAGGTTCGAGGGTTCGAT
GATCCACAGAAAGAGATTTACTTCAGGAAGAAGTTTAACAATGAGGAACAAGCCACAAAG
GTCCTCACTCACGTCAGAGCTTCACCAAACGTCTTCTATATGTGCTCCATCCCAGTCTTC
AGCTGGATCACAGCCAAAGTCATGGACAACATTCTCCAAACGGAGGAGGGCAGGGTAAGA
ACTGTTTTATAATCATGATGAATAGCTGAAAGATTTATTAATTTGTATTACAGGGGTAAA
GGTCTTTGAACTGCACTGTATAGTGTGGATTCTCATGTCTGTGAGAGGGAAGGGGAACTG
TGAAAGTCCTCTCTCCCTCCATGTGTCCTGACTCACTATTGCAGGAAGCAACCTCCCTTG
CGATCTGGAGAAGTTCTGTAGTTCCTTTAGCTAAGGGTGTCCTGGTGCCATAGGCATGGA
CACTGATGTCCAATGCTCTTGTGCTTGAACCTGGTGTTAGTTATGGAAGCTGTGACTAGT
GTAGAAGTCCAATAGTAGTAAACCACTCGGATTCATATCTGGGTCCTTCCGGCCAATTGT
TGTGCCGGTTCGAAGAATAGTGATCTGCAACACATCGGCCAAAAGCCAACAGTGACAGAC
CCAACCCAGTCTTAAGACTGAGCCTGCTCTTTCCAGTCAGGAGACCTTGATAAGGGCATG
GGACTTACTGGCAAGACTTTGTTTCAGCTTGAAGTTCCTGCAGGATGAAGCTCACTGGTC
AGGACCAGAGCAAAGAGAAGTTGGTTACATAAAGGATTGCACTAATGACAGAACTGCACA
TAGGATTCATGTTTTCATTACAGAGACACCTCTAATTGTAACCTTCTTTGTCACAGCTGC
CCCAGACCTTGACAGAGTTGTACATCCACTTCCTCATTGTGCAGGCCAAAGTTACTAATG
TTAAATACAAAGATAAATCTGGGACGGACCTTCACTGGACCCTGGAGAGAAGAAACTGCA
TCATGTTATTATCGAAACTGGCCTTTGAGCAACTGCTGAGAGGAAACTTCATCTTCTATG
AGTCTGATTTAACTGACTCTGGCATCAACATTACAGAGGCTTCTGTTTATTCTGGACTGT
TCTCTCAGATGTTTAAAGAAGAGAGAGGTCTGTACCAGGACAAGGTCTTCTCCTTTGTCC
ATCTAAGCGTGCAGGAGTTTCTGGCAGCTCTTTATGTTCATGTCACCTTTATGGACTATG
GAGTCAACCTGCTCACAGAGAAACGGTCTGTCTGGTCTAAACTATTCGGCGGCAGATCAT
CAGTAATCCAGTTTTATAAAACAATGGTGGACAAAGCTTTAGAAAGTCAGAATGGACATC
TGGATCTCTTCCTCAGATTTCTTCTCGGTCTGTCTCTTGAGTGTAACCAGAGTCTGCTCC
GAGGGTTGGTGAGACAAACAGGAAGTCCACAGATAAACAAAGAAACAGGTGAATATTTGA
AGACCATGCTAGACTCAGGTCTGTCTATAGAGAGGAACCTCACGCTGCTGCAGTGTCTGA
ATGAGCTGAAGGACAGTGGTCTCTGTGAGGAGGTCCAGGCCTGGCTTAACTCTGAGAAGA
TCCCTCAGACCTGTCTCATGCTCAGTGGTCTGCGCTGGTCTCCATCTTACTGTCATTAGA
AGAGCCAGAGTTTGATCTGACCAAATACCAGCCCTCAGAGACTGCTCTGCTGATGATGAT
GCCAGTGGTCAAACAATCCTCCACAGCTCTG

>NEME_589:401006-403700_neg
CTTTGTCTCCATTTAGGGCTGCTAGCTCCTGTGTGCCAGTGTCAGCTTAAGTCCACTTTC
AAGCTGAAGTTTCAGAGCGTATTTGAGGGACTTCAAGAAACAGGAAAAACAACCCCATTA
AATGAAATCTACACAGAGCTTTATGTCATTGAAGGAGAGACAGTTGGGACTAAGGAGCAT
GAAGTGACACAAATTCAAATGAGGCCATCCAGAGCAATTACAACTCTGAAAAGCACAGAC
GTCTTTAGTCTGCATGGGACACAGCAGAGGGTCCGAACTGTGTTGACGAAGGGTGTAGCT
GGCATCGGGAAAACTCTGCTGACACAGAAGTTCAGTTTGGACTGGGCTGAAGGCACCACC
AACCAGAACATCCACTTCATCTTCCCCTTCACCTTCAGAGAGCTTAATCCACTGCGAGGA
GACTCCATCAGTCTGAATGAACTTATTGGACACTTTTTCACTGAAACTAATCAAGGCATC
TGCAGATTCGAAGAGTTTCAATGCTTGTTCATCTTTGACGGTTTAGACGAGTGTCGCCTT
GAACTGGATTTCAACAAAACTCAGTCTGTCACAGACGTGAGGGAGAAGACTTCTGTGGAG
GTTCTCCTGGTGAACATCATCAGTGGAACGCTGCTTCCTTCTGCTCTTATATGGATAACC
TCACGCCCAGCAGCAGCCAGTCTGATCCCAGCAGTGTGTGTTGACATGGTAACAGAGGTT
CGAGGGTTCGACGATCCACAGAAAGAGATTTACTTCAGGAAGAAGTTTAAAAATGAGGAA
GAAGCCTCGAAGGTCCTCTCTCATGTCAGAGCTTCACCAAACGTCTTCAATATGTGCTCC
ATCCCAGTCTTCTGCTGGATCACAGCCAAAGTCATGGACAACATTCTCCAAACGGAGGAG
GGCAGGGTAAGAACTGTTTAATAATTCTCATGAATAGCTGAAAGATTCATTAATTTGTAT
GACGGGGTAAAGAGAAAGGTTTTGAACTGCACTGTGACTACTGTTTTTGAAAGGTCGACT
AGTCGTGTGATGATGTCTTCATATTAACAGAGAAGAAATAACGGCTCATTTACATCGAGT
ACATTAAGTTCATGTCCAAATCCGTCATGTTATAATGTAGACTCGCATTTAAGAAAGTTC
TGCAGCTTATTTCTTTATATAATATGGTGGCTCATTTCCATTTCCTAGGTTTTCACTTCA
TTTTTAGGCAATGTTACCTGCGCCTCCAGAAACATACATATATCTCCCCCTCTCTCCTGC
GTTTGTCTCATAACTTCACTCTCCTTCTGCCCTCATCTGTACTCCTTGTACTATTATAAT
CATCTTCATTTTAAATCCAAGGTCTGAAGTAAACAAGCTTTTGGTCCTGGAGTGTTATAT
CATAGCTGATTCCATGTGAATGAGTCCGTGCGAGAGAAAAATTTAAAAACCTTGTGCGTG
ATGGGCCACAGTGCGCGATGTCGGTGGAGAGACAGTCCCGGCTTCAGTTCGCTCATTGGC
TGCCTTGTGTTCTTCATGATAGGCCCTCACAGGTCAAACTAAAAACTTTATTAACTCATC
GTGAGCTAAACAATGTTTATGTCTTGAGAAAGAAAGAGCTACAGCGGTTTGCTTGGCTGT
AAATGCGAAACAAAACAAATGCACATGTTCACCCCCCTCTCCACCCCACGTACTTCCTAC
TTAAATGCGCTAAGTCTTGAGTGGCAAGATCACAAAGTGCGCTCCTACTAAGGGTACATA
AAGGATTGCACTAATGACAGAACTGCACCTAGGATTCATATTTTCATTAAAGAGACACCT
CTAATTGTAATCTTCTTTGTCACAGCTGCCCCAGACCTTGACAGAGTTGTACATCCACTT
CCTGGTTGTGCAGTCCAAAGTTACTAATGTTAAATACAAAGATAAATCTAAGCTGGACCT
TCACTGGAGCCCGGAGAGAAGGAACTGCATCATGTTATTATCGAAACTGGCCTTTGAGCA
ACTGCTGAGAGGAAACCTTATCTTCTATGAGTCTGATTTAACTGACTGTGGCATCAACAT
TACAGAGGCTTCTGTTTATTCTGGACTGTTCTCTCAGATGTTTAAAGAAGAGAAAGGTCT
ATACCGGGACAAGGTCTTCTCCTTTGTCCATCTGAGCGTGCAGGAGTTTCTGGCAGCGCT
TCATGTTCATGTCACTTTTATGGACTATGGAGTAAACCTGCTCACAGAGTCTGTCTGGTA
TAAACTATTCGGCGGCAGATCATCAGTAATCCAGTTTTATAAAACAGCCGTGGACAAAGC
TGTAGAAAGTCCAAATGGACATCTGGACCTCTTCCTCAGATTTCTTCTCGGTTTGTCTCT
TGAGTGTAACCAGAGTCTGCTCCGAGGGTTGGTGAGACAGACAGGAAGTCCACAGATAAA
CAAAGAAACAGGTGAATATTTGAAGACCATGCTAGACTCAGGTCTGTCTATAGAGAGGAA
CCTCACGCTGCTGCAGTGTCTGAATGAGCTGAAGGACAGTAGTCTCTGTGAGGAGGTCCA
GGCCTGGCTCAGCTCTGAGAAGATCCCCTCAGACCCTTCTCCTGCTCAGTGGTCTGCGCT
GGTCTCCATCCTACTATCATTAGAAGAGCCAGAGTTTGATCTGACCAAATACCAGCCCTC
AGAGACTGCTCTGCTGATGCTGATGCCAGTGGTCAAACAATCCTCCACAGCTCTG

>NEME_590:88050-90745
CTTTGTCTCCATTTAGGGCTGCTAGCTCCTGTGTGCCAGTGTCAGCTTAAGTCCACTTTC
AAGCTGAAGTTTCAGAGCGTATTTGAGGGACTTCAAGAAACAGGAAAAACAACCCCATTG
AATGAAATCTACACAGAGCTTTATGTCATTGAAGGAGAGACAGTTGGGACTAAGGAGCAT
GAAGTGACACAAATTCAAATGAGGCCATCCAGAGCAATTACAACTCTGAAAAGCACAGAC
ATCTTTAGTCTGCATGGGACACAGCAGAGGGTCCGAACTGTGTTGACGAAGGGTGTAGCT
GGCATCGGGAAAACTCTGCTGACACAGAAGTTCAGTTTGGACTGGGCTGAAGGCACCACC
AACCAGAACATCCACTTCATCTTCCCCTTCACCTTCAGAGAGCTTAATCCACTGCGAGGA
GACTCCATCAGTCTGAATGAACTTATTGGACACTTTTTCACTGAAACTAATCAAGGCATC
TGCAGATTCGAAGAGTTTCAATGCTTGTTCATCTTTGACGGTTTAGACGAGTGTCGCCTT
GAACTGGATTTCAACAAAACTCAGTCTGTCACAGACGTGAGGGAGAAGACTTCTGTGGAG
GTTCTCCTGGTGAACATCATCAGTGGAACGCTGCTTCCTTCTGCTCTTATATGGATAACC
TCACGCCCAGCAGCAGCCAGTCTGATCCCAGCAGTGTGTGTTGACATGGTAACAGAGGTT
CGAGGGTTCGACGATCCACAGAAAGAGATTTACTTCAGGAAGAAGTTTAAAAATGAGGAA
GAAGCCTCGAAGGTCCTCTCTCATGTCAGAGCTTCACCAAACGTCTTCAATATGTGCTCC
ATCCCAGTCTTCTGCTGGATCACAGCCAAAGTCATGGACAACATTCTCCAAACGGAGGAG
GGCAGGGTAAGAACTGTTTAATAATTCTCATGAATAGCTGAAAGATTCATTAATTTGTAT
GACGGGGTAAAGAGAAAGGTTTTTGAACTGCACTGTGACTACTGTTTTTGAAAGGTCGAC
TAGTCGTGTGATGATGTCTTCATATTAACAGAGAAGAAATAATGGCTCATTTACATCGAG
TACATTAAGTTCATGTCCAAATCCGTCATGTTATAATGTAGACTCGCATTTAAGAAAGTT
CTGCAGCTTATTTCTTTATATAATATGGTGGCTCATTTCCATTTCCTAGGTTTTCACTTC
ATTTTTAGGCAATGTTACCTGCGCCTCCAGAAACATACATATATCTCCCCCTCTCTCCTG
CGTTTGTCTCATAACTTCACTCTCCTTCTGCCCTCATCTGTACTCCTTGTACTATTATAA
TCATCTTCATTTTAAATCCAAGGTCTGAAGTAAACAAGCTTTTGGTCCTGGAGTGTTATA
TCATAGCTGATTCCATGTGAATGAGTCCGTGCGAGAGAAAAATTTAAAAACCTTGTGCGT
GATGGGCCACAGTGCGCGATGTCGGTGGAGAGACAGTCCCGGCTTCAGTTCGCTCATTGG
CTGCCTTGTGTTCTTCATGATAGGCCCTCACAGGTCAAACTAAAAACTTTATTAACTCAT
CGTGAGCTAAACAATGTTTATGTCTTGAGAAAGAAAGAGCTACAGCGGTTTGCTTGGCTG
TAAATGCGAAACAAAACAAATGCACATGTTCACCCCCCTCTCCACCCCACGTACTTCCTA
CTTAAATGCGCTAAGTCTTGAGTGGCAAGATCACAAAGTGCGCTCCTACTAAGGGTACAT
AAAGGATTGCACTAATGACAGAACTGCACCTAGGATTCATATTTTCATTAAAGAGACACC
TCTAATTGTAATCTTCTTTGTCACAGCTGCCCCAGACCTTGACAGAGTTGTACATCCACT
TCCTGGTTGTGCAGTCCAAAGTTACTAATGTTAAATACAAAGATAAATCTAAGCTGGACC
TTCACTGGAGCCCGGAGAGAAGGAACTGCATCATGTTATTATCGAAACTGGCCTTTGAGC
AACTGCTGAGAGGAAACTTCATCTTCTATGAGTCTGATTTAACTGACTGTGGCATCAACA
TTACAGAGGCTTCTGTTTATTCTGGACTGTTCTCTCAGATGTTTAAAGAAGAGAAAGGTC
TATACCGGGACAAGGTCTTCTCCTTTGTCCATCTGAGCGTGCAGGAGTTTCTGGCAGCGC
TTCATGTTCATGTCACTTTTATGGACTATGGAGTAAACCTGCTCACAGAGTCTGTCTGGT
ATAAACTATTCAGCGGCAGATCATCAGTAATCCAGTTTTATAAAACAGCCGTGGACAAAG
CTGTAGAAAGTCCAAATGGACATCTGGACCTCTTCCTCAGATTTCTTCTCGGTTTGTCTC
TTGAGTGTAACCAGAGTTTGCTCCGAGGGTTGGTGAGACAAACAGGAAGTCCACAGATAA
ACAAAGAAACAGGTGAATATTTGAAGACCATGCTAGACTCAGGTCTGTCTATAGAGAGGA
ACCTCACGCTGCTGCAGTGTCTGAATGAGCTGAAGGACAGTAGTCTCTGTGAGGAGGTCC
AGGCCTGGCTCAGCTCTGAGAAGATCCCCTCAGACCCTTCTCCTGCTCAGTGGTCTGCGC
TGGTCTCCATCCTACTATCATTAGAAGAGCCAGAGTTTGATCTGACCAAATACCAGCCAT
CAGAGACGGCTCTGCTGATGCTGATGCCAGTGGTCAAACAATCCTCCACAGCTCTG

>NEME_590:105543-106006_ContigEnd
TTAGGATTGCTTGCGCCACTCTGTCAATGCCAGATGAAGTTCAAGCTCAAGATCAAGTTT
CAGAATATAGTTGAAGGAATTGAAGATGCAGGAGGCAACACTCTTTTGAATGAAATCTAC
ACAGAACTAAGTATCATTGAAGGAGAAGCAAAATTCACAAAGAAGCATGAAGTTACACAA
ATTCAAATGAAGTCATCTAGACCAATAACAACTCTAAAAAGTGCAGACATCTTCAGTCCT
CCTGGGAGAAAGAAGATAGTCCGAACTGTGTTGACGACGGGTGTAGCTGGCATTGGGAAA
ACTCTCCTGACACAGAAGTTCAGTTTGGACTGGGCTGAAGGCATCACCAACCAGAACATC
CACTTCATCTTCCCCTTCACCTTCAGAGAACTCAACCTACTGCGAGGAGACTCCTTCAGT
CTGTATGGACTCATCGGACATTTCTTCACAGAAACTAATCAAGc

>NEME_602:253187-255848_neg
ACTGTGCTTTATATTTGTGATTGTAACACATGTGATGTTAAAGACGTGCTCAGTGCTGTG
TGTTTGTGTCACAGAGAAACAGAGTCAGAGCAGGACGCCTGGCCTCAGTGTGGAGACACA
GGCAACAGTCCTGATCAGTGGGTTCAAGGCCCTGCACCAGGTGAGTCTGCTCAGTCTGAG
ACTCATGAACTACAGCAGGGAATAAGAGACCTGTTCATCAACATTAACAGGTGTCTGCCT
CCTCTGTGTCCAGGTGAAGGTCTCCAGAAGGTTCTGAAGGACCATAAGCAGAGCCTGAGC
AGCAGATGTGAGAGTGTGACAGAGGGAAGTGAAGAATCAGGAGATAGAACTCTTCTGAAC
AGCATCTTCACTGAGCTGTACATCACAGAGGGCCTCAGTGAAGAGGCCAGAGCCCAACCT
GAGGAGAGGAGTCTGGAGACACAGTCCAGAAGAAGGAGGTCCAGGAGATCACCATCAGGT
GCCAGGACATCTTTAAAGCTCTGCCCCCTGAGCAGCAGCAGGGGGCGCTGCAGCAGGGCT
CCATCAGAGCCGTGCTGACTGTGGGCGTGGCTGGAGTGGGGAAGACCTTCTCAGTCCTGA
AGTTCTGTCTGGACTGGGCCCAGGGCTCAGAGAACCAGGAGCTGCAGCTGGTGGTGCCAC
TGTCCTTCAGAGAGATGAACCTGGTCAGAAGGGGGCGCTACAGTCTGATGGAGCTGATCC
AAGTGTTCCATCCAGCGCTGGATCCACAGGTCACTCTCATTTATATAAAGCTTTACCTTT
CACATCATATATTTAAAAAGTCTAAAACACTTTTGAAATGACTCATCGCTCTCAGGGCGT
TTGTTAGTTCAGTCTGTGTTCACATTCACTGGCACCAAACGCTTCAAACATCGTCAAAGC
AGCGGCTCAGACGAGCTTCCTAGAGCTAATCCTCTCACTCTCTTGTGGCCAAAAAGGAAG
CAGGTGATCAATGTGACGGGAAAGAAATGCACTTCATTAAACAGATGGAGATGAAGCTTT
ACAGACTGAGGCAGAGACACATCGCGGTTATAAAGATGAACATCCATCAGACCAATGTTC
CAAACAGCGCCGTGTATTCAGTAGAAAATGCTCTAGTCCTTTCTTCACTTAAAAATGAAA
CATGACACTGAAAGTTGGCCGTCAGCCTTCACACCCATCAAGAGACTGACGCCACAAACC
AGTTACAGAAATGGTAAATCCATTGTAAACACTGCAGTCCCTCACACTGGAGCTCCACCA
CTCACTGGTTTAAAGTTACGGTTGAAGGAAAGTGGTGTAAAGTCATGGATGTTAAATGTT
GTGTTTCTCTGCCCCACAGACGCTCACAGCCCACACTCTGTCCGTCTGTAAACTCCTGTT
CATCTTTGACGGCCTCGACGAGAGCAGACTGTCTCTGGACTTCAGCTGTGAGCTCATCTC
TGAGGTCACACAGAGGACAGAGGTGGGCGTACTGTTGGTGAACCTCATCAGAGGCGCTCT
GCTTCCTCACGCCCTTATATGGATCACCTCCCGCCCAGCGGCGGCCCATCAGATCCCAGC
GCGGTGCGTGCACAGAGTCACGGAGGTCAGGGGCTTCATCACTGACCCACAGAAGGAGCA
GTACTTCAGGAAGAGGTTCTCAGATGAAGAGCAGCTTCAAACAGTCCTGTCCCACCTCAG
AACCTCCCGCAGCCTCCACAACATGAGCCAGATCCCAGTCTTCTGCTGGATCACCTCCAC
AGTCCTGGACCACGTGTTGAGAACCTATCAGAGCGGACCACTGCCCCAGACCCTCACAGA
CATGTACGCACACTTCCTGTTGGTGCAGACGCACAGGAAGAGGAAGTACAAACAGACACA
AACAGAGGTCAGGTCTGAGACAGCGGGGCTGACAGAGGCCGACACAGAGCTGCTCCTGAA
GCTGGGGAGACTGGCCTTTGAGCATCTGCAGACAGGAAACATCATGTTCTACCAAGAAGA
CCTGGAGCAGGTTGGTCTGGACCTGAGCGAGGCCTCGGTCTACTCCGGACTCTGCACTGA
GATCTTCAAACGAGAGAGTGTCTTCAACCAGTCAGTCTACTGCTTCATCCACCTGAGCGT
GCAGGAGTTTCTGGCAGCCGTTTACCTGCACCACTGCTTAGAGAACAACCAGGAGGTGGT
CAGGGAGTTTCTTTATGGAAGTGAAGGAACAGTCTCAGAGTTAAGTCCAAACGAGTGTCT
CATGAAATCTGTTGAAAAGTCCCTGCAGATTCCAAACGGCCACCTGGACCTGTTTGTGCG
GTTCATTCATGGCCTCAGTCTGGAGTCCAACCACAGACTTTTAGGAGCTCTGCTGAGTCC
AATCGACCAATCAGAAATCACAGAAGTCATTACAAACCTAAAAAAGATGAACACAAGGAA
AGTCTCTCCCGACAGAAGCATCAACATCTTCCACTGTCTGATGGAGCTGAAGGACCAGTC
TGTGCAGCAGCAGATCCAGGAATTCCTGAAGTCTGGAGGTGGATCTGAGGAGAGACTGTC
TTTGATCCAGTGCTCTGCTCTGGCCTACATGCTGCAGATGTCAGAGCAGGTCCTGGAGGA
GCTGGACCTAGATAAGTACAACACGTCTGATCTGGGTAAACAGAGACTGGTCCCAGCGGT
GAGGAACTGCAGGAAGGCTGTG

>NEME_602:284634-287295_neg
ACTGTGCTTTATATTTGTGATTGTAACAAATGTGATGTTAAAGACGTGCTCAGTGCTGTG
TGTTTGTGTCACAGAGAAACAGAGTCAGAGCAGGACGCCTGGCCTCAGTGTGGAGACACA
GGCAACAGTCCTGATCAGTGGGTTCAAGGCCCTGCACCAGGTGAGTCTGCTCAGTCTGAG
ACTCATGAACTACAGCAGGGAATAAGAGACCTGTTCATCAACATTAACAGGTGTCTGCCT
CCTCTGTGTCCAGGTGAAGGTCTCCAGAAGGTTCTGAAGGACCATAAGCAGAGCCTGAGC
AGCAGATGTGAGAGTGTGACAGAGGGAAGTGAAGAATCAGGAGATAGAACTCTTCTGAAC
AGCATCTTCACTGAGCTGTACATCACAGAGGGCCTCAGTGAAGAGGCCAGAGCCCAACCT
GAGGAGAGGAGTCTGGAGACACAGTCCAAGAAGAAGGAGGTCCAGGAGATCACCATCAGG
TGCCAGGACATCTTTAAAGCTCTGCCCCCTGAGCAGCAGCAGGGGGCGCTGCAGCAGGGC
TCCATCAGAGCCGTGCTGACTGTGGGCGTGGCTGGAGTGGGGAAGACCTTCTCAGTCCTG
AAGTTCTGTCTGGACTGGGCCCAGGGCTCAGAGAACCAGGAGCTGCAGCTGGTGGTGCCA
CTGTCCTTCAGAGAGATGAACCTGGTCAGAAGGGGGCGCTACAGTCTGATGGAGCTGATC
CAAGTGTTCCATCCAGCGCTGGATCCACAGGTCACTCTCATTTATATAAAGCTTTACCTT
TCACATCATATATTTAAAAAGTCTAAAACACTTTTGAAATGACGCATCGCTCTCAGGGCG
TTTGTTAGTTCAGTCTGTGTTCACATTCACTGGCACCAAACGCTTCAAACATCGTCAAAG
CAGCGGCTCAGACGAGCTTCCTAGAGCTAATCCTCTCACTCTCTTGTGGCCAAAATGGAA
GCAGGTGATCAATGTGACGGGAAAGAAATGCACTTCATTAAACAGATGGAGATGAAGCTT
TACAGCTCAGACTGAGGCAGAGACACATCGCGGTTATAAAGATGAACATCCATCAGACCA
ATGTTCCAAACAGCGCCGTGTATTCAGTAGAAAATGCTCTAGTCCTTTCTTCACTTAAAA
ATGAAACATGACACTGAAAGTTGGCCGTCAGCCTTCACACCCGTCAAGAGACTGACGCCA
CAAACCAGTTACAGAAATGGTAAATCCATTGTAAACACTGCAGTCCCTCACACTGGAGCT
CCACCACTCACTGGTTTAAAGTTACGGTTGAAGGAAAGTGGTGTAAAGTCATGGATGTTA
AATGTTGTGTTTCTCTGCCCCACAGACGCTCACAGCCCACACTCTGTCCGTCTGTAAACT
CCTGTTCATCTTTGACGGCCTCGACGAGAGCAGACTGTCTCTGGACTTCAGCTGTGAGCT
CATCTCTGAGGTCACACAGAGGACAGAGGTGGGCGTACTGTTGGTGAACCTCATCAGAGG
CGCTCTGCTTCCTCACGCCCTTATATGGATCACCTCCCGCCCAGCGGCGGCCCATCAGAT
CCCAGCGCGGTGCGTGCACAGAGTCACGGAGGTCAGGGGCTTCATCACTGACCCACAGAA
GGAGCAGTACTTCAGGAAGAGGTTCTCAGATGAAGAGCAGCTTCAAACAGTCCTGTCCCA
CCTCAGAACCTCCCGCAGCCTCCACAACATGAGCCAGATCCCAGTCTTCTGCTGGATCAC
CTCCACAGTCCTGGACCACGTGTTGAGAACCCATCAGAGCGGACCACTGCCCCAGACCCT
CACAGACATGTACGCACACTTCCTGTTGGTGCAGACGCAAAGGAAGAGGAAGTACAAACA
GACACAAACAGAGGTCAGGTCTGAGACAGCGGGGCTGACAGAGGCCGACACAGAGCTGCT
CCTGAAGCTGGGGAGACTGGCCTTTGAGCATCTGCAGACAGGAAACATCATGTTCTACCA
AGAAGACCTGGAGCAGGTGGGTCTGGACCTGAGCGAGGCCTCGGTCTACTCCGGACTCTG
CACTGAGATCTTCAAACGAGAGAGTGTCTTCAACCAGTCAGTCTACTGCTTCATCCACCT
GAGCGTGCAGGAGTTTCTGGCAGCCGTTTACCTGCACCACTGCTTAGAGAACAACCAGGA
GGTGGTCAGGGAGTTTCTTTATGGAAGTGAAGGAACCGTCTCAGGGTTAAGTCCAAATGA
GTGTCTCATGAAATCTGTTGTAAAGTCCCTGCAGAGTCCAAACGGCCACCTGGACCTGTT
TGTGCGGTTCCTTCATGGCCTCAGTCTGGAGTCCAACCACAGACTTTTAGGAGCTCTGCT
GAGTCCAATCGACCAATCAGAAATCACAGAAGTCATTAAAAACCTTAAATGGATGGAAAC
AGAGAAAGTCTCTCCCGACAGAAGCATCAACATCTTCCACTGTCTGATGGAGCTGAAGGA
CCAGTCTGTGCAGCAGCAGATCCAGGACTTCCTGAAGTCTAGGGGTGGATCTCCACTGTC
TGAGATCCAGTGCTCGGCTCTGGCCTACATGCTGCAGATGTCAGAGCAGGTCCTGGAGGA
GCTGGATCTAAACAAGTACAACACGACTTATCAGGGTAAACAGAGACTGATCCCAGCGGT
GAGGAACTGCAGGAAGGCTGTG

>NEME_607:57781-59591
GACTCAAGGCTCTGTCTGTGTCTTTATTTAGGAAGTTATTCTGGAGTTGTTCAGCGTAAA
CTGAAGCCAGACCTGCAGCAGAAGTATCAGTGTGTCTTTGAGGGCGTGGCTAAAGCAGGA
AGCCCCACCCTCCTGCAGCAGATCTACACAGAGCTCTACATCACAGAGGGAGGGGCCTCA
GAGGTCAACCAGGAACATGAGGTCAGACACATGGAAACAGCCTCCAGGAAACCAGGTGGA
GCAGAGAAGACCATCACATGTGAAGACATGTTTAAAGGCCCCGCGGACACAGAGGCGCCC
GTCAGAACAGTGCTGACAAAGGGAGTGGCTGGCATCGGGAAAACACTGCTCACTCAGAAG
TTCAGTCTGGACTGGGCTGAAGGAAATGCCCACCAGGACGTCCAGCTGCTGTTCCCCTTC
ACTTTCAGAGCACTCAATGTGCTGAAGGACAGGAGCTTCAGCCTGGTGCAGCTGCTGTGT
CACTTCTTTAGAGGAACAGAAGAAGTGTGCAGCTTTGAAGGCCTCCAACTGCTCTTCATC
TTTGACGGTCTGGACGAGTGCAGACTTCCTCTGGACTTCACCCAAACCAAGGCCCTGACG
GAGCCCACAGAGAGCGCCTCAGTGGAGGAGCTGCTGGTGAACCTCATCAGGGGGAACCTG
CTTCCCTCCGCTCGCCTCTGGATAACCACACGCCCCGCGGCGGCCAATCAGATCCCTGCT
GAGTGCGTCTCCATGGTGACAGAGGTGCGAGGGTTCAGCGACCCACAGAAGGAGCAGTAC
TTCAGGAACAGGTTCAGGGATGAGCAGCAGGAAACAGCCGTCATCTCCCACATCAAGACG
TCCCGGAGCCTCTTCATCATGTGCCACATCCCGGTCTTCTGCTGGATCCTCTCTGTAGTT
TTTCGGAAGATTCTGGAGCAAATGGGGAAACCAGAGCTGCCCAAGACTCTGACTGAGATG
TACGTCCACTTCATGGTTGTTCAGGCCAAAGTCAAGAACATTAAGTATCACAAGGGAACA
GGAGCAGACCTTCACTGGAGTCCAGAGACCAGGGAGATGGTGCAGGTTCTTGGAAAACTG
GCCTTTGAGCAGCTGCAGAAAGGAAACCTGATCTTCTACGAGAGTGACCTGAGCGAGTGT
GGGCTGGACGCTGCAGCCGCTTCAGTGTGCTCCGGAGTCTTCACACAGGTCTTTAGAGAG
GAGCCAGGCCTGTACCAGGACAAGGTCTACTGCTTCATCCATCTGAGTGTGCACGAGTTT
ATGGCTGCTCTTCACGTCCATCAGACCTTCTTCAGCTCTGGAGTCAACCTGCTCTCAGAG
AAACAAACATCAACCCCTTCAAACTGCACACCAGAGCAGTTCTACCGCTCTGCTGTGGAC
CAGGCCTTACAGAGTCCAACGGACACCTGGACTTGTTCCTGCGCTTCCTCCTGGGTCTTT
CACTGCCGACCAATCAGAGCCTTCTCCAAGGTCTGCTGACACAGACAGGAAGTAGCTCCC
AGACCAATCAGGAAACAGCTGAGTACATCAAGCAGAAGCTGAGTGAGGAAGTGTCTGCAG
AGAGAAGCATCAACCTGCTCCACTGTCTGAATGAACTGAATGATGGTTCTCTGGTGGAGC
AGGTCCAACAGTACCTGAGCTCAGGACGTCTGTCTGAAGGTGGACTGTCTCCTGCTCAGT
GGTCAGCTCTGGCCTTCATCTTACTGTCATCAGAAGAAGCTCTGGAGCAGTTTGAGCTGA
AGAAATACTGTGCTTCAGAGGAGGCTCTGCTGAGGCTGCTGCCAGTGGTCAAAGCCTCCA
ACAAAGCTCTG

>NEME_669:31172-35152_neg
ACTGTGCTTTATATTTGTGATTGTAACAAATGTGATGTTAAAGACGTGCTCAGTGCTGTG
TGTTTGTGTCACAGAGAAACAGAGTCAGAGCAGGACGCCTGGCCTCAGTGTGGAGACACA
GGCAACAGTCCTGATCAGTGGGTTCAAGGCCCTGCACCAGGTGAGTCTGCTCAGTCTGAG
ACTCATGAACTACAGCAGGGAATAAGAGACCTGTTCATCAACATTAACAGGTGTCTGCCT
CCTCTGTGTCCAGGTGAAGGTCTCCAGAAGGTTCTGAAGGACCATAAGCAGAGCCTGAGT
AGCAGATGTGAGAGTGTGACAGAGGGAAGTGAAGAATCAGGAGATAGAACTCTTCTGAAC
AGCATCTTCACTGAGCTGTACATCACAGAGGGCCTCAGTGAAGAGGCCAGAGCCCAACCT
GAGGAGAGGAGTCTGGAGACACAGTCCAAGAAGAAGGAGGTCCAGGAGATCACCATCAGG
TGCCAGGACATCTTTAAAGCTCTGCCCCCTGAGCAGCAAGAGGGGGCGCTGCAGCAGGGC
TCCATCAGGCCGTGCTGACTGTGGGCGTGGCTGGAGTGGGGAGACCTTCTCAGTCCTGAA
GTTCTGTCTGGACTGGGCCCAGGGCTCAGAGAACCAGGAGCTGCAGCTGGTGGTGCCACT
GTCCTTCAGAGAGATGAACCTGGTCAGAAGGGGGCGCTACAGTCTGATGGAGCTGATCCA
AGTGTTCCATCCAGCGCTGGATCCACAGGTCACTCTCATTTATATAAAGCGTTACCTTTA
TGAGGACTCACTCTCTTGTGGCCAAAAAGGAAGCAGGTGATCAATGTGACGGGAAAGAAA
TGCACTTCATTAAACAGATGGAGATGAAGCTTTACAGCTCAGACTGAAGCAGAGACACAT
CACGGTTATAAAGATGAACATCAATCAGACCAATGTTCCAAACAGCGCCGTGTATTCAGT
AGAAAATGCTCTAGTCCAGGGTTCACAAATAAAATTTCATCAAGATCCGAATTGGAAAAA
AAAAAGGTCAAGCAAAGGTCCAGAACATACGCGGTTAATTCATGGTTATATGAGGATTTT
TAAGCCTTTATTAAATCTATTACTGTGATTTGAAAATAATCCAATTAACTGAATCCTCCT
ATTGTTTTTATTTATTTTTGCTCTAAAAATAAGTTTTTGTTCCTAAAAAGCAGAATGCAT
ATAGTCAATAACACAATGTGCACATTATATCTGACAGTGATGTGTTTCTCCTCTTTGCTC
AGTTCAACACTGAGCCTGGCTTAGTCCAGGTTTAGTCCAGGGTCAGGCCTGCTCACTGCC
GATCGAGCCGTATTTCAGTCATTCCGAAGCCGTTTCTAAAATATAAAAAGTGTGATGGAG
CTCTGAGGTAGGATTGTCTCTTTCTGTTAATCTGGGCTCTAGTTTACTGCTCTGCAGTCA
GAGAGGGAGAGAGCAACATGCTCGTCTGACAGGGGATTCACGGTCGGGTCCGGACCGAGG
TCCATCATTTAGTGACCTCTGCTCTGGTCCTTTCTTCACTGGAAAATGAAACATGACACT
GAAAGTTGGCCGTCAGCCTTCACACCCGTCACCAGTCTGACGCCACAAACCAGTTACAGA
AATGGTAAATACATTTGTGGCGAGAGGGTATAAACTTTGAAAATAAAAGTTAGTTTTAAA
CAACAATGATGGGACAACGCCACCTGGAGAGGTGGCTCCAGGACCAAAGTTTAGAACAAG
GCCTCGCTAAGTGTGGACATAAAGCAAGACGTGATCCCAGTTTTACAAAAGTACAAAAGT
TATCCTTTATTTTTGTTATCACAGTAGTAAAACACTATAGGCCTATAGGAGAAATAAATA
GCAGACATTTATCAAGTTTAAAAGATTATTCCTGTTTAGGGAGAGTGGTAATAATTATTC
TTATTCTTTCGATATCAGGACCCAAACTAACGCACAGCACAGCAAATAATGCAGGGTAAA
TAAAGGAAGGCAAAACAAAACAGCCATGCAAAACAAATAATAATGCAAAGAACCAACAAA
GCCAGTAAATAATGCAGGCAGTAATAAAAATAGAATCAAAATAAAGAAACAAAAAGTAAC
AACAACCAACTCACCAATTGAGGAATTTCGGGCTACAGAGAAATAACCCCAGCATTAATA
GTGCTATTGAATCATAGGCCAAGGCAGTATAGTCCGAGCGCACTGAAGCGCACTAGTGCC
TAACACTACCCCCGCCGCAGCTCGGAATCTGGAATGACGCACAAATTTGGTTCAGTCTCG
GCGTAAAGCCACAAACCCGAACAGGAGCCACAAGCAACTCACCCCAAGCCAGAAATCTCC
AATTCTTGCTGCAAGTACAGCTGGAGCGTTCCGGAGAAAACGCGTGCTCCAAACAAGGAA
AGTCCCGGCTGGTTACCAAACGCAGCAACCGCCGCACCCAAACCAAGTTATGTGAGCGCG
CGCGGCCACTCACCTCGCTTATAGGCTCTGCTCGGTGCCCCTACTCGTCACCATCCGGTA
AAATACGCACATGTCACACATTGTAAACACTGCAGTCCCTCACACTGGAGCTCCACCACT
CACTGGTTTAAAGTTACGGTTGAAGGAAAGTGGTGTAAAGTCATGGATGTTAAATGTTGT
GTTTCTCTGCCCCACAGACGCTCACAGCCCACACTCTGTCCGTCTGTAAACTCCTGTTCA
TCTTTGACGGCCTCGACGAGAGCAGACTGTCTCTGGACTTCAGCTGTGAGCTCATCTCTG
AGGTCACACAGAGGACAGAGGTGGGCGTACTGTTGGTGAACCTCATCAGAGGCGCTCTGC
TTCCTCACGCCCTTATATGGATCACCTCCCGCCCAGCGGCGGCCCATCAGATCCCAGCGC
GGTGCGTGCACAGGTTCACGGAGGTCAGGGGCTTCATCACTGACCCACAGAAGGAGCAGT
ACTTCAGGAAGAGGTTCTCAGATGAAGAGCAGCTTCAAACAGTCCTGTCCCACCTCAGAA
CCTCCCGCAGCCTCCACAACATGAGCCAGATCCCAGTCTTCTGCTGGATCACCTCCACAG
TCCTGGACCACGTGTTGAGAACCCATCAGAGCGGACCACTGCCCCAGACCCTCACAGACA
TGTACGCACACTTCCTGTTGGTGCAGACGCACAGGAAGAGGAAGTACAAACAGACACAAA
CAGAGGTCAGGTCTGAGACAGCGGGGCTGACAGAGGCCGACACAGAGCTGCTCCTGAAGC
TGGGGAGACTGGCCTTTGAGCATCTGCAGACAGGAAACATCATGTTCTACCAAGAAGACC
TGGAGCAGGTGGGTCTGGACGTGAGCGAGGCCTCGGTCTACTCCGGACTCTGCACTGAGA
TCTTCAAACGAGAGAGTGTCTTCAACCAGTCAGTCTACTGCTTCATCCACCTGAGCGTGC
AGGAGTTTCTGGCAGCCGTTTACCTGCACCACTGCTTTAAGAACAACCAGGAGGTGGTCA
GGAAGTTTCTTTATGGAAGGAAAGGAACAGTCTCAGGGTTGAGTCCAAATATGTTTCTCA
TAAAAGCTCTTGTAAAGTCCCTGCAGAGTCCAAACGGCCACCTGGACCTGTTTGTGCGGT
TCCTTCATGGCCTCAGTCTGGAGTCCAACCACAGACTTTTAGGAGCTCTGCTGAGTCCAA
TCGACCAATCAGAAATCACCAAAGTCATTACAAACCTTAAAGAGATGAGATCAGGGAAAG
TCTCTCCCGACAGAAGCATCAACATCTTCCATTGTCTGATGGAGCTGAAGGACCAGTCTG
TGCAGCAGCAGATCCAGGACTTCCTGAAGTCTGGAGGTCGATCTAAGGAGGAACTGTCTG
AGATCCAGTGCTCGGCTCTGGCCTACATGCTGCAGATGTCAGAGCAGGTCCTGGAGGAGC
TGGATCTAAACAAGTACAACTCGTCTCTTCAGGGTAAACAGAGACTGGTCCCAGCGGTGA
GGAACTGCAGGAAGGCTGTGT

>NEME_669:191897-195236
ACTGTGCTTTATATTTGTGATTGTAACAAATGTGATGTTAAAGACGTGCTCAGTGCTGTG
TGTTTGTGTCACAGAGAAACAGAGTCAGAGCAGGACGCCTGGCCTCAGTGTGGAGACACA
GGCAACAGTCCTGATCAGTGGGTTCAAGGCCCTGCACCAGGTGAGTCTGCTCAGTCTGAG
ACTCATGAACTACAGCAGGGAATAAGAGACCTGTTCATCAACATTAACAGGTGTCTGTCT
CCTCTGTGTCCAGGTGAAGGTCTCCAGAAGGTTCTGAAGGACCATAAGCAGAGCCTGAGC
AGCAGATGTGAGAGAGTGACAGAGGGAACTGAAGGAGCAGGAGATAGAACTCTTCTGAAC
AGCATCTTCACTGAGCTGTACATCACAGAGGGCCTCAGTGAAGAGGCCAGAGCCCAACCT
GAGGAGAGGAGTCTGGAGACACAGTCCAAGAAGAAGGAGGTCCAGGAGATCACCATCAGG
TGCCAGGACATCTTTAAAGCTCTGCCCCCTGAGCAGCAGCAGGGGGCGCTGCAGCAGGGC
TCCATCAGAGCCGTGCTGACTGTGGGCGTGGCTGGAGTGGGGAAGACCTTCTCAGTCCTG
AAGTTCTGTCTGGACTGGGCCCAGGGCTCAGAGAACCAGGAGCTGCAGCTGGTGGTGCCA
CTGTCCTTCAGAGAGATGAACCTGGTCAGAAGGGGGCGCTACAGTCTGATGGAGCTGATC
CAAGAGTTCCATCCAGCGCTGGATCCACAGGTCACTCTCATTTATAGAAAGCTTTACCTT
TATGAGGAGTTAGTCACATAATATATTTAAAAAGTCTAAAGACTTTTGAAATGACTCATC
GCTCTCAGGGCGTTTGTTAGTTCAGTCTGTGTTCACATTTACTGGCACCAAACGCTTCAA
ACATCGTCAAAGCAGCGGCTCAGACGAGCTTCCTAGAGCTAATCCTCTCACTCTGTGGCC
AAAAGGAAACAGGTGGATCAATGTGACGGGAAAGAAATGCACTTCATTAAACAGATGGAG
ATGAAGCTTTACAGACTGAGACACATCACAGTTAACCCTCACATGACCCTTTAAAAAAAG
TTACATTCAGCACCCTGAGGCCTCTACTTTTAACAGCCATTATACCTTCATATTATTTAA
ATGTTTTACACTTTAAAAACTCACTCATAGATCTTAGAAGTGTGATTTTTTTTATGAAAA
TCTGCCACAACAAACAAATAAACCTGTAAAAAATAATTTTATCACTAATCCGAGGCCAAA
AAAAACAAACAGAAACCAGTTTCAATTTGGAATGTTTTCATAAAAGTTATGCAAGTATTT
CTAAACAGCATGACAGTGAACTTTTGTGCCAATAAGGGTTAAAGATCCTGAACATTTTAC
AAATATTTGATATATTTGTGTCAAGCAGAAAGTTATACAAGTGAGTTTTTAAAGTAGGAA
AAAAATGAAAGGGTAATGATTTTATATATTACGTTTCGGGCTGTAGGGCGCTATGTGTGA
TTTATTTTGTCAAAATCTGACAGAATAATGTAAAAAAAAACTGAAATAGCCAAATGAACT
TCTCCAGAAATGATTATCCTGAGGCAAATTTGGGGAACATCCAGTAAACACAGGAAAAAT
CCATGAAATGAAAATGTCAAAGTACACAAAAAGTCCTAGGAAGCTGTGAGGGTTAAAGAT
TTCAGTAGAAAATGAGAGTCCTTTCTTCACTTGACAACGAGACATTACACCGTCAGCCTT
GACACCCGTCAAGACTGTGACTGACGCACAAACCAGTTAGAGATATGGTAAATACATTTG
AAATACTGCAGTCACTCACACTCTTGAAGGAAAGTGGTGTAAAGTCATGGATGTTAAATG
TTGTCTGTGTAAGTTCTCAGTCGTACAGGAGTTGTCCATCTTCAAAGAAGGTACTTGAGT
CATCTTCTGTACTTGGTAGTTGAGGTCTCCAGTGGAGACCTCAACTACCAAGTACAGAAG
ATGACTCAAGTACCTTCTTTGAAGATGTTAAATGTTGTTTCTCTGCCCCACAGACTCTGT
CCGACTGTAAACTCCTGTTCATCTTTGACGGCCTCGACGAGAGCAGACTGTCTCTGGACT
TCAGCTGTGAGCTCATCTCTGAGGTCACACAGAGCTCAGAGGTGGGCGTACTGTTGGTGA
ACCTCATCAGAGGCGATCTGCTTCCTCACGCCCTTATATGGATCACCTCCCGCCCAGCGG
CGGCCCATCAGATCCCAGCTTGGTGCGTGCACAGGTTCACGGAGGTCAGGGGCTTCATCA
CTGACCCACAGAAGGAGCATTACTTCAGGAAGAGGTTCTCAGATGAAGAGCAGCTTCAAA
CAGTCCTGTCCCACCTCAGAACCTCCCGCAGCCTCCACAACATGAGCCAGATCCCAGTCT
TCTGCTGGATCACCTCCACAGTCCTGGACCACGTGTTGAGAACCCATCAGAGCGGACCAC
TGCCCCAGATCCTCACAGACTTGTACGCACACTTCCTGTTGGTGCAGACGCACAGGAAGA
GGAAGTACAAACAGACACAAACAGAGGTCAGGTCTGAGACAGCGGGGCTGACAGAGGCCG
ACACAGAGCTGCTCCTGAAGCTGGGGAGACTGGCCTTTAAGCATCTGCAGACAGGAAACA
TCATGTTCTACCAACAAGACCTGGAGCAGGTGGGTCTGGACCTGAGCGAGGCCTCGGTCT
ACTCCGGACTCTGCACTGAGATCTTCAAACGAGAGAGTGTCTTCAACCAGTCAGTCTACT
GCTTCATCCACCTGAGCGTGCAGGAGTTTCTGGCAGCCGTTACCTGCACCACTGCTTAGA
GAACAACCAGGAGGTGGTCAGGGAGTTTCTTTATGGAAGGAAAGGAACCGTCTCAGGGTT
AAGTCCAAGTGAGTTCCTCAGAAAAGCTCTTGTAAAGTCTCTGCAGAGTCCAAACGGCCG
CCTGGACCTGTTTGTGCGGTTCCTTCATGGCCTCAGTCTGGAGTCCAACCACAGACTTTT
AGGAGCTCTGCTGAGTCCAATCGACCAATCAGAAATCAGCAAAGTCATTAAAAACCTTAA
AGAGATGAGATCAGAGAAAGTCTTTCCCGACAGAAGCATCAACATCTTCCACTGTCTGAT
GGAGCTGAAGGACCAGTCTGTGCAGCAGCAGATCCAGGACTTCCTGAAGTCTGGAGGTGG
ATCTATGGAGGAACTGTCTGAGATCCAGTGCTCGGCTCTGGCCTACATGCTGCAGATGTC
AGAGCAGGTCCTGGAGGAGCTGGATCTAAACAAGTACAACACGACATATCAGGGTAAACT
GAGACTGATCCCAGCGGTGAGGAACTGCAGGAAGGCCAAG

>NEME_670:93120-97093
ACTGTGCTTTATATTTGTGATTGTAACAAATGTGATGTTAAAGACGTGCTCAGTGCTGTG
TGTTTGTGTCACAGAGAAACAGAGTCAGAGCAGGACGCCTGGCCTCAGTGTGGAGACACA
GGCAACAGTCCTGATCAGTGGGTTCAAGGCCCTGCACCAGGTGAGTCTGCTCAGTCTGAG
ACTCATGAACTACAGCAGGGAATAAGAGACCTGTTCATCAACATTAACAGGTGTCTGCCT
CCTCTGTGTCCAGGTGAAGGTCTCCAGAAGGTTCTGAAGGACCATAAGCAGAGCCTGAGC
AGCAGATGTGAGAGTGTGACAGAGGGACCTGAAGAATCAGGAGATAGAACTCTTCTGAAC
AGCATCTTCACTGAGCTGTACATCACAGAGGGCCTCAGTGAAGAGGCCAGAGCCCAACCT
GAGGAGAGGAGTCTGGAGACACAGTCCAAGAAGAAGGAGGTCCAGGAGATCACCATCAGG
TGCCAGGACATTTTTAAAGCTCTGCCCCCTGAGCAGCAGCAGGGGCGCTGCAGCAGGGCT
CCATCAGAGCCGTGCTGACTGTGGGCGTGGCTGGAGTGGGGAAGACCTTCTCAGTCCTGA
AGTTCTGTCTGGACTGGGCCCAGGGCTCAGAGAACCAGGAGCTGCAGCTGGTGGTGCCAC
TGTCCTTCAGAGAGATGAACCTGGTCAGAAGGGGGCGCTACAGTCTGATGGAGCTGATCC
AAGTGTTCCATCCAGCGCTGGATCCACAGGTCACTCTCATTTATATAAAGCTTTACCTTT
ATGAGACTCACTCTCTTGTGGCCAAAAAGGAATCAGGTGATCAATGTGACGGGAAAGAAA
TGCACTTCATTAAACAGATGGAGATGAAGCTTTACAGCTCAGACTGAGGCAGAGACACAT
CACAGTTATAAAGATGAACATCCATCAGACCAATGTTCCAAACAGCGCCGTGTATTCAGT
AGAAAATACTCTAGTCCAGGGTTCACAAATAAAATTTCATCAAGATCCGAATTGGAAAAA
AAAAAAGGTCAAGCAAAGGTCCAGAACATACGCGGTTAATTCATGGTTATATGAGGATTT
TAAGCCTTTATTAAATCTATTACTGTGATTTGAAAATAATCCAATTAACTGAATCCTCCT
ATTGTTTTTATTAATTTTTGCTCTAAAAATAAGTTTTTGTTCCTAAAAAGCAGAATGCAT
ATAGTCAATAACACAATGTGCACATTATATCTGACAGTGATGTGTTTCTCCTCTTTGCTC
AGTTCAACACACTGAGCCTGGCTTAGTCCAGGCTTAGTCCAGGTTAGTCCAGGGTCAGGC
CTGCTCACTGCCGATCGAGCCGTATTTCAGTCATTCCGAAGCCGTTTCTAAAATATAAAA
AGTGTCATGGAGCTCTGAGGTAGGATTGTCTCTTTCTGTTCATCTGGGCTCTAGTTTACC
GCTCTGCAGTCAGAGAGGGAGAGAGCAACATGCTCGTCTGACAGGGGATTCACGGTCGGG
TCCGGACCGAGGACCATCATTTAGTGACCTCTGCTCTGGTCCTTTCTTCACTGGAAAATG
AAACATGACACTGAAAGTTGGCCGTCAGCCTTCACACCCGTCACCAGTCTGACGCCACAA
ACCAGTTACAGAAATGGTAAATACATTTGTGGCGAGAGGGTATAAACTTTGAAAATAAAA
GTTAGTTTTAAACAACAATGATGGGACAACGCCACCTGGAGAGGTGGCTCCAGGACCAAA
GTTTAGAACAAGGCCTCGCTAAGTGTGGACATAAAGCAAGACGTGATCCCAGTTTTACAA
AAGTACAAAGTTATCCTTTATTTTGTTATCACAGTAGTAAAACACTATAGGCCTATAGGA
GAAATAAATAGCAGACATTTATCAAGTTTAAAAGATTATTCCTGTTTAGGGAGAGTGGTA
ATAATTATTCTTATTCTTTCGATATCAGGACCCAAAACTAACGCACAGCACAGCAAATAA
TGCAGGGTAAATAAAGGAAGGCAAAACAAAACAAGCCATGCAAAACAAATAATAATGCAA
AGAACCAACAAGCCAGTAAATAATGCAGGCAGTAATAAAAATAGAATCAAAATAAAGAAA
CAAAAAGTAACAACAACCAACTCACCAATTGAGGAATTTCGGGCTACAGAGAAATAACCC
AGCATTAATAGTGCTATTGAATCATAGGCCAAGGCAGTATAGTCCGAGCGCACTGAAGCG
CACTAGTGCCTAACACTACCCCCGCCGCAGCTCGGAATCTGGAATGACGCACAAATTTGG
TTCGGCGTAAAGCCACAACCCGAACAGGAGCCACAAGCAACTCACCCCAAGCCAGAAATC
TCCAATTCTTGCTGCAAGTACAGCTGGAGCGTTCCGGAGAAAACGCGTGCTCCAAACAAG
GAAAGTCCCGGCTGGTTACCAAACGCAGCAACCGCCGCACCCAAACCAAGTTATGTGAGC
GCGCGCGGCCACTCACCTCGCTTATAGGCTCTGCTCGGTGCCCCTACTCGTCACCATCCG
GTAAAATACGCACATGTCACACATTGTAAACACTACAGTCCCTCACACTGGAGCTCCACC
ACTCACTGGTTTAAAGTTACGGTTGAAGGAAAGTGGTGTAAAGTCATGGATGTTAAATGT
TTCTCTGCCCCACAGACGCTCACAGCCCACACTCTGTCCGTCTGTAAACTCCTGTTCATC
TTTGACGGCCTCGACGAGAGCAGACTGTCTCTGGACTTCAGCTGTGAGCTCATCTCTGAG
GTCACACAGAGGACAGAGGTGGGCGTACTGTTGGTGAACCTCATCAGAGGCGCTCTGCTT
CCTCACGCCCTTATATGGATCACCTCCCGCCCAGCGGCGGCCCATCAGATCCAGCGCGGT
GTGTGCACAGAGTCACGGAGGTCAGGGGCTTCATCACTGACCCACAGAAGGAGCAGTACT
TCAGGAAGAGGTTCTCAGATGAAGAGCAGCTTCAAACAGTCCTGTCCCACCTCAGAACCT
CCCGCAGCCTCCACAACATGAGCCAGATCCCAGTCTTCTGCTGGATCACCTCCACAGTCC
TGGACCACGTGTTGAGAACCCATCAGAGCGGACCACTGCCCCAGACCCTCACAGACATGT
ACGCACACTTCCTGTTGGTGCAGACGCACAGGAAGAGGAAGTACAAACAGACACAAACAG
AGGTCAGGTCTGAGACAGCGGGGCTGACAGAGGCCGACACAGAGCTGCTCCTGAAGCTGG
GAGACTGGCCTTTGAGCATCTGCAGACAGGAAACATCATGTTCTACCAAGAAGACCTGGA
GCAGGTGGGTCTGGACCTGAGCGAGGCCTCGGTCTACTCCGGACTCTGCACTGAGATCTT
CAAACGAGAGAGTGTCTTCAACCAGTCAGTCTACTGCTTCATCCACCTGAGCGTGCAGGA
GTTTCTGGCAGCCGTTTACCTGCACCACTGCTTTAAGAACAACAAGGAGGTGGTCAGGAA
GTTCTTTATGGAAGGAAAGGAACAGTCTCAGGGTTGAGTCCAAATATGTTCCTCAGAAAT
CTGTTGTAAAGTCCCTGCAGAGTCCAAACGGCCACCTGGACCTGTTTGTGCGGTTCCTTC
ATGGCCTCAGTCTGGAGTCCAACCACAGACTTTTAGGAGCTCTGCTGAGTCCAATCAAAC
AATCAGAAATCACCAAAGTCATTAAAAACCTTAAAGAGATGAACACAGAGAAAGTCTCTC
CCGACAGAAGCATCAACATCTTCCACTGTCTGACGGAGCTGAAGGACCAGTCTGTGCAGC
AGCAGATCCAGGACTTCCTGAAGTCTGGAGGTGGATCTAAGGAGAAACTGTCTGAGATCC
AGTGCTCGGCTCTGGCCTACATGCTGCAGATGTCAGAGCAGGTCCTGGAGGAGCTGGTCC
TAAACAAGTACAACACGTCTGATCAGGGTAAACTGAGACTGATCCCAGCGGTGAGGAACT
GCAGGAAGGCTGTG

>NEME_671:94825-97353
CCTGAACACAGAGTCTCAGCAGCTAAAACTGTGCTTTATATTTGTGATTGTAACAAATGT
GATGTTAAAGACGTGCTCAGTGCTGTGTGTTTGTGTCACAGAGAAACAGAGTCAGAGCAG
GACGCCTGGCCTCAGTGTGGAGACACAGGCAACAGTCCTGATCAGTGGGTTCAAGGCCCT
GCACCAGGTGAGTCTGCTCAGTCTGAGACTCATGAACTACAGCAGGGAATAAGAGACCTG
TTCATCAACATTAACAGGTGTCTGCCTCCTCTGTGTCCAGGTGAAGGTCTCCAGAAGGTT
CTGAAGGACCATAAGCAGAGCCTGAGCAGCAGATGTGAGAGTGTGACAGAGGGAAGTGAA
GAATCAGGAGATAGAACTCTTCTGAACAGCATCTTCACTGAGCTGTACATCACAGAGGGC
CTCAGTGAAGAGGCCAGAGCCAACCTGAGGAGAGGAGTCTGGAGACACAGTCCAAGAAGA
AGGAGGTCCAGGAGATCACCATCAGGTGCCAGGACATCTTTAAAGCTCTGCCCCCTGAGC
AGCAGCAGGGGGCGCTGCAGCAGGGCTCCATCAGAGCCGTGCTGACTGTGGGCGTGGCTG
GAGTGGGGAAGACCTTCTCAGTCCTGAAGTTCTGTCTGGACTGGGCCCAGGGCTCAGAGA
ACCAGGAGCTGCAGCTGGTGGTGCCACTGTCCTTCAGAGAGATGAACCTGGTCAGAAGGG
GGCGCTACAGTCTGATGGAGCTGATCCAAGTGTTCCATCCAGCGCTGGATCCACAGGTCA
CTCTCATTTATATAAAGCTTTACTTTATGAGGACTCACTCTCTTGTGGCCAAAAAGGAAG
CAGGTGATCAATGTGACGGGAAAGAAATGCACTTCATTAAACAGATGGAGATGAAGCTTT
ACAGCTCAGACTGAGGCAGAGACACATCACGGTTATAAAGATGAACATCCATCAGACCAA
TGTTCCAAACAGCGCCGTGTATTCAGTAGAAAATGCTCTAGTCGTTTCTTTGCTTAAAAA
TGAAACATTACACTAAAAGTTGGCCGTCAGCGATTGATGCCACAAACCAGTTACAGAAAT
GGTAAATACATTGTAAACACTGCAGTCCCTCACACTGGAGCTCCACCACTCACTGGTTTA
AAGTTACGGTTGAAGGAAAGTGGTGTAAAGTCATGGATGTTAAATGTTGTGTTTCTCTGC
CCCACAGACGCTCACAGCCCACACTCTGTCCGTCTGTAAACTCCTGTTCATCTTTGACGG
CCTCGACGAGAGCAGACTGTCTCTGGACTTCAGCTGTGAGCTCATCTCTGAGGTCACACA
GAGGACAGAGGTGGGCGTACTGTTGGTGAACCTCATCAGAGGCGCTCTGCTTCCTCACGC
CCTTATATGGATCACCTCCCGCCCAGCGGCGGCCCATCAGATCCCAGCGCGGTGCGTGCA
CAGAGTCACGGAGGTCAGGGGCTTCATCACTGACCCACAGAAGGAGCAGTACTTCAGGAA
GAGGTTCTCAGATGAAGAGCAGCTTCAAACAGTCCTGTCCCACCTCAGAACCTCCCGCAG
CCTCCACAACATGAGCCAGATCCCAGTCTTCTGCTGGATCACCTCCACAGTCCTGGACCA
CGTGTTGAGAACCCATCAGAGCGGACCACTGCCCCAGACCTCACAGACATGTACGCACAC
TTCCTGTTGGTGCAGACGCACAGGAAGAGGAAGTACAAACAGACACAAACAGAGGTCAGG
TCTGAGACAGCGGGGCTGACAGAGGCCGACACAGAGCTGCTCCTGAAGCTGGGGAGACTG
GCCTTTGAGCATCTGCAGACAGGAAACATAATGTTCTACCAACAAGACCTGGAGCAGGTG
GGTCTGGACCTGAGCGAGGCCTCGGTCTACTCCGGACTCTGCACTGAGATCTTCAAACGA
GAGAGTGTCTTCAACCAGTCAGTCTACTGCTTCATCCACCTGAGCGTGCAGGAGTTTCTG
GCAGCCGTTTACCTGCACCACTGCTTAGAGAACAACCAGGAGGTGGTCAGGGAGTTTCTT
TATGGAAGTGAAGGAACAGTCTCAGGGTTGAGTCCAAATGAGTTCCTCATAAAAGCTCTT
GTAAAGTCCCTGCAGAGTCCAAATGGCCGCCTGGACCTGTTTGTGCGGTTCCTTCATGGC
CTCAGTCTGGAGTCCAACCACAGACTTTTAGGAGCTCTGCTGAGTCCAATCCACCAATCA
GAAATCAGAGATTTCATTAAAAACCTTAAAGAGATGAGCTCAGAGAAAGTCTCTCCCGAC
AGAAGCATCAACATCTTCCACTGTCTGATGGAGCTGAAGGATCAGTCTGTGCAGCAGCAG
ATCCAGGACTTCCTGAAGTCTGGAGGTCGATCTAAGGAGGAACTGTCTGAGATCCAGTGC
TCGGCTCTGGCCTACATGCTGCAGATGTCAGAGCAGGTCCTGGAGGAGCTGGATCTAAAG
AAGTACAACACGTCTCGTCAGGGTAAACA

>NEME_680:628885-630862_neg
GGTTTGTTTGTGTTCACAGCCATGATTGCTGAGGGTAAGAAAGAACTCCAATCCAAACTA
AAATCCAAGTTGGAGTTCCTGGTGGAGAGTTTCTCCCAGTCGGAACAGAAGATGGCCTTT
AACGAGGGCTTCACTGAGCTTTTCATCATACTGGCAAACACTGGACAGGTCAATGAGGAG
CACGAGGTCAGACACTGCCAGAACATTTTCACTGGCTCCACAGAGACAGGAAAGCCAATC
CGAGTAGTGCTGACTGTGGGCATGGCCGGCGTCGGGAAATCAGTGCTGACTCAGAAGTTC
AGTCTGGACTGGGCTGAAGGCAACGCCCACCATGACGTCCAGCTGCTGTTCCCCTTCACT
CTCAGAGAGCTCAATGTTCTGAAGGACAGGAGCTTCAGCCTGGTGGAGCTGCTGCACCAC
TTCTTCAGTCAAACTAAAGGTCTCTTCAGCTTTCAGCAGCTCCAGCTGCTCTTCATCTTT
GACGGTCTGGACGAGTGCAGTCCTCCTCTGGACTTCAGCCGGACCCGGGTCCTGACGGAG
CCCACAGAGAGCGCCTCAGTGGAAGAGCTGCTGGTGAACCTCATCAGGGGGAACCTGCTT
CCCTCTGCTCGCCTCTGGATAACCACACGCCACAAGGCGGCCAATCAGATCCCTGCTAAG
TGCGTATCCATGGTGACAGAGGTACAAGGGTTCACTGATGAACAGAAGGAGCAGTACTTC
AGGAAGAGGTTCCCAGACGAGGAGCAGGCCACAGCCGTCATCTCCCACATCAAGAGCAGA
CACAGTCTGTACAGCATGTCCAACATACCGATCTTTGCCAATGTCCTGCATCATCTGATG
AAGACCAGACAGATAGGAGAGCTGCCAACAACCCTCACCCAGATGTACATCTACTTCCTG
GTGGTCCAGGCCAAAGTCATGAAAATCAAGTATCATGAGGGAACAGGAGCAGACCTTCAC
TGGACTCCAGAGACCAAGAAGATGGTGCGGTCTCTGGGAAAACTGGCCTTTGAGCAGCTG
CAGAAAGGAAACCTGACCTTCTACGAGAGTGACCTGAGCGAGTGTGGGCTGGACGCTGCA
GAGATCGCTCGTTACTCCGGAGTCTTCACACAGTTCTTTAGAGAGGAGCCAGGCCAAGGC
AGGGACAAGGTCTACTACTTCATCCATCTGACCATGCAGGAGTTTCTGGCTGCGCTTCAC
GTCCATCAGACCTTCTTTGACTCTGGGAAGAACCTGCTGTCCTCACCACACCCCTCTGAG
AGCCCTAACCCCGAGGAGAACCTGCTGTCCTCACCACACCCCTCTGAGAGCCCTGACCCC
GAGGAGAACCTGCTGTCCTCACCACACCCCTCTGAGAGCCCTACCCGAGGAGAACCTGCT
GTCCTCATCACACCCCTCTGAGAGCCCTGACCCCGAGGAGAACCTGCTGTCCTCACCACA
CCCCTCTGAGAGCCCTAACCCCGACGAGAACCTGCTGTCCTCACCACACCCCTCTGAGAG
CCCTGACCCCGAGGAGAACCTGCTGTCCTCATCACACCCCTCTGAGAGCCCTGAGGCCTT
CTACTGCTCCGCTGTGGACCAGGCTTTACAGAGTCGTTTTGGACTCCTGGACATGTTCCT
TCGCTTCCTCCTGGGACTGTCTCTGCCGTCCAATCAGAGGCTGCTGTCTGGTCTGCTGAC
TGAGACGGGAAATGACTTGACCAAGAAGAAAACAGAACATTACATCTTTTTGCTTTGTAT
TTTGGATCTGTCTGCAGAGAAGGGCCTGAGCATGCTCCACTGTATGAATGAGCTGAGTAA
CGGTGAGCTGATGGAGAAAACAGAGTGTCTCTTACCACCACGATGTCTCTCTGAGTCACA
GGCAGGTTATCACTGGTGGTCTGTTGTGCAGTCCCTCATCCTGTCTTCATGCTCAGACCT
ACAAGAGTTTGTGCTCCAGAATACCAGGACTCAGAGACAGATCTTCTGGGTCTGCTGC

>NEME_694:40200-42990_neg
AGCAGGAAACTCCGCCCCCTGCACCAGATCTACACAGAGCTCTACATCACAGAGGGAGGG
GCCTCAGAGGTCAACCAGGAACATGAGGTCAGACACATCGAGATGACGTCCAGGAAACCA
GCCGCTACAGAGACCAGCATCACATGTGAAGACCTGTTTAAAGGCCCCGCCCACAGACGG
CAGCCAATCAGAATAGAGCAGACAGAGGAGGGACCAATCAGGACGGTGCTGACGAAGGGC
GTTGCCGGCGTGGGGAAAACAGTGCTGACTCAGAAGTTGAGTCTGGACTGGGCTGAAGGC
AGAGCCCACCAGGACGTCCAGCTGCTGTTCCCCTTCACTTTCAGAGAGCTCAATGTGCTC
AGAGACACAGAGTACAGCCTGGTGGAGCTGCTGCACCACTTCTTCAGTCAAACCAAAGGT
CTCTGCAGCTTTCAGCAGCTCCAGGTGCTCTTCATCTTTGACGGTCTGGACGAGTGCAGA
CTTCCTCTGGACTTCAGCCGGACCCGGGTCCTGACGGAGCCCACAGAGAGCGCCTCAGTG
GAGGAGCTGCTGGTGAACCTCATCAGGGGGAGCCTGCTTCCCTCCGCTCACCTACAGTAT
ATATAAATATCCATCCATCCATTTTCTTCCGCTTTATCCGGGCCGGGTCGCGGAGGCAGC
AGTCTCAGCAGAGATGTCCCACCAGCGTGTCCTGGGCCTTCCACGAGGCCTCCTCCCACA
TATATACACAGTGTATATATATATATATATACACAGTGTGTGTGTATATATATATATATA
TATATATATATATATATATATATATATACATGGATGTATGATGCGGGGCGTATTGTTTTA
AATGTTATCTGTAAAGCACTTGGTGATATCTTTCGGTATGACAAGCGCTTTATAAACAAA
GATTGATTATTGATTTTGAATTATTGATCGATTGATTGAATCAATGCATTAACACACTAA
TTAACATAAATAATAAAGGGGAAAAGACTTTCAGCCAAATACCGAGTCATTTGCGTGTGG
CATGCCACTATAACGTGCGCACAGACATGCCACGACCGTACAGGAGACGCAACGGCCCGA
CACAAGGAGCCACGGCCAGGAAGGTAAAAACAGTTAGCGGTGTTAGCTCTGTACAAGTAT
ACTGAATTTAAAACGTCTAAAACCGCAACTCACCGAGCATACGCAAGTAACTGTAGCGAA
TCACCGGGGCTTGACGCTGGAGAACGATGACAACGCGTTTACTTCTTCAATAACCACAAC
ATGCTACGGCTGAGCTCACGGCGGCCATCACTCTGCTCTTGCCGGCGTGTGACGTCAGAG
GGGAGAGGTCAGGAGGGCCGAGCAAGAGAGAGGGAGGACCTTTTATAGGGTACGGGAGGT
GGGCGCGACACCCGTATCACTACATTTGCCTGCTCAGAGACACTCCCACCAGCCAACAGC
CAAGCCTGAAAACACACACATCAGATGGACAAGAGGTGATACCTCGGCGCCGAACATATT
TGTGGTATCTCTGCATACGTGCTATCCCTAAACCCAATGCCTCGCTCACATTATCTGTGA
GATGACCTGAGGACACCAAGGCATCGTAAAACTTGGTCCCGTACTTTGGGAATGGCTGCT
GTAGTGCAACGCACTGTCCACCAGAAGCATCAGGATTTTCTAATGGTGCATACAGACCAA
ACGCTGACACGCCACCAACTTCCATGTTAACCCTATGTAGACGTGCTTCGACGCGCTTCG
AAATGTAAGCAAAGCCGTCCGCGCGTATGAAGCGTTGCAAATGCGAGCAGATGAGGATAA
ACGTGCGTCAAAGCCAAGGAGAACAGCGCGGTACACGAGCAGGGTTGCCCCGCCCACTGC
TTCATGCACTCAAGTAATCACAATCTCCACGTGCGTTCATTTACGCCTTGTTAACCAATC
AGGACTGGGCTCAAATAGTGAGCACAAGCGTCACCTGTTACCTGCAGCAGCAATATATGC
CTTGCATAGGGGAGCCGAAAGGACGGGGCGCCAATTAGTGATGTGTCGGTCGCGAACGAT
CCGGCTTTTTTGAACGAGTCTTTACAGTGAACGATATGAACGGGTTCGCGGAGGTGAAGT
GTTTTTTTTTATTCCTCTTTGGGGGAGGGGCGTCACTTTAGTTGTGCTGCTTATTTTGCG
AAACAAAAGTCTCTGCTGGAGTGGGGCAGAGAGGGGAGTGTAGGATTGGCAGAGGGACAG
TTTGTGAACGCACGACCGCGGGATGTGAGCGCGGCCTGCGGGGAAACAGTTTCAGAGCGT
GCTTTGGGGAAACGGCGCACCCGAACGCTCCCAGCGCCAGCACTGTCCTGGGCCATAGGA
GAGAAAAGGCGCGCGGGGTCCGTGAGTGACGAGGCGGCTACAGGAGCCCCGTCACTCACA
TCTTCCACCTGTTCACTCAGCTCCACTCCGCTCTGCAGCAACATCACCGCACAGAGAGGG
GCAGAGAACAAGTTACGCCAATGAGAGCAACAGAAGCTTAATCGAGCCGTGTGATTGTTT
TTTGTGATAACAAACTCCATAGAGGGAAATATCAATGTTATATTGTGTGAAATAGTGACA
TTTTCGTTAAAATAAAGTCAATTCAGAGGGTATTTACTTTCTTAAAAAAAAGCATCAAAG
AGCCATAAGAGCCATCACTAGCGCCAATATGATAGAGAGATTTTTTATTTATTTTTTTAA
ATATAGTCGGCGCGCAAGGGACAGCGCCCCATACCATCTAGACCATTTCCTCATAGCACT
TGACGGCCCCAGACCAGTTTGGACTTTCTGT

>NEME_705:28904-30689_neg
TCTTCTCTGAGACTCAGGCTCTGTCTGTGTCTTCATTCAGGGAGAGGTTCTGGAGTTCTT
CAGCGTAAACTGAAGCGTGAGCTGCAGCAGAATGTCGGTGTGTTTGAGGGCGTGGCTAAA
GCGGAAGCCCCTTGCAGCAGATCTACACAGAGCTGTACATCACAGAGGGAGGGGCCTCAG
AGGTCAACCAGGAACATGAGGTCAGACACATGGAAATAGCCTCCAGGAAACCAGGCGGAG
CAGAGACAGCCATCACATGTGAAGACATGTTTAAAGGCCCCGCGGACACAGAGGCGCCCG
TCAGAACAGTGCTGACAAAGGGAGTGGCTGGCATCGGGAAAACACTGCTCACTCAGAAGT
TCAGTCTGGACTGGGCTGAAGGCAAAGCCCACCAGGACGTCCAGCTGCTGTTCCCCTTCA
CTTTCAGAGCACTCAATGTGCTGAAGGACAGGAGCTTCAGCCTGGTGCAGCTGCTCCATC
ACTTCTTTAGAGGAACAGAAGAAGTGAGCAGCTTTGAAGAGCTGCAGCTGCTCTTCATCT
TTGACGGTCTGGACGAGTGCAGACTTCCTCTGGACTTCACCAAACCAAGGTCCTGACGGA
GCCCACAGAGAGCGCCTCAGTGGAGGAGCTGCTGGTGAACCTCATCAGGGGGAACCTGCT
TCCCTCCGCTCGCCTCTGGATAACCACACGCCCCGCGGCGGCCAATCAGATCCCTGCTGA
GTGCGTCTCCATGGTGACAGAGGTGCGAGGGTTCAGCGAACCACAGAAGGAGCAGTACTT
CAGGAACAGGTTCAGAGACGAGGCCCACATAATCATCTCCCACATCAAGACGTCCCGAAG
CCTCCACATCATGTGCTTCATGCCAGTCTTCTGCTGGATCCTCTCCACAGTCCTGGAGCA
TGTGCTGAAAACCAGAGAGAGAGCAGAGCTGCCCAAGACCCTGACTCAGATGTACATCCA
CTTCCTGGTGGTTCAGGCCCAAGTCAAGAACATCAAGTATGAAGGAGGATCTGAGACAGA
CCCACACTGGAGTCCAGACACCAGGGAGATGGTGCAGTCTTTGGGAAAACTGGCCTTTGA
GCAGCTGCAGAAAGGAAACCTGATCTTCTACGAGAGTGACCTGAGAGAGTGTGGGCTGGA
CCCTATAGCCGCCTCAGTGTACTCCGGAGTCTTCACACAGGTCTTTAGAGAGGAGCAAGG
CCTGTACCAGGACAAGGTCTACTGCTTCATCCATCTGAGTGTGCAGGAGTTTCTGGCTGC
TCTTCACGCCCATCAGACCTTCATCGATACTGGAGTCAACCTGTTGGCAGAAGAAATGAG
CAGTCCATTAGAGTTCTACCAGACGGCTGTGGACCAGGCCTTACAGAGTCCAAACGGACA
CCTGGACTTGTTCCTGCGCTTCCTCCTGGGTCTTTCACTGCCGACCAATCAGAGCCTTCT
CCAAGGTCTGCTGACACAGACAGAAAGTAGCTCCCAGACCAATCACGAAACAGCTGAGTA
CATCAAGCAGAAGCTGAGTGAGGAAATGTCTGCAGAGAGAAGCATCAACCTGCTCCACTG
TCTGAATGAACTGAATGATGGTTCTCTGGTGGAGCAGGTCCAACAGTACCTGAGATCAGG
ACGTCTGTCTAAATGTGGACTGTCTCCTGCTCAGTGGTCAGCTCTGGCCTTCATCTTTCT
GTCATCAGAAGAAGATCTGGAGCAGTTTGAGCTGAAGAAATACTGTGCTTCAGAGGAGGC
TCTGCTGAAGCTGCTGCCAGTGGTCAAAGCCTCCAACAAAGCTCTG

>NEME_706:128394-130146
TCTTCTCTGAGACTCAGGCTCTGTCTGTGTCTTCATTCAGGGAGAGGTTCTGGAGTTCTT
CAGCGTAAACTGAAGCGTGAGCTTGGCTAAAGCAGGAAGCCCCTTGCAGCAGATCTACAC
AGAGCTCTACATCACAGAGGGAGGGGCCTCAGAGGTCAACCAGGAACATGAGGTCAGACA
CATGGAAACAGCCTCCAGGAAACCAGGCGGAGCAGAAACAGCCATCACATGTGAAGACAT
GTTTAAAGGCCCCGCGGACACAGAGGCTCCCGTCAGAACAGTGCTGACAAAGGGAGTGGC
TGGCATCGGGAAAACACTGCTCACTCAGAAGTTCAGTCTGGACTGGGCTGAAGGCAAAGC
CCACCAGGACGTGCAGCTGCTGTTCCCCTTCACTTTCAGAGCACTCAATGTGCTGAAGGA
CAGGAGCTTCAGCCTGGTGCAGCTGCTCCATCACTTCTTTAGAGGAACAGTGAGCAGCTT
TGAAGAGCTCCAGGTGCTCTTCATCTTTGACGGTCTGGACGAGTGCAGACTTCCTCTGGA
CTTCAGCCGGACCCGGGTCCTGATGGAGCCCACAGAGAGCGCCTCAGTGGAGGAGCTGCT
GGTGAACCTCATCAGGGGGAGCCTGCTTCCCTCCGCTCGCCTCTGGATAACCACACGCCC
CGCGGCGGCCAATCAGATCCCTGCTGAGTGCGTCTCCATGGTGACAGAGATTTGGGGGTT
CACCGACCCACAGAAGGAGCAGTACTTCAGGAAGAGGTTCAGAGACGAGGCCACAGCCGT
CATCTCCCACATCAAGACGTCCCGAAGCCTCCACATCATGTGCTTCATGCCAGTCTTCTG
CTGGATCCTCTCCACAGTCCTGGAGCATGAGCTGAAAACCAGAGAGAGAGCAGAGCTGCC
CAAGACCCTGACTCAGATGTACATCCACTTCCTGGTGGTTCAGGCCAAAGTCAAGAACAT
CAAGTATGAAGGAGGATCTGAGACAGACCCACACTGGAGTCCAGAGACCAGGGAGATGGT
GCGGTCTCTGGGAAAACTGGCCTTTGAGCAGCTGCAGAAAGGAAACCTGATCTTCTACGA
GAGTGACCTGGAAGAGTGTGGGCTGGACCCTATAGCTGCCTCAGTGTACTCCGGAGTCTT
CACACAGGTCTTTAGAGAGGAGCAAGGCCTGTACCAGGACAAGGTCTACTGCTTCATCCA
TCTGAGTGTTCAGGAGTTTCTGGCTGCTCTTCACGTCCATCAGACCTTCATCGATACTGG
AGTCAACCTGTTGGCAGAAGAAATGAGCAGTCCATTAGAGTTCTACCAGACGGCTGTGGA
CCAGGCCTTACAGAGTCCAAACGGACACCTGGACTTGTTCCTGCGCTTCCTCCTGGGTCT
TTCACTGCCGACCAATCAGAGCCTTCTCCAAGGTCTGCTGACACAGACAGAAAGTAGCTC
CCAGACCAATCACGAAACAGCTGAGTACATCAAGCAGAAGCTGAGTGAGGAAGTGTCTGC
AGAGAGAAGCATCAACCTGCTCCACTGTCTGAATGAACTGAATGATGGTTCTCTGGTGGA
GCAGGTCCAACAGTACCTGAGCTCAGGACGTCTGTCTAAACGTAAACTGTCTCCTGCTCA
GTGGTCAGCTCTGGCCTTCATCTTACTGTCATCAGAAGAAGATCTGGAGCAGTTTGAGCT
GAAGAAATACTGTGCTTCAGAGGAGGCTCTGCTGAAGCTGCTGCCAGTGGTCAAAGCCTC
CAACAAAGCTCTG

>NEME_712:144585-146441
GGGTGTGGCAAAAGCAGGAGACTCCGCCCCCTGCAGCAGATTTACACAGAGCTCTACATC
ATTGAGGGCGGAGCCTCAGAGGTCAACCAGGAACATGAGGTGAGACGTATCGAGAGAGCT
TCCAGGAAACCAGCAGAGCGCGCTATAACCTGCGAGGACCTTTTTAAACAGCAGCCAGAG
TCTGAACAGCCAATCAGAACAGTGCTGACAAAGGGCTTGGCCGGCGTGGGGAAAACAGTG
CTGACTCAGAAGTTGAGTCTGGACTGGGCTGAAGGCAGAGCCCACCAGGACGCCCAGCTC
CTGTTCCCCTTCACTTTCAGAGAGCTCAATGTTCTTAGAGACACAGAGTTCAGCCTGGTG
GGGCTGGTTCATCACTTTTTCAGTCAAACCAAAAGTCTCCACAACTTTGAAGACCTGCAG
CTGGTCTTCATCTTTGATGGTCTGGACGAGTGCAGACTTCCTCTGGACTTCAGTCGGACC
CGGGTCCTGACGGAGCCCACAGAGAGCGCCTCAGTGGAGGAGCTGCTGGTGAACCTCATT
AGAGGGAGCCTGCTTCCCTCCGTTCGCCTCTGGATAACCACACGCCCCGCGGCGGCCAAT
CAGATCCCTGCTGAGTGCGTCTCCGTGGTGACAGAGGTGCGAGGGTTCACCGACCCACAG
AAGGAGCAGTACTTCAGGAAGAGGTTCAGAGACGAGGCCACAGCCGTCATCTCCCACATC
AAGAGCATCCGCAGCCTGTTTATAATGAGCAACATCCCCATCTTCTGCTGGATCATCTCC
ACTGTTTTACAGAAGATTCTGGAGCAAACAGAGGAATCTGAGCTGCCCAAGACCCTCACG
CAGATGTACGTCCACTTCCTGGTGGTCCAGGCCAAAGTAAAAAACATCAAGTATCATGAG
GGATCTGGGACAGACCTTCACTGGACTCCAGAGACCATGGAGATGGTGCAGTCTCTGGGA
AAACTGGCCTTTGAGCAGCTGCAGAAAGGAAACCTGATCTTCTACGAGAGTGACCTGAGC
GAGTGTGGGCTGGACGCTGCAGAGATCGCTCGTTACTCCGGAGTCTTCACACAGGTCTTT
AGAGAGGAGCCAGGCCTGTACCAGGACAAGGTCTACTGCTTCATCCATCTGAGTGTGCAG
GAGTTTCTGGCTGCGCTTCATGTTCATCAGACCTTCTACAGCTCGGGGGAGAACCTGCTG
TCACCACCATGCTGCTCTGATCCCGAGGAGAACCTGCTGTCACAACCATGCTGCTTTGAC
TCCGAGGAGAACCTGCTGTCACCACCATGCTGCTCTGACTCCGAGGAGAACCTGCTGTCA
CCACCATGCTGCTCTGATCCCGAGGAGAACCTGCAGACCCTTCCACACTCCTCTGATAGC
CCTGACCCAACCCCAGAGGAGATCTTTTACCACTCTGCAGTGGACCAGGCCTTACAGAGT
CCAAACGGACACCTGGACCTGTTCCTGCGCTTCCTCCTGGGGCTGTCTCTGCCGACCAAT
CAGAGCCTGCTCCAGGGTCTGCTGACTCAGACAGGAAGTGATCGGACCAATCAGGAGACA
GTAAAGTACATCAAACGGAAGCTGAATGAAGAGGGCGTGTCTGCAGAGAGGAGTCTGAAC
CTGCTGCACTGTCTGAACGAGCTGAACGACCGCAGTCTGGTTCAGGAGATACAGAAGGTC
ATGAAAGGAGGACATTTCTCCAACAGAGACATGTCTCCTGCTGGGTGGTCTGCCCTGTCC
TTCCTCCTGCTGTCCTCGGACTCAGATCTGGATCACTTTGACCTCAGGACATACTGTTCC
ACAGAGGCGGCTCTCCTGGGTCTGCTGCCAGTCGTCAAAGCCTCCACCAAAGCCACG

>NEME_712:165856-167924
ATAGGAGGTGTGAACCTTTGGGTGGCCCAGACTGACCAGGTTCTTTCCCTTTGTCTCGTT
TCAGAGGGTTCTGTGGGAGTCTGCAGAGACGAACTGAAGTCCCATCTGAAGCAAAGGTAC
AGCCAAGTGTTTGAGGGTGTGGCAAAAGCAGGAGACTCCGCCCCCCTGCAGCAGATTTAC
ACAGAGCTCTACATCATCGAGGGCGGAGCCTCAGAGGTCAACCAGGAACATGAGGTGAGA
CGTATCGAGAGAGCTTCCAGGAAACCAGCAGAGCGCGCTATAACCTGCGAGGACCTTTTT
AAACAGCAGCCAGAGTCTGAACAGCCAATCAGAACAGTGCTGACAAAGGGCTTGGCCGGC
GTGGGGAAAACAGTGCTGACTCAGAAGTTGAGTCTGGACTGGGCTGAAGGCAGAGCCCAC
CAGGACGCCCAGCTCCTGTTCCCCTTCACTTTCAGAGAGCTCAATGTTCTTAGAGACACA
GAGTTCAGCCTGGTGGGGCTGGTTCATCACTTTTTCAGTCAAACCAAAAGTCTCCACAAC
TTTGAAGACCTGCAGCTGCTCTTCATCTTTGATGGTCTGGACGAGTGCAGACTTCCTCTG
GACTTCAGCCGGACCCGGGTCCTGACGGAGCCCACAGAGAGCGCCTCAGTGGAGGAGCTG
CTGGTGAACCTCATTAGAGGGAGCCTGCTTCCCTCCGTTCGCCTCTGGATAACCACACGC
CCCGCGGCGGCCAATCAGATCCCTGCTGAGTGCGTCTCCGTGGTGACAGAGGTGCGAGGT
TCACCGACCCACAGAAGGAGCAGTACTTCAGGAAGAGGTTCAGAGACGAGGCCACAGCCG
TCATCTCCCACATCAAGAGCATCCGCAGCCTGTTTATAATGAGCAACATCCCCATCTTCT
GCTGGATCATCTCCACTGTTTTACAGAAGATTCTGGAGCAAACAGAGGAATCTGAGCTGC
CCAAGACCCTCACGCAGATGTACGTCCACTTCCTGGTGGTCCAGGCCAAAGTAAAAAACA
TCAAGTATCATGAGGGATCTGGGACAGACCTTCACTGGACTCCAGAGACCATGGAGATGG
TGCGGTCTCTGGGAAAACTGGCCTTTGAGCAGCTGCAGAAAGGAAACCTGATCTTCTACG
AGAGTGACCTGAGCGAGTGTGGGCTGGACGCTGCAGAGATCGCTCGTTACTCCGGAGTCT
TCACACAGGTCTTTAGAGAGGAGCCAGGCCTGTACCAGGACAAGGTCTACTGCTTCATCC
ATCTGAGTGTGCAGGAGTTTCTGGCTGCGCTTCATGTTCATGAGACCTTCTACAGCTCGG
GGGAGAACCTGCTGTCACCACCATGCTGCTCTGACTCTGAGGAGAACCTGCTGTCACCAC
CATGCTGCTCTGATCCCGAGGAGAACCTGCTGTCACCACCATGCTGCTTTGACTCCGAGG
AGAACCTGCTGTCACCATCATGCTGCTCTGACTCCGAGGAGAACCTGCTGTCACCACCAT
GCTGCTCTGATCCCGAGGAGAAACTGCTGTCACCACCATGCTGCTCTGATCCCGAGGAGA
ACCTACAGACCCTTCCACACTCCTCTGATAGCCCTGACCCAACCCCAGAGGAGCTCTTTT
ACCGCTCTGCAGTGGACCAGGCCTTACAGAGTCCAAACGGACACCTGGACTTGTTCCTGC
GCTTCCTCCTGGGGCTGTCTCTGCCGACCAATCAGAGCCTGCTCCAGGGTCTGCTGACTC
AGACAGGAAGTGATCGGACCAATCAGGAGACAGTAAAGTACATCAAACGGAAGCTGAATG
AAGAGGGCGTGTCTGCAGAGAGGAGTCTGAACCTGCTGCACTGTCTGAACGAGCTGAACG
ACCGCAGTCTGGTTCAGGAGATACAGAAGGTCATGAAAGGAGGACATTTCTCCAACAGAG
ACATGTCTCCTGCTGGGTGGTCTGCCCTGTCCTTCCTCCTGCTGTCCTCGGACTCAGATC
TGGATCACTTTGACCTCAGGACATACTGTCCCACAGAGGCGGCTCTCCTGGGTCTGCTGC
CAGTCGTCAAAGCCTCCACCAAAGCCACG

>NEME_719:48526-51192_neg
ACTGTGCTTTATATTTGTGATTGTAACAAATGTGATGTTAAAGACGTGCTCAGTGCTGTG
TGTTTGTGTCACAGAGAAACAGAGTCAGAGCAGGACGCCTGGCCTCAGTGTGGAGACACA
GGCAACAGTCCTGATCAGTGGGTTCAAGGCCCTGCACCAGGTGAGTCTGCTCAGTCTGAG
ACTCATGAACTACAGCAGGGAATAAGAGACCTGTTCATCAACATTAACAGGTGTCTGCCT
CCTCTGTGTCCAGGTGAAGGTCTCCAGAAGGTTCTGAAGGACCATAAGCAGAGCCTGAGC
AGCACATGTGAGAGTGTGACAGAGGGAAGTGAAGAATCAGGAGATAGAACTCTTCTGAAC
AGCATCTTCACTGAGCTGTACATCACAGAGGGCCTCAGTGAAGAGGCCAGAGCCCAACCT
GAGGAGAGGAGTCTGGAGACACAGTCCAAGAAGAAGGAGGTCCAGGAGATCACCATCAGG
TGCCAGGACATCTTTAAAGCTCTGCCCCCTGAGCAGCAGCAGGGGGCGCTGCAGCAGGGC
TCCATCAGAGTCGTGCTGACTGTGGGCGTGGCTGGAGTGGGGAAGACCTTCTCAGTCCTG
AAGTTCTGTCTGGACTGGGCCCAGGGCTCAGAGAACCAGGAGCTGCAGCTGGTGGTGCCA
CTGTCCTTCAGAGAGATGAACCTGGTCAGAAGGGGGCGCTACAGTCTGATGGAGCTGATC
CAAGTGTTCCATCCAGCGCTGGATCCACAGGTCACTCTCATTTATATAAAGCTTTACCTT
TCACATCATATATTTAAAAAGTCTAAAACACTTTTGAAATGACTCATCGCTCTCAGGGCG
TTTGTTAGTTCAGTCTGTGTTCACATTCACTGGCACCAAACGGTTCAAACATCGTCAAAG
CAGCGGCTCAGACGAGCTTCCTAGAGCTAATCCTCTCACTCTCTTGTGGCCAAAAAGGAA
GCAGGTGATCAATGTGACGGGAAAGAAATGCACTTCATTAAACAGATGGAGATGAAGCTT
TACAGCACAGACTGAGGCAGAGACACATCGCGGTTATAAAGATGAACATCCATCAGACCA
ATGTTCCAAACAGTGCCGTGTATTCAGTAGAAAATGCTCTAGTCCTTTCTTCACTTAAAA
TGAAACATGACACTGAAAGTTGGCCGTCAGCCTTCACACCCGTCACGAGACTGACGCCAC
AAACCAGTTACAGAAATGGTAAATCCATTGTAAACACTACAGTCCCTCACACTGGAGCTC
CACCACTCACTGGTTTAAAGTTACGGTTGAAGGAAAGTGGTGTAAAGTCATGGATGTTAA
ATGTTGTGTTTCTCTGCCCCACAGACGCTCACAGCCCACACTCTGTCCGTCTGTAAACTC
CTGTTCATCTTTGACGGCCTCGACGAGAGCAGACTGTCTCTGGACTTCAGCTGTGAGCTC
ATCTCTGAGGTCACACAGAGGACAGAGGTGGGCGTACTGTTGGTGAACCTCATCAGAGGC
GCTCTGCTTCCTCATGCCCTTATATGGATCACCTCCCGCCCAGCGGCGGCCCATCAGATC
CCAGTGCGGTGCGTGCACAGAGTCACGGAGGTCAGGGGCTTCATCACTAACCCACAGAAG
GAGCAGTACTTCAGGAAGAGGTTCTCAGATGAAGAGCAGCTTCAAACAGTCCTGTCCCAC
CTCAGAACCTCCCGCAGCCTCCACAACATGAGCCAGATCCCAGTCTTCTGCTGGATCACC
TCCACAGTCCTGGACCACGTGTTGAGAACCCATCAGAGCGGACCACTGCCCCAGACCCTC
ACAGACATGTACGCACACTTCCTGTTGGTGCAGACGCACAGGAAGAGGAAGTACAAACAG
ACACAAACAGAGGTCAGGTCTGAGACAGCGGGGCTGACAGAGGCCGACACAGAGCTGCTC
CTGAAGCTGGGGAGACTGGCCTTTGAGCATCTGCAGACAGGAAACATCATGTTCTACCAA
GAAGACCTGGAGCAGGTGGGTCTGGACCTGAGTGAGGCCTCGGTCTACTCCGGACTCTGC
ACTGAGATCTTCAAACGAGAGAGTGTCTTCAACCAGTCAGTCTACTGCTTCATCCACCTG
AGCGTGCAGGAGTTTCTGGCAGCCGTTTACCTGCACCACTGCTTAGAGAACAACCAGGAG
ATGGTCAGGGAGTTTCTTTATGGAAGTGAAGGAACCGTCTCAGGGTTAAGTCCAAATGAG
TGTCTCATGAAAGCTCTTATAAAGTCCCTGCAGAGTCCAAATGGCCACCTGGACCTGTTT
GTGCGGTTCCTTCATGGCCTCAGTCTGGAGTCCAACCACAGACTTTTAGGAGCTCTGCTG
AGTCCAATCGACCAATCAGAAATCACAGAAGTCATTAAAAACCTTAAAGAGATGAGCTCA
GAGAAAGTCTCTCCTGACAGAAGCATCACCATCTTCCACTGTCTGATGGAGCTGAAGGAC
CAGTCTGTGCAGCAGCAGATCCAGGACTTCCTGAAGTCTGGAGGTGGATCTGAAGAGAAA
CTGTCTGAGATCCAGTGCTCGGCTCTGGCCTACATGTTGCAGATGTCAGAGCAGGTCCTG
GAGGAGCTGGACCTAAACAAGTACAACACGTCTCTTCAGGGTAAACAGAGACTGATCCCA
GCGGTGAGGAACTGCAGGAAGTTTGTG

>NEME_719:154782-157418
ACTGTGCTTTATATTTGTGATTGTAACAAATGTGATGTTAAAGACGTGCTCAGTGCTGTG
TGTTTGTGTCACAGAGAAACAGAGTCAGAGCAGGACGCCTGGCCTCAGTGTGGAGACACA
GGCAACAGTCCTGATCAGTGGGTTCAAGGCCCTGCACCAGGTGAGTCTGCTCAGTCTGAG
ACTCATGAACTACAGCAGGGAATAAGAGACCTGTTCATCAACATTAACAGGTGTCTGCCT
CCTCTGTGTCCAGGTGAAGGTCTCCAGAAGGTTCTGAAGGACCATAAGCAGAGCCTGAGC
AGCAGATGTGAGAGTGTGACAGAGGGAAGTGAAGAATCAGGAGATAGAACTCTTCTGAAC
AGCATCTTCACTGAGCTGTACATCACAGAGGGCCTCAGTGAAGAGGCCAGAGCCCAACCT
GAGGAGAGGAGTCTGGAGACACAGTCCAAGAAGAAGGAGGTCCATGAGATCACCATCAGG
TGCCAGGACATCTTTAAAGCTCTGCCCCCTGAGCAGCAGCAGGGGCGCTGCAGCAGGGCT
CCATCAGAGCCGTGCTGACTGTGGGCGTGGCTGGAGTGGGGAAGACCTTCTCAGTCCTGA
AGTTCTGTCTGGACTGGGCCCAGGGCTCAGAGAACCAGGAGCTGCAGCTGGTGGTGCCAC
TGTCCTTCAGAGAGATGAACCTGGTCAGAAGGGGGCGCTACAGTCTGATGGAGCTGATCC
AAGTGTTCCATCCAGCGCTGGATCCACAGGTCACTCTCATTTATATAAAGCTTTACCTTT
CACATCATATATTTAAAAAGTCTAAAACACTTTTGAAATGACTCATCGCTCTCAGGGCGT
TTGTTAGTTCAGTCTGTGTTCACATTCACTGGCACCAAACGGTTCAAACATCGTCAAAGC
AGCGGCTCAGACGAGCTTCCTAGAGCTAATCCTCTCACTCTCTTGTGGCCAAAAAGGAAG
CAGGTGATCAATGTGACGGGAAAGAAATGCACTTCATTAAACAGATGGAGATGAAGCTTT
ACAGCACAGACTGAGGCAGAGACACATCGCGGTTATAAAGATGAACATCCATCAGACCAA
TGTTCCAAACAGCGCCGTGTATTCAGTAGAAAATGCTCTAGTCCTTTCTTCACTTAAAAA
TGAAACATGACACTGAAAGTTGGCCGTCAGCCTTCACACCCGTCAAGACACTGACGCCAC
AAACCAGTTACAGAAATGGTAAATCCATTGTAAACACTGCAGTCCCTCACACTGGAGCTC
CACCACTCACTGGTTTAAAGTTACGGTTGAAGGAAAGTGGTGTAAAGTCATGGATGTTAA
ATGTTGTGTTTCTCTGCCCCACAGACGCTCACAGCCCACACTCTGTCCGTCTGTAAACTC
CTGTTCATCTTTGACGGCCTCGACGAGAGCAGACTGTCTCTGGACTTCAGCTGTGAGCTC
ATCTCTGAGGTCACACAGAGGACAGAGGTGGGCGTACTGTTGGTGAACCTCATCAGAGGC
GCTCTGCTTCCTCATGCCCTTATATGGATCACCTCCCGCCCAGCGGCGGCCCATCAGATC
CCAGTGCGGTGCGTGCACAGAGTCACGGAGGTCAGGGGCTTCATCACTGACCCACAGAAG
GAGCAGTACTTCAGGAAGAGGTTCTCAGATGAAGAGCAGCTTCAAACAGTCCTGTCCCAC
CTCAGAACCTCCCGCAGCCTCCACAACATGAGCCAGATCCCAGTCTTCTGCTGGATCACC
TCCACAGTCCTGGACCACGTGTTGAGAACCCATCAGAGCGGACCACTGCCCCAGACCCTC
ACAGACATGTACGCACACTTCCTGTTGGTGCAGACGCACAGGAAGAGGAAGTACAAACAG
ACACAAACAGAGGTCAGGTCTGAGACAGCGGGGCTGACAGAGGCCGACACAGAGCTGCTC
CTGAAGCTGGGGAGACTGGCCTTTGAGCATCTGCAGACAGGAAACATCATGTTCTACCAA
GAAGACCTGGAGCAGGTGGGTCTGGACCTGAGCGAGGCCTCGGTCTACTCCGGACTCTGC
ACTGAGATCTTCAAACGAGAGAGTGTCTTCAACCAGTCAGTCTACTGCTTCATCCACCTG
AGCATGCAGGAGTTTCTGGCAGCCGTTTACCTGCACCACTGCTTAGAGAACAACATGCTC
TACGAGTTTCTTAACATCAGTGGAAGTGAACTGCTCAGAAAAGCTCTTGAAAAGTCCCTG
CAGAGTCCAAACGGCCACCTGGACCTGTTTGTGCGGTTCCTTCATGGCCTCAGTCTGGAG
TCCAACCACAGACTTTTAGGAGCTCTGCTGAGTCCAATCGACCAATCAGAAATCACAGAA
GTCATCTATAACCTTAAAGAGATGAGTTCAGACAAAGTCTCTCCCGACAGAAGCATCAAC
ATCTTCCACTGTCTGATGGAGCTGAAGGACCAGTCTGTGCAGCAGCAGATCCAGGACTTC
CTGAAGTCTGGAGGTGGATCTAAGGAGAAACTGTCTGAGATCCAGTGCTCGGCTCTGGCC
TACATGCTGCAGATGTCAGAGCAGGTCCTGGAGGAGCTGAACCTAAACAAGTACAACACG
TCTGATCAGGGTAAACAGAGACTGATCCCAGCGGTGAGGAACTGCAGGAAGGCTGTG

>NEME_722:695212-697329_neg
AACTCTTTCCTACCACAGCCCTATGTCTGCTGCTCTTTTTCGTCTCTTTGGCTTATCGTG
TTGTGTTTGTTTGTTTGTTTGTTCCAGCTGCTAGAGGAACGGATTGTTGCTTTTGTGAAG
CAGCAGCTAGAGAAGTTCCACAGGCTCCTGGTCTCTGATTTTCCAGAGTGTTTGGAGAGT
GAGGAGGAGCAGAGAAGCAGAGATGCTGTGTTGAACATCACCCTGGACTTTCTCAGGAGG
ATGAAGCAGGAGACTCTGGCGGAGTGTCTGTCCAACAAGAAGAACTCTGTGTCCCCTCGG
CCCAGGCCTGAGCTGCGCAGACCTCCTCCCTCCACAGTACCAGCCTGTCAGAGTGAACTG
AAGGCATACCTGCAGCAGAGGTTCAGCCAGGTGTTTGAGGGCGTGGCCACAGTAGGAAAC
CCCTTCCCCCTGAACCAGATTTATACTGAGCTCTACATCACAGAGGGTGGAGCCTCAGGC
CTCAACCAGGAACATGAGGTCAGACACATTGAGACCATGTCCAGGAAACCAGGCCAAGAG
GAAACCGCCATCATGTGTGAAGAGATGTTTATACAACGCCCTCATTCAGAAGGGCCAATC
AGAGTCGTGCTGACGAAGGGTGTGGCCGGTGTGGGGAAGACGGTGCTAACTCAGAAGTTC
AGTCTGGAATGGGCTGAAGGCAGAGCCCACCAGGACGTCCAGTTGCTTCTCCCCTTTACC
TTCAGAGAACTCAATGTGCTTAGAGACACAGAGTACAGCCTGAAAGGACTGGTCCATCAC
TTCTTCAGTCAAAACAAAGGTCTCCGCAGCTTTGAAGACCTGCAGCTGCTCTTCATCTTG
GACGGTCTGGACGAGTGCAGACCTCCTCTGAACTTCAGACGGACCCGGGTCCTGACGAAG
CCCACAGAAAGCGCCTCAGTGGAGGTACTGCTGGTGAACCTCATCAGAGGGAGCCTGCTT
CCCTCCGCTCGCATCTGGATAACCACACGCCCCGCGGCGGCCAATCAGATCCCTCTTGAG
TGCGTCTCCATGGTGACAGAGGTGCGAGGGTTCAGCGACCCACAGAAGGAGCAGTACTTC
AGGAAGAGGTTCACGGACGAGCAGCAGACCACAGCCGTCATCTCCCACATCAAGACGTCC
CGAAGCCTCTTCATCATGTGCCATATCCCAGTCTTCTGCTGGATCATCTCCATAGTGCTG
CGCCATCTGATGGAGAGTGGCGACACAGACGACATGCCCTACACCCTCACCCAGATGTAT
GTCCACTTCCTGGTGGTCCAGGCCAAAGTCAAGAACGTCAAGTATCACGAGGGAACTGTT
GTAGACCTTCACTGGACCCAAGAGACCAGGGAGATGGTGCGGTCTCTGGGAAAACTGGCC
TTTGAGCAGCTGCAGAAAGGAAACCTGATCTTCTACGATTGGGACATCATCGAGTGTGGG
CTAGATGCGGCAGCTACCTCAGTGTACTCAGGGGTCTTCACTGAGGTCTTCAGAGAGGAG
CAAGGTCTATACCAGGACAAGGTCTACTGCTTTGTCCATCTCAGTGTGCAGGAGTTTCTG
GCTGCGCTTCACGTCCATCAGACCTTCTACAGCTCTGGAGAAAACCTGCTGTCCACACCA
GGCACCTATGACAGCTCTGAGTCCAACCCAACCCCAGAGGAGATCTTCTACCGCTCTGCC
GTGGCCCGGGCCTTACAGAGTCCAAATGGACACCTAGACCTGTTCCTGCGCTTCCTCCTG
GGGCTATCTCTGCCGACCAACAACAAACTTCTGAAGGGTCTGCTGACGCACACAGGAAGG
AGGTCACAAAGCACTGAGGACACAGTAAAGTACATCCACAAGCGACTGGATGAAGAGGGT
GTGTCTGCAGAAAGGAGCCTGAACCTGCTGCACTGTCTGAACGAGCTGAACGACCGCAGT
CTGGTAAAGAGAATCCAGAAGCACATGAGGACTGGAGGTCAAGTCTCATTTACTTCTCCT
GCCGAGTGGTCCGCCATGTCCTACCTCTTGCTGTCCTCAGACTCTGACCTGGAACAGTTC
GACCTGAGGAAGTACGGCGCCTCAGAGACCGCTCTCCTGAACCTGCTTCCAGTTGTCAAA
GCCTCCATCAAAGCCACG

>NEME_723:91-2153_contigstart
tgtttttgtgtttcagaaagtccttcagggttgtttgttcagaacaaagtgaagagtctc
ctgaagcagaggttcagctgtgtgtctcgagggcgtcagtaaagaaggaaaatcaaccct
cctgaaccagatctacacaagctctacatcacagagggaggggcctcagaggtcaccagg
aacatgagtttaggcacatccaggctgcgtcaggaaaagattcacatctgaaaactacta
tcttattttgaagcctctttaaggccctagcccccaaaactgggaccaatcagagaggca
gccaacaatgggacagagcaaatagagcaaaggaaattaggaggcagtcaccaccagtca
aggacaggtgacaaagaaacaacgtccggtaaaaacattttaaaagatgacttctggact
ctggtcagtgtcaaaacaggaagaacaaaaaagcagaaacttgaatagaacaaaagagga
accaatcagagcagagcaggacagaggaaccaatcagagcagagcagatcgggagcaggg
ccagtcaggacggttgctgacgagggcgtgggctgcatcgggaaaacgctgctgacatca
gaagttcagtctgaactgcggcttgaaggcaaaccaaaccaggacatccaggctgctgtt
cccttcactttcagagagctcaaattgttgactcagagacagaccagttcagtctgatgg
agctgctgcaccaacttcttcagtgaaacttaaaggagtgtgcaagtttagaaacaccta
aggtgctcttcatcttggacgctctggacgagtgcaggacttccttggacttcagccgga
ccgggtccgtgatgagcccacagagagcgcctcagtggagagctgctggtgaacctcatc
agggggagcctgcttccctccctcacctctggataaccacacgccccgcggcgaccaatc
agatcccgtctgagtgtgtctccatggtgacagaggcaagggtcaccgacccacagaagc
gaagatacttcagaaagaggtcaggacgagcagcaggccacagcgtcatctcccacattt
aagaaatcactaaagtctttacatcatgtgccacatgccagttttctctggatcctctct
cagtcctgcacatgtgttgagagagagaagaggagaagagctgcctcataccttcacaca
gatgtacatccacttcctcgtggtccaggccaaagtcaagagcctcagtacgatggacgc
tctgcaacagatctccctggaggttccagagaccagggagatgcagagctctgaaaactg
ggcctttgagcagctgctgaaaggaaacctgatcttcttatgagtcagacctgagcgagt
gtgggctggacgctgccagagatccgctcgttactctggagtcttcacacaggttcttta
gagaggagccaggcctgtaccaggacaaaaaaaggtctactgcttcatcatctgagtgtg
caggagtttcttggctgcgcttcacggtccatcagaccttcttcagcttctggagttacc
tgctgtccacacaacagacctctggagagccctgaggatgagtttgtagccttctaaccg
ctctgctgtggaccgtgctttagaagtccaaatggacacctggacttgttcctgcgctcc
ctcctggggctgtctctgccaaccaatcagagtctgctaccagttttactgactcagaga
aaaaagttagcccttgaggtgaattcagaaaactattgagttacaattcaaagaaaggat
tgggtgagggtttgtccactgagggaatatcaacctgttccactgtctgaatgaactgac
gaccacacactggtgaacagatccagacaaatatcacagaagggcgtctgtcttgacatg
actcctgctctgttgcgtcgctctggtcttcaatcctactgtcctcagacactgaacttg
aggctctttgatctgaggaaatactctgttttcgacagaaggctttttttgaagctgctg
ccatcatcaaagcacaaaacggc

>NEME_723:32953-35210
GTTTACTCTGTCAGGCTCACTGTGTTCAGGACTTTGCTGTTTCCTCTCATAATGTTTTGT
GTTTCAGAAAGTCCTTCAGGTGTTTCTCAGACCAAACTTAAGAGTCTCCTGAAGCAGAGG
TTCAGCTGTGTGTCTGAGGGCGTCAGTAAAGAAGGAACACAAACTCTCCTGAAACGAATC
TACACAGAGCTCTACATCACAGAGGGAGGGGCCTCAGAGGTCAACCAGGAACATGAGGTT
AGGTTCATCCAGGCTGCGTCCAGGAAAAGATTCACATCTGAAGCTACTATCTTATGTGAA
GACCTCTTTAAAGGCCCCACCCCAAAACTGGGACCAATCAGAGAGGAGCCAACAATGGGA
CAGGAGCAAATCAGAGCAAAGGAAATAAGGAGGCAGTCACCACCAGTCAAGGAACAGGTG
ATAAAGAAACAACGTCCGGTAAAAAACATGTTTAAAAAGATGACTTCTGGACTCTGGTCA
GTCAAAACAGGAAAGACAAAAAAGCCAGAACTGAATAGAACAAAAGAGCAACCAATCAGA
GCAGAGCCGACAGAGGAGCCAATCAGAGCAGAGCAGACAGAGGAACCAATCAGAGCAGAG
CTTACAGAGGAACCAATCAGAGCAGAGCTTACAGAGGAACAAATCAGAGCAGAGCCGACA
GAGGAACCAATCAGAGCAGAGCTTACAGAGGAACCAATCAGAGCAGAGCCGACAGAGGAA
CCAATCAGAGCAGAGCAGACAGAGAGGCAGGGGCCAGTCAGGACGGTGCTGACGAAGGGC
GTGGCTGGCATCGGGAAAACGCTGCTGACTCAGAAGTTCAGTCTGGACTGGGCTGAAGGC
AAAGCCAACCAGGACATCCAGCTGCTGTTCCCCTTCACTTTCAGAGAGCTCAATGTGCTC
AGAGACAGACAGTTCAGTCTGATGGAGCTGCTGCACCACTTCTTCAGTGAAGCTAAAGGA
GTGTGCAGTTTAGAACACCTAAAGGTGCTCTTCATCTTGGACGGTCTGGATGAGTGCAGA
CTTCCTCTGGACTTCAGCAGGACCCGGGTCCTGACTGAGCCCACAGAGAGCGCCTCAGTG
GAGGAGCTGCTGGTGAACCTCATCAGGGGGAGTCTGCTTCCCTCCGCTCGCCTCTGGATA
ACCACACGCCCCGCGGCGGCCAATCAGATCCCGTCTGAGTGTGTCTCCATGGTGACGGAG
GTGCAAGGGTTCACCGACCCACAGAAGGAAGAGTACTTCAGAAAGAGGTTCAGAGACGAG
CAGCAGGCCACAGCCGTCATCTCCCACATTAAGAAATCACTAAGTCTTTACATCATGTGC
CACATGCCAGTTTTCTGCTGGATCCTCTCCTCAGTCCTGGAGCATGTGTTGAAAGAGAAA
GAGGAGAAGAGCTGCCTCATACCTTCACACAGATGTACATCCACTTCCTCGTGGTCCAGG
CCAAAGTCAAAGGCCTCAAGTACGATGGACGCTCTGCAACAGACTCTCCCTGGAGTCCAG
AGACCAGGGAGATGGTGCAGGCTCTGGGAAAACTGGCCTTTGAGCAGCTGCTGAAAGGAA
ACCTGATCTTCTATGAGTCAGACCTGAGCGAGTGTGGGCTGGACGCTGCAGAGATCGCTC
GTTACTCTGGAGTCTTCACACAGGTCTTTAGAGAGGAGCCAGGCCTGTACCAGGACAAGG
TCTACTGCTTCATCCATCTGAGTGTGCAGGAGTTTCTGGCTGCGCTTCACGTCCATCAGA
CCTTCTTCAGCTCTGGAGTTAACCTGCTGTCCACACAACGAAGACGTAGAAGGTCTCTGT
CTGAGGCAGCCTTCTACCGCTCTGCTGTGGACCGTGCTTTAGAAAGTCCAAACGGACACC
TGGACTTGTTCCTGCGCTTCCTCCTGGGGCTGTCTCTGCCAACCAATCAGAGTCTGCTAC
CAGTTTTACTGACTCAGAGAAAAAGTAGCCCTGAGATGAATCAGAAAACTATTGAGTACA
TCAAAGAAAGGATTGGTGAGGGTTTGTCCACTGAGGGAAGTTTCAACCTGTTCCACTGTT
TGAATGAATTGAACGACCACACACTGGTTGAACAGATCCAGACAAACATCACAGAAGGGC
GTCTGTCTGACATGACTCCTGCTCTGTGGTCCGCTCTGGTCTTCATCCTACTGTCCTCAG
ACACTGAACTTGAGGTCTTTGATCTGAGGAAATACTCTGCTTCACCAACGGCTTTTTTGA
AGCTGCTGCCAGTCATCAAAGCCAGCAAAACGGCCATG

>NEME_723:115496-117487
AGAGTCTCCTTAAGCAGATGTTCAGCTGTGTGTCTGAGGGCGTCAGTAAAGAAGGAAACA
AACCTCCTGAACCAGATCTACACAGAGCTCTACATCACAGAGGGAGGGGCCTCAGAGGTC
AACCAGGAACATGAGGTTAGACACATCCAGGCTGTGTCCAGGAAAAGATTCACATCTGAA
GCTACTATCTTATGTGAAGACCTCTTTAAAGGCCCCGCCTCGAAACTGGGACCAATCAGA
GAGGAGCCAACAATGGGACAGGAGCAAATCAGAGCAAAGGAAATAAGGAGGCAGTCACCA
CCAGTCAAGAAACTGGTGATAAAGAAACAACGTCCTGTAAAAACATGTTAAAAAGATGAC
TTCTGGACTCTGGTCAGAACCAATCAGAGCAGAGCCGACAGAGGAACCAATCAGAGCAGA
GCAGACAGAGGAACCAATCAGAGCTGAGCAGACAAAAGAACCAATCAGAGCAGAGCAGAC
AGAGAGGCAGGGGCCAGTCAGGACGGTGCTGACGAAGGGCGTGGCTGGCATCGGGAAAAC
GCTGCTGACTCAGAAGTTCAGTCTGGACTGGGCTGAAGGCAAAGCCAACCAGGACATCCA
GCTGCTGTTCCCCTTCACTTTCAGAGAGCTCAATGTGCTCAGAGACAGACAGTTCAGTCT
GATGGAGCTGCTGCACCACTTCTTCAGTGAAACTAAAGGACTGTGCAGTTTAGAACACCT
AAAGGTGCTCTTCATCTTGGACGGTCTGGACGAGTGCAGACTTCCTCTGGACTTCAGCCG
GACCCGGGTCCTGACTGAGCCCACAGAGAGCGCCTCAGTAGAGGAGCTGCTGGTGAACCT
CATCAGGGGAGTCTGCTTCCTCCGCTCAACTCTGGATAACCACACGCCCAGCGGCGGCCA
ATCAGATCCAGCGGAGTGTGTCTCCATGGTGACGGAGGTGCAAGGGTTCACCGACCCACA
GAAGGAAGAGTACTTCAGAAGAGGTTCAGAGACGAGCAGCAGGCCACAGCCGTCATCTCC
CACATTAAGAAATCACTAAGTCTTTACATCATGTGCCACATGCCAGTTTTCTGCTGGATC
CTCTCCTCAGTCCTGGAGCATGTGTTGAAAGAGAAAGAGGGAGAAGAGCTGCCTCATACC
TTCACACAGATGTACATCCACTTCCTCGTGGTCCAGGCCAAGGTCAAGGGCCTCAAGTAC
GATGGACGCTCTGCAACAGACTCTCCCTGGAGTCCAGAGACCAGTGAGATGGTGCAGGCT
CTGGGAAAACTGGCCTTTGAGCAGCTGCTGAAAGGAACCTGATCTTCTACGAGTCAGACC
TGAGCGAGTGTGGGCTGGACGCTGCAGAGATCGCTCGTTACTCTGGAGTCTTCACACAGG
TCTTTAGAGAGGAGCAAGGCCTGTACCAGGACAAGGTCTACTGCTTCATCCATCTGAGTG
TGAGGAGTTTCTGGCTGCTCTTCACGTCCATCAGACCTTCTTCAGCTCTGGAGTTAACCT
GCTGTCCACGCAACGAATACGTAGATGGTTTGTGATGAGGCAGCCTTCTACCGCTCTGCT
GTGGACCGTGCTTTAGAAAGTCCAAACGGACACCTGGACTTGTTCCTGCGCTTCCTCCTG
GGGCTGTCTCTGCCAACCAATCAGAGTCTGCTACCAGTTTTACTGAGTCAGAGAAAAAGT
AGCCCTGAGGTGAATCAGAAAACTATTGAGTACATCAAAGAAAGGATTGGTAAGGGTTTG
TCCACTGAGGGAAGTATCAACCTGTTCCACTGTCTGAATGAACTGAACGACCACACACTG
GTTGAACAGATCCAGACAAACATCACAGAAGGACGTCTGTCTGACATGACTCCTGCTCTG
TGGTCCGCTCTGGTCTTCATCCTACTGTCCTCAGACACTGAACTTGAGGTCTTTGATCTG
AGGAAATACTCTGTTTCGACAGAAGCTTTTTTGAAGCTGCTGCCAGTCATCAAAGCCAGC
AAAACGGCCATG

>NEME_724:11545-13559_neg
TGTTTTTGTGTTTCAGAAAGTTCTTCACGCGTTTGTCAGAACAAACTGAAGAGTCTCCTG
AAGCAGAGGTTCAGCTGTGTGTCTGAGGGCGTCAGTAAAGAAGGAAAACAAACCCTCCTG
AACCAGATCTACACAGAGCTCTACATCACAGAGGAGGGGCCTCAGAGGTCAACCAGGAAC
ATGAGGTTAGGCACATCCAGGCTGCGTCCAGGAAAAGATTCACATCTGAAGCTACTATCT
TATGTGAAGACCTCTTTAAAGGCCCCGCCCCAAAACTGGACCAATCAGAGAGGAGCCAAC
AATCGGACAGGAGCAAATCAGAGCAAAGGAAATAAGGAGGCAGTCACCACCAGCCAAGGA
ACAGGTGATAAAGAAACAACGTCCGGTAAAAAACATGTTTAAAACGATGACTTCTGGACT
CTGGTCAGTCACAACAGGAAAGACAAAAAAGCAAGAACAAATGGAAGAGAAGAGCAACCA
ATCAGAGCAGAGCAGACAGAGAGGCAGGGACCAGTCAGGATGGTGCTGACGAAGGGCGTG
GCTGGCATCGGGAAAACGCTGCTGACTCAGAAGTTCAGTCTGGACTGGGCTGAAGGCAAA
GCCAACCAGGACATCCAGCTGCTGTTCCCCTTCACTTTCAGAGAGCTCAATGTGCTCAGA
GACAGACAGTTCAGTCTGATGGAGCTGCTGCATCACTTCTTCAGTGAAACTAAAGGAGTG
TGCAGTTTAGAACACCTAAAGGTGCTCTTCATCTTGGACGGTCTGGACGAGTGCAGACTT
CCTCTGGACTTCAGCAGGACCCGGGTCCTGACTGAGCCCACAGAGAGCGCCTCAGTGGAG
GAGCTGCTGGTGAACCTCATCAGGGGGAGCCTGCTTCCCTCCGCTCGCCTCTGGATAACC
ACACGCCCCGCGGCGGCCAATCAGATCCCGGTGGAGTGTGTCTCCATGGTGACAGAGGTG
CAAGGGTTCACCGACCCACAGAAGGAAGAGTATTTCAGAAAGAGGTTCAGAGACGAGCAG
CAGGCCACAGCCGTCATCTCCCACATTAAGAAATCACTAAGTCTTTACATCATGTGCCAC
ATGCCAGTTTTCTGCTGGATCCTCTCCTCAGTCCTGGAGCATGTGTTGAAGAGAAAGAGG
GAGAAGAGCTGCCTCATACCTTCACACAGATGTACATCCACTTCCTCGTGGTCCAGGCCA
AAGTCAAGGGCCTCAAGTACGATGGACGCTCTGCCACAGACTCTCCCTGGAGTCCAGAGA
CCAGGGAGATGGTGCAGGCTCTGGGAAAACTGGCCTTTGAGCAGCTGCTGAAAGGAAACC
TGATCTTCTATGAGTCAGACCTGAGCGAGTGTGGGCTGGACGCTGCAGAGATCGCTCGTT
ACTCTGGAGTCTTCACACAGGTCTTTAGAGAGGAGCCAGGCCTGTACCAGGACAAGGTCT
ACTGCTTCATCCATCTGAGTGTGCAGGAGTTTCTGGCTGCGCTTCACGTCCATCAGACCT
TCTTCAGCTCTAGAGTTAACCTGCTGTCCACACAACGAAGACGTAGATGGTTTGTGTCTG
AGGCAGCCTTCTACCGCTCTGCTGTGGACCGTGCTTTAGAAAGTCCAAACGGACACCTGG
ACTTGTTCCTGCGCTTCCTCCTGGGGCTGTCTCTGCCAACCAATCAGAGTCTGCTACCAG
TTTTACTGACTCAGAGAAAAAGTAGCCCTGAGGTGAATCAGAAAACTATTGAGTACATCA
AAGAAAGGATTGGTGAGGGTTTGTCCACTGAGGGAAGTATCAACCTGTTCCACTGTCTGA
ATGAACTGAACGACCACACACTGGTTGAACAGATCCAGACAAACATCACAGAAGGGCGTC
TGTCTGACATGACTCCTGCTCTGTGGTCCGCTCTGGTCTTCTTCCTACTGTCCTCAGACA
CTGAACTTGAGGTCTTTGATCTGAGGAAATACTCTGTTTCGACAGAAGCTTTTTTGAAGC
TGCTGCCAGTCATCAAAGCCAGCAAAACGGCCATG

>NEME_736:652687-654619_neg
ATGGGGGACAGCGCTTCGTGCTGTTTTCATGCGCTCCATGCACCTTGGTACAGGGTGCCT
GGAGAATTCACTAAATGCTTCCTCATGTCTTCAGGTTTTTACTGTGGAGTGACACAGCGT
CAGCTGCAGTTCATCCTGCAGCAGAAAAACCAAAGCATTTTTGAGGGCATCCCTAAAGCA
GGAAACCCCACACCTCTGAACCAGATCTACGCAGAACTCTACATCACTGAGGGTGGGGCA
GCAGGAGCCTGCGAAGACCATGAGGTCCGATGTATAGAGGGGGCCTCCAGGAAATGGGCT
GGTCCAGAGACCACTATTACATGTGAGGAAATATTTAAAGTCCACCCTAAAATACATGGA
GACACCTCAACAGAACTGACCAGTGAAGTACAAGGACAAACACAAGTGAGAACAGTGCTG
ACGATGGGCGTGGCTGGAATTGGGAAAACCGTGCTGACTCAGAAGTTCTGTCTGGACTGG
GCTGAACGCATAGCTAACCAGGATATCTACCTGCTGTTCCCCTTCACCTTCAGAGAGCTC
AATGTGCTCAGAGGCAAACAGATCAGTCTGGTAGGGCTAGTGCAGCACTTTTTCACTAAG
TCAATAAAACTTAACAGTTCTAAAAAAGTCCAAACTGTCTTCATCTTCGATGGCCTGGAC
GAGTGCAGATTTTCTCTGGACTTCACCCAGAGCCTCACGGACCCCACAGAACCCAGCTCT
GTAGGTGTGCTGCTGGTAAACCTCATCAAGGGATCTCTGCTCCCCTTCGCTCGCATCTGG
ATCACCACACGACCGGCAGCAGCCAATCAGATCCCAGCTGAGTGCGTCTCCATGGTGACA
GAGGTGCGAGGGTTCACTGACCCACAGAAGGAGCAGTACTTCAGGAAGAGGTTCTCACAT
GACCAGGAGGCCAAAGCCGTCATCTCACACATCAAGAAGTCACGCAGTCTCTATGCCATG
TGCCGGATCCCGGTGTTCAGCTGGATCACCTCCACAGTCCTGGAGCATGTGATGAAGACT
GGAGCCACTGACCAACTGCCCACGACTTTGACTGAGATGTACATCCACTTCTTAGTGGTT
CAAGCCAAAAGTAAAGGCCTGAAGTATGATGGAAAATCCGAGACGGATCCAGTCTGGAGT
TCAGAGAACTGCAAAATGGTCATGTCTCTGGGTAAACTGGCCTTTGAGCAGCTGCAGAAA
GGAAACCTTATCTTCTACGAGTCAGACCTTGTTGAGTGTGGTCTGGATGTCCGTAAAGCC
TCCATGTACTCAGGAGTGTTCACTCAGGTCTTCAAAGAGGAGTCAGGCCTGTACCGAGAC
AAGGTCTACAGCTTTGTCCACCTGAGTGTCCAAGAGTTTCTGGCTGCTCTTCATGTCCAT
GCCACATTTGTTAAAACAGAGATTAACCTGTTGAAGACAGAAGGTCTTATGGACAGTCTA
AAGACATTGTTAAAAAGAAAACAAGACTTACACCAGCTTCACCAGACAGCTGTGGACGAG
GCCTTGAAGAGTCCAAATGGGATGTGGGACTTGTTTTTGCGCTTTCTTTTAGGTTTATCT
AATCGGACTAATGAAAACTGTTACTGGATCTGATGAACAAACATGACTCTTACTCTTCTG
AGGCCTTGGTTGATCAAAGGGCAGTTGAGTACATTCATAAGAAGTTAAAACGGCTCTCTC
CAGAACAAAGCATTAACTTGTTTTACTGCCTGAATGAGCTAGGGGACCATTCTCTTGTGG
GTAAAGTCCAACAACTCCTGAAGGACAGAAACCTTTCAAGCAGCACTTCCCCTGAACTGT
GGTCTGCTGTTGTCTTCACACTGCTGTCTTCAGATAATGATCTGCGTGTCTTTGACCTAA
AGGAATACTGTGCATCAGAGAAAGCCTTCCTGAGGCTGCTGCCAGTTGTAAAGGAAGCCA
CCACAGCCACGTA

>NEME_736:721500-723470_neg
AGATTGACAACTCCTGTACAACTGAGAACTTACACAGACATCTCACATAATGTGAATAAA
AGTGCTGTGTGTGTGAAACAAAGAAGGCAAGGCGTTTCACCAACGATTGACAAAAATGTT
TTCTCTTTAGGTTTTTACTGTGGAGTGACTTCGCTTGAACTACAGTCCATCCTGCAGCAG
AAGTACCAAAGGTTGTTTGAGGGCATCCCTAAAGCAGGAAACCCCGCACCTCTGAACCAG
ATCTACACAGAACTCTACATCACTGAGGGCAGGGCCGAAGGGGCCAACGAAGAGCACGAG
GTCCGACGGATAGAGGGGGCTTCCAGGAAATGGGCTGGTCCAGAGACCATTATTGCATGT
GAGGACATTTTTAAAGTCCACCCTAAAATAGATGGAGGATTCTCAACAGAAGTGACCAAC
GAAGTAGAACGACAAACACAAGTCAAAACAGTGCTGACGATGGGCGTGGCTGGAATTGGG
AAAACTGTGCTGACTCAGAAGTTCTGTCTGGACTGGGCTGAACGCATAGCTAACCAGGAC
ATCCACCTGCTGTTCCCCTTCACCTTTAGAGAGCTCAATGTGCTCAGAGGCAAACAGATC
AGTCTTGAAGGGCTAGTCCAGCACTTTTTCACTAAGTCAATAAAACTTAATAGTTCTAAA
AAAGTCCAAACTGTCTTCATCTTCGATGGCCTGGACGAGTGCAGATTCTCTCTGGACTTC
ACCCAGAGCCTCACGGACCCCACAGAACCCAGCTCTGTAGGTGTGCTGCTGGTAAACCTT
ATCAAGGGATCTCTGCTCCCCTTCGCTCGCATCTGGATCACCACACGACCGGCAGCAGCC
AATCAGATCCCAGCTGAGTGCGTCTCCATGGTGACAGAGGTGCGAGGGTTCACTGACCCA
CAGAAGGAGCAGTACTTCAGGAAGAGGTTCTCACATGAGCAGGAGGCCAAAGCCGTCATC
TCACACATCAAGAAGTCACGCAGTCTCTATGCCATGTGCCGGATCCCGGTGTTCAGCTGG
ATCACCTCCACAGTCCTGGAGCATGTGATGAAGACTAGAGCCACAGACCAACTGCCCAAG
ACTTTGACAGAGATGTACATCCACTTCTTAGTGGTTCAAGCCAAAAGTAAAGGCCTTAAG
TATGATGGAAAATCCGAGACGGATCCAGTCTGGAGTTCAGAGAACTGCAAAATGGTAATG
TCTCTGGGTAAACTGGCCTTTAAGCAGCTGCAGAAAGGAAACCTAATCTTCTACGAGTCA
GACCTTGTTGAGTGTGGTCTGGATGTTCGTAAAGCCTCCATGTACTCAGGAGTGTTCACT
CAGGTCTTCAGAGAGGAGTCAGGCCTGTACCGAGACAAGGTCTACAGCTTTGTCCACCTG
AGTGTCCAAGAGTTTCTGGCTGCTCTCTATGTCCATGTCACATTTGTCAACACGGGCAAA
AACCTGCTAAAGATACAACCCATTATGTCCCATCTAATGACATATTTTGGGAGAAAAACA
GACATAGATGAGCTCCACCAGATGGCTGTGGACAAAGCCTTGCAGAATCCAAATGGTCAC
TGGGACCTATTTTTGCGTTTTCTTCTGGGTCTGTCCCATGATGCCAATGAGGAACTTTTA
CACGGTCTGCTTAGTGAGAGAACCGATGCTGACTTTATCACTTCCTATAGTAGCATACAT
AACTATATAAAGAGCCGAATACTAAATGGGACCCTATCCCCCGAAATGACATTGAACCTG
TTCAACTGTCTAGTTGAATTGAGGGAACAGTCTTTAGTTGAATCGATCCAAGAAATAGTC
AAGGAGGAAAGCTTTACAAGAATAATTATCCCTGCTCTGTGGTCAGTGGTGGCCTTCATT
CTGCTGTCATCTGACAAAGATCTGAGTGTCTTTGACCTGAAGAAATACAACGCATCAGAG
GAAGCTTTCCTCAGACTGCAGCCACTGGTTCAAGAAGCCAGCACAGCCATG

>NEME_737:717214-719058
GGGGTCCGCTGCTCTACAGTATGCCCTAAACTTCCTTGTTGTCTTCCTCCAGAGATACAC
TATCCCGGGGTTTGTCGGCGCAAACTAAAGTCCAACCTGGCGCGCAGGTGCGAGTGTGTG
TATGAGGGCATCGCTAAAGCCGGACGCCCCTCCCTCCTGAACCAGATCTACACGGAGCTC
CACATCACAGAGGGAGGAGCCGAGGTCAACTCTGAACACGAGCTGCGGAACCTGGACACT
ACCTCCACAAGCACCCCGGGCCCCGAAGCGGCCATCAGCCTGAAGGACATTTTCAGCGGC
CCCTCACACCAGCAGGAGCCCGTCAGGACAATGGTGACCAAGGGCGTGGCCGGAGTGGGG
AAGACAATGCTGACTCAGAAGTTCAGTCTGGACTGGGCTGAAGGAAGAGCCCACCACGAC
ATCCAGCTGCTGTTCCCTTTCACCTTCAGAGAGTTCAATGTGCTGCGAGACACCCCGTTC
AGCCTGGTGGGACTGGTGCACCACTTCTTCAGCGAAACCAAGAAGACACGCTTCCACTCG
TTCAAACACCTGAAGGTGCTCTTCATCTTGGACGGTCTGGATGAGAGCCGAATCCCTCTA
AACTTCTCCAAGACCAAAGCGGTGACAGACACTGCAGAGTGTGTCTCACTGGACGTTCTG
CTGGTGAACCTTATCAGGGGAGACCTTCTTCCATCAGCACGCCTCTGGATAATCACACGC
CCTGCAGCGGCCAATCAGATCCCGCCTGAGTTTGTCTCCATGGTTACGAAGGTGCAAGGA
TTCAGCAACCTGCAGAAGGAGGAATACTTCAGTCAACGCTTCAGCGATGAAGCACTAGCC
AGTGCCATCATCTCCCACATTAAGGCCTCCAGAAGTTTGTACACCATGTGTCATCTCCCA
ATCTTCTGTTGGATCCTCTCCACAGTTATGCTCCATGTTCTGAAGACGGGCACCATCGAA
CACCTCCCTCAGACTCTCACCGAGATGTACATCCACTTCTTGGTGGTGCAGACCAAACTC
CGCAGCCTCAAGTATGACGGCAGAGATGACACGGACCCTCACTGGAGCCAGGAGACCAGG
AAGATGGTGCAGTCTCTGGGGAAGCTGGCCTTTGAGCAGCTGCAGAAAGGAAACCTGATT
TTCTATGAGAGTGACTTGAACGAGTGTGGGCTGGATGCTGCAGCCGCCTCGTTGTACTCT
GGAGTCTTCACACAGGTCTTCAGAGAGGAGTCAGGTCTCTACCAGGACAAGCTCTACTGC
TTTGTCCACCTCAGTGTGCAGGAGTTTCTGGCTGCTCTTCACGTGCACCAAACCTTCATC
AACTCTGGGGTCAACCTGCTCTCTCCAGAGCAAACCTCTCTGCGCTCCATGCTTTTTGGT
CACAGTTCAGAGAAGTTCTACCAGACCGCAGTGGACAAGATGTTAAAAAGCCCAAATGGA
CATTTAGACCTGTTTGTTCGATTTCTCCTGGGTCTGTCGCTGCCTTCCAATCAAAACCTT
CTTCAAGGTTTGGTGAAATGGAGCAGCACCGATGCTAAATCACCTCAGAAAACAGCCGAG
TACATCATGCTGAAGCTGGGGAAGAAGTTGAGTGTGGAGAGGAACGTGAGCCTGTTCCAC
TGTCTGAATGAGCTTAAGGAGCGCAGTCTGGTGGAGCAGATCCAGAAGCACCTGAGCTCA
GGACGGCCCTTCACTGAGGCGCTGTCTCCAGCTCAGTGGGCTGCGCTGGTCTTCATCCTG
CTCTCCTCCGACCAACAGAAAGTCTTCGAGCTGAGGAGGTACTCGGTCTCAGAAGAGGCT
CTGCTGCAGCTGCTGCCTGTGGTCAAGGCCTGCTCCACTGCCCTG

>NEME_743:252980-254934
CGTGGTTGTTTGTCTTCATCAGGGAGCCATGTTGGAGTGTGTCGAGAGAAAGTGAAGAAG
CATCTACAGCAGAGGTTTAGCTCCGTGTTTGAGGACACTTCCAAGGCCAGACTCCCGTCC
TCCCTGCAGCAGATCTACACAGAGCTCTACATCACCGAGGGCGGGGCCGCAGAGGTCACC
CAGGAGCATGAGGTCAGACACATCGAGGCTTCGCTCAGGAAACCAGCCATAGCGGAGGCC
ATGATTACCAGCGAGGAGCTCTTTAGGAGCCGCTCAGGAGAAGGAATGAAGGACATCCTA
ACAAAGGGCAAGGTCAGTGCGGAGAAAGATCAGCCAATCAGGACGGTTCTAACGAAGGGC
GTGGCCGGCGTGGGGAAGACGGTGCTGACTCAGAAGTTGAGTCTGGACTGGGCTGAAGGC
AGAGCTCACCAGAACGTCCAGCTGCTGTTCCCCTTCACCTTCAGAGAGCTCAATGTGCTC
AGAGACTCGGAGTTCAGCCTGGAGGGACTGATCCACCATCACTTCAGTCAAACCAAAGGT
TTCCACAGCTTTGAAGACCTGCAGCTGCTCTTCATCTTGGATGGTCTGGACGAGTGCAGA
CTTCCTCTGGACTTCAGCCGGACCCGGGTCCTGACGGAGCCCACAGAGAGCGCCTCAGTG
GAGGAGCTGCTGGTGAACCTCATCAGGGGGAGCCTGCTTCCCTCCGCTCGCCTCTGGATA
ACCACACGCCCCGCGGCGGCCAATCAGATCCCTGCTGAGTGCGTCTCCATGGTGACAGAG
GTGCGAGGGTTCAGCGACCCACAGAAGGAGCAGTACTTCAGGAAGAGGTTCTTAGAGAAG
AAACAGGCCGACATGATCATCTCCCACATCAAGGCGTCGCCCAGCCTCCACGCCATGTGC
CACTTACCGATCTTCTGCTGGATCCTCTCCACAGTCCTGAAGCACCTGCTGAGCACCAAA
GAGCTGCCCCAAACCCTCACCCAGATGTACGTCCACTTCCTGGTGGTGCAGGCCAAAGTC
AAGAACGTCAAGTATCATGAGGGAACAGGAGCAGACGTTCACTGGACTCCAGAGACCAGG
GAGATGGTGTGGTCTCTGGGAAAACTGGCCTTTGAGCAGCTGCAGAAAGGAAACCTGATC
TTCTATGAGAGTGACCTGAAAGAGTGTGGGCTGGACGCTGCAGAGATCGCTCGTTACTCC
GGAGTCTTTACACAGGTCTTTAGAGAGGAGCTAGGCCTGTACCAGGACAAGGTCTACTGC
TTCATCCATCTGACTGTGCAGGAGTTTCTGGCTGCGCTTCACGTCCATCAGACCTTCTTC
AGCTCTGGGGAGAACCTGCTGTCGCCGCAGTTCCCCTCGGATGTCAAAGCCACACATTTG
GAGAAGTCGACTAAACCAAAAGCTAAGCCTAAAGCCAAACGTCACGCGTCCATGGGAAAA
AGCAGTGATTTACAAATAGAGAGAAGGTCTCCGGTAACAGCTGAGAAAATGCCCTCAGCG
ACAGACTTCTACCGCTCTGCTGTGGACCGGGCCTTACAGAGTCCGAACGGACACCTGGAC
CTGTTCCTGCGCTTCCTCCTGGGCTGTCTCTGCCAACCAATCAGAGCCTGCTGCGGGGTC
TGCTGACTCCGACAGGAAGTGACCAGACCAATCAGGAGACAGTGAGGTGCATCAGAGAGA
GGCTGAACGAGGATCGGTCCACAGAGAGGATCCTGAACCTGTTCCACTGTCTGAACGAGC
TGAACGACCGCAGTCTGGTGGAGGCCGTCCAGTGCGGCCTCCGAGGAGGGACTCTCACGG
ACTACGAAGTCACTCCTTCTGACTGGTCGGCCGTGGCCTTCATCCTGCTGACCTCTGAGT
CAGACCTGGAGGAGTTTGACCTGAGGAAATACTGCCCTTCAGAGACCGTCCTCCTGAAGC
TGCTGCCGGTCGTCAAAGCCTCCACCAAAGCCACG

>NEME_744:136270-138215
CGTGGTTGTTTGTCTTCATCAGGGAGCCATGTTGGAGTGTGTCGAGAGAAAGTGAAGAAG
CATCTACAGCAGAGGTTTAGCTCCGTGTTTGAGGACACTTCCAAGGCCAGACTCCCGTCC
TCCCTGCAGCAGATCTACACAGAGCTCTACATCACCGAGGGCGGGGCCGCAGAGGTCACC
CAGGAGCATGAGGTCAGACACATCGAGGCCTCGCTCAGGAACCAGCCATAGCGGAGGCCA
TCATCACCAGCGAGGAGCTCTTTAGGAGCCGCTCAGGCGAAGGAATCAAGGACATCCTAA
[truncated: 624,515 more chars]
