# Supplementary material for: The round goby genome provides insights into mechanisms that may facilitate biological invasions
Source: BMC Biol. 2020 Jan 28;18:11. doi: 10.1186/s12915-019-0731-8 (PMC6988351; doi:10.1186/s12915-019-0731-8)
Supplement: Supplementary file 29 — Hmm models used to identify NLRs. [file 12915_2019_731_MOESM29_ESM.zip]

Archive with 4 entries (4 files):
- zfgoby_FISNA-NACHT.prot.hmm
- zfNLR_LRR_dna.hmm
- zf_B302.prot.hmm
- zf_FISNA-NACHT.prot.hmm
