# Supplementary material for: The round goby genome provides insights into mechanisms that may facilitate biological invasions
Source: BMC Biol. 2020 Jan 28;18:11. doi: 10.1186/s12915-019-0731-8 (PMC6988351; doi:10.1186/s12915-019-0731-8)
Supplement: Supplementary file 33 — Alignments of dnmt1, dnmt3, eed, ezh, rbbp4, and suz12. [file 12915_2019_731_MOESM33_ESM.zip]

Archive with 6 entries (6 files):
- dnmt1_MACSE_NT.nex
- dnmt3_MACSE_NT.nex
- EED_MACSE_NT.nex
- EZH_MACSE_NT_temp_0_05.nex
- RBBP4_MACSE_NT.nex
- SUZ12_MACSE_NT.nex
