# Supplementary material for: The round goby genome provides insights into mechanisms that may facilitate biological invasions
Source: BMC Biol. 2020 Jan 28;18:11. doi: 10.1186/s12915-019-0731-8 (PMC6988351; doi:10.1186/s12915-019-0731-8)
Supplement: Supplementary file 33 — Alignments of dnmt1, dnmt3, eed, ezh, rbbp4, and suz12. [file 12915_2019_731_MOESM33_ESM.zip › dnmt1_MACSE_NT.nex]

#NEXUS
begin data;
	dimensions ntax=28 nchar=5571;
	format datatype=dna missing=N gap=-;
	matrix
	C_milii_lcl_NW_006890641.1_cds_XP_007910047.1_25332__gene_dnmt1_	ATGGGAGACGAGGTCAAAAAGATGCCTGCGCAG---ACTGTGGTTAAAAACATGGAGTGGTCTGGCCCAGAAGGGAAAACGCTTATCCAACCCACACCTTGCTCCCCCCAGCACGTACCTGCCTCCTCCCACTCTCCCTCCACAACCAACCCGTACCTGCACCACTCTCCCACATCCGCTCCCCCAACTTGCCCATATCGCTCTCCCTTTGCATTGTACCTGACCCACATCACTCTTCCGACGCTCGTACCGCACTGTTCTTCCACATCGCCACCTGCATCACCGTCACCCCACTCTTTCCCACCCGCACCACCACCAACCCAACTTGTACTGCTCTTATACTTAAACCCCCCCTTCGCAACCCCTGTGTGTCCACTTCCGCCTGTGCCTGCCTGCTCTGTTCTCTCCCCCCACACACACCTGCCTCCTCCCACTCTCCCTCTACAACCAACCTGCACCGCTCTCCCACATCCGCTCCCCCAACTCTACCCACGTGAATGCCTCTCACCCGCATCAACGTGTTCCCATTCTCAGCTGAACTTTCTGAGCTGGGGAAAGGGTGGAAGTCAATCAGCCATAGTCTCGGGTGCCCCCCTTCAGTCGGGTCTGTTCAAGGATAGAGTTTGGAAAGTTTCCCTTATTTTCCTGGTAGCTTATTCTGGAACGTTGTGTTTATGTGCGCTATATGTTAAGTGTTTGTTTCAAACCACCTTTTACACTGTGGCACTTATTTCTTCACACAGACTTCAGGCCCTTGAAGATAAAGTCGATGGCCTTACGGAGAAGGAATGTATTAAAGAGAAACTGAGTTTACTACATGGCTTTTTGCAAGCAGATGTGCAGAATAATCTCAACGAACTGGAAACAAAATTTCAGAAAGATGAGCTGTCAGAGGAGGGATACTTCGCCAAAGTCAAGGTGCTGCTCAGCCAGGAGCCGCCTGTGGAGAATGGC---------GATTCC---GAGCTG---GGTCCAAATGCCAATGGCTGCGCTGAA---------AATGGTGCCCGCAGCGGCAAGAAGGACGACGATCGAGACAAAGCCAACGGAGTGGCGGGCGAGAGAAACGGCCAAGAGCAGAACCTCATGGAGACT---GGAGGGGAGGACCCCACC------------------------CCCCAG------------------------------------------------------GCCGCCAAGAGCCGCGGGAAACGTCAGAGTAAAAGCAATGGAGATAACAGACGGACATCGGGAAGTCCACGGATTACTAGGAACTCG------ATGAAGCAACAAGCTACCATTACATCCATGTTTGCTAAAGCAGCGAACAAACGCAAGTCCGAGGAGCTG---AACGATGAA------GAACAGGTGCCTGTTAAGAAG---------------GAAGAGGAAAGTGAAGAG---------CAGGAA---------GAACAGGACGAAAAGCGAATTAAAGTGGAATCGGAAGAAACACTGCCTGAAGGGGCTGAAACCAATGCTGACCGG---------AAACCTAAAGCTGATCAAACTCCTAAAACACCGCCTCCCAAGTGCGTGGATTGCAAACAGTTCCTGGATGACCCGGACCTCAAGTACTTCCAGGGCGACCCTGACGATGCACTGGAGGAGCCCGAGATGCTGACTGACGAGCGCTTGTCGCTGTTTGAAGGCACGCACGACGAAGGGTTTGAAAGTTATGATGACCTTCCTCAGCACAAAGTTACCTCCTTCAGTATTTATGATCGGAAAGGACACTTGTGTCCGTTTGACACGGGTCTGATTGAGAGGAATGTGGAGCTGTATTTTAGCGGGGTCGTGAAACCCATCTATGACGACAACCCCTGCCTGGACGGGGGAGTCAAAGCAAAAAAGCTAGGTCCGATAAACGCCTGGTGGATTACTGGCTTTGATGGAGGTGAAAAGGCCTTAATCGGATTCACTACGGCGTTTGCTGATTATATCTTGATGGATCCCCGTGAGGAGTATGCAGCCATCTTTGCTGTGATGCAGGAGAAAATCCACATGAGCAAGATCGTCATCGAGTTTGTGCAGAACAATCCCGACTCCACTTACGAAGACCTGCTGAATAAAATCGAGACCACAGTGCCTCCGGCTGGGCTGAGCTTCAGTCGCTTCACTGAGGATTCGCTGCTGCGACATGCACAGTTCGTGGTGGAGCAGGTCGAGAGTTACGATGAAGCCGGAGATGTGGATGAGCAGCCGATCATCATAATTCCCTGCATGAGAGACCTGATCAAACTGGCCGGTGTCACCCTCGGGAAAAGG---------------CGAGCAGCAAGGAGGCAAGCCATCAGACATCCCACCAAGATTGATAAGGAC---AAGGGC---CCTACCAAAGCCACCACCACCAGTCTCGTCTATCAGATCTTCGATACTTTCTTCTCCGAGCAGATTGATCAGAAT------------GACAAAGAA------------AACGGT---CTGAAGCGCCAGCGGTGCGGAGTGTGCGAGGTTTGCCAACAGCCCGACTGTGGGAAGTGCAGAGCTTGTAAGGACATGGTGAAGTTCGGAGGTAGTGGTCGCAGTAAACAGGCCTGCTTGCAGAGAAGGTGCCCGAACCTGGCCGTGAAGGAAGCTGACGATGACGAAAAT------GACGAAGAGGATTCGGAGACGGTCGGTGAAGTCTGTCCCAAGAAGATACTGCAGGCC------AGGAAAAAGAAA---CAGTCTAAGAACCGCATCTGCTGGATCGGAGAAGCCATCAAGTCTGACGGAAGAAAAACCTATTACCAGAAGGTGTCTGTTGACGACGAGCTCTTTGCAATCAATGACTGTGTTGTTGTCAGCCCCGATGACCCCACCAAACCCCTCTACCTGGCGAGGATCACGTCCATGTGGGAGGAGGGCGTTTGT------AAGATGTTCCACGCCCACTGGTTCTGCCGTGGCACCGACACAGTGTTGGGAGAGACGTCCGACCCACTCGAGCTCTTCCTGGTGGATGAGTGCGAGGACATGCAGCTGTCTTATGTGGACAGTAAAGTGACCGTCATCTACAAGGGACCCTCCAAGAACTGGGAGCTGGAGGGTGAACCTGAAAATCACTTTGAGCTGAAGGTTGTTGACGATGAC---GGGAAAACCTATTTCTACCAGATGTGGTACGACCCGGAATATTCCAGATTCCAAATGCCTCCGAGCTGCGAGCCCACAGAGGAGAACAAGCAC------AAGTTCTGTGCCAGTTGTAGCCGGCTCGCCGAGATCCGGCAGCGAGAGATGCCGCGAGTCATGGAGTCGGTGGATGCGAAGGAC---GACTCAAAGGTCTTCTACTCCTTGGCGTCCAAGAACGGAACCCAGTACCGAGTCGGTGATGGCGTTTACCTGCTCCAGGATTCCTTCTCGTTCAGTGTGAAACCATCCAGCCCGGGCAAGCGGCCGATCAAGAAAGATGACGTGGACGAGGACCTGTACCCGGAGTATTACCGCAAGTCCTCGGATTACATCAAGGGCAGCAATCTCGACGCCCCCGACCCCTTCCGCATCGGCCGCATCCAGGAGATCTTCTGCCACAAGCGCAGCAACGGCAAGCCC---AACGAGGCGGACATCAAACTGCGTATCAATAAATACTACAGGCCTGAGAACACTCACAAAGGGCTGAAAGCCAGTTACCACACAGACATCAACCTGCTGTACTGGAGCGATGAGGAAGTGGTGGTTGACTTCAAGGACGTGCAGGGGCGCTGCAGGGTGGAGTACGGGGAGGATCTGACGACAGAGAACATTCATGAATACTCTGCTGGAGGGACCGACAGGTTCTATTTCCTGGAGGCCTACAATGCCAAGACGAAGAGCTATGAAGATCCGCCAAACCGTGCCCGCAGTTCAGCAAACAAAGGGAAGGGCAAGGGGAAAGGCAAAGGTAAAGGCAAGAGCAAAGCCACAGCCGAACCAGAGCAAACGGAGCAG------GAGAATGCG---GAGAGCAAATTCCAAAAGCTTCGCAGCCTCGATGTCTTCTCGGGTTGCGGAGGGCTCTCTGAAGGATTCCATCAGGCAGGCATCTCGGAGACACTGTGGGCCATCGAGATGTGGGAGCCGGCGGCCCAGGCCTTCCGGCTGAACAACCCGGGAGCCACGGTGTTCACAGAGGATTGTAACGTGCTGCTGAAGCTGGTGATGGCGGGGGAGAAGACCAACTCGCTGGGGCAGAAGCTGCCACAGAGGGGTGACGTGGAGCTGCTGTGCGGAGGGCCTCCCTGCCAGGGATTCAGCGGGATGAACCGCTTCAATTCCCGCACTTACTCCAAATTCAAGAACTCTCTGGTCGTCTCTTACCTCAGTTACTGTGACTATTACCGGCCGAGATTTTTCCTCCTGGAGAATGTGAGGAATTTTGTGTCTTTCAAGCGCTCGATGGTTCTGAAACTCACTCTCCGGTGCCTGGTCCGAATGGGCTACCAGTGCACCTTCGGGGTGCTGCAGGCTGGTCAATATGGCGTGGCCCAGACCCGCAGGCGAGCCATCGTGCTGGCTGCAGCCCCTGGAGAGAAGCTACCCCTCTTCCCCGAGCCTCTACACGTCTTTGCCCCCAGGGCCTGTCAGCTCAGCGTGGCCGTGGACGATAAGAAGTTCTTCAGCAACATAACCCGGACGAAGTCGGCCCCCTACAGAACCATCACCGTGCGAGACACCATGTCCGACCTCCCCGAGATCCGGAACGGAGCCTCGGCGCTGGAGATCTCGTACAACGGGGAGCCTCAGTCGTGGTTCCAGCGGCAGATCCGCGGCACACAATACCAGCCCATCCTGCGCGATCACATCTGTAAGGATATGAGTGCCTTAGTGGCGGGGAGAATGAGACACGTCCCCCTGGCGCCCGGGTCCGACTGGCGTGACCTGCCGAACATCGAGGTACGTCTGTCTGACGGCACCATGACCAAGAGGCTACGGTACACTCACCGCGACAAGAAGAATGGCTACAGCAGCACTGGGGCGCTGCGCGGGGTCTGCTCCTGTGCAGAAGGCAAGCCTTGTGACTCTGCAGACAGGCAGTTTAACACCCTGATTCCCTGGTGCCTGCCTCACACTGGCAACAGACACAACCACTGGGCCGGGCTGTACGGCAGGCTGGAGTGGGACGGATTCTTCAGCACCACAGTCACCAACCCTGAGCCCATGGGCAAGCAGGGTCGGGTGCTACACCCCGAACAGCACCGTGTGGTCAGCGTGAGGGAGTGCGCGCGCTCCCAGGGATTCCCAGACACCTACAGGTTCTTCGGAAACATTCTAGACAAGCACAGACAGGTCGGCAACGCTGTGCCACCCCCCTTGGCTAAAGCCATCGGCACGGAGATGAAACTGCACATGACTGAGAACATGAAAGAG---------------------AAAGAG------AACGCAGCAGAAGCC---------GTCAAGCAAGAGAGCATGGACATC---------GCGGAGTGA---
	S_formosus_lcl_NW_017371905.1_cds_XP_018610330.1_26176__gene_dnmt1_	---------------------ATGCCAGCCAAC---ACCTTCGTG------------------------------------------------------------------------------------------------------------------------------------------------------------------------------------------------------------------------------------------------------------------------------------------------------------------------------------------------------------------------------------------------------------------------------TCTCTGCCAGAGGACGTCAGGAAG------------------------------------------------------------------------------------------------------------------------------------------------------------------------------------------------------------------------------------------------------------------CGGCTTCAGGTGCTTGACGGGGATGGAGATGCTCTCTCCGATGAGGAACTCCTGAAGGAGAAGCTAAGTCTGGTGCAGGAGTTCCTTTGTGCTGAAGCCCAGGACCAGCTTACCAGCCTGGAAACAAAGATGAAGAATGATGAACTCTCCATGGAGGGATATCTGACCAAGGTAAAAGCACTGCTGGGCAAGGAATTG---TGTGGAAGCAGTTCCAGTGATGATGGC---AAGATC---AATGGGTGCACCAATGGATTTGCTGAG---------AACTGTTCACAT---------GAGGAA---------------------------------------AACGGCATGGAGGAGATGGCTATGGAGACG---GAGGAAGAACGCAGTTCT---------------CTAAAGTCCCCCACT------------------------------------------------------GCTCCCAAAATGAGAGGT---CGGAGGAGCAAAGCTGATACGGAGCCCAAGAAATCATCAGCCAGTTCTAGAGTGACGAGAAACTCC------GGAAAACAGCCC---ACAATCATATCAATGTTTTCTAAAGTCTCCAGCAAACGCAAGTCTGAAGAGGTA---AATGGT---------GAAGATGTTAATGGAGAAGTT---------------GCTGAGAGGAGTGAGGAGGGTGATACAGAGGAG------GAGGCACGGGAAGAGAAAAGGCTAAAGGTGGAATTCGATGGA------AAAATGTCCATTGACAACACTACAACTGAT---------AAGACTAAGGCTGCTGCTTTGGTTAAGACTCCACCCCCTAAATGTCCCGACTGCCGGCAGTATCTGGATGACCCAGACCTCAAGTTTTTTCAAGGAGACCCTGATGATGCACTGGATGAGCCAGAGATGCTGACAGATGAACGTTTGTCACTGTTTGATTCAAATGAAGAT---GGGTTTGAGAGTTATGAGGACCTTCCCCAACATAAGATTACAAACTTCAGTGTCTATGACAAGCGAGGACACTTGTGTCCCTTTGACTCTGGGTTGATTGAGAAGAATGTGGAGTTGTACTTCAGCTGTGCTGTCAAGCCCATCTATGATGACAACCCATGCTTGGATGGTGGTGTTCCTGCGAAGAAACTAGGCCCAATTAATGCCTGGTGGATCACAGGTTTCGATGGAGGAGAGAAGGCTCTCATTGGATTCACTACAGCTTTTGCGGACTACATTCTGATGGACCCCAGTGAGGAGTATGGGCCCATCTTTGCCCTCATGCAGGAGAAGATCTATATGAGCAAGATTGTAGTGGAGTTCCTGCAGAAGAACCCTGATGCAACCTATGAAGATCTACTGAATAAAATTGAGACCACAGTGCCTCCAGCTGGGCTGAACTTCAATCGCTTCACAGAGGACACGCTGCTGCGACATGCCCAGTTTGTTGTTGAGCAGGTGGAAAGCTATGATGAGGCAGGGGATTCAGATGAGCAGCCCATCATTGTCACCCCCTGCATGAGGGATCTCATCAAGTTGGCTGGGGTCACACTAGGCAAGAGCATGCTGTTGTACTGGCGAGCAGCAAGAAGACAAGCCATACGACACCCAACCAAGATTGAGAAGGACAGCAAGGGT---CCCACAAAGGCCACCACCACAAAGCTGGTTTACCAGATTTTTGATACTTTCTTCTCTGACCAGATTGACCAGAAT------------GACAAGGAA------------GGTGGG---GTGAAGCGACAGCGCTGTGGTGTTTGTGAGGTGTGCCAGGCTCCCGACTGTGGAAAGTGCACGGCCTGTAAGGACATGATCAAGTTTGGGGGTACTGGTCGTAGTAAACAGGCCTGTCAGAAAAGGAGATGCCCAAATTTGGCGGTGAAAGAAGCAGAGGATGATGAGAACATG---GAGGAAGAAGATGTACTTTCCTTGCTGAAGGCCTCGTCTAAAAAAATGTCTGAAGCC------AAGAAAAAGAAG---CAGAGTCAGAGCAAATTGTCCTGGTTGGATGAGCCTGTCCAGAGAGAAGGGAAAAAGGAGTACCACATGAAAGTGTGTATTGACAACCAGATTCTGGAAGTGGGAGATTATGTATCTGTTAGCCCAGATGACCCCTCACATCCTCTCTACCTGGCCAGGATCACAGCACTATGGGAGGATAACAATGGG------AAGATGTTCCATGCTCACTGGTTCTGCCGTGGTACAGACACAGTGCTGGGGGAGTCATCAGACCCCCTGGAGCTGTTCCTGGTGGATGAGTGTGAGGACATGCAGCTTAGCTATGTGAAGGACAAAGTCAATGTTTTATACAAGGCCCCGTCTAACAACTGGTTTATGGAGGGTGGAATGGATGAC------GAAATGAAAGTGATCGAGGATGAT---GGAAAGAGCTTTTTTTACCAGCTGTGGTACGATAGTGAGTTTGCTCGTTTTGAGACACCGCCTAAGGTGACATCTTCTGAAGACTACAAGTTT------AAGTTCTGTGCCAGCTGTGCCAGGATCCAGGAGCGAGAAGAGCAGGAAACTCCACGGATACTGGAGCCCATGGAG---GAAGAACATGATTCGAAGATCCTGTATGGCTTGGCCTGTCTGAAAGGGGAGCAGTACCGTGTAGGAGACAGTGTCTACATGCTGCCTGAGGCTTTCTCCTTTGCGGTGAAGGCTGCTAGTCCAGTGAAACGCTCACACAGGAAGGATGATGTGGATGAAGAGCTCTACCCTGAGTACTACAGGAAGTCTTCAGACTATATCAAAGGCTCTAACCTGGATGCACCAGAGCCTTTCCGTATTGGTCGGATCAAGGAGATTTTCTGCAATAAGCGCAGCAACGGGAAGCCC---AACCAGGATGAGATAAAGCTGCGCCTCTACAAATTCTATAGGCCGGAGAACACCCACAAGGGTCCAAAGGCAGGGTACCACACTGATATCAACCAGCTGTACTGGAGTGATGAGGAGGTCACTGTGGACCTGGTAGATATTCAGGGACGATGTCGAGTTGAGTATGGAGAAGACCTCACT---GAGAGTGTGCAGGAGTATTCTAGCTATGGTCCTGATCGCTTTTACTTCTTGGAGGCCTATAATGCCAAGACAAAGAGCTTTGAAGATCCACCAAACTATGCACGGTCTTCTGCTCACAAAGGGAAGGGAAAAGGCAAGGGTAAAGGAAAGGGCAAAGGGAAAGCAACCCCT---CAGGAGCAGTTGGAACAG------GAACCCCAA---GACCCCAAGGTTCCCAAACTACGTACATTGGATGTGTTCTCTGGTTGTGGAGGGCTGTCTGAGGGTCTCCACCAGGCTGGGATCTCTGAGACCTTATGGGCCATTGAGATGTGGGAGCCAGCTGCCCAGGCCTTCAGACTCAACAACCCTGGAGCCACTGTGTTCACAGAGGACTGCAATGTGTTGCTGAAGCTGGTCATGTCGGGTGAGAAGACCAACTCTCTGGGTCAGAAGCTTCCCCAGAAGGGGGATGTGGAGATGCTGTGTGGTGGTCCACCATGCCAAGGTTTCAGTGGAATGAACCGCTTTAACTCGCGTACTTACTCCAAGTTCAAGAATTCCCTGGTGGTCTCCTATCTCAGCTACTGTGATTACTACAGACCCAAATTCTTCCTGCTGGAGAACGTGAGGAACTTTGTGTCATTCAAGCGCTCCATGGTGCTGAAGCTCACCCTCCGCTGTCTGGTGCGCATGGGCTACCAGTGTACCTTTGGGGTCCTACAGGCTGGGCAGTATGGTGTGGCACAAACAAGGCGCAGGGCCATCATCCTGGCAGCTGCCCCAGGGGAGAAGCTGCCCCATTACCCTGAGCCACTGCATGTGTTTGCCCCACGTGCTTGTTCCCTCAGTGTGGTGGTGGATGAGAAGAAATATGTCAGCAATGTCACACGGGGTAATGGTGGAATTTACAGGACTATCACGGTCAGGGACACCATGTCTGATTTGCCTGAGATTCAAAATGGTGCATCGGCACTGGAGATCTCTTACAATGGGGAGCCCCAGTCCTGGTTCCAGAGGCAGATCCGTGGGTCCCAATACCAGCCTATCCTGCGGGACCACATTTGTAAGGACATGAGCCCTCTTGTGGCAGCCCGCATGCGCCATGTGCCTCTGGCTCCAGGTTCTGACTGGAGGGATCTGCCTAACATTGAGGTCCGCCTACGGGACGGTACCTCTACCAAGAAGCTGCGCTACACGCACTCGGACAAGAAGAATTGCCGTAGCAGCACCGGGGCTCTGAGGGGCGTCTGTGCCTGTGCTGCAGGGAAGCCATGTGACCCAGCAGACCGTCAGTTCAACACGCTGATCCCCTGGTGTCTGCCGCACACGGGAAACAGGCACAACCACTGGGCTGGGCTTTATGGCCGGCTGGAGTGGGACGGCTTCTTCAGCACCACAGTCACCAATCCTGAGCCAATGGGCAAGCAGGGACGTGTTCTACACCCAGAGCAGCACCGTGTCGTAAGCGTGAGGGAGTGTTCTCGCTCGCAGGGTTTCCCTGACACCTACAGGTTCTTTGGGAACATCCTGGACAAACACAGACAGGTGGGGAATGCTGTGCCACCCCCTCTTGCCAAAGCCATTGGACTGGAGATTAAGAAATGTGCTTCAGAGAAGATGAAGGGG---------------------------------AACACTCAGATCCCCTCAGAGCTTGTGAAGGAGGAGAAGCTCAATATG---------TTGGATTAG---
	A_mexicanus_lcl_NW_019172924.1_cds_XP_022523719.1_41747__gene_dnmt1_	---------------------ATGCCTGCGAAG---ACCTCGCTG------------------------------------------------------------------------------------------------------------------------------------------------------------------------------------------------------------------------------------------------------------------------------------------------------------------------------------------------------------------------------------------------------------------------------TCTCTGCCGGAGGATGTGAAGGAA------------------------------------------------------------------------------------------------------------------------------------------------------------------------------------------------------------------------------------------------------------------CGGTTGCAGGTGCTGGACAAGGGTGGAGAGAATTTGTCAGATGAGGAATGTGTAAAGGAGAAGCTCAGGTTACTGCAGGACTTCCTGCGGGATGAAACTCAGGACCAGCTCAAAAATCTTGAAGCCAAGCTGAAGAGCTCTGAACTTTCCACTGAGGTGTACACATCAGAGGTAAAAGCTGTGCTGAAGAAAGCTCTTGCGTTGGGCAAGGATGTTCAGAGCGATGGCGTGGAGCAG---AATGGCCATTCAAATGGCATCTCTGAA---------AACGGATCTCAT---------AAGGGT---------------------------------------AATGGAGAGAAGGAAGGTGATATGGATGCA---GAGGAGGAGGGAGATGCT---------------ATCAAGTCTCCCAGC------------------------------------------------------ACTACAAAGGGCAAGGGTGGCCGGCGCAGTAAAGCAGACTCTGAGCCCAAAAAATCTCCTGGCAGTTCTAGAGTCACACGGAACTCT------GGGAAACAACCC---ACTATCCTGTCCATGTTCTCCAGAGTACCC---AAGCGCAAGTCTGATGAGGTA---AATGGA---------GAGACCACAAATGGAGAAACGGCAATG---------GAGACTAAAACTGAAGAGGCTGATGTTGAGGAG---------GTCCGTGAAGAAAAACGTCTTAAAACAGAATCTGATGAG------AAGCCTGACATTGAAACCGCAAATGCTGAG---------AAAACCAAGCCTGTGAGCACAGCTAAGACGCCTCCACCCAAGTGTCCTGACTGCAGACAGTATCTGGATGACTCTGACCTGAAATTTTTCCAGGGAGATCCTGATGATGCGCTTGATGAACCAGAGATGTTGACTGATGAGCGTCTTTCCTTGTTTGACTCAAACGAAGAT---GGGTTTGAAAGCTATGATGACCTTCCTCAGCACAAGATTACAAACTTCAGTGTGTATGACAAGCGTGGCCACTTGTGTCCTTTTGACTCTGGACTCATCGAAAAGAATGTAGAATTGTACTTCAGCTGTGCTGTTAAACCCATTTATGATGACAATCCTTGCATGGATGGTGGTGTCCCTGCCAAAAAACTGGGACCAATCAATGCCTGGTGGATCACGGGTTTTGATGGGGGAGAGAAAGCTCTGATTGGCTTCACCACCGCCTTTGCTGACTACATCCTCATGGAGCCGAGTGAGGAATACTCTCCAATCTTTGCCCTGATGCAGGAGAAGATCTACATGAGCAAGATTGTGGTGGAGTTTCTTCAGAAGAATCCTGATGTCACATATGAAGACTTGCTTAACAAAATTGAGACCACAGTGCCCCCTGCCGGACTGAACTTCAACCGCTTCACTGAGGACACGCTGCTGCGCCATGCTCAGTTTGTGGTGGAGCAGGTGGAGAGCTATGATGAGGCTGGGGACTCAGATGAGCAGCCCATCATTGTTACCCCCTGCATGAGAGACCTGATCAAACTTGCTGGAGTCACCCTGGGCAAGAGCATGCTGCTGTACTGGAGAGCAGCAAGAAGACAGGCCATTCGCCATCCTACAAAGATCGAGAAGGATCTCAAGGGA---CCCACCAAAGCTACAACTACTAAGCTGGTTTACCAGATCTTCGACACCTTCTTCTCCGATCAGATTGATCAGAAT------------AATAAAGAT------------GGAGGA---ATCAAGAGGCAGCGCTGTGGAGTCTGTGAGGTATGCCAAGCATCTGACTGTGGCAAGTGTTCAGCCTGTAAAGACATGATCAAATTTGGAGGCAGTGGTCGCAGCAAGCAGGCCTGTCAGAAGAGAAGATGTCCCAACATGGCTGTGAAAGAAGCAGAGGAGGATGAGAATATA---GACGAAGAAGACATTTTGCCACTTTTCAAAGATACA---AAGAAAATGTCTCAAGCC------AAGAAGAAG------CAGACCAAAAACAAAATTGCATGGGTGGGAGAGCCTGTGAAGACTGAAGGAAAGCGGGATTATTACATGAAGGTTCGTGTGGAGAACGAGGTGTTGGAAGTTGGAGACTATGTGTCGGTCAGCCCAGCAGATCCTTCTAATCCACTCTACCTAGCCAGGATCACAGCTTTGTGGGAGGACGATGAG---------ATGATGTTTCACGCTCATTGGTTTTGCCGTGGCACGGACACAGTTCTGGGCGAGTCCTCAGACCCTCTGGAGCTCTTCCTTGTGGATGAGTGTGAGGACATGCAGCTGAGCTTTGTGCATGAAAAAGTAAACGTACTTTACAAGACACCTTCAGACAACTGGTTTATGGAGGGTGGTCTGATCGAT------GACATTAAAGTTATTGACGACGAT---GGGAAAAGCTTCTTTTATCAGCTGTGGTACGAAGCTGATTTTGCTCGGTTTGAGACTCCGCCTGAAGTCGTTCCTGATGAAGATTGCAAGTAC------AAGTTCTGTGCCAGCTGTACCAGGAACAAGGAGAAAGAGGAGCAGGAAACACCTCATGTTTTTGAGCCTCTGGAAGATGAGGAGACTGACTCCAAAGTCTTCTATTCTCTGGCCTGCCTGAAGAATGAGCAGTACAAAGTGGGGGATAGTGTTTATCTCCCATCTGAGGCTTTTAACTTTGGTGTGAAAGCTGCAAGTCCAATGAAGCGTCCTCACCGGAAGGAGGACGTGGATGAGGACTTGTACCCAGAATACTACAGGAAGTCTTCCGACTACATAAAGGGATCCAACTTGGATGCACCAGAGCCCTTCCGTGTTGGACGTATTAAAGAGATTTTCTGCAACAAGCGCAGCAATGGCAAATCG---GACACATCAGAGATCAAACTGCGCATCTACAAATTCTACAGGCCAGAGAACACTCACAAGGGGCCAAAAGCAGGCTACCACACTGATATAAACCAACTGTACTGGAGTGACGAGGAGGCGACTGTAAACATGGCAGATGTGCTAGGCCGGTGTCGTGTAGAGTATGGGGAGGACCTGGTG---GAGAGTGTGCAGGAGTATTCCACCGGTGGACCTGATCGGTTCTACTTCCTAGAGGCATATAATTCCAAATCCAAGAGCTTTGAAGACCCACCAAACCATGCACGTTCAGTTGTGCATAAGGGCAAAGGAAAAGGCAAGGGAAAAGGTAAAGGAAAAGGGAAGGCTTCCTCT---CAGGATGTACCGGAGCAG------GAGGCTCAG---GAGCTTAAGGTCCCAAAGCTGCGCACACTTGATGTGTTCTCAGGCTGTGGTGGGCTGTCTGAAGGTTTCCACCAAGCAGGCATCTCTGAGACCAATTGGGCTATTGAGATGTGGGATCCTGCTGCACAGGCCTTCAGGCTGAACAACCCCGGCACCACAGTGTTCACAGAGGACTGCAATGTGCTCCTGAAGCTGGTCATGTCTGGAGAGAAGACCAACTCTCTTGGCCAGAAACTCCCACAGAAGGGTGATGTAGAAATGCTGTGTGGAGGGCCACCTTGCCAAGGCTTCAGTGGAATGAACCGATTCAACTCTCGCACTTACTCCAAGTTTAAGAACTCCCTGGTTGTCTCTTATCTGAGTTACTGTGATTACTACCGGCCCAAGTTCTTCCTGCTGGAAAACGTCCGGAACTTTGTGTCTTTTAAACGCTCCATGGTCTTAAAGCTTACTCTACGGTGCCTAGTGCGCATGGGTTACCAGTGCACGTTTGGTGTACTTCAGGCTGGACAGTATGGTGTTGCTCAAACACGACGCAGGGCGATTATCCTGGCTGCTGCTCCTGGTGAGAAGCTTCCTCGCTACCCTGAACCCCTGCACGTGTTTGCTCCACGAGCGTGCTCCCTCAACGTTGCAGTGGACGAAAAGAAATACGTCACCAACGTCACACGAGGGAACGGTGGTGTCTATCGCACCATTACTGTACGGGACACTATGTCTGACCTTCCTGAGATTCGTAACGGAGCTGCTGCTTTAGAGATCTCCTACAATGGGGAGCCACAGTCTTGGTTCCAGAGGCATATCCGAGGCGCACAATACCAGCCAATCCTCAGGGACCATATCTGCAAGGACATGAGTGCCTTGGTGGCAGCCCGTATGCGACACATTCCTCTGGCCCCGGGTTCTGATTGGAGGGATCTGCCCAACATTGAGGTACGACTGCGGGACGGGACCACCACGAAGAAGCTCCGCTACACCCATGCTGATAAAAAGAACGGCCGCAGTGGAACTGGAGCATTAAGAGGAGTGTGTGCCTGTGCTGGAGGAAAACCCTGTGACTCTGCAGACAGGCAGTTTAACACCCTGATCCCCTGGTGTCTGCCCCACACGGGGAATCGCCACAACCACTGGGCTGGACTTTATGGCAGGTTGGAGTGGGACGGTTTCTTCAGCACCACTGTAACCAACCCTGAGCCCATGGGCAAGCAGGGACGTGTGTTGCACCCGGAGCAGCACCGTGTGGTGAGCGTCAGGGAATGTGCTCGCTCTCAAGGCTTCCCAGATACATACCGCTTCTTCGGCAACGTCCTGGACAAACACAGACAGGTTGGAAATGCAGTGCCTCCACCCCTCAGTAAAGCCATTGGACTTGAAATCAAGAAATGCGTCCTGGAGAAGATGAAGGAT---------------------------------AATGCAACAGAACCT---------GTGAAACAGGAGAAGATGGAGATG---------TCCGACTAG---
	A_mexicanus_lcl_NW_019172924.1_cds_XP_022523720.1_41746__gene_dnmt1_	---------------------ATGCCTGCGAAG---ACCTCGCTG------------------------------------------------------------------------------------------------------------------------------------------------------------------------------------------------------------------------------------------------------------------------------------------------------------------------------------------------------------------------------------------------------------------------------TCTCTGCCGGAGGATGTGAAGGAA------------------------------------------------------------------------------------------------------------------------------------------------------------------------------------------------------------------------------------------------------------------CGGTTGCAGGTGCTGGACAAGGGTGGAGAGAATTTGTCAGATGAGGAATGTGTAAAGGAGAAGCTCAGGTTACTGCAGGACTTCCTGCGGGATGAAACTCAGGACCAGCTCAAAAATCTTGAAGCCAAGCTGAAGAGCTCTGAACTTTCCACTGAGGTGTACACATCAGAGGTAAAAGCTGTGCTGAAGAAAGCTCTTGCGTTGGGCAAGGATGTTCAGAGCGATGGCGTGGAGCAG---AATGGCCATTCAAATGGCATCTCTGAA---------AACGGATCTCAT---------AAGGGT---------------------------------------AATGGAGAGAAGGAAGGTGATATGGATGCA---GAGGAGGAGGGAGATGCT---------------ATCAAGTCTCCCAGC------------------------------------------------------ACTACAAAGGGCAAGGGTGGCCGGCGCAGTAAAGCAGACTCTGAGCCCAAAAAATCTCCTGGCAGTTCTAGAGTCACACGGAACTCT------GGGAAACAACCC---ACTATCCTGTCCATGTTCTCCAGAGTACCC---AAGCGCAAGTCTGATGAGGTA---AATGGA---------GAGACCACAAATGGAGAAACGGCAATG---------GAGACTAAAACTGAAGAGGCTGATGTTGAGGAG---------GTCCGTGAAGAAAAACGTCTTAAAACAGAATCTGATGAG------AAGCCTGACATTGAAACCGCAAATGCTGAG---------AAAACCAAGCCTGTGAGCACAGCTAAGACGCCTCCACCCAAGTGTCCTGACTGCAGACAGTATCTGGATGACTCTGACCTGAAATTTTTCCAGGGAGATCCTGATGATGCGCTTGATGAACCAGAGATGTTGACTGATGAGCGTCTTTCCTTGTTTGACTCAAACGAAGAT---GGGTTTGAAAGCTATGATGACCTTCCTCAGCACAAGATTACAAACTTCAGTGTGTATGACAAGCGTGGCCACTTGTGTCCTTTTGACTCTGGACTCATCGAAAAGAATGTAGAATTGTACTTCAGCTGTGCTGTTAAACCCATTTATGATGACAATCCTTGCATGGATGGTGGTGTCCCTGCCAAAAAACTGGGACCAATCAATGCCTGGTGGATCACGGGTTTTGATGGGGGAGAGAAAGCTCTGATTGGCTTCACCACCGCCTTTGCTGACTACATCCTCATGGAGCCGAGTGAGGAATACTCTCCAATCTTTGCCCTGATGCAGGAGAAGATCTACATGAGCAAGATTGTGGTGGAGTTTCTTCAGAAGAATCCTGATGTCACATATGAAGACTTGCTTAACAAAATTGAGACCACAGTGCCCCCTGCCGGACTGAACTTCAACCGCTTCACTGAGGACACGCTGCTGCGCCATGCTCAGTTTGTGGTGGAGCAGGTGGAGAGCTATGATGAGGCTGGGGACTCAGATGAGCAGCCCATCATTGTTACCCCCTGCATGAGAGACCTGATCAAACTTGCTGGAGTCACCCTGGGCAAGAGG---------------AGAGCAGCAAGAAGACAGGCCATTCGCCATCCTACAAAGATCGAGAAGGATCTCAAGGGA---CCCACCAAAGCTACAACTACTAAGCTGGTTTACCAGATCTTCGACACCTTCTTCTCCGATCAGATTGATCAGAAT------------AATAAAGAT------------GGAGGA---ATCAAGAGGCAGCGCTGTGGAGTCTGTGAGGTATGCCAAGCATCTGACTGTGGCAAGTGTTCAGCCTGTAAAGACATGATCAAATTTGGAGGCAGTGGTCGCAGCAAGCAGGCCTGTCAGAAGAGAAGATGTCCCAACATGGCTGTGAAAGAAGCAGAGGAGGATGAGAATATA---GACGAAGAAGACATTTTGCCACTTTTCAAAGATACA---AAGAAAATGTCTCAAGCC------AAGAAGAAG------CAGACCAAAAACAAAATTGCATGGGTGGGAGAGCCTGTGAAGACTGAAGGAAAGCGGGATTATTACATGAAGGTTCGTGTGGAGAACGAGGTGTTGGAAGTTGGAGACTATGTGTCGGTCAGCCCAGCAGATCCTTCTAATCCACTCTACCTAGCCAGGATCACAGCTTTGTGGGAGGACGATGAG---------ATGATGTTTCACGCTCATTGGTTTTGCCGTGGCACGGACACAGTTCTGGGCGAGTCCTCAGACCCTCTGGAGCTCTTCCTTGTGGATGAGTGTGAGGACATGCAGCTGAGCTTTGTGCATGAAAAAGTAAACGTACTTTACAAGACACCTTCAGACAACTGGTTTATGGAGGGTGGTCTGATCGAT------GACATTAAAGTTATTGACGACGAT---GGGAAAAGCTTCTTTTATCAGCTGTGGTACGAAGCTGATTTTGCTCGGTTTGAGACTCCGCCTGAAGTCGTTCCTGATGAAGATTGCAAGTAC------AAGTTCTGTGCCAGCTGTACCAGGAACAAGGAGAAAGAGGAGCAGGAAACACCTCATGTTTTTGAGCCTCTGGAAGATGAGGAGACTGACTCCAAAGTCTTCTATTCTCTGGCCTGCCTGAAGAATGAGCAGTACAAAGTGGGGGATAGTGTTTATCTCCCATCTGAGGCTTTTAACTTTGGTGTGAAAGCTGCAAGTCCAATGAAGCGTCCTCACCGGAAGGAGGACGTGGATGAGGACTTGTACCCAGAATACTACAGGAAGTCTTCCGACTACATAAAGGGATCCAACTTGGATGCACCAGAGCCCTTCCGTGTTGGACGTATTAAAGAGATTTTCTGCAACAAGCGCAGCAATGGCAAATCG---GACACATCAGAGATCAAACTGCGCATCTACAAATTCTACAGGCCAGAGAACACTCACAAGGGGCCAAAAGCAGGCTACCACACTGATATAAACCAACTGTACTGGAGTGACGAGGAGGCGACTGTAAACATGGCAGATGTGCTAGGCCGGTGTCGTGTAGAGTATGGGGAGGACCTGGTG---GAGAGTGTGCAGGAGTATTCCACCGGTGGACCTGATCGGTTCTACTTCCTAGAGGCATATAATTCCAAATCCAAGAGCTTTGAAGACCCACCAAACCATGCACGTTCAGTTGTGCATAAGGGCAAAGGAAAAGGCAAGGGAAAAGGTAAAGGAAAAGGGAAGGCTTCCTCT---CAGGATGTACCGGAGCAG------GAGGCTCAG---GAGCTTAAGGTCCCAAAGCTGCGCACACTTGATGTGTTCTCAGGCTGTGGTGGGCTGTCTGAAGGTTTCCACCAAGCAGGCATCTCTGAGACCAATTGGGCTATTGAGATGTGGGATCCTGCTGCACAGGCCTTCAGGCTGAACAACCCCGGCACCACAGTGTTCACAGAGGACTGCAATGTGCTCCTGAAGCTGGTCATGTCTGGAGAGAAGACCAACTCTCTTGGCCAGAAACTCCCACAGAAGGGTGATGTAGAAATGCTGTGTGGAGGGCCACCTTGCCAAGGCTTCAGTGGAATGAACCGATTCAACTCTCGCACTTACTCCAAGTTTAAGAACTCCCTGGTTGTCTCTTATCTGAGTTACTGTGATTACTACCGGCCCAAGTTCTTCCTGCTGGAAAACGTCCGGAACTTTGTGTCTTTTAAACGCTCCATGGTCTTAAAGCTTACTCTACGGTGCCTAGTGCGCATGGGTTACCAGTGCACGTTTGGTGTACTTCAGGCTGGACAGTATGGTGTTGCTCAAACACGACGCAGGGCGATTATCCTGGCTGCTGCTCCTGGTGAGAAGCTTCCTCGCTACCCTGAACCCCTGCACGTGTTTGCTCCACGAGCGTGCTCCCTCAACGTTGCAGTGGACGAAAAGAAATACGTCACCAACGTCACACGAGGGAACGGTGGTGTCTATCGCACCATTACTGTACGGGACACTATGTCTGACCTTCCTGAGATTCGTAACGGAGCTGCTGCTTTAGAGATCTCCTACAATGGGGAGCCACAGTCTTGGTTCCAGAGGCATATCCGAGGCGCACAATACCAGCCAATCCTCAGGGACCATATCTGCAAGGACATGAGTGCCTTGGTGGCAGCCCGTATGCGACACATTCCTCTGGCCCCGGGTTCTGATTGGAGGGATCTGCCCAACATTGAGGTACGACTGCGGGACGGGACCACCACGAAGAAGCTCCGCTACACCCATGCTGATAAAAAGAACGGCCGCAGTGGAACTGGAGCATTAAGAGGAGTGTGTGCCTGTGCTGGAGGAAAACCCTGTGACTCTGCAGACAGGCAGTTTAACACCCTGATCCCCTGGTGTCTGCCCCACACGGGGAATCGCCACAACCACTGGGCTGGACTTTATGGCAGGTTGGAGTGGGACGGTTTCTTCAGCACCACTGTAACCAACCCTGAGCCCATGGGCAAGCAGGGACGTGTGTTGCACCCGGAGCAGCACCGTGTGGTGAGCGTCAGGGAATGTGCTCGCTCTCAAGGCTTCCCAGATACATACCGCTTCTTCGGCAACGTCCTGGACAAACACAGACAGGTTGGAAATGCAGTGCCTCCACCCCTCAGTAAAGCCATTGGACTTGAAATCAAGAAATGCGTCCTGGAGAAGATGAAGGAT---------------------------------AATGCAACAGAACCT---------GTGAAACAGGAGAAGATGGAGATG---------TCCGACTAG---
	S_formosus_lcl_NW_017371905.1_cds_XP_018610329.1_26175__gene_dnmt1_	---------------------ATGCCAGCCAAC---ACCTTCGTG------------------------------------------------------------------------------------------------------------------------------------------------------------------------------------------------------------------------------------------------------------------------------------------------------------------------------------------------------------------------------------------------------------------------------TCTCTGCCAGAGGACGTCAGGAAG------------------------------------------------------------------------------------------------------------------------------------------------------------------------------------------------------------------------------------------------------------------CGGCTTCAGGTGCTTGACGGGGATGGAGATGCTCTCTCCGATGAGGAACTCCTGAAGGAGAAGCTAAGTCTGGTGCAGGAGTTCCTTTGTGCTGAAGCCCAGGACCAGCTTACCAGCCTGGAAACAAAGATGAAGAATGATGAACTCTCCATGGAGGGATATCTGACCAAGGTAAAAGCACTGCTGGGCAAGGAATTG---TGTGGAAGCAGTTCCAGTGATGATGGC---AAGATC---AATGGGTGCACCAATGGATTTGCTGAG---------AACTGTTCACAT---------GAGGAA---------------------------------------AACGGCATGGAGGAGATGGCTATGGAGACG---GAGGAAGAACGCAGTTCT---------------CTAAAGTCCCCCACT------------------------------------------------------GCTCCCAAAATGAGAGGT---CGGAGGAGCAAAGCTGATACGGAGCCCAAGAAATCATCAGCCAGTTCTAGAGTGACGAGAAACTCC------GGAAAACAGCCC---ACAATCATATCAATGTTTTCTAAAGTCTCCAGCAAACGCAAGTCTGAAGAGGTA---AATGGT---------GAAGATGTTAATGGAGAAGTT---------------GCTGAGAGGAGTGAGGAGGGTGATACAGAGGAG------GAGGCACGGGAAGAGAAAAGGCTAAAGGTGGAATTCGATGGA------AAAATGTCCATTGACAACACTACAACTGAT---------AAGACTAAGGCTGCTGCTTTGGTTAAGACTCCACCCCCTAAATGTCCCGACTGCCGGCAGTATCTGGATGACCCAGACCTCAAGTTTTTTCAAGGAGACCCTGATGATGCACTGGATGAGCCAGAGATGCTGACAGATGAACGTTTGTCACTGTTTGATTCAAATGAAGAT---GGGTTTGAGAGTTATGAGGACCTTCCCCAACATAAGATTACAAACTTCAGTGTCTATGACAAGCGAGGACACTTGTGTCCCTTTGACTCTGGGTTGATTGAGAAGAATGTGGAGTTGTACTTCAGCTGTGCTGTCAAGCCCATCTATGATGACAACCCATGCTTGGATGGTGGTGTTCCTGCGAAGAAACTAGGCCCAATTAATGCCTGGTGGATCACAGGTTTCGATGGAGGAGAGAAGGCTCTCATTGGATTCACTACAGCTTTTGCGGACTACATTCTGATGGACCCCAGTGAGGAGTATGGGCCCATCTTTGCCCTCATGCAGGAGAAGATCTATATGAGCAAGATTGTAGTGGAGTTCCTGCAGAAGAACCCTGATGCAACCTATGAAGATCTACTGAATAAAATTGAGACCACAGTGCCTCCAGCTGGGCTGAACTTCAATCGCTTCACAGAGGACACGCTGCTGCGACATGCCCAGTTTGTTGTTGAGCAGGTGGAAAGCTATGATGAGGCAGGGGATTCAGATGAGCAGCCCATCATTGTCACCCCCTGCATGAGGGATCTCATCAAGTTGGCTGGGGTCACACTAGGCAAGAGCATGCTGTTGTACTGGCGAGCAGCAAGAAGACAAGCCATACGACACCCAACCAAGATTGAGAAGGACAGCAAGGGT---CCCACAAAGGCCACCACCACAAAGCTGGTTTACCAGATTTTTGATACTTTCTTCTCTGACCAGATTGACCAGAAT------------GACAAGGAA------------GGTGGG---GTGAAGCGACAGCGCTGTGGTGTTTGTGAGGTGTGCCAGGCTCCCGACTGTGGAAAGTGCACGGCCTGTAAGGACATGATCAAGTTTGGGGGTACTGGTCGTAGTAAACAGGCCTGTCAGAAAAGGAGATGCCCAAATTTGGCGGTGAAAGAAGCAGAGGATGATGAGAACATG---GAGGAAGAAGATGTACTTTCCTTGCTGAAGGCCTCGTCTAAAAAAATGTCTGAAGCC------AAGAAAAAGAAG---CAGAGTCAGAGCAAATTGTCCTGGTTGGATGAGCCTGTCCAGAGAGAAGGGAAAAAGGAGTACCACATGAAAGTGTGTATTGACAACCAGATTCTGGAAGTGGGAGATTATGTATCTGTTAGCCCAGATGACCCCTCACATCCTCTCTACCTGGCCAGGATCACAGCACTATGGGAGGATAACAATGGG------AAGATGTTCCATGCTCACTGGTTCTGCCGTGGTACAGACACAGTGCTGGGGGAGTCATCAGACCCCCTGGAGCTGTTCCTGGTGGATGAGTGTGAGGACATGCAGCTTAGCTATGTGAAGGACAAAGTCAATGTTTTATACAAGGCCCCGTCTAACAACTGGTTTATGGAGGGTGGAATGGATGAC------GAAATGAAAGTGATCGAGGATGAT---GGAAAGAGCTTTTTTTACCAGCTGTGGTACGATAGTGAGTTTGCTCGTTTTGAGACACCGCCTAAGGTGACATCTTCTGAAGACTACAAGTTTAATTGCAGGTTCTGTGCCAGCTGTGCCAGGATCCAGGAGCGAGAAGAGCAGGAAACTCCACGGATACTGGAGCCCATGGAG---GAAGAACATGATTCGAAGATCCTGTATGGCTTGGCCTGTCTGAAAGGGGAGCAGTACCGTGTAGGAGACAGTGTCTACATGCTGCCTGAGGCTTTCTCCTTTGCGGTGAAGGCTGCTAGTCCAGTGAAACGCTCACACAGGAAGGATGATGTGGATGAAGAGCTCTACCCTGAGTACTACAGGAAGTCTTCAGACTATATCAAAGGCTCTAACCTGGATGCACCAGAGCCTTTCCGTATTGGTCGGATCAAGGAGATTTTCTGCAATAAGCGCAGCAACGGGAAGCCC---AACCAGGATGAGATAAAGCTGCGCCTCTACAAATTCTATAGGCCGGAGAACACCCACAAGGGTCCAAAGGCAGGGTACCACACTGATATCAACCAGCTGTACTGGAGTGATGAGGAGGTCACTGTGGACCTGGTAGATATTCAGGGACGATGTCGAGTTGAGTATGGAGAAGACCTCACT---GAGAGTGTGCAGGAGTATTCTAGCTATGGTCCTGATCGCTTTTACTTCTTGGAGGCCTATAATGCCAAGACAAAGAGCTTTGAAGATCCACCAAACTATGCACGGTCTTCTGCTCACAAAGGGAAGGGAAAAGGCAAGGGTAAAGGAAAGGGCAAAGGGAAAGCAACCCCT---CAGGAGCAGTTGGAACAG------GAACCCCAA---GACCCCAAGGTTCCCAAACTACGTACATTGGATGTGTTCTCTGGTTGTGGAGGGCTGTCTGAGGGTCTCCACCAGGCTGGGATCTCTGAGACCTTATGGGCCATTGAGATGTGGGAGCCAGCTGCCCAGGCCTTCAGACTCAACAACCCTGGAGCCACTGTGTTCACAGAGGACTGCAATGTGTTGCTGAAGCTGGTCATGTCGGGTGAGAAGACCAACTCTCTGGGTCAGAAGCTTCCCCAGAAGGGGGATGTGGAGATGCTGTGTGGTGGTCCACCATGCCAAGGTTTCAGTGGAATGAACCGCTTTAACTCGCGTACTTACTCCAAGTTCAAGAATTCCCTGGTGGTCTCCTATCTCAGCTACTGTGATTACTACAGACCCAAATTCTTCCTGCTGGAGAACGTGAGGAACTTTGTGTCATTCAAGCGCTCCATGGTGCTGAAGCTCACCCTCCGCTGTCTGGTGCGCATGGGCTACCAGTGTACCTTTGGGGTCCTACAGGCTGGGCAGTATGGTGTGGCACAAACAAGGCGCAGGGCCATCATCCTGGCAGCTGCCCCAGGGGAGAAGCTGCCCCATTACCCTGAGCCACTGCATGTGTTTGCCCCACGTGCTTGTTCCCTCAGTGTGGTGGTGGATGAGAAGAAATATGTCAGCAATGTCACACGGGGTAATGGTGGAATTTACAGGACTATCACGGTCAGGGACACCATGTCTGATTTGCCTGAGATTCAAAATGGTGCATCGGCACTGGAGATCTCTTACAATGGGGAGCCCCAGTCCTGGTTCCAGAGGCAGATCCGTGGGTCCCAATACCAGCCTATCCTGCGGGACCACATTTGTAAGGACATGAGCCCTCTTGTGGCAGCCCGCATGCGCCATGTGCCTCTGGCTCCAGGTTCTGACTGGAGGGATCTGCCTAACATTGAGGTCCGCCTACGGGACGGTACCTCTACCAAGAAGCTGCGCTACACGCACTCGGACAAGAAGAATTGCCGTAGCAGCACCGGGGCTCTGAGGGGCGTCTGTGCCTGTGCTGCAGGGAAGCCATGTGACCCAGCAGACCGTCAGTTCAACACGCTGATCCCCTGGTGTCTGCCGCACACGGGAAACAGGCACAACCACTGGGCTGGGCTTTATGGCCGGCTGGAGTGGGACGGCTTCTTCAGCACCACAGTCACCAATCCTGAGCCAATGGGCAAGCAGGGACGTGTTCTACACCCAGAGCAGCACCGTGTCGTAAGCGTGAGGGAGTGTTCTCGCTCGCAGGGTTTCCCTGACACCTACAGGTTCTTTGGGAACATCCTGGACAAACACAGACAGGTGGGGAATGCTGTGCCACCCCCTCTTGCCAAAGCCATTGGACTGGAGATTAAGAAATGTGCTTCAGAGAAGATGAAGGGG---------------------------------AACACTCAGATCCCCTCAGAGCTTGTGAAGGAGGAGAAGCTCAATATG---------TTGGATTAG---
	S_formosus_lcl_NW_017371905.1_cds_XP_018610332.1_26178__gene_dnmt1_	---------------------ATGCCAGCCAAC---ACCTTCGTG------------------------------------------------------------------------------------------------------------------------------------------------------------------------------------------------------------------------------------------------------------------------------------------------------------------------------------------------------------------------------------------------------------------------------TCTCTGCCAGAGGACGTCAGGAAG------------------------------------------------------------------------------------------------------------------------------------------------------------------------------------------------------------------------------------------------------------------CGGCTTCAGGTGCTTGACGGGGATGGAGATGCTCTCTCCGATGAGGAACTCCTGAAGGAGAAGCTAAGTCTGGTGCAGGAGTTCCTTTGTGCTGAAGCCCAGGACCAGCTTACCAGCCTGGAAACAAAGATGAAGAATGATGAACTCTCCATGGAGGGATATCTGACCAAGGTAAAAGCACTGCTGGGCAAGGAATTG---TGTGGAAGCAGTTCCAGTGATGATGGC---AAGATC---AATGGGTGCACCAATGGATTTGCTGAG---------AACTGTTCACAT---------GAGGAA---------------------------------------AACGGCATGGAGGAGATGGCTATGGAGACG---GAGGAAGAACGCAGTTCT---------------CTAAAGTCCCCCACT------------------------------------------------------GCTCCCAAAATGAGAGGT---CGGAGGAGCAAAGCTGATACGGAGCCCAAGAAATCATCAGCCAGTTCTAGAGTGACGAGAAACTCC------GGAAAACAGCCC---ACAATCATATCAATGTTTTCTAAAGTCTCCAGCAAACGCAAGTCTGAAGAGGTA---AATGGT---------GAAGATGTTAATGGAGAAGTT---------------GCTGAGAGGAGTGAGGAGGGTGATACAGAGGAG------GAGGCACGGGAAGAGAAAAGGCTAAAGGTGGAATTCGATGGA------AAAATGTCCATTGACAACACTACAACTGAT---------AAGACTAAGGCTGCTGCTTTGGTTAAGACTCCACCCCCTAAATGTCCCGACTGCCGGCAGTATCTGGATGACCCAGACCTCAAGTTTTTTCAAGGAGACCCTGATGATGCACTGGATGAGCCAGAGATGCTGACAGATGAACGTTTGTCACTGTTTGATTCAAATGAAGAT---GGGTTTGAGAGTTATGAGGACCTTCCCCAACATAAGATTACAAACTTCAGTGTCTATGACAAGCGAGGACACTTGTGTCCCTTTGACTCTGGGTTGATTGAGAAGAATGTGGAGTTGTACTTCAGCTGTGCTGTCAAGCCCATCTATGATGACAACCCATGCTTGGATGGTGGTGTTCCTGCGAAGAAACTAGGCCCAATTAATGCCTGGTGGATCACAGGTTTCGATGGAGGAGAGAAGGCTCTCATTGGATTCACTACAGCTTTTGCGGACTACATTCTGATGGACCCCAGTGAGGAGTATGGGCCCATCTTTGCCCTCATGCAGGAGAAGATCTATATGAGCAAGATTGTAGTGGAGTTCCTGCAGAAGAACCCTGATGCAACCTATGAAGATCTACTGAATAAAATTGAGACCACAGTGCCTCCAGCTGGGCTGAACTTCAATCGCTTCACAGAGGACACGCTGCTGCGACATGCCCAGTTTGTTGTTGAGCAGGTGGAAAGCTATGATGAGGCAGGGGATTCAGATGAGCAGCCCATCATTGTCACCCCCTGCATGAGGGATCTCATCAAGTTGGCTGGGGTCACACTAGGCAAGAGG---------------CGAGCAGCAAGAAGACAAGCCATACGACACCCAACCAAGATTGAGAAGGACAGCAAGGGT---CCCACAAAGGCCACCACCACAAAGCTGGTTTACCAGATTTTTGATACTTTCTTCTCTGACCAGATTGACCAGAAT------------GACAAGGAA------------GGTGGG---GTGAAGCGACAGCGCTGTGGTGTTTGTGAGGTGTGCCAGGCTCCCGACTGTGGAAAGTGCACGGCCTGTAAGGACATGATCAAGTTTGGGGGTACTGGTCGTAGTAAACAGGCCTGTCAGAAAAGGAGATGCCCAAATTTGGCGGTGAAAGAAGCAGAGGATGATGAGAACATG---GAGGAAGAAGATGTACTTTCCTTGCTGAAGGCCTCGTCTAAAAAAATGTCTGAAGCC------AAGAAAAAGAAG---CAGAGTCAGAGCAAATTGTCCTGGTTGGATGAGCCTGTCCAGAGAGAAGGGAAAAAGGAGTACCACATGAAAGTGTGTATTGACAACCAGATTCTGGAAGTGGGAGATTATGTATCTGTTAGCCCAGATGACCCCTCACATCCTCTCTACCTGGCCAGGATCACAGCACTATGGGAGGATAACAATGGG------AAGATGTTCCATGCTCACTGGTTCTGCCGTGGTACAGACACAGTGCTGGGGGAGTCATCAGACCCCCTGGAGCTGTTCCTGGTGGATGAGTGTGAGGACATGCAGCTTAGCTATGTGAAGGACAAAGTCAATGTTTTATACAAGGCCCCGTCTAACAACTGGTTTATGGAGGGTGGAATGGATGAC------GAAATGAAAGTGATCGAGGATGAT---GGAAAGAGCTTTTTTTACCAGCTGTGGTACGATAGTGAGTTTGCTCGTTTTGAGACACCGCCTAAGGTGACATCTTCTGAAGACTACAAGTTT------AAGTTCTGTGCCAGCTGTGCCAGGATCCAGGAGCGAGAAGAGCAGGAAACTCCACGGATACTGGAGCCCATGGAG---GAAGAACATGATTCGAAGATCCTGTATGGCTTGGCCTGTCTGAAAGGGGAGCAGTACCGTGTAGGAGACAGTGTCTACATGCTGCCTGAGGCTTTCTCCTTTGCGGTGAAGGCTGCTAGTCCAGTGAAACGCTCACACAGGAAGGATGATGTGGATGAAGAGCTCTACCCTGAGTACTACAGGAAGTCTTCAGACTATATCAAAGGCTCTAACCTGGATGCACCAGAGCCTTTCCGTATTGGTCGGATCAAGGAGATTTTCTGCAATAAGCGCAGCAACGGGAAGCCC---AACCAGGATGAGATAAAGCTGCGCCTCTACAAATTCTATAGGCCGGAGAACACCCACAAGGGTCCAAAGGCAGGGTACCACACTGATATCAACCAGCTGTACTGGAGTGATGAGGAGGTCACTGTGGACCTGGTAGATATTCAGGGACGATGTCGAGTTGAGTATGGAGAAGACCTCACT---GAGAGTGTGCAGGAGTATTCTAGCTATGGTCCTGATCGCTTTTACTTCTTGGAGGCCTATAATGCCAAGACAAAGAGCTTTGAAGATCCACCAAACTATGCACGGTCTTCTGCTCACAAAGGGAAGGGAAAAGGCAAGGGTAAAGGAAAGGGCAAAGGGAAAGCAACCCCT---CAGGAGCAGTTGGAACAG------GAACCCCAA---GACCCCAAGGTTCCCAAACTACGTACATTGGATGTGTTCTCTGGTTGTGGAGGGCTGTCTGAGGGTCTCCACCAGGCTGGGATCTCTGAGACCTTATGGGCCATTGAGATGTGGGAGCCAGCTGCCCAGGCCTTCAGACTCAACAACCCTGGAGCCACTGTGTTCACAGAGGACTGCAATGTGTTGCTGAAGCTGGTCATGTCGGGTGAGAAGACCAACTCTCTGGGTCAGAAGCTTCCCCAGAAGGGGGATGTGGAGATGCTGTGTGGTGGTCCACCATGCCAAGGTTTCAGTGGAATGAACCGCTTTAACTCGCGTACTTACTCCAAGTTCAAGAATTCCCTGGTGGTCTCCTATCTCAGCTACTGTGATTACTACAGACCCAAATTCTTCCTGCTGGAGAACGTGAGGAACTTTGTGTCATTCAAGCGCTCCATGGTGCTGAAGCTCACCCTCCGCTGTCTGGTGCGCATGGGCTACCAGTGTACCTTTGGGGTCCTACAGGCTGGGCAGTATGGTGTGGCACAAACAAGGCGCAGGGCCATCATCCTGGCAGCTGCCCCAGGGGAGAAGCTGCCCCATTACCCTGAGCCACTGCATGTGTTTGCCCCACGTGCTTGTTCCCTCAGTGTGGTGGTGGATGAGAAGAAATATGTCAGCAATGTCACACGGGGTAATGGTGGAATTTACAGGACTATCACGGTCAGGGACACCATGTCTGATTTGCCTGAGATTCAAAATGGTGCATCGGCACTGGAGATCTCTTACAATGGGGAGCCCCAGTCCTGGTTCCAGAGGCAGATCCGTGGGTCCCAATACCAGCCTATCCTGCGGGACCACATTTGTAAGGACATGAGCCCTCTTGTGGCAGCCCGCATGCGCCATGTGCCTCTGGCTCCAGGTTCTGACTGGAGGGATCTGCCTAACATTGAGGTCCGCCTACGGGACGGTACCTCTACCAAGAAGCTGCGCTACACGCACTCGGACAAGAAGAATTGCCGTAGCAGCACCGGGGCTCTGAGGGGCGTCTGTGCCTGTGCTGCAGGGAAGCCATGTGACCCAGCAGACCGTCAGTTCAACACGCTGATCCCCTGGTGTCTGCCGCACACGGGAAACAGGCACAACCACTGGGCTGGGCTTTATGGCCGGCTGGAGTGGGACGGCTTCTTCAGCACCACAGTCACCAATCCTGAGCCAATGGGCAAGCAGGGACGTGTTCTACACCCAGAGCAGCACCGTGTCGTAAGCGTGAGGGAGTGTTCTCGCTCGCAGGGTTTCCCTGACACCTACAGGTTCTTTGGGAACATCCTGGACAAACACAGACAGGTGGGGAATGCTGTGCCACCCCCTCTTGCCAAAGCCATTGGACTGGAGATTAAGAAATGTGCTTCAGAGAAGATGAAGGGG---------------------------------AACACTCAGATCCCCTCAGAGCTTGTGAAGGAGGAGAAGCTCAATATG---------TTGGATTAG---
	C_variegatus_lcl_NW_015150521.1_cds_XP_015227581.1_5899__gene_dnmt1_	---------------------ATGCCAACAAAA---ACGTCCTTG------------------------------------------------------------------------------------------------------------------------------------------------------------------------------------------------------------------------------------------------------------------------------------------------------------------------------------------------------------------------------------------------------------------------------TCTTTGCCCGAAGACGTAAAGAAG------------------------------------------------------------------------------------------------------------------------------------------------------------------------------------------------------------------------------------------------------------------AGGCTGCTGATGCTGGATGAAGATGGATCT------ACAGAGGAGGATCAGCTTAAAGAAAAGCTGCGGTTGGTGCATGATTTTCTACAGGATGATGCTCAAGACCAACTGACAAGACTTGAGGAAAAAATGAAAAGCTCTGAAATCTCAAAGGAGGTTTACATCTCCAAAGTGAAGGTGTTGCTGGGTAAAGAGCTTCATCTTGAGAACGGCTCTCTTGTGGACGGCGCTGAGCAG---AACGGAAAGGCGAACGGCTTTGCA------------AATGGCTCCCAC---------AAAGAG---------------------------------------------GATGAAGATGTAAATATGGCGACA---GAACAGGATGAAACTGAA---------------ACCAAGTCGCCAGCA------------------------------------------------------GCTCCCAAAGGGAAGGGTGGACGCAGGAGCAAGGCAAACTCTGAAACTAAAAAATCCCCAAGCAGTACCAGAGTAACAAGAAACAGC------GGGAAACAACCA---ACCATTGTGTCCATGTTCTCCAAAGTTCAA---AAGCGCAAATCAGAGGATCTG---AGTGGA---------GAAGCTGTTAATGGAACAATT---------------GAACCAAAGCAGGAAGAC---GACACTGAGGAG---------ATCCAGGAGGAGAAACGCCTCAAGGTGGATTCGGATGAA------AAACCTGCTACGGAGGAGTCGAAATCCAAA---------ACGACTAAAACAGGACTTACTGCAAAGACTCCACCTCCTAAATGTCCTGACTGCAGGCAGTATCTGGATGACCCTGATCTGAAGTTGTTTCAAGGGGATCCCGATAACGCGCTTGAAGAGCCAGAGATGTTAACTCACGAGACTCTGTCACTGTTTGAGTCAAATGAGGAT---GGATTTGAGAGCTACGACCATCTGCCGCAGCACCGCATCACTAACTTCAGCGTGTATGACAAACGCGGCCATCTTTGCCCTTTTGACTCGGGGCTGATTGAGAAGAACGTGGAGCTTTACTTCAGCTGCTATGTGAAACCCATCTATGATGACAGCCCAGGCTTAACCAATGGTGTTTTTGCCAGAAAGCTTGGACCCATCAATGCCTGGTGGATAACTGGTTTTGATGGAGGGGAAAAGGCTTTAATCGGTTTCACAACATCTTTTGCTGACTACATCCTGATGGACCCCAGCGACGAGTACGCCCCCATTTTCGCCCTGATGCAGGAGAAGATCTACATGAGCAAGATTGTGGTTGAATTCCTGCAGAAAAATCCGGACGTCACCTATGAGGACCTCCTCAACAAGATCGAGACTGCTGTCCCACCTGCAGGACTGAACTTTAACTGCTTCACTGAGGACACGCTGCTGCGCCACGCCCAGTTTGTGGTGGAGCAGGTGGAAAGCTATGATGAGGCTGGCGACTCTGATGAGCAGCCCATTATTGTTACCCCCTGCATGAGAGATCTGATCAAACTGGCAGGAGTCACTCTAGGAAAGAGG---------------AGAGCCGCCAGACGACAGGCCATCCGCCACCCAACCAAGATAGAGAAGGACAACAAAGGA---CCGACCAAGGCCACCACCACCAAGCTGGTCTACCAGATTTTCGATGCCTTCTTTGCTGACCAGATCGAGCAGAAT------------GATAAAGAG------------GGAGGA---GCCAAACGGCAGCGCTGTGGAGTCTGCGAGGTGTGCCAGTCTCCCGATTGTGGTAAGTGCACAGCCTGCAAGGACATGATCAAGTTTGGAGGAAGTGGCAAAAGCAAGCAAGCTTGTAAGCAGAGAAGATGTCCAAACCTTGCTGTGAAGGAGGCTGAGGATGATGAGAATGTT---GAAGAGGAAGATGCT---CCACCAGAGAAGCCC------AAAAAGGTTCTCCAAACT------AAGAAAAAGAGA---CAAACCCAGTCCAAACTTGCATGGATCGGTGAGCCTGTGGAGACTGTGGGAAAGAGGCACTACTACAAGAAGGTCTCTTTGAATGATGAAGTGCTGGAAGTGGGAGACTGTGTCTCTGTTTCATCAGAAGATCCATCCATTCCTCTGTATCTAGCAAGGATCACGTCTCTGTGGGAGGACAATAATGGG------AAGATGTTTCATGCCCATTGGTTCCTTCGAGGCATCCACACTGTGCTTGGAGAGTCCTCTGATCCACTGGAGCTCGTCATTGTTGACGATTGTGAAGACATGCTGCTCAGCTACGTCCAGGGAAAAGTCAACGTTATGTACAAAGCGCCATCAAACAACTGGTCCATGGAGGGCGGGGTTGATGTT------GACCTAAAGGTGATTGAAGATGAT---GGAAAGAGTTTCTTCTATCAGTTCTGGTACGATGTGGAGTTTGCCCGATTTGAGACTCCCCCCAAGATTGAACAATCAGAAGACTGCAAGTTC------AGATTCTGCGGCAGCTGCGCCCGTATTAAACAGCGAGATGAGCAGGCAACACCTCGAGCATTTGAGCCTCTGGAGAATGAGAACAATGACAACAAGGCTCAGTATGCATTAGCCTGCTTCAAGGGAGAACAGTTCAGGGTTGGAGACGGCGTCTACCTGCCTCCTGAAGCCTTCAGCTTTAGTGTGAAACCGGCCAGTCCAGTAAAACGCTCCCACAGGAAGGAGGATGTGGATGAAGATCTGTATCCTGAGTATTACAGGAAATCTTCAGACTACATTAAGGGCTCAAACCTGGATGCTCCAGAGCCTTTCCGTGTTGGCCGCATCAAAGAAATCTTCTGTCATCGCCGCAGCAATGGGAAAGCT---GACACAGCGGAAGTCAAACTGAGACTCTATAAGTTCTACAGGCCTGAGAACACACACAGAGGTGTCAAAGCCAGTTACCACACAGACATCAATCAGCTCTACTGGAGTGATGAAGAAGTGACGGTCAGCATGTCGGAAGTTCTTGGTCGCTGTCAAGTAGAGTACGCAGAGGACCTGAAT---GAATCTGTGCAGGATTACTCCAGTGGTGCACCTGACCGCTTTTATTTCCTGGAGGCGTACAATGCTAAATCAAAGAGCTTTGAAGATCCTCCCAACCACGCACGCTCTTGTGCTCATAAAGGAAAAGGAAAGGGCAAAGGAAAAGGTAAAGGTAAAGGGAAGGCATCA------CAAGAGTCCCAGGAGCCTCGCTCGGAGCCCCAG---GCACCGAAAGTACAGAAATATCGGACTCTTGATGTGTTTTCTGGGTGTGGCGGACTTTCTGAAGGCTTCCACCAGGCTGGTATCTCTGAGACGCTCTGGGCTATTGAGATGTGGGAGCCAGCTGCACAGGCGTTCCGCCTTAACAATCCCGGCACCACGGTGTTCACTGAGGACTGTAATGTCCTCCTGAAACTGGTCATGTCTGGAGAGAAGACTAATTCTCTCGGCCAAAAGCTGCCTCAGAAGGGCGATGTGGAAATGCTGTGTGGTGGGCCTCCCTGCCAAGGTTTCAGTGGGATGAACCGCTTCAATTCTCGCACTTATTCCAAATTCAAAAACTCACTCGTGGTTTCATATCTTAGTTACTGTGACTATTACCGACCAAAGTTCTTCTTGCTGGAAAATGTGAGGAACTTTGTATCATTCAAAAACTCCATGGTCCTGAAGCTGACTCTGCGCTGTCTGGTGCGGATGGGCTACCAGTGTACGTTTGGAGTCCTGCAGGCCGGTCAGTACGGTGTTGCTCAGACTCGCCGCAGAGCTATCATCCTGGCTGCTGCTCCAGGAGAGAAGCTGCCTCGCTACCCTGAACCCCTGCATGTGTTTGCTCCTAGAGCGTGCTCGCTTACAGTGGCAGTGGATGAGAAAAAATATGTCAGCAATGTGACACGAGGTAACGGTGGCATCTATAGAACCATCACCGTCAGGGACACCATGTCTGATCTGCCTGAGATTCGTAATGGTGCTTCTGCCTTGGAGATTTCCTACAACGGAGAACCTCAGTCTTGGTTCCAGAGGCAGATCAGAGGCACACAATATCAGCCTATTCTCAGAGACCACATCTGCAAGGACATGAGTGCATTAGTGGAGGCCAGGATGCGTCACATCCCTCTGGCTCCAGGCTCAGACTGGAGAGATCTGCCCAACATTGAAGTCCGGTTAAAAGATGGCACCATGACGAAGAAACTACGTTACACGCACCATGATAAGAAAAATGGCCGCAGCAGCACCGGTGCTCTCAGAGGCGTCTGCTCCTGCGCTGCAGGGAAAACCTGTGACTCTGCCGACAGGCAGTTTAACACCCTAATCCCGTGGTGTCTGCCCCACACCGGAAACCGCCATAACCACTGGGCCGGGCTCTATGGCAGATTGGAGTGGGACGGCTTCTTCAGTACAACTGTAACCAACCCTGAACCCATGGGCAAGCAGGGCCGCGTTCTGCACCCAGAGCAGCACAGAGTTGTCAGTGTGAGGGAGTGTGCTCGCTCTCAGGGTTTCCCTGACACCTACCGCTTCTTCGGAAACGTTCTGGACAAACACAGACAGGTTGGAAATGCTGTTCCTCCCCCGCTCTCTAGAGCCATCGGGCTGGAGATCAAGAAATGCGTCTTTGAAAGGATGAAGGAG------------------------GAA------CAAGCTACAGCAGAC---------ATCAAACAAGAAAAAATGGACGTC---------TCTGATTAA---
	P_reticulata_lcl_NC_024338.1_cds_XP_008414238.1_15707__gene_dnmt1_	---------------------ATGCCATCCAAA---ACGTCCTTG------------------------------------------------------------------------------------------------------------------------------------------------------------------------------------------------------------------------------------------------------------------------------------------------------------------------------------------------------------------------------------------------------------------------------TCTTTGCCCGACGACGTGAGAAAG------------------------------------------------------------------------------------------------------------------------------------------------------------------------------------------------------------------------------------------------------------------AGGCTGCAGATGCTGGATGAAGATGGATCT------CTAGAGGAGGATCAGGTGAAAGAGAAGCTAAGGTTGGTGCAGGACTTCCTGCATGATGACGCTCAGGACCAGCTGACCAATCTGGAGGARAAAATGAAGAATTCAGAAATCTCAAAGGAGGTTTACATCTCTAAAGTTAAGGTCTTGCTGGGCAAAGAGCTTCGTCTTGAAAACGGCTTGCATGAGGACGGCATGGAGCAG---AATGGAAAGGCGAATGGGTTTGCT------------AATGGCTCCCAT---------AAAGAT---------------------------------------AAAGAGGACGAAGATGTAAATATGGTGACA---GAACGAGAAGAAACAGAA---------------ACCAAGTCACCAGCT------------------------------------------------------GCTCTCAAAGGGAAAGGTGGACGCAGGAGCAAGGCACACTCTGAAACTAAAAAATCACCGACCAGTACCAGAGTCACCAGAAACAGT------GGCAAACAGCCA---ACCATCTTGTCAATGTTCTCCAAAGTTCAG---AAACGCAAATCCGAGGACTTG---AACGGA---------GAAGCTGTCAACGGAATAAAT---------------GAAGCGCAGAAAGAAGAC---GACACTGAAGAG---------ACTCAGGAGGAGAAACGCCTCAAGGCGGATTCTGATGAA------AAACTTGCTCCAGAGGAGTCAAAATCCAAG---------ATTACTAAACCAGGACCTGCTGCAAAGACGCCGCCTCCTAAATGCCCTGACTGTAGGCAGTATCTGGATGATCCGGATCTGAAGATGTTTCAAGGGGATCCTGATAACGCGCTTGAAGAGCCAGAGATGTTAACTCATGAGAGTTTGTCGCTGTTTGAGGCTAATGAGGAC---GGATTTGAGAGCTACGACCATCTGCCACAGCACAGGATCACAAACTTCAGTGTGTATGACAAGCGTGGCCATCTTTGCCCGTTTGACTCTGGGCTGATTGAGAAGAACGTGGAGCTTTACTTCAGCTGCTATGTGAAACCGATCTATGACGACAGCCCGGGCTTAACCAGCGGTGTTTTTGCCAGAAAGCTTGGACCCATCAATGCCTGGTGGATAACTGGTTTCGATGGAGGAGAAAAGGCTTTGATTGGATTCACAACATCTTTTGCCGATTACATCCTGATGGAGCCCAGCGACGAGTACGCTCCCATTTTYGCACTGATGCAGGAGAAAATCTACATGAGCAAGATTGTTGTGGAATTCCTCCAGAAGAACCCAGACGCCACCTACGAAGATCTTCTCAACAAGATTGAGACCACCGTCCCTCCAGCAGGACTGAGCTTCAACTGCTTCACTGAAGACACCTTGCTGCGCCATGCCCAGTTCGTGGTGGAGCAGGTGGAGAGTTACGATGAGGCCGGCGACTCAGACGAGCAGCCAATCATTGTTACTCCCTGCATGAGAGATCTGATCAAACTGGCAGGAGTCACCCTGGGAAAGAGCATGCAGCTGTACTGGAGAGCTGCCAGAAGACAGACCATCCGCCACCCAACTAAGATAGAGAAGGACAGCAAGGGA---CCAACTAAGGCCACCACAACCAAGATGGTCTACCAGATTTTCGACGCCTTCTTCGCTGATCAAATAGAGCAGAAT------------GATAAGGAG------------GGAGGA---GTCAAACGGCAGCGCTGTGGAGTCTGTGAAGTGTGCCAGTCTCCTGACTGTGGCAAGTGCACAGCCTGCAAGGACATGATCAAATTTGGAGGAAGTGGCAAAAGCAAGCAAGCTTGTAAGCAGAGAAGATGTCCAAACCTTGCTGTAAAGGAGGCTGAGGATGATGAGAATATC---GAGGAGGAAGATGTT---CCAGCAGAGAAGACC------AAAAAGGTTCTTCAAACC------AAGAAAAAGAGA---CAGACCCAGTCCAAACTTGCATGGGTTGGTGAGCTTGTTGAGACTGAGGGGAAGAGGCAGTACTACAAGAAGGTCTCCTTGAACGATGAAGTGCTGGAAGTGGGAGACTGCGTYTCAGTTTCATCCGAAGATCCGTCCACTCCTCTGTATCTGGCAAGGATCACGTCATTGTGGGAGGACAATAATGGG------AAGATGTTTCACGCCCACTGGTTCCTCCGTGGGATCCACACAGTCCTGGGAGAGTCCTCTGATCCACTGGAGCTGGTTATCGTCGATGAATGCGAAGACATGCTGCTCAATTATGTACAGGGAAAAGTGAACGTCATGTACAAAGCTCCATCAAACAACTGGTTCATGGAGGGTGGGGTGGATGTT------GACCTGAAGGTGATTGACGACGAT---GGGAAGAGTTTCTTCTATCAGTTCTGGTATGACACAGAGTTTGCTCGGTTTGAGACTCCTCCTAAGACTGAACAATCAGAAGACTGCAAGTTC------AGGTTCTGTGGCAGCTGCACCCGTACTAAAGAGCGTGATGAGCAGGAAGTGCCTCGAGCKTTTGAACCCCTGGAGAACGAAGACAGTGACAACAAGGCTCTGTATGCRTTGGCCTGCTTCAAGGGAGAACAGTTCAAGGTTGGAGACAGCGTCTACATGCCTCCTGAAGCCTTCAGTTTTAGTGTGAAACCAGCCAGCCCGGTGAAGCGCTCCCACAGAAAAGAGGATGTGGATGAAGATCTGTATCCAGAGTACTACAGGAAGTCTTCAGACTACATTAAGGGGTCAAACCTGGATGCCCCAGAGCCTTTCCGTGTTGGCCGCATCAAGGAGATTTTCTGTCATCGCCGCAGCAACGGGAAATCG---GACACCTCAGAGGTCAAGCTGAGACTCTACAAGTTCTACAGGCCAGAGAACACACACAGAGGTGTCAAAGCCAGTTACCATACAGACATCAATCAGCTCTACTGGAGTGATGAGGAAGTGACAGTTAGCATGTCTGAGGTTCTCGGACGCTGTCAAGTAGAGTACGCAGAAGACCTGAAT---GAATCTGTCCAAGATTACTCCAGCGGTGGRCCGGACCGCTTCTACTTCCTGGAGGCTTACAACGCTAAATCCAAGAGTTTTGAAGATCCTCCTAACCATGCCCGCTCTTGTGTTCATAAAGGGAAAGGAAAGGGCAAAGGAAAAGGTAAAGGCAAAGGAAAAGCATCA------CAAGAACCACAAGAGTCTCGCACGGAACCACAG---ACACTTAAAGTACCAAAATATCGCACTCTCGATGTTTTCTCTGGCTGTGGTGGACTTTCTGAAGGCTTCCACCAGGCTSGTTTCTCCGAGACCCTCTGGGCTATTGAGATGTGGGAGCCTGCTGCACAGGCGTTCAGACTCAACAATCCTGGCACCACGGTGTTCACAGAGGACTGTAATGTCCTCCTGAAGCTGGTCATGTCTGGAGAAAAGACCAACTCCCTTGGCCAAAAGCTGCCTCAGAAGGGAGATGTAGAAATGTTGTGCGGCGGACCTCCTTGCCAAGGTTTCAGTGGAATGAACCGCTTCAATTCTCGCACTTATTCCAAGTTCAAAAACTCACTCGTGGTCTCCTATCTGAGTTACTGCGACTACTACCGACCGAAGTTCTTCCTGCTGGAAAACGTGAGGAACTTTGTATCCTTCAAGAACTCCATGGTCCTGAAGCTGACTCTGCGCTGTCTGGTGCGAATGGGCTACCAGTGCACCTTTGGAGTCCTTCAGGCCGGTCAGTACGGCGTTGCTCAGACCCGCCGCAGGGCAATCATCCTGGCTGCTGCTCCGGGAGAGAAGCTTCCTCGCTACCCTGAACCTCTGCACGTGTTTGCTCCCAGAGCGTGCTCGCTTACCGTGGCGGTCGATGAGAAGAAATACGTCAGCAACGTGACGCGAGGGAACGGTGGCATCTACAGGACCATCACAGTCAGGGACACCATGTCTGACCTGCCCGAGATTCGCAACGGTGCCGCTGCTTTGGAGATTTCCTACAACGGAGAACCTCAGTCCTGGTTCCAGAGGCAGATCAGAGGCTCGCAGTATCAGCCCATTCTCAGAGACCATATCTGCAAGGACATGAGTGCTCTGGTTGAGGCCAGGATGCGTCACATCCCTCTGGCTCCGGGCTCCGACTGGAGAGATCTGCCCAACATTGAAGTTCGGTTAAAAGACGGCACCACGACGAAGAAGCTACGCTACACGCATCACGACAAGAAGAACGGACGCAGCAGCACCGGTGCTCTCAGAGGTGTCTGCACCTGTGCAGGAGGGAAAACGTGCGACTCTGCCGACAGGCAGTTCAACACGCTGATCCCCTGGTGTCTGCCCCACACTGGGAACCGCCACAATCACTGGGCCGGGCTGTACGGCAGACTGGAGTGGGACGGCTTCTTCAGCACCACCGTTACCAATCCTGAACCCATGGGGAAGCAGGGTCGGGTTCTGCATCCAGAGCAGCACAGAGTTGTCAGTGTGAGGGAGTGCGCTCGCTCTCAGGGCTTCCCCGACACATACCGCTTCTTTGGAAACATCTTGGACAAACACAGACAGGTTGGAAACGCTGTCCCTCCCCCGCTCTCCAGAGCCATCGGCCTGGAGATTAAGAAATGCGTCTCAGACAGGATGAAGGAG------------------------GAA------CAAGCTACAGCAGAC---------GTCAAACAGGAGAAGATGGATGTC---------TCTGACTAA---
	P_reticulata_lcl_NC_024338.1_cds_XP_008414239.1_15706__gene_dnmt1_	---------------------ATGCCATCCAAA---ACGTCCTTG------------------------------------------------------------------------------------------------------------------------------------------------------------------------------------------------------------------------------------------------------------------------------------------------------------------------------------------------------------------------------------------------------------------------------TCTTTGCCCGACGACGTGAGAAAG------------------------------------------------------------------------------------------------------------------------------------------------------------------------------------------------------------------------------------------------------------------AGGCTGCAGATGCTGGATGAAGATGGATCT------CTAGAGGAGGATCAGGTGAAAGAGAAGCTAAGGTTGGTGCAGGACTTCCTGCATGATGACGCTCAGGACCAGCTGACCAATCTGGAGGARAAAATGAAGAATTCAGAAATCTCAAAGGAGGTTTACATCTCTAAAGTTAAGGTCTTGCTGGGCAAAGAGCTTCGTCTTGAAAACGGCTTGCATGAGGACGGCATGGAGCAG---AATGGAAAGGCGAATGGGTTTGCT------------AATGGCTCCCAT---------AAAGAT---------------------------------------AAAGAGGACGAAGATGTAAATATGGTGACA---GAACGAGAAGAAACAGAA---------------ACCAAGTCACCAGCT------------------------------------------------------GCTCTCAAAGGGAAAGGTGGACGCAGGAGCAAGGCACACTCTGAAACTAAAAAATCACCGACCAGTACCAGAGTCACCAGAAACAGT------GGCAAACAGCCA---ACCATCTTGTCAATGTTCTCCAAAGTTCAG---AAACGCAAATCCGAGGACTTG---AACGGA---------GAAGCTGTCAACGGAATAAAT---------------GAAGCGCAGAAAGAAGAC---GACACTGAAGAG---------ACTCAGGAGGAGAAACGCCTCAAGGCGGATTCTGATGAA------AAACTTGCTCCAGAGGAGTCAAAATCCAAG---------ATTACTAAACCAGGACCTGCTGCAAAGACGCCGCCTCCTAAATGCCCTGACTGTAGGCAGTATCTGGATGATCCGGATCTGAAGATGTTTCAAGGGGATCCTGATAACGCGCTTGAAGAGCCAGAGATGTTAACTCATGAGAGTTTGTCGCTGTTTGAGGCTAATGAGGAC---GGATTTGAGAGCTACGACCATCTGCCACAGCACAGGATCACAAACTTCAGTGTGTATGACAAGCGTGGCCATCTTTGCCCGTTTGACTCTGGGCTGATTGAGAAGAACGTGGAGCTTTACTTCAGCTGCTATGTGAAACCGATCTATGACGACAGCCCGGGCTTAACCAGCGGTGTTTTTGCCAGAAAGCTTGGACCCATCAATGCCTGGTGGATAACTGGTTTCGATGGAGGAGAAAAGGCTTTGATTGGATTCACAACATCTTTTGCCGATTACATCCTGATGGAGCCCAGCGACGAGTACGCTCCCATTTTYGCACTGATGCAGGAGAAAATCTACATGAGCAAGATTGTTGTGGAATTCCTCCAGAAGAACCCAGACGCCACCTACGAAGATCTTCTCAACAAGATTGAGACCACCGTCCCTCCAGCAGGACTGAGCTTCAACTGCTTCACTGAAGACACCTTGCTGCGCCATGCCCAGTTCGTGGTGGAGCAGGTGGAGAGTTACGATGAGGCCGGCGACTCAGACGAGCAGCCAATCATTGTTACTCCCTGCATGAGAGATCTGATCAAACTGGCAGGAGTCACCCTGGGAAAGAGG---------------AGAGCTGCCAGAAGACAGACCATCCGCCACCCAACTAAGATAGAGAAGGACAGCAAGGGA---CCAACTAAGGCCACCACAACCAAGATGGTCTACCAGATTTTCGACGCCTTCTTCGCTGATCAAATAGAGCAGAAT------------GATAAGGAG------------GGAGGA---GTCAAACGGCAGCGCTGTGGAGTCTGTGAAGTGTGCCAGTCTCCTGACTGTGGCAAGTGCACAGCCTGCAAGGACATGATCAAATTTGGAGGAAGTGGCAAAAGCAAGCAAGCTTGTAAGCAGAGAAGATGTCCAAACCTTGCTGTAAAGGAGGCTGAGGATGATGAGAATATC---GAGGAGGAAGATGTT---CCAGCAGAGAAGACC------AAAAAGGTTCTTCAAACC------AAGAAAAAGAGA---CAGACCCAGTCCAAACTTGCATGGGTTGGTGAGCTTGTTGAGACTGAGGGGAAGAGGCAGTACTACAAGAAGGTCTCCTTGAACGATGAAGTGCTGGAAGTGGGAGACTGCGTYTCAGTTTCATCCGAAGATCCGTCCACTCCTCTGTATCTGGCAAGGATCACGTCATTGTGGGAGGACAATAATGGG------AAGATGTTTCACGCCCACTGGTTCCTCCGTGGGATCCACACAGTCCTGGGAGAGTCCTCTGATCCACTGGAGCTGGTTATCGTCGATGAATGCGAAGACATGCTGCTCAATTATGTACAGGGAAAAGTGAACGTCATGTACAAAGCTCCATCAAACAACTGGTTCATGGAGGGTGGGGTGGATGTT------GACCTGAAGGTGATTGACGACGAT---GGGAAGAGTTTCTTCTATCAGTTCTGGTATGACACAGAGTTTGCTCGGTTTGAGACTCCTCCTAAGACTGAACAATCAGAAGACTGCAAGTTC------AGGTTCTGTGGCAGCTGCACCCGTACTAAAGAGCGTGATGAGCAGGAAGTGCCTCGAGCKTTTGAACCCCTGGAGAACGAAGACAGTGACAACAAGGCTCTGTATGCRTTGGCCTGCTTCAAGGGAGAACAGTTCAAGGTTGGAGACAGCGTCTACATGCCTCCTGAAGCCTTCAGTTTTAGTGTGAAACCAGCCAGCCCGGTGAAGCGCTCCCACAGAAAAGAGGATGTGGATGAAGATCTGTATCCAGAGTACTACAGGAAGTCTTCAGACTACATTAAGGGGTCAAACCTGGATGCCCCAGAGCCTTTCCGTGTTGGCCGCATCAAGGAGATTTTCTGTCATCGCCGCAGCAACGGGAAATCG---GACACCTCAGAGGTCAAGCTGAGACTCTACAAGTTCTACAGGCCAGAGAACACACACAGAGGTGTCAAAGCCAGTTACCATACAGACATCAATCAGCTCTACTGGAGTGATGAGGAAGTGACAGTTAGCATGTCTGAGGTTCTCGGACGCTGTCAAGTAGAGTACGCAGAAGACCTGAAT---GAATCTGTCCAAGATTACTCCAGCGGTGGRCCGGACCGCTTCTACTTCCTGGAGGCTTACAACGCTAAATCCAAGAGTTTTGAAGATCCTCCTAACCATGCCCGCTCTTGTGTTCATAAAGGGAAAGGAAAGGGCAAAGGAAAAGGTAAAGGCAAAGGAAAAGCATCA------CAAGAACCACAAGAGTCTCGCACGGAACCACAG---ACACTTAAAGTACCAAAATATCGCACTCTCGATGTTTTCTCTGGCTGTGGTGGACTTTCTGAAGGCTTCCACCAGGCTSGTTTCTCCGAGACCCTCTGGGCTATTGAGATGTGGGAGCCTGCTGCACAGGCGTTCAGACTCAACAATCCTGGCACCACGGTGTTCACAGAGGACTGTAATGTCCTCCTGAAGCTGGTCATGTCTGGAGAAAAGACCAACTCCCTTGGCCAAAAGCTGCCTCAGAAGGGAGATGTAGAAATGTTGTGCGGCGGACCTCCTTGCCAAGGTTTCAGTGGAATGAACCGCTTCAATTCTCGCACTTATTCCAAGTTCAAAAACTCACTCGTGGTCTCCTATCTGAGTTACTGCGACTACTACCGACCGAAGTTCTTCCTGCTGGAAAACGTGAGGAACTTTGTATCCTTCAAGAACTCCATGGTCCTGAAGCTGACTCTGCGCTGTCTGGTGCGAATGGGCTACCAGTGCACCTTTGGAGTCCTTCAGGCCGGTCAGTACGGCGTTGCTCAGACCCGCCGCAGGGCAATCATCCTGGCTGCTGCTCCGGGAGAGAAGCTTCCTCGCTACCCTGAACCTCTGCACGTGTTTGCTCCCAGAGCGTGCTCGCTTACCGTGGCGGTCGATGAGAAGAAATACGTCAGCAACGTGACGCGAGGGAACGGTGGCATCTACAGGACCATCACAGTCAGGGACACCATGTCTGACCTGCCCGAGATTCGCAACGGTGCCGCTGCTTTGGAGATTTCCTACAACGGAGAACCTCAGTCCTGGTTCCAGAGGCAGATCAGAGGCTCGCAGTATCAGCCCATTCTCAGAGACCATATCTGCAAGGACATGAGTGCTCTGGTTGAGGCCAGGATGCGTCACATCCCTCTGGCTCCGGGCTCCGACTGGAGAGATCTGCCCAACATTGAAGTTCGGTTAAAAGACGGCACCACGACGAAGAAGCTACGCTACACGCATCACGACAAGAAGAACGGACGCAGCAGCACCGGTGCTCTCAGAGGTGTCTGCACCTGTGCAGGAGGGAAAACGTGCGACTCTGCCGACAGGCAGTTCAACACGCTGATCCCCTGGTGTCTGCCCCACACTGGGAACCGCCACAATCACTGGGCCGGGCTGTACGGCAGACTGGAGTGGGACGGCTTCTTCAGCACCACCGTTACCAATCCTGAACCCATGGGGAAGCAGGGTCGGGTTCTGCATCCAGAGCAGCACAGAGTTGTCAGTGTGAGGGAGTGCGCTCGCTCTCAGGGCTTCCCCGACACATACCGCTTCTTTGGAAACATCTTGGACAAACACAGACAGGTTGGAAACGCTGTCCCTCCCCCGCTCTCCAGAGCCATCGGCCTGGAGATTAAGAAATGCGTCTCAGACAGGATGAAGGAG------------------------GAA------CAAGCTACAGCAGAC---------GTCAAACAGGAGAAGATGGATGTC---------TCTGACTAA---
	P_latipinna_lcl_NW_015112699.1_cds_XP_014876222.1_4308__gene_dnmt1_	---------------------ATGCCATCCAAA---ACGTCCTTG------------------------------------------------------------------------------------------------------------------------------------------------------------------------------------------------------------------------------------------------------------------------------------------------------------------------------------------------------------------------------------------------------------------------------TCTTTGCCCGACGACGTGAGAAAG------------------------------------------------------------------------------------------------------------------------------------------------------------------------------------------------------------------------------------------------------------------AGGTTGCAGATGCTGGATGAAGATGGATCT------CCAGAGGAGGATCAGGTGAAAGAGAAGCTAAGGTTGGTGCAGGACTTCCTGCATGATGACGCTCAGGACCAGCTGACCAATCTGGAGGAGAAAATGAAGAATTCAGAAATCTCAAAGGAGGTTTACATCTCTAAAGTTAAGGTCTTGCTGGGCAAAGAGCTTCGTCTTGAAAATGGCTCACATGAGGACGGCGTGGAGCAG---AATGGAAAGGCGAATGGGTTTGCT------------AATGGCTCCCAT---------AAAGAT---------------------------------------AAAGAGGACGAAGATGTAAATATGGTGACA---GAACGAGAAGAAACAGAA---------------ACCAAGTCACCAGCT------------------------------------------------------GCTCTCAAAGGGAAAGGTGGACGCAGGAGCAAGGCAAACTCTGAAACTAAAAAATCACCGACCAGCACCAGAGTCACCAGAAACAGT------GGCAAACAGCCA---ACCATCTTGTCACTGTTCTCCAAAGTTCAG---AAACGCAAATCCGAGGACTTG---AACGGA---------GAAGCTGTCAACGGAATAAAT---------------GAAACGCAGAAAGAAGAC---GACACTGAAGAG---------ACTCAGGAGGAGAAACGCCTCAAGGCGGATTCTGATGAA------AAACTTGCTCCAGAGGAGTCAAAATCCAAG---------ATTACTAAACCAGGACCTGCTGCAAAGACGCCGCCTCCTAAATGCCCTGACTGTAGGCAGTATCTGGATGATCCGGATCTGAAGATGTTTCAAGGGGATCCTGATAACGCGCTTGAAGAGCCAGAGATGTTAACTCATGAGAGTTTGTCGCTGTTTGAGGCTAATGAGGAC---GGATTTGAGAGTTACGACCATCTGCCACAGCACCGGATCACAAACTTCGGCGTGTACGACAAGCGCGGCCATCTTTGCCCGTTTGACTCTGGGCTGATTGAGAAGAACGTGGAGCTTTACTTCAGCTGCTATGTGAAACCGATCTATGACGACAGCCCGGGCTTAACCAGCGGTGTTTTTGCCAGAAAGCTTGGACCCATCAACGCCTGGTGGATAACTGGTTTCGATGGAGGAGAAAAGGCTTTAATTGGATTCACAACATCTTTTGCTGACTACATCCTGATGGAGCCCAGCGAGGAGTACGCTCCCATTTTCGCACTGATGCAGGAGAAAATCTACATGAGCAAGATTGTGGTGGAATTCCTCCAGAAGAACCCAGACGCCACCTACGAAGATCTTCTCAACAAGATTGAGACCACTGTCCCTCCAGCAGGACTGAACTTCAACTGCTTCACTGAAGACACCTTGCTGCGCCACGCCCAGTTCGTGGTGGAGCAAGTGGAGAGTTATGATGAGGCCGGCGACTCAGACGAGCAGCCAATCATTGTTACTCCCTGCATGAGAGATCTGATCAAACTGGCAGGAGTCACCCTGGGAAAGAGCATGCAGCTGTACTGGAGAGCTGCCAGAAGACAGACCATCCGCCACCCAACTAAGATCGAGAAGGACAGCAAGGGA---CCAACCAAGGCCACCACAACCAAGATGGTCTACCAGATTTTCGACGCCTTCTTCGCTGATCAAATAGAGCAGAAT------------GATAAGGAG------------GGAGGA---GTCAAAAGGCAGCGTTGTGGAGTCTGTGAAGTGTGCCAGTCTCCTGACTGTGGCAAGTGCACAGCATGCAAGGACATGATCAAATTTGGAGGAAGTGGCAAAAGCAAGCAAGCTTGTAAGCAGAGAAGATGTCCAAACCTTGCTGTAAAGGAGGCTGAGGATGATGAGAATGTC---GAGGAGGAAGATGTT---CCAGCAGAGAAGACC------AAAAAGGTTCTTCAAACC------AAGAAAAAGAGG---CAGACCCAGTCCAAACTTGCATGGGTTGGTGAGCCTGTTGAGACCGTAGGGAAGAGGCAGTACTACAAGAAGGTCTCCTTGAACGATGAAGTGCTGGAAGTGGGAGACTGCGTCTCAGTTTCATCAGAAGATCCGTCCACTCCCCTGTATCTGGCAAGGATCACGTCATTGTGGGAGGACAATAATGGG------AAGATGTTTCACGCCCACTGGTTCCTCCGTGGGATCCACACAGTCCTCGGAGAGTCCTCTGATCCTCTGGAGCTGGTTATCGTCGATGAATGCGAAGACATGCTGCTGAATTATGTACAGGGGAAAGTGAACGTCATGTACAAAGCTCCATCAGACAACTGGTTCATGGAGGGTGGGGTGGATGTT------GACCTGAAGGTGATTGACGACGAT---GGGAAGAGTTTCTTCTACCAGTTCTGGTATGACACCGAGTTTGCTCGGTTTGAGACTCCTCCTAAGACTGAACAGTCAGAAGACTGCAAGTTC------AGGTTCTGTGGCAGCTGCGCCCGTACTAAAGAGCGTGATGAGCAGGAAGTGCCTCGAGCGTTTGAACCCCTGGAGAACGAAGACAGCGACAACAAGGCTCTGTATGCGTTGGCCTGCTTCAAGGGAGAACAGTTCAGAGTTGGAGACAGCGTCTACATGCCTCCTGAAGCCTTCAGTTTTAGTGTGAAACCAGCCAGCCCGGTGAAGCGCTCCCACAGGAAAGAGGATGTGGATGAAGATCTGTATCCAGAGTACTACAGGAAGTCTTCAGACTACATTAAGGGCTCAAACCTGGATGCCCCAGAGCCTTTCCGTGTTGGCCGCATCAAGGAGATTTTCTGTCATCGCCGCAGCAACGGAAAATCG---GACACCTCAGAGGTCAAGCTGAGGCTCTACAAGTTCTACAGGCCGGAGAACACACACAGAGGTGTCAAAGCCAGTTACCATACAGACATTAATCAGCTCTACTGGAGTGATGAGGAAGTGACAGTTAGCATGTCTGAGGTTCTCGGACGTTGTCAAGTAGAGTACGCAGAAGACCTGAAT---GAATCTGTCCAAGATTACTCCAGCGGTGGACCGGACCGCTTCTATTTCCTGGAGGCTTACAACGCTAAATCAAAGAGTTTTGAAGATCCTCCTAACCATGCCCGCTCATGTGTTCATAAAGGGAAGGGGAAGGGCAAAGGAAAAGGCAAAGGCAAAGGAAAAGCATCA------CAAGAACCACAAGAGTCTCGCACGGAACCACAG---ACACTTAAAGTACCAAAATATCGCACCCTTGATGTTTTCTCTGGCTGTGGTGGACTTTCTGAAGGCTTCCACCAGGCCGGTATCTCCGAGACCCTCTGGGCTATTGAGATGTGGGAGCCTGCTGCACAGGCGTTCAGACTCAACAATCCTGGCACCACGGTGTTCACAGAGGACTGCAATGTCCTCCTGAAGCTGGTCATGTCTGGAGAAAAGACCAACTCCCTTGGCCAAAAGCTGCCTCAGAAGGGAGATGTAGAAATGTTGTGCGGCGGACCTCCTTGCCAAGGTTTCAGTGGAATGAACCGCTTCAATTCTCGCACTTATTCTAAGTTCAAAAACTCACTCGTGGTCTCCTATCTGAGTTACTGCGACTACTACCGACCGAAGTTCTTCCTGCTGGAAAACGTGAGGAACTTTGTATCCTTCAAGAACTCCATGGTCCTGAAGCTGACTCTGCGCTGCCTGGTGCGAATGGGCTACCAGTGCACCTTTGGAGTCCTTCAGGCCGGTCAATACGGCGTTGCTCAGACCCGCCGCAGGGCAATCATCCTGGCTGCTGCTCCAGGAGAGAAGCTTCCTCGCTACCCTGAACCTCTGCATGTGTTTGCTCCCAGAGCGTGCTCGCTTACCGTGGCGGTCGATGAGAAGAAATACGTCAGCAACGTGACGAGAGGGAACGGTGGCATCTACAGGACCATCACAGTCAGGGACACCATGTCTGACCTGCCCGAGATTCGCAACGGTGCCGCTGCTTTGGAGATTTCCTACAACGGAGAACCTCAGTCCTGGTTCCAGAGGCAGATCAGAGGCTCGCAGTACCAGCCCATTCTCAGAGACCATATCTGCAAGGACATGAGTGCTCTGGTTGAGGCCAGGATGCGTCACATCCCTCTGGCTCCGGGCTCCGACTGGAGAGATCTGCCCAACATTGAAGTTCGGTTAAAAGACGGCACTACGACAAAGAAGCTACGTTACACGCATCACGACAAGAAGAACGGACGCAGCAGCACCGGTGCTCTCAGAGGCGTCTGCACCTGTGCAGGAGGGAAAACCTGCGACTCTGCCGACAGGCAGTTCAACACGCTGATCCCCTGGTGTCTGCCCCACACTGGGAACCGCCACAATCACTGGGCCGGGCTGTACGGCAGACTGGAGTGGGACGGCTTCTTCAGCACAACCGTTACCAACCCTGAACCCATGGGGAAGCAGGGCCGTGTTCTGCATCCAGAGCAGCACAGAGTTGTCAGTGTGAGGGAGTGCGCTCGCTCTCAGGGCTTCCCCGACACCTACCGCTTCTTTGGAAACATCTTGGACAAACACAGACAGGTTGGAAATGCTGTCCCTCCCCCCCTCTCCAGAGCCATCGGCCTGGAGATTAAGAAATGCGTCTCAGACAGGATGAAGGAG------------------------GAA------CAAGCTACAGCTGAC---------GTCAAACAAGAGAAGATGGATGTC---------TCTGATTAA---
	P_latipinna_lcl_NW_015112699.1_cds_XP_014876230.1_4307__gene_dnmt1_	---------------------ATGCCATCCAAA---ACGTCCTTG------------------------------------------------------------------------------------------------------------------------------------------------------------------------------------------------------------------------------------------------------------------------------------------------------------------------------------------------------------------------------------------------------------------------------TCTTTGCCCGACGACGTGAGAAAG------------------------------------------------------------------------------------------------------------------------------------------------------------------------------------------------------------------------------------------------------------------AGGTTGCAGATGCTGGATGAAGATGGATCT------CCAGAGGAGGATCAGGTGAAAGAGAAGCTAAGGTTGGTGCAGGACTTCCTGCATGATGACGCTCAGGACCAGCTGACCAATCTGGAGGAGAAAATGAAGAATTCAGAAATCTCAAAGGAGGTTTACATCTCTAAAGTTAAGGTCTTGCTGGGCAAAGAGCTTCGTCTTGAAAATGGCTCACATGAGGACGGCGTGGAGCAG---AATGGAAAGGCGAATGGGTTTGCT------------AATGGCTCCCAT---------AAAGAT---------------------------------------AAAGAGGACGAAGATGTAAATATGGTGACA---GAACGAGAAGAAACAGAA---------------ACCAAGTCACCAGCT------------------------------------------------------GCTCTCAAAGGGAAAGGTGGACGCAGGAGCAAGGCAAACTCTGAAACTAAAAAATCACCGACCAGCACCAGAGTCACCAGAAACAGT------GGCAAACAGCCA---ACCATCTTGTCACTGTTCTCCAAAGTTCAG---AAACGCAAATCCGAGGACTTG---AACGGA---------GAAGCTGTCAACGGAATAAAT---------------GAAACGCAGAAAGAAGAC---GACACTGAAGAG---------ACTCAGGAGGAGAAACGCCTCAAGGCGGATTCTGATGAA------AAACTTGCTCCAGAGGAGTCAAAATCCAAG---------ATTACTAAACCAGGACCTGCTGCAAAGACGCCGCCTCCTAAATGCCCTGACTGTAGGCAGTATCTGGATGATCCGGATCTGAAGATGTTTCAAGGGGATCCTGATAACGCGCTTGAAGAGCCAGAGATGTTAACTCATGAGAGTTTGTCGCTGTTTGAGGCTAATGAGGAC---GGATTTGAGAGTTACGACCATCTGCCACAGCACCGGATCACAAACTTCGGCGTGTACGACAAGCGCGGCCATCTTTGCCCGTTTGACTCTGGGCTGATTGAGAAGAACGTGGAGCTTTACTTCAGCTGCTATGTGAAACCGATCTATGACGACAGCCCGGGCTTAACCAGCGGTGTTTTTGCCAGAAAGCTTGGACCCATCAACGCCTGGTGGATAACTGGTTTCGATGGAGGAGAAAAGGCTTTAATTGGATTCACAACATCTTTTGCTGACTACATCCTGATGGAGCCCAGCGAGGAGTACGCTCCCATTTTCGCACTGATGCAGGAGAAAATCTACATGAGCAAGATTGTGGTGGAATTCCTCCAGAAGAACCCAGACGCCACCTACGAAGATCTTCTCAACAAGATTGAGACCACTGTCCCTCCAGCAGGACTGAACTTCAACTGCTTCACTGAAGACACCTTGCTGCGCCACGCCCAGTTCGTGGTGGAGCAAGTGGAGAGTTATGATGAGGCCGGCGACTCAGACGAGCAGCCAATCATTGTTACTCCCTGCATGAGAGATCTGATCAAACTGGCAGGAGTCACCCTGGGAAAGAGG---------------AGAGCTGCCAGAAGACAGACCATCCGCCACCCAACTAAGATCGAGAAGGACAGCAAGGGA---CCAACCAAGGCCACCACAACCAAGATGGTCTACCAGATTTTCGACGCCTTCTTCGCTGATCAAATAGAGCAGAAT------------GATAAGGAG------------GGAGGA---GTCAAAAGGCAGCGTTGTGGAGTCTGTGAAGTGTGCCAGTCTCCTGACTGTGGCAAGTGCACAGCATGCAAGGACATGATCAAATTTGGAGGAAGTGGCAAAAGCAAGCAAGCTTGTAAGCAGAGAAGATGTCCAAACCTTGCTGTAAAGGAGGCTGAGGATGATGAGAATGTC---GAGGAGGAAGATGTT---CCAGCAGAGAAGACC------AAAAAGGTTCTTCAAACC------AAGAAAAAGAGG---CAGACCCAGTCCAAACTTGCATGGGTTGGTGAGCCTGTTGAGACCGTAGGGAAGAGGCAGTACTACAAGAAGGTCTCCTTGAACGATGAAGTGCTGGAAGTGGGAGACTGCGTCTCAGTTTCATCAGAAGATCCGTCCACTCCCCTGTATCTGGCAAGGATCACGTCATTGTGGGAGGACAATAATGGG------AAGATGTTTCACGCCCACTGGTTCCTCCGTGGGATCCACACAGTCCTCGGAGAGTCCTCTGATCCTCTGGAGCTGGTTATCGTCGATGAATGCGAAGACATGCTGCTGAATTATGTACAGGGGAAAGTGAACGTCATGTACAAAGCTCCATCAGACAACTGGTTCATGGAGGGTGGGGTGGATGTT------GACCTGAAGGTGATTGACGACGAT---GGGAAGAGTTTCTTCTACCAGTTCTGGTATGACACCGAGTTTGCTCGGTTTGAGACTCCTCCTAAGACTGAACAGTCAGAAGACTGCAAGTTC------AGGTTCTGTGGCAGCTGCGCCCGTACTAAAGAGCGTGATGAGCAGGAAGTGCCTCGAGCGTTTGAACCCCTGGAGAACGAAGACAGCGACAACAAGGCTCTGTATGCGTTGGCCTGCTTCAAGGGAGAACAGTTCAGAGTTGGAGACAGCGTCTACATGCCTCCTGAAGCCTTCAGTTTTAGTGTGAAACCAGCCAGCCCGGTGAAGCGCTCCCACAGGAAAGAGGATGTGGATGAAGATCTGTATCCAGAGTACTACAGGAAGTCTTCAGACTACATTAAGGGCTCAAACCTGGATGCCCCAGAGCCTTTCCGTGTTGGCCGCATCAAGGAGATTTTCTGTCATCGCCGCAGCAACGGAAAATCG---GACACCTCAGAGGTCAAGCTGAGGCTCTACAAGTTCTACAGGCCGGAGAACACACACAGAGGTGTCAAAGCCAGTTACCATACAGACATTAATCAGCTCTACTGGAGTGATGAGGAAGTGACAGTTAGCATGTCTGAGGTTCTCGGACGTTGTCAAGTAGAGTACGCAGAAGACCTGAAT---GAATCTGTCCAAGATTACTCCAGCGGTGGACCGGACCGCTTCTATTTCCTGGAGGCTTACAACGCTAAATCAAAGAGTTTTGAAGATCCTCCTAACCATGCCCGCTCATGTGTTCATAAAGGGAAGGGGAAGGGCAAAGGAAAAGGCAAAGGCAAAGGAAAAGCATCA------CAAGAACCACAAGAGTCTCGCACGGAACCACAG---ACACTTAAAGTACCAAAATATCGCACCCTTGATGTTTTCTCTGGCTGTGGTGGACTTTCTGAAGGCTTCCACCAGGCCGGTATCTCCGAGACCCTCTGGGCTATTGAGATGTGGGAGCCTGCTGCACAGGCGTTCAGACTCAACAATCCTGGCACCACGGTGTTCACAGAGGACTGCAATGTCCTCCTGAAGCTGGTCATGTCTGGAGAAAAGACCAACTCCCTTGGCCAAAAGCTGCCTCAGAAGGGAGATGTAGAAATGTTGTGCGGCGGACCTCCTTGCCAAGGTTTCAGTGGAATGAACCGCTTCAATTCTCGCACTTATTCTAAGTTCAAAAACTCACTCGTGGTCTCCTATCTGAGTTACTGCGACTACTACCGACCGAAGTTCTTCCTGCTGGAAAACGTGAGGAACTTTGTATCCTTCAAGAACTCCATGGTCCTGAAGCTGACTCTGCGCTGCCTGGTGCGAATGGGCTACCAGTGCACCTTTGGAGTCCTTCAGGCCGGTCAATACGGCGTTGCTCAGACCCGCCGCAGGGCAATCATCCTGGCTGCTGCTCCAGGAGAGAAGCTTCCTCGCTACCCTGAACCTCTGCATGTGTTTGCTCCCAGAGCGTGCTCGCTTACCGTGGCGGTCGATGAGAAGAAATACGTCAGCAACGTGACGAGAGGGAACGGTGGCATCTACAGGACCATCACAGTCAGGGACACCATGTCTGACCTGCCCGAGATTCGCAACGGTGCCGCTGCTTTGGAGATTTCCTACAACGGAGAACCTCAGTCCTGGTTCCAGAGGCAGATCAGAGGCTCGCAGTACCAGCCCATTCTCAGAGACCATATCTGCAAGGACATGAGTGCTCTGGTTGAGGCCAGGATGCGTCACATCCCTCTGGCTCCGGGCTCCGACTGGAGAGATCTGCCCAACATTGAAGTTCGGTTAAAAGACGGCACTACGACAAAGAAGCTACGTTACACGCATCACGACAAGAAGAACGGACGCAGCAGCACCGGTGCTCTCAGAGGCGTCTGCACCTGTGCAGGAGGGAAAACCTGCGACTCTGCCGACAGGCAGTTCAACACGCTGATCCCCTGGTGTCTGCCCCACACTGGGAACCGCCACAATCACTGGGCCGGGCTGTACGGCAGACTGGAGTGGGACGGCTTCTTCAGCACAACCGTTACCAACCCTGAACCCATGGGGAAGCAGGGCCGTGTTCTGCATCCAGAGCAGCACAGAGTTGTCAGTGTGAGGGAGTGCGCTCGCTCTCAGGGCTTCCCCGACACCTACCGCTTCTTTGGAAACATCTTGGACAAACACAGACAGGTTGGAAATGCTGTCCCTCCCCCCCTCTCCAGAGCCATCGGCCTGGAGATTAAGAAATGCGTCTCAGACAGGATGAAGGAG------------------------GAA------CAAGCTACAGCTGAC---------GTCAAACAAGAGAAGATGGATGTC---------TCTGATTAA---
	O_niloticus_lcl_NC_031969.1_cds_XP_003442135.2_7781__gene_dnmt1_	---------------------ATGCCAACCAGG---ACGTCCCTG------------------------------------------------------------------------------------------------------------------------------------------------------------------------------------------------------------------------------------------------------------------------------------------------------------------------------------------------------------------------------------------------------------------------------CCTCTCCCGGACGATGTCAGGAAA------------------------------------------------------------------------------------------------------------------------------------------------------------------------------------------------------------------------------------------------------------------AGCTTGCAGAGGTTGGATGAGGAAGGATCT------GCAGAAGAGGAACATGTGAAAGAGAAGCTCAAGTTGGTGCAGGACTTTCTGCATGCTGATGCTCAGGATCAGCTGACCAGTCTGGAGGAAAAAATGAAAAGTTCAGAGATCTCAAAGGAGGTCTATATCTCTAAAGTGAAGGCCCTACTTGGAAAAGAACTTCATCTTGAAAATGGCTCCCACGTTGATGACGCAGAGAAG---AATGGAAAGACGAATGGCTTTTCA------------AATGGTTCGCAC---------AAAGAC---------------------------------------GAGCATGATGAAGATGTAACCATGAGCGTACAGGAGGAGGAGGAGGAATCT---------------TTCAAGTCACCAACT------------------------------------------------------GCTTCGAAGGGGAAGGGTGGACGGAGGAGCAAGGCAAATTCTGACACAAAAAAGTCTCCAGCAAGTACCAGGGTTACCAGAAACAGT------GGGAAACAGCCA---ACCATCTTGTCAATGTTCACTAAAGTTCAG---AAGCGCAAGTCAGAGGACTTG---AATGGA---------GAAGCTGTCAACGGACAGAAT---------------GAACCGAAGAAAGATGAT---GACGTTGAGGAG---------TCTCGGGAGGAGAAGCGTCTCAAAGTGGAGTCGGATGAA------AATGCTGCTCCAGAAGAATCCAAGAGTGAC---------ATTGCAAAGCCGGTTTCTGCTGTAAAGACGCCACCACCCAAATGTCAAGACTGTAGACAATACCTAGATGATTCTGACCTGAAGTTTTTTCAAGGGGATCCTGATAATGCGCTGGATGAGCCTGAAATGTTAACAGATGAGCGCCTCTCACTGTTTGACTCCAATGAGGAT---GGATTTGAGAGCTATGAGGATCTGCCACAGCACAAGATCACAAACTTCAGTGTTTATGACAAGCGTGGCCATCTCTGTCCATTCGACTCTGGACTTATTGAGAAGAATGTTGAGCTTTACTTCAGCTGTGTTGTCAAACCCATCTATGATGACAACCCTTGTATGGATGGTGGTGTTCCTGCCAAAAAGCTGGGACCCATCAATGCCTGGTGGATCACTGGTTTTGACGGTGGAGAAAAAGCTTTGATTGGTTTCACTACAGCTTTTGCTGACTACATCTTAATGCAGCCCAGTGAGGAGTACGCTCCAATCTTTGCACTGATGCAAGAGAAGATCTATATGAGCAAGATAGTGGTTGAATTCCTCCAGAAGAATCCTGATGCTACCTACGAAGACCTACTCAATAAGATTGAGACAACTGTGCCTCCTGCAGGACTAAACTTCAACTGCTTCACTGAAGACACACTCCTGCGCCATGCCCAGTTTGTTGTAGAGCAGGTGGAGAGCTACGATGAGGCCGGTGATTCGGATGAGCAGCCAATCATTGTTACTCCCTGCATGAGAGACCTGATCAAGCTTGCAGGAGTCACTCTAGGAAAAAGG---------------AGGGCTGCCAGAAGACAGGCTATTCGTCACCCAACAAAGATAGAAAAAGATAGTAAGGGA---CCAACTAAAGCAACCACTACAAAGCTGGTCTACCAGATCTTTGATGCATTCTTCTCTGATCAGATAGAGCAGAAT------------GATAAAGAA------------AGTGCC---ATGAAAAGACAGCGCTGTGGTGTCTGTGAGGTTTGTCAGTCTCCTGATTGTGGAAAGTGTGCAGCTTGCAAAGACATGATCAAATTTGGAGGAAGTGGAAAAAGCAAACAAGCTTGTAAGCAGAGAAGATGCCCCAACCTTGCAGTGAAGGAGGCTGAAGATGATGAGAACATT---GAGGAGGAAGATGTT---CCTGTGGAGAAGCCT------AAAAAGGTTCCTCATGCC------AAAAGAAAGAAG---CAGACCCAGTGCAAACTTACATGGATTGGAGAATCTATTCACACTGAAGGGAAGAAGCAATACTACAGGAAGGTCTCTTTGAACGATGAACTGCTGGAGGTAGGAGACTGTGTCTCAGTTTCATCAGAGGATCCATCCATTCCTCTGTATCTGGCAAGGATCACGTCAATGTGGGAGGATAATAATGGA------AAGATGTTCCATGCCCACTGGTTCCTTCGTGGAATAGACACGGTGCTCGGCGAGACTTCAGATCCACTCGAGCTTGTCATTGTGGATGAATGTGAGGACATGCTGCTCAATTATGTCCAAGGCAAAGTTAATGTTATGTATAAGGCCCCATCAAACAACTGGTTTATGGAGGGTGGTATGGATGTT------GACCTCAAGGTGATTGAGGATGAC---GGGAAGAGTTTTTTCTATCAGTTCTGGTATGACACAGAATATGCCAGGTTTGAAATGCCTCCGAAGACGTCTCCATCAGAAGAATGCAAATTC------AAGTTCTGTGGCAGCTGTGTTAGGATTAAAGAGCGAGAGGAAAACGATAAGCCTCATGTATTTGAACCCCTGGAGAATGAAGACCATGACACAAAGGCTTTGTATGCTATGGCTTGTTTTAAGGGAGAACAGTTCAGGGTGGGAGACAGCGTCTACCTTCCCCCTGAGGCTTTTAATTTCAGTGTGAAGCCAGCCAGTCCAGTGAAGCGATCCCACAGGAAGGATGATGTGGATGAGGATCTGTATCCAGAGTATTACAGGAAGTCCTCAGACTACATCAAGGGCTCAAACCTGGACGCTCCTGAGCCCTTCCGTGTTGGGCGCATCAAGGAGATCTTCTGTCACAGGCGTAGCAATGGGAAACCT---GACATGTCAGACGTCAAACTGCGACTCTACAAGTTCTACAGGCCTGAGAACACACACAAAGGTGTCAAAGCTAGTTACCACACAGACATCAATCAGCTGTACTGGAGTGATGAAGAAGTGACCGTGAACATGGGTGACGTACTCGGCCGCTGCCAGGTAGAATATGCAGAGGACCTGAAT---GAATCCATCCAGGACTACTCCAGTGTTGGACCTGACCGCTTCTATTTTCTTGAGGCCTATAGTGCAAAGGCAAAAAGCTTTGAGGATCCCCCAAATCATGCTCGTTCAACTGTCCATAAAGGAAAAGGAAAGGGCAAAGGAAAAGGTAAAGGCAAAGGAAAAGCTTCAGCTGCACAGGAACAGCTGGACTCA------CAGCCACAGCCTAAACCTAAAGTGCCCAAGTATCGCACATTGGATGTGTTCTCTGGCTGCGGTGGACTTTCTGAGGGATTCCACCAGGCTGGTATCTCGGAGACACTCTGGGCTATAGAGATGTGGGAGCCAGCAGCACAGGCCTTCAGACTCAACAACCCAGGCACCACGGTGTTCACTGAGGACTGCAACGTCTTGCTGAAGTTGGTCATGTCTGGAGAGAAAACAAATTCTCTTGGCCAGAAGCTGCCTCAGAAGGGTGATGTGGAGATGCTGTGCGGAGGGCCTCCTTGTCAAGGGTTCAGTGGGATGAACCGCTTCAACTCTCGCACTTACTCCAAATTCAAGAACTCACTTGTTGTCTCCTATCTTAGCTACTGCGACTACTACAGACCCAAATTCTTCCTGCTTGAGAACGTGAGGAACTTTGTGTCATTCAAAAACTCTATGGTCCTGAAGCTCACACTGCGCTGTCTTGTGCGAATGGGATACCAGTGTACCTTTGGTGTCTTGCAGGCCGGTCAGTACGGTGTTGCGCAGACCCGGCGCAGGGCCATCATCCTGGCTGCTGCTCCTGGAGAGAAGCTGCCACGCTATCCTGAGCCTCTGCATGTGTTTGCCCCCAGAGCTTGCTCTCTCAGCGTTGTGGTGGGTGAAAAGAGATACGTCAGCAATGTCACACGAGGCAATGGTGGAATCTACAGAACTATCACTGTCAGGGATACCATGTCTGACCTGCCAGAGATTCGCAATGGTGCAGCTGCATTGGAGATTTCCTACAATGGGGAGCCCCAGTCTTGGTTCCAGAGGCAGATCAGAGGCACACAGTACCAGCCTATCCTCAGGGATCATATCTGCAAAGATATGAGTGCACTGGTTGAGGGTCGGATGCGTTACATCCCCTTGGCTCCAGGCTCCGACTGGAGGGATCTGCCCAACATCGAGGTCCGACTGAAGGATGGCACCCTGACTAAGAAACTGCGTTACACACATCATGATAAGAAGAATGGGCGTAGCGGCACCGGTGCGCTCAGAGGTGTTTGCACCTGTGCAGGAGGTAAGCCTTGTGACCCTGCAGACAGGCAGTTTAATACCCTGATCCCCTGGTGTCTGCCCCACACTGGGAACCGCCACAATCACTGGGCGGGACTCTATGGCAGGTTGGAATGGGATGGTTTCTTCAGCACAACAGTCACCAATCCTGAACCAATGGGCAAGCAGGGCCGTGTACTCCATCCTGAGCAGCACAGAGTTGTCAGTGTGAGAGAGTGTGCACGCTCTCAGGGGTTCCCTGACACCTACCGCTTCTTTGGAAACATCCTGGACAAACACAGACAGGTTGGAAATGCTGTGCCCCCTCCGCTCTCCAGGGCCATTGGGCTTGAGATTAAGAGGTGCATCACGGAAAGGATGAAGGAA------------------------GAA------CAAGCATCAGAGAAC---------ATTAAACAAGAAAAGATGGAGCTC---------TCTGATTAA---
	E_lucius_lcl_NC_025978.3_cds_XP_010898382.1_20039__gene_dnmt1_	---------------------ATGCCAGCCAAG---ACTTCCTTG------------------------------------------------------------------------------------------------------------------------------------------------------------------------------------------------------------------------------------------------------------------------------------------------------------------------------------------------------------------------------------------------------------------------------TCTCTGCCGGAGGATGTCAGGAAA------------------------------------------------------------------------------------------------------------------------------------------------------------------------------------------------------------------------------------------------------------------AGGCTGCAGGTGTTGGAAAAGGATGCAGATGGGATCTCGGATGAGGAGTGTGTCAAAGAAAAGGTCAAGCTGCTGCAGGACTTCCTTCATGCAGATGCTCAGGACCAACTCAACAACTTAGAAGCCAAGATGAGAAGTTCTGAGATCTCTATGGATGGCTACCTCTCTAAGGTGAAGGCCTTATTGGGACGTGAGCTGCATGTGGAGAACGGCTTGCACGTGGATGGTGTGGAGCAG---AATGGCAAAACCAATGGCTCTACAGAA---------AATGGC---------------AAGGAA---------------------------------------GAAAGACAAGAGGAA---ACCATGGATGTC---CAAGATGAAGCTGATGTC---------------GTCAAGTCTCCTTCT------------------------------------------------------GCCCCCAAAAGCAAAGGAGTACGGAAGAGCAAGTCAGACTCTGAGCCTAAGAAATCTCCTGGATCC---AGAGTCACAAGGACCTCTGCCTCTGGGAACCAACCC---ACCATCTTATCAATGTTCTCCAAAGTTCAA---AAGCGCAAGTCTGATGAGGTG---AATGGG---------GAGGCTACCAATGGGGCGGCA---------------GAGGATAAAGTAGAAGAGCAGGACACTGAGGAGTTAGAGGAGACCCAGGAAGAAAAGCGTCTTAAAGTGGAGTCTGATGAC------AAGCCTGTTGCACAGGACGTGACTATGGGG---------AAAACAAAGCCGGTGGCTGCACCTAAGACTCCGCCCCCTAAATGTCCAGACTGCAGGCAGTATCTGGACGATTCAGACCTTAAGTTATTCCAAGGAGATCCCGATAATGCACTGGACGAGCCGGAAATGTTAACAGACGAGCGACTTTCCCTCTTCGACTCAAACGAAGAT---GGTTTTGAGAACTATGAAGAACTACCCCAGCACAAGATTACCAACTTCTGTGTCTATGACAAGCGCGGCCACCTGTGTCCATTTGACTCGGGGCTCATTGAGAAGAATGTAGAGCTGTATTTCAGCTGTGCAGTCAAGCCTATCTATGATGACAACCCCTGCATGGACGGTGGTGTCCCTGCCAAAAAGCTTGGTCCCATCAACGCCTGGTGGATCACTGGTTTTGATGGCGGAGAGAAGGCCTTAATTGGATTCACTACAGCCTTTGCTGACTACATCCTGATGGACCCCAGTGAGGAGTATGCCCCCATCTTTGCTGTGATGCAGGAGAAGATCTACATGAGCAAGATGGTGGTGGAGTTTCTTCAGAAGAACCCCGATGTTAGCTATGAAGACCTCCTGAACAAGATTGAGACCACAGTGCCTCCTGCTGGCCTGAACTTCAACCGCTTCACGGAGGACACGCTACTGCGCCACGCCCAGTTTGTAGTAGAGCAGGTGGAGAGCTACGATGAGGCTGGGGATTCTGACGAGCAGCCTATCATCGTCACCCCCTGCATGAGGGATCTGATCAAGCTGGCCGGGGTCACCCTAGGGAAGAGG---------------AGAGCTGCCAGAAGACAGGCCATCCGCCACCCTACCAAGATTGAGAAGGACAGCAAAGGCGGGCCCACAAGAGCCACCACCACCAAGCTGGTCTACCAGATTTTTGACACTTTCTTCTCTGACCAGATTGACCAGAAT------------GAGAAGGAT------------GGCGGT---ATCAAACGCCAGCGCTGTGGCGTCTGTGAGGTTTGCCAGGCTCCTGACTGTGGCAACTGCACAGCCTGTAAGGACATGATCAAGTTTGGGGGTAGCGGCCGCAGCAAGCAGGCTTGCCAGAAAAGGAGATGCCCCAATCTGGCAGTGAAGGAGGCTGAGGATGATGAGACCATAATAGAAGAGGAAGAGTTATTGCCTGTACTGAAGGCACCTCCAAAGAAGGTGTCCAAGGCC------AAGACTAAGAAG---CAGAGCAATGGCAAGCTTACCTGGGTTGGAGAGTCTGTGAAGACTGTTGGGAAGAAGCAGTACTACATGAAGGTGCGTGTGGACAATGAGGTGCTGGAGGTGGGAGACTGTGTTTCTGTCAGCTCTGACGAGCCGACGGTTCCACTCTACCTGGCCAGGATCACATCCCTGTGGGAAGACAACCATGGG------AAGTGGTTCCATGCCCACTGGTTCTGCCGTGGCACAGAGACTGTGCTGGGAGAGTCTTCAGACCCTTTAGAGTTGTTCCTGGTCGACGACTGTGAGGACATGCAGCTGAGCTACGTAGAGGGCAAGGTCAATGTCATGTACAAGGCCCCCTCAAACAACTGGTTCATGGAGGGTGGTATGGTCGAT------GACATCAAGGTGATAAACGATGACAACGGGAAGAATTTCTTCTACCAGCTGTGGTACGAAGGCGATTGTGCCCGCTTCGAGACCCCCCCTACCTTCAATCCCCCAGAGGACTGCCAGTAC------AAGTTCTGTGCCAGCTGTGTCAGGGCTGAGGAGAGGGAGGAGATGGCAACGCCCCGGGTTTTGGAACCCATAGAGGATGAGGACCACGACTCCAAGGCCTTTTATGCTCTGGCCTGCCTGAAGGGAGAACAGTTCAGGGTGGGAGATGGTGTCTACCTGCCCCCTGACGCGTTCAACTTCAGTGTGAAGGCTGCCAGTCCAGTGAAGCGTTCCCACAGGAAGGACGATGTGGATGAGGAGTTGTACCCAGAGTACTACAGGAAGCACTCGGACTACATCAAAGGGTCCAACCTGGATGCCCCCGAGCCGTTCAGAGTTGGACGCATCAAGGAGATCTTCTGCTCCCGACGCAGCAATGGAAAGGCG---GATATGTCTGAAGTCAAACTCCGCCTGTACAAGTTCTACAGGCCTGAGAACACTCACAAGGGGGCCAAGGCAGGTTACCACACAGACATCAACATGCTGTATTGGAGCGACGAGGAGGTCACGGTCAGCATGTCCGATGTGCTGGGCCGCTGCCGTGTGGAATACGGCGAGGACCTAAAT---GAGACCGTTCAGGATTACTCCTCAGGTGGACCTGACCGATTCTATTTCCTAGAGGCTTACAATGCCAAGTCCAAGAGCTTCGAGGATCCTCCGAATCACGCTCGCTCTGCGGTGAAGAAGGGCAAGGGCAAAGGCAAGGGGAAAGGTAAAGGCAAAGGCAAGTCTTGCGCTGCCCAGGAAACTCCAGACCAG------GAGCCCCAG---GTCCCCAAGGTCCCCAAGCTGCGTACCCTGGATGTGTTCTCTGGCTGCGGGGGGCTGTCTGAGGGCTTCCACCAAGCTGGTATTGCTGAGACTCTGTGGGCCATCGAGATGTGGGACCCAGCCGCACAGGCCTTCAGGCTGAACAACCCTGGCACCACAGTGTTCACAGAGGACTGCAATGTCCTGCTGAAGCTGGTGATGTCAGGGGAGAAGACCAACTCCCTGGGACAGAAACTGCCCCAGAAAGGAGATGTGGAGATGCTGTGCGGAGGTCCTCCCTGTCAAGGATTCAGTGGCATGAACCGCTTCAATTCCAGAACCTACTCAAAGTTCAAAAACTCTCTGGTGGTCTCTTATCTCAGTTACTGCGACTACTACCGACCCAAGTTCTTCTTGCTTGAGAACGTTAGGAACTTCGTCTCCTTCAAAAGTTCCATGGTCCTGAAACTGACTCTTCGCTGTCTTGTCCGCATGGGTTATCAGTGTACCTTCGGAGTCCTTCAGGCAGGGCAGTACGGCGTGGCCCAAACACGACGCAGGGCCATCGTGCTGGCGTCAGCCCCCGGGGAGAAGCTGCCTCGCTACCCAGAGCCCCTGCACGTGTTCGCTCCCCGGGCATGCTCCCTCAGCGTGGTGGTGGATGACAAGAAGTACTTTAGCAATGTGACACGAGGTAACGGTGGAGTGTACCGGACAATCACCGTAAGGGACACCATGTCAGACCTGCCGGAGATCCGCAACGGAGCGTCTGCCCTGGAGATCTCCTACAACGGAGAGCCCCAGTCCTGGTTCCAGAGGCAGATCAGGGGCACTCAGTACCAGCCCATCCTCAAAGACCACATTTGCAAGGACCTGAGTGCCTTGGTAGCAGCCCGCATGAGGCACATCCCCCTGGCTCCTGGGTCTGACTGGAGAGACCTACCCAATATCGAGGTCCGGCTGAAGGACGGGACCACCACCAAGAAACTCCGCTACACGCACCCAGACAAAAAGAATGGCCGCAGCTCCTCCGGAGCACTCAGGGGTGTTTGCACTTGTTCAGGAGGGAAGCCCTGTGACCCTGCTGACAGGCAGTTTAACACTTTGATCCCCTGGTGTCTGCCCCACACGGGGAACCGCCATAATCACTGGGCTGGCCTCTACGGGAGACTGGAGTGGGATGGTTTCTTCAGCACGACCGTCACTAACCCTGAGCCCATGGGCAAACAGGGTCGTGTCTTGCATCCAGAGCAGCACAGAGTGGTCAGTGTGAGGGAGTGTGCACGCTCTCAGGGCTTTCCAGATACATACCGCTTCTTTGGGAACATCCTGGACAAACACAGACAGGTTGGCAATGCTGTTCCTCCGCCACTCTCCAAAGCCATTGGCCTAGAGATCAAGAGGTGTGTCCTGGAGAGGATTAAGGAGGAGAATGAGAATGAGAAGGAGAAAGAG------AATGGAACGCAGGAT---GAGGACATCAAGCAGGAGAAGATGGAGGTG---------TCAGACTTGTAA
	I_punctatus_lcl_NC_030439.1_cds_XP_017310385.1_40711__gene_dnmt1_	---------------------ATGCCTACTCGG---ACCTTGCTG------------------------------------------------------------------------------------------------------------------------------------------------------------------------------------------------------------------------------------------------------------------------------------------------------------------------------------------------------------------------------------------------------------------------------TGTTTGCCGGAGGATGTGAAGGAA------------------------------------------------------------------------------------------------------------------------------------------------------------------------------------------------------------------------------------------------------------------CGACTGCAGGCACTGGATAAAGGTGACGACTGTTTGTCAGATGAGGATTGTGTGAAGGAGAAGCTCCGGTTACTGCAAGACTTTCTGCGTGACGACACTCAGGACCAACTCAAAAACCTTGAGCTCAAGCTGAAAAACTCTGAAGTTACAACAGAGGTGTACACGTCCGAAGTGAAAGCTGTGCTGAAGAAGGCTTTAGGTTTGGGCAAGGAAGGTCGCAGCGATGGGGCGGAGCAG---AACGGGCACTCGAATGGCTTCTCTGAA---------AACGGCTCTCAT---------AAAGAT---------------------------------------AACTGTGAAAACGAAGCAGCCATGGAAACT---CGGGAGGAAGCAGAACCC---------------ATTAAATCTCCCAGC------------------------------------------------------ACATCAAAGGGCAGGGGTGGCAGACGCAGTAAAGCAGACTCCGAGCCTAAAAAATCTCCTGCAAGCTCAAGGGTCACACGCAACTCC------GGAAAACAACAA---ACAATCCTGTCAATGTTCTCAAGAGTGCCC---AAGCGCAAGTCTGATGAGGTG---AATGGC---------GAGGCTACAAATGGTGACACA---------------GATGTTAACACTGAGGAAGCTGATGTCGAGGAG---------ACCCGTGAAGAAAAGCGCCTTAAAACTGAAGAGGATGAA---GAAAAGCCGACCACTGAAAACTCCAATGCAGAG---------AAGACCAAGCCTGTGAACACAGTCAAGACACCTCCACCCAAGTGTCCTGACTGCAGGCAGTACCTGGATGACTCTGACCTCAAGTTTTTCCAGGGGGATCCTGATGATGCGCTTGATGAACCGGAGATGTTAACGGATGAGCGTCTTTCGTTGTTCGACTCGAACGAAGAT---GGGTTTGAAAGTTATGACGACCTGCCTCAACACAAGATTACAAACTTTAGTGTCTATGACAAACGTGGCCACCTGTGTCCTTTTGATTCTGGACTCATTGAGAAGAATGTTGAGTTGTACTTCAGTTGTTCAGTCAAGCCCATCTACGATGACAATCCTTGTATGGATGGTGGCGTACCTGCTAAAAAGCTGGGCCCAATCAATGCCTGGTGGATCACTGGTTTTGATGGAGGAGAGAAAGCTCTGATTGGCTTCACCACAGCGTTTGCCGACTACATCCTAATGGAGCCAAGTGAGGAATACTCTCTGATCTTTGCGCTGATGCAGGAGAAGATCTACATGAGTAAGATTGTGGTTGAGTTTCTTCAGAAGAACCCAGATGCTACATATGAGGACTTGCTCAACAAAATTGAGACCACAGTCCCACCGGCTGGGCTGAACTTCAATCGCTTCACTGAGGACACTCTCCTGCGCCATGCCCAGTTTGTTGTGGAGCAGGTGGAGAGCTACGATGAGGCCGGAGACTCTGACGAACAGCCCATCATTGTTACCCCGTGCATGAGGGACCTGATCAAACTGGCTGGAGTCACCCTGGGCAAGAGG---------------AGAGCAGCCAGAAGACAAGCTATTCGTCATCCTACAAAGATCGAGAAGGATTTCAAGGGT---CCGACAAAAGCTACCACGACAAAGCTTGTCTACCAGATCTTTGATACTTTCTTCGAAGAGCAGATCGATCAGAAT------------AATAAAGAT------------GGAGGT---GCCAAGAGGCAGCGCTGTGGGGTCTGCGAGGTGTGCCAAGCCCCTGATTGTGGTAAATGCTCTTCATGTAAGGACATGATCAAATTTGGAGGAAGTGGTCGCAGCAAGCAGGCCTGTCAAAAGAGGAGATGTCCCAATATGGCGGTGAAGGAAGCAGAGGATGATGAGAATATA---GATGAGGAAGAGGTTTTGCCGCTTCTTAAAGATGCACCGAAGAAGATGTCCCAAGCA------AAGAAAAAG------CAGACAAAGAACAAGATTGCTTGGGTGGGAGACCCCATTAGGACTGAAGGAAAGCGTGACTACTATATGAAGGTGCGTGTGGAAAATGAGGTGCTGGAAGTTGGAGACTGTGTGTCCGTCAGCCCAGATGACCCCTCTCATGCACTCTACCTCGCTAGGATTACAGCTTTGTGGGAGGAGAGTGAG---------ATGATGTTTCATGCACACTGGTTCTGCCGTGGCACAGACACCGTTCTGGGCGAATCCTCGGACCCTCTGGAGCTCTTCCTTGTGGATGAGTGTGAGGACATGCAGCTGAGCTTTGTGCATGGCAAGGTCAATGTGCTCTACAAGGCACCTTCAGAGGACTGGTTCATGGAGGGTGGTCTTGTTGAT------GACATAAAGGTCATTGAGGATGAC---GGAAAAAGCTTCTTTTATCAGCTATGGTACGATGGGGATTTTGCTCGGTTTGAGACGCCACCCAAGGTCATCCCAGAGGAAGACTCCAAATAC------AAGTTCTGTGCCAGCTGCACTAGAAATATAGAGCAGCAGGAACGGGAGACGCCGTGTGTCTTCGATCCCTTGGAGGATGAGGAGAGTGACACTAAAATCTTATATTCCCTGGCTTGCCTGAAGGGGGAGCAATACAGAGTGGGAGACAGCGTATACTTGCCACCTGAGGCTTTCAACTTTGGGGTGAAGGCTGCAAGCCCTGTCAAACGTCCTCACCGAAAAGAGGATGTGGATGAGGACCTTTATCCAGAATACTACAGGAAGTCCTCGGATTACATCAAGGGATCCAATCTGGATGCGCCAGAACCGTTCCGTATCGGGCGCATTAAAGAGATCTATTGTACCAAGCGTAGCAATGGAAAGTCAGCAGATGCGTCGGACGTCAAACTGCGCGTTTACAAATTTTACAGACCAGAGAACACTCATAAGGGTCCAAAGGCAGGCTACCACACTGATATAAACCAGCTTTACTGGAGTGATGAAGAGGTGTCTGTGAACATGGCAGATGTTCTGGGTCGCTGTCGTGTGGAGTACGGGGAGGACCTGGTG---GAGAGTGTGCAAGAGTATTCCAGCGGTGGACCTGATCGGTTCTACTTCCTAGAGGCCTACAGCGCCAAATCAAAAACATTCGAAGACCCACCAAACCATGCCCGCTCTGTTGTAAACAAGGGCAAAGGAAAAGGAAAGGGAAAAGGTAAAGGGAAAGGAAAAGCTTCCTCA---CAGGATGCCCATGAGCAG------GAGACTCCA---GAGCTCAAAGCTTCTAAACTGCGTACGCTGGATGTGTTCTCTGGCTGTGGTGGTCTGTCTGAAGGCTTCCACCAAGCAGGTATCTCTGAGACCCACTGGGCCATCGAGATGTGGGATCCTGCTGCACAGGCCTTCAGGCTGAATAACCCAGGCACCACAGTGTTCACAGAAGACTGCAACGTTCTGCTGAAGCTGGTGATGGCTGGAGAGAAGACCAACTCCCTGGGCCAGAAACTCCCTCAGAAGGGTGATGTGGAGATGCTGTGTGGAGGGCCGCCATGCCAAGGTTTCAGTGGAATGAACCGCTTCAACTCTCGCACTTACTCAAAGTTTAAGAACTCCCTTGTTGTCTCTTATCTGAGTTACTGTGACTACTACAGGCCGAAGTTCTTCCTGTTGGAAAACGTCCGAAACTTTGTGTCCTTTAAGCGCTCCATGGTCTTGAAACTCACACTGCGTTGTCTAGTGCGCATGGGCTACCAGTGCACGTTTGGTGTCCTCCAAGCAGGGCAGTATGGGGTGGCCCAGACACGGCGCAGGGCAATTATACTGGCTGCTGCTCCGGGTGAGAAACTCCCACGCTACCCAGAACCACTGCACGTGTTCGCTCCAAGAGCGTGCTCCCTCAGTGTAGTGGTTGATGACAAAAAATACGTCTCCAACGTAACCAGAGGGAATGGCGGTATCTATCGAACCATTACGGTCCGGGACACCATGTCTGACCTCCCAGAGATCCGTAACGGAGCCTCTGCTCTGGAGATTTCCTACAACGGCGAGCCACAATCCTGGTTCCAGAGACACATTCGGGGGGCACAATACCAGCCTATTCTCAGGGACCATATCTGCAAGGACATGAGTGCCCTAGTGGAAGCACGCATGCGTCACATCCCCCTCGCACCAGGCTCTGACTGGAGAGACCTGCCCAACATCGAGGTGCGGCTACGGGACGGAACCCCAACAAAGAAGCTTCGGTACACGCACCTGGACAAGAAAAACGGCCGCAGCGGCACCGGTGCACTGAGAGGAGTGTGTACGTGTGCTGGAGGTAAACCATGTGACCCAGCAGACAGGCAGTTCAACACACTGATCCCGTGGTGTTTGCCTCACACGGGTAATCGTCATAACCACTGGGCTGGACTGTATGGCAGGCTCGAGTGGGACGGCTTCTTCAGCACCACAGTCACCAACCCTGAGCCCATGGGCAAGCAGGGGCGTGTGTTGCATCCGGAGCAGCACCGTGTGGTCAGTGTTAGAGAATGCTCTCGCTCGCAAGGTTTCCCCGATACATACCGCTTCTTCGGCAACATCCTGGACAAACACCGACAGGTCGGAAACGCCGTGCCACCACCTCTTTCCAAAGCCATCGGACTTGAAATCAAGAAATGTGTTCTGGAGAAGATGAAGGAG---------------------------------AACGCTACAGAGCCT---------GTGAAACCAGAGAAGATGGAGGTG---------TGA---------
	A_mexicanus_lcl_NW_019172924.1_cds_XP_022523721.1_41748__gene_dnmt1_	------------------------------------------------------------------------------------------------------------------------------------------------------------------------------------------------------------------------------------------------------------------------------------------------------------------------------------------------------------------------------------------------------------------------------------------------------------------------------------------------------------------------------------------------------------------------------------------------------------------------------------------------------------------------------------------------------------------------------------------------------------------------------------------------------------------------------------------------------------------------------------------------------------------------------------------------------------------------------------------------------------------------------------------------------------------------------------------------------------------------------------------------------------------------------------------------------------------------------------------------------------------------------------------------------------------------------------------------------------------------------------------------------------------------------------------------------------------------------------------------------------------------------------------------------------------------------------------------------------------------------------------------------------------------------------------------------------------------------------------------------ATGTTGACTGATGAGCGTCTTTCCTTGTTTGACTCAAACGAAGAT---GGGTTTGAAAGCTATGATGACCTTCCTCAGCACAAGATTACAAACTTCAGTGTGTATGACAAGCGTGGCCACTTGTGTCCTTTTGACTCTGGACTCATCGAAAAGAATGTAGAATTGTACTTCAGCTGTGCTGTTAAACCCATTTATGATGACAATCCTTGCATGGATGGTGGTGTCCCTGCCAAAAAACTGGGACCAATCAATGCCTGGTGGATCACGGGTTTTGATGGGGGAGAGAAAGCTCTGATTGGCTTCACCACCGCCTTTGCTGACTACATCCTCATGGAGCCGAGTGAGGAATACTCTCCAATCTTTGCCCTGATGCAGGAGAAGATCTACATGAGCAAGATTGTGGTGGAGTTTCTTCAGAAGAATCCTGATGTCACATATGAAGACTTGCTTAACAAAATTGAGACCACAGTGCCCCCTGCCGGACTGAACTTCAACCGCTTCACTGAGGACACGCTGCTGCGCCATGCTCAGTTTGTGGTGGAGCAGGTGGAGAGCTATGATGAGGCTGGGGACTCAGATGAGCAGCCCATCATTGTTACCCCCTGCATGAGAGACCTGATCAAACTTGCTGGAGTCACCCTGGGCAAGAGCATGCTGCTGTACTGGAGAGCAGCAAGAAGACAGGCCATTCGCCATCCTACAAAGATCGAGAAGGATCTCAAGGGA---CCCACCAAAGCTACAACTACTAAGCTGGTTTACCAGATCTTCGACACCTTCTTCTCCGATCAGATTGATCAGAAT------------AATAAAGAT------------GGAGGA---ATCAAGAGGCAGCGCTGTGGAGTCTGTGAGGTATGCCAAGCATCTGACTGTGGCAAGTGTTCAGCCTGTAAAGACATGATCAAATTTGGAGGCAGTGGTCGCAGCAAGCAGGCCTGTCAGAAGAGAAGATGTCCCAACATGGCTGTGAAAGAAGCAGAGGAGGATGAGAATATA---GACGAAGAAGACATTTTGCCACTTTTCAAAGATACA---AAGAAAATGTCTCAAGCC------AAGAAGAAG------CAGACCAAAAACAAAATTGCATGGGTGGGAGAGCCTGTGAAGACTGAAGGAAAGCGGGATTATTACATGAAGGTTCGTGTGGAGAACGAGGTGTTGGAAGTTGGAGACTATGTGTCGGTCAGCCCAGCAGATCCTTCTAATCCACTCTACCTAGCCAGGATCACAGCTTTGTGGGAGGACGATGAG---------ATGATGTTTCACGCTCATTGGTTTTGCCGTGGCACGGACACAGTTCTGGGCGAGTCCTCAGACCCTCTGGAGCTCTTCCTTGTGGATGAGTGTGAGGACATGCAGCTGAGCTTTGTGCATGAAAAAGTAAACGTACTTTACAAGACACCTTCAGACAACTGGTTTATGGAGGGTGGTCTGATCGAT------GACATTAAAGTTATTGACGACGAT---GGGAAAAGCTTCTTTTATCAGCTGTGGTACGAAGCTGATTTTGCTCGGTTTGAGACTCCGCCTGAAGTCGTTCCTGATGAAGATTGCAAGTAC------AAGTTCTGTGCCAGCTGTACCAGGAACAAGGAGAAAGAGGAGCAGGAAACACCTCATGTTTTTGAGCCTCTGGAAGATGAGGAGACTGACTCCAAAGTCTTCTATTCTCTGGCCTGCCTGAAGAATGAGCAGTACAAAGTGGGGGATAGTGTTTATCTCCCATCTGAGGCTTTTAACTTTGGTGTGAAAGCTGCAAGTCCAATGAAGCGTCCTCACCGGAAGGAGGACGTGGATGAGGACTTGTACCCAGAATACTACAGGAAGTCTTCCGACTACATAAAGGGATCCAACTTGGATGCACCAGAGCCCTTCCGTGTTGGACGTATTAAAGAGATTTTCTGCAACAAGCGCAGCAATGGCAAATCG---GACACATCAGAGATCAAACTGCGCATCTACAAATTCTACAGGCCAGAGAACACTCACAAGGGGCCAAAAGCAGGCTACCACACTGATATAAACCAACTGTACTGGAGTGACGAGGAGGCGACTGTAAACATGGCAGATGTGCTAGGCCGGTGTCGTGTAGAGTATGGGGAGGACCTGGTG---GAGAGTGTGCAGGAGTATTCCACCGGTGGACCTGATCGGTTCTACTTCCTAGAGGCATATAATTCCAAATCCAAGAGCTTTGAAGACCCACCAAACCATGCACGTTCAGTTGTGCATAAGGGCAAAGGAAAAGGCAAGGGAAAAGGTAAAGGAAAAGGGAAGGCTTCCTCT---CAGGATGTACCGGAGCAG------GAGGCTCAG---GAGCTTAAGGTCCCAAAGCTGCGCACACTTGATGTGTTCTCAGGCTGTGGTGGGCTGTCTGAAGGTTTCCACCAAGCAGGCATCTCTGAGACCAATTGGGCTATTGAGATGTGGGATCCTGCTGCACAGGCCTTCAGGCTGAACAACCCCGGCACCACAGTGTTCACAGAGGACTGCAATGTGCTCCTGAAGCTGGTCATGTCTGGAGAGAAGACCAACTCTCTTGGCCAGAAACTCCCACAGAAGGGTGATGTAGAAATGCTGTGTGGAGGGCCACCTTGCCAAGGCTTCAGTGGAATGAACCGATTCAACTCTCGCACTTACTCCAAGTTTAAGAACTCCCTGGTTGTCTCTTATCTGAGTTACTGTGATTACTACCGGCCCAAGTTCTTCCTGCTGGAAAACGTCCGGAACTTTGTGTCTTTTAAACGCTCCATGGTCTTAAAGCTTACTCTACGGTGCCTAGTGCGCATGGGTTACCAGTGCACGTTTGGTGTACTTCAGGCTGGACAGTATGGTGTTGCTCAAACACGACGCAGGGCGATTATCCTGGCTGCTGCTCCTGGTGAGAAGCTTCCTCGCTACCCTGAACCCCTGCACGTGTTTGCTCCACGAGCGTGCTCCCTCAACGTTGCAGTGGACGAAAAGAAATACGTCACCAACGTCACACGAGGGAACGGTGGTGTCTATCGCACCATTACTGTACGGGACACTATGTCTGACCTTCCTGAGATTCGTAACGGAGCTGCTGCTTTAGAGATCTCCTACAATGGGGAGCCACAGTCTTGGTTCCAGAGGCATATCCGAGGCGCACAATACCAGCCAATCCTCAGGGACCATATCTGCAAGGACATGAGTGCCTTGGTGGCAGCCCGTATGCGACACATTCCTCTGGCCCCGGGTTCTGATTGGAGGGATCTGCCCAACATTGAGGTACGACTGCGGGACGGGACCACCACGAAGAAGCTCCGCTACACCCATGCTGATAAAAAGAACGGCCGCAGTGGAACTGGAGCATTAAGAGGAGTGTGTGCCTGTGCTGGAGGAAAACCCTGTGACTCTGCAGACAGGCAGTTTAACACCCTGATCCCCTGGTGTCTGCCCCACACGGGGAATCGCCACAACCACTGGGCTGGACTTTATGGCAGGTTGGAGTGGGACGGTTTCTTCAGCACCACTGTAACCAACCCTGAGCCCATGGGCAAGCAGGGACGTGTGTTGCACCCGGAGCAGCACCGTGTGGTGAGCGTCAGGGAATGTGCTCGCTCTCAAGGCTTCCCAGATACATACCGCTTCTTCGGCAACGTCCTGGACAAACACAGACAGGTTGGAAATGCAGTGCCTCCACCCCTCAGTAAAGCCATTGGACTTGAAATCAAGAAATGCGTCCTGGAGAAGATGAAGGAT---------------------------------AATGCAACAGAACCT---------GTGAAACAGGAGAAGATGGAGATG---------TCCGACTAG---
	N_coriiceps_lcl_NW_011350949.1_cds_XP_010775793.1_13787__gene_dnmt1_	---------------------ATGCCATCCAGG---ACTTCCCTG------------------------------------------------------------------------------------------------------------------------------------------------------------------------------------------------------------------------------------------------------------------------------------------------------------------------------------------------------------------------------------------------------------------------------TCTTTGCCAGAGGATGTCAGGAAA------------------------------------------------------------------------------------------------------------------------------------------------------------------------------------------------------------------------------------------------------------------AGGCTGCAGGTGCTGGGCGAGGATGGAGAT------TCGGAGGAGGATCATGTGAAAGAGAAACTCAAGTTGGTTCAGGACTTCCTGCATGTTGATGCTCAAGATCAACTGACCAGCCTGGAAGACAAGATGAACAAATCCGAGATCTCAATGGAGATCTACATCTCTAAAGTAAAGGCCTTGCTGGGAAAAGAGCTTCATCTTGAAAAGGGCTCTCATGTGGATGACGTGGAGCAG---AATGGAAAGACGAATGGCTCGTCA------------AATGGTTCCCAA---------AAAGAT---------------------------------------GAGAACACTGAAGATGTAACCATGGATGTA---CAGGAGGAAGAGGAGGCT---------------GTCAAGTCACCAACT------------------------------------------------------GCCTCCAAAGGGAAGGGAGGCCGTAAGAGCAAAGCAAATTCTGACACTAAAAAGTCTCCAGCCAGCTCCAGGGTTACAAGAAACTCT------GGAAAACAGCCA---ACCATCCTGTCGATGTTCTCTAAAGTTCAG---AAGCGCAAGTCTGAAGACTTG---AATGTC---------GAAGCTACTAATGGACAAAAATCTACAAATGGACAAAAGGAAGTTACGGAAGAG---GATGTTGAGGAG---------GTCCAGGAGGAGAAACGTCTGAAAGTGGAATCAGATGAA------AAATCTGCTCCAGACAAATTGACGACTGAA---------ACAACTACGCCAGTTTCTGCTGCAAAGACACCACCACCCAAATGTACAGACTGCAGACAATACTTGGATGACTCTGACCTTAAGTTCTTTCAGGGGGATCCTGATAATGCGCTGGATGAACCAGAAATGTTAACAGATGAGCGCCTCTCCCTGTTTGACTCTAATGAGGAT---GGATTTGAGAGCTATGATGATCTGCCACAGCACAAGATCACAAACTTCAGCATTTATGACAAGCGGGGCCACCTTTGTCCGTTTGACTCTGGCCTGATTGAGAAGAATGTGGAGCTCTACTTCAGCTGTGTGGTCAAACCCATCTATGATGACAACCCTTGCTTGGATGGCGGGGTTCCTTCCAAGAAGCTTGGACCCATCAATGCCTGGTGGATCACTGGTTTTGATGGTGGAGAAAAAGCCTTAATTGGTTTTACTACAGCTTTTGCCGATTACATCCTGATGCAGTCCAGTGAGGAGTATGCTCCCATATTTGCTGTGATGCAGGAGAAGATCTATATGAGCAAGATAGTGGTGGAGTTCCTTCAGAAGAATCGTGATGCTAGTTATGAGGACCTTCTCAACAAGATTGAGACCACCGTGCCTCCTGCGGGGCTGAACTTCAACCGCTTCACAGAGGACACGCTGCTGCGCCACGCCCAGTTTGTGGTGGAGCAGGTGGAGAGCTACGATGAGGCCGGGGACACTGATGAGCAGCCAATCGTAGTTACTCCCTGCATGAGGGACCTGATCAAACTCGCCGGAGTCACTCTGGGAAAGAGCATGCTGCTGTACTGGAGAGCTGCCAGAAGACAGTCCATTCGTCACCCTACAAAGATCGAGAAAGAC---AAGGGA---CCAACTAAGGCGACCACTACCACGCTGGTGTACCAGATCTTTGATACCTTCTTCTCTGATCAGATAGAGCAGAAT------------GATAAAGAAAAT---------GGTGGG---GTCAAGAGACAGCGCTGTGGCGTCTGTGAGGTATGCCAATCTCCTGACTGTGGAAAGTGTCCAGCTTGCAAGGACATGATCAAGTTTGGTGGAAGTGGCAAAAGCAAGCAGGCTTGTAAGCAGAGAAGATGCCCAAACCTTGCCGTAAAGGAGGCTGAGGATGATGAGACCATT---GAAGAGGAAGAGTTT---CCTGTG---AAGGCC------AAAAAGGTTACTAAAGTC------AAGAGGAAGAAG---CAGGCCCAGTGCAAGCTGTCGTGGATCGGAGAGCCAGCGCAGGTG------------------------------------------------------------------------------------------------------------------------------------------------------TGTTACTTCTCCTAA------------------------------------------------------------------------------------------------------------------------------------------------------------------------------------------------------------------------------------------------------------------------------------------------------------------------------------------------------------------------------------------------------------------------------------------------------------------------------------------------------------------------------------------------------------------------------------------------------------------------------------------------------------------------------------------------------------------------------------------------------------------------------------------------------------------------------------------------------------------------------------------------------------------------------------------------------------------------------------------------------------------------------------------------------------------------------------------------------------------------------------------------------------------------------------------------------------------------------------------------------------------------------------------------------------------------------------------------------------------------------------------------------------------------------------------------------------------------------------------------------------------------------------------------------------------------------------------------------------------------------------------------------------------------------------------------------------------------------------------------------------------------------------------------------------------------------------------------------------------------------------------------------------------------------------------------------------------------------------------------------------------------------------------------------------------------------------------------------------------------------------------------------------------------------------------------------------------------------------------------------------------------------------------------------------------------------------------------------------------------------------------------------------------------------------------------------------------------------------------------------------------------------------------------------------------------------------------------------------------------------------------------------------------------------
	DNMT1_mRNA_20171128_putative_after_RACE	---------------------ATG------------TGGGTACTC------------------------------------------------------------------------------------------------------------------------------------------------------------------------------------------------------------------------------------------------------------------------------------------------------------------------------------------------------------------------------------------------------------------------------TTTGTC---------------CGC------------------------------------------------------------------------------------------------------------------------------------------------------------------------------------------------------------------------------------------------------------------AGGCTACAGGTGCTGGATGACGATGAAGAGGGCGTTTCAGATGAGGTGTGTGTGAAGGAGAAGCTCAGTTTGTTGCAGGACTTTCTGGACTCTGGCACCCAGGATCATCTCAATACCCTGAAAGACAAAATGACCAGCTCGGAGATCTCAAAGGAGGCGTATATCTCCAAAGTAAAAGCTGTATTGAGAAAGCGGCTTTCTGTTGAAAATGGCTCGCATGCTGAAGGTTTGGAGCAA---AATGGAAGCTCAAATGGCCTAACT------------AATGGTTCTCAT---------AATAAT---------------------------------------GAAGACAATGGTGATGTGATTATGGAGGAT---GAA------------TCT---------------GTCAAATCTCCCGGA------------------------------------------------------GCTCAAAAAGGAAAGGGTGGCCGCAAGAGCAAGGCAAACTCTGACTCAAAA---TCTCCAGCGAGTTCTAGAGTGACAAGAAATGGT------GGAAAACAACCA---ACCATAATGTCCATGTTCTCCAAAGTGCAA---AAACGTAAGTCTGAGGATTTG---AACAATGAAGCT---GAAGCTACAAATGGAAGTGGAACTGGACAT------GAAGCTGTAAAGGAAGAT---GATGTTGAAGAG---------------------------------------------------------------------------------------------------------------------------CCACCACCAAAGTGCACAGACTGTAGACAATACTTGGATGACCCAGATCTGAAATTCTTCCAAGGAGATCCAGATAATGCTCTGGATGAACCTGAAATGTTGACAGACGAGCGCCTTTCTCTGTTTGATTCAAATGAAGAT---GGGTTTGAAAGCTACGATGATCTGCCACAGCACAAAATCACAAATTTCAGTGTGTATGACAAGCGCGGTCATCTTTGCCCATTTGATTCTGGATTAATTGAGAAGAACGTGGAGCTCTACTTTAGCTGTGTTGTCAAGCCCATCTATGACGACAACCCATGCATGGACGGTGGTGTTCCTGCCAAAAAACTTGGACCAATCAATTCTTGGTGGATCACTGGCTTTGATGGGGGAGAGAAAGCACTTATTGGTTTCACTACAGCTTTTGCTGATTACATCCTGATGCATCCCAGCGAGGAGTATGGCCCAATCTTTGCTCTGATGCAAGAGAAAATCTACATGAGCAAGATAGTGGTCGAATTCCTCCAGAAAAATCCTGACACCAGTTATGAGGACCTTCTGAACAAGATCGAGACGACTGTGCCTCCTGTGGGACTCAACTTCACACGCTTCACTGAGGACACGCTGCTGCGTCATGCTCAGTTTGTGGTGGAGCAGGTGGAGAGCTACGACGAGGCTGGAGACTCGGACGAACAGCCAATCATCGTCACTCCCTGCATGAGGGACCTCATCAAACTCGCTGGAGTCACTTTAGGAAAAAGGGTTTTCTTAATCAGGAGAGCTGCACGAAGACAAGCAATTCGACATCCTACAAAGATTGAGAAGGACAGTAAAGGC---CCAACTAGAGCGACTACAACTAAGCTTGTGTACGACATCTTTGACACTTTCTTCTCGGACCAGATCGATCAGAAT------------GATAAAGAG------------AATGGTCCAATCAAACGACAGCGCTGTGGAGTTTGTGAGGTTTGTCAGTCTTCTGACTGTGGAAAATGTAGTGCCTGCAAAGACATGATCAAATTTGGAGGAAGTGGCAAGAGCAAGCAGGCCTGCAAGCAGAGAAGGTGCCCTAACCTTGCTGTAAAAGAAGCAGAGGATGATGAAAACATT---GAAGAGGAAGATGCT---CCTGTGGTGAAACCC------AAAAAGGCTCCCCCAATG------AAGAGGAAGAAG---CAGAGCCAGTCCAAACTCTCCTGGATTGGTGAACCTATCCAGNGTGAAGGAAAGGAGCATTATTACAGGAAGGTGTGTGTAAATGACGAGGAGCTTGAGGTGGGAGACTGTGTTTCCGTCTTGTCAGAAGACCCATCAACTCCTCAGTATCTGGCCAGGATCACTTCTCTCTGGGAGGCGAGCGGTGAG------AAGATGTTCCATGCACACTGGTTTTATCGTGGGACTAACACTGTGCTTGGAGAGTCCTCTGACCCTCTTGAGCTGGTCATTGTGGACGATTGTGAGGACATGCAGCTCAGTTACATCCAAGGCAAAGTCAGCGTCATGTACAAGGCTCCATCTGAAAACTGGTTCATGGAGGGTGGGATGGAGATG------GACCTTAAAGTGGTTGAGGATGAT---GGCAAAAGTTTCTTCTACCAATTTTGGTACGACACAGACTTCGCCCGCTTCGAAACGCCTCCCAAGATCCTCCCTTCAGAAGACTCAAAGTTC------AAG---TGCAGTAGCTGTGTTAGGAACAAAGGGAAGGAGGAACAAGCAACACCCCGTGCATTTGAACCTTTGGCAAATGAAGATAATGATGCAAAAGCCCTGTACGCTCTGGCCTGCTATAAAGGAGAGCAGTTCAAAGTAGGAGACAGCGTTTACCTGCCACCAGATGCGTTTGGCTTCAGTGTTAAACCAGCCAGTCCAGTGAAGCGCTCCCACAGAAAGGAGGATGTGGACGAAGATCTGTATCCGGAGTATTACCGGAAGTCATCGGATTACATCAAGGGCTCAAACCAGGACGCGCCGCAGCCTTTCCGCATCGGGCGCATCAAGGAGATCTTCTGTCACAGGCGCAGCAACGGCAAACCA---GACTCTACAGAGGTGAAGCTGAGACTCTACAAGTTCTACAGGCCTGAGAACACTCACAAAGGGGTGAAGGGCAGTTACCACACAGACATAAACCAGCTGTACTGGAGTGATGAGGAGGTGACTGTCGGCATGGCGGATGTGCTCGGGCGCTGCCAGGTTGAGTACGGAGAGGACCTCACC---GAATCAGTGCAGGAGTTCTCCAGCGGAGGGCCCAACCGCTTCTACTTCCTGGAGGCCTATAACGCAAAAACAAAAAGCTTTGAAGACCCACCAAACCATGCCCGCTCTGCTGTTAATAAGGGCAAAGGAAAGGGCAAAGGAAAAGGTAAAGGCAAAGGAAAAGCAGCTGCTGCACAAGAAGCACAGGAATCTCCAAATGAGTCACAG---CAAGTTAAACCACCCAAATATCGCACCCTGGACGTCTTCTCTGGATGTGGTGGCCTGTCTGAAGGATTCCATCAAGCAGGTATATCTGAGACTCTTTGGGCCATAGAGATGTGGGAACCAGCGGCTCAGGCCTTCAGGCTTAATAACCCCGGCACCACAGTGTTTACGGAGGACTGCAACGTTTTACTGAAGCTGGTCATGTCCGGAGAGAAGACCAACTCTCTGGGACAGAGGCTGCCCCAGAAGGGAGATGTGGAGATGCTCTGCGGCGGGCCTCCATGCCAAGGCTTCAGTGGAATGAACCGCTTCAACTCTCGCACTTACTCCAAATTCAAGAACTCTCTTGTGGTCTCTTATCTGAGTTACTGCGACTACTACAGACCCNCGTTTTTCCTACTTGAGAATGTCAGAAACTTTGTCTCGTTCAAAAGCTCCATGGTGCTTAAACTGACTCTGCGGTGTCTTGTGCAAATGGGCTACCAGTGCACGTTTGGAGTTCTGCAGGCTGGCCAGTACGGTGTTGCTCAGACGCGCAGAAGGGCCATTATTTTGGCAGCGGCCCCTGGAGAGAAGCTTCCTCGCTACCCTGAGCCACTGCATGTGTTTGCACCCAGAGCATGTTCTCTGAGTGTGCAGGTGGACGAGAAGAAATACGTCAGCAATGTCACAAGGGGTAATGGTGGAATCTACAGAACCATCACTGTAAGAGACACTATGTCAGACCTGCCAGAGATACGAAATGGTGCGTCTGCGTTGGAAATCTCCTACAACGGGGAGCCTCAGTCCTGGTTCCAGAGGCAGATCCGAGGCACACAGTACCAGCCCATCCTGCGAGATCACATCTGCAAGGACATGAGTGCTCTGGTGGAAGGCCGAATGCGGCACATCCCTCTGGCTCCTGGCTCTGACTGGAGAGACCTGCCCAACCTTGAAGTGCGTCTGAAAGATGGCACAATGACTAGGAAGCTGCGCTACACACACGCCGACAAAAAGAACGGACGCAGCGGCACCGGGGCCCTGCGAGGGGTGTGCACCTGTGCTGGAGGTAAACCATGTGACCCCGCAGACAGGCAGTTCAACACACTGATCCCATGGTGTCTGCCTCACACCGGGAACCGCCACAACCACTGGGCGGGACTGTACGGCCGACTGGAATGGGACGGTTTCTTTAGTACAACTGTAACCAATCCTGAGCCCATGGGCAAGCAGGGCCGTGTGCTGCACGCGGAGCAGCACAGAGTGGTTAGTGTTAGGGAGTGCGCGCGTTCTCAAGGATTCCCTGACACTTATCGCTTCTTCGGAAATATCCTGGATAAACACAGACAGGTTGGAAATGCTGTGCCCCCTCCACTCAGCAAAGCCATAGGTTTGGAGATCAAAAATTGCATTCTGGAGAAAATGAAGGAG------------------------GCG------CAAGGATCAGAAAAC---------ATCAAACAAGAAAAGATGGAGGTC---------TCCGATTAG---
	C_harengus_lcl_NW_012222408.1_cds_XP_012689243.1_20929__gene_dnmt1_	------------------------------------------------------------------------------------------------------------------------------------------------------------------------------------------------------------------------------------------------------------------------------------------------------------------------------------------------------------------------------------------------------------------------------------------------------------------------------------------------------------------------------------------------------------------------------------------------------------------------------------------------------------------------------------------------------------------------------------------------------------------------------------------------------------------------------------------------------------------------------------------------------------------------------------------------------------------------------------------------------------------------------------------------------------------------------------------------------------------------------------------------------------------------------------------------------------------------------------------------------------------------------------------------------------------------------------------------------------------------------------------------------------------------------------------------------------------------------------------------------------------------------------------------------------------------------------------------------------------------------------------------------------------------------------------------------------------------------------------------------ATGCTTACAGATGAGCGCCTTTCCCTCTTTGACTCGAATGCGGAC---GGGTTCGAGAGCTACGAGGAGCTGCCTCAGCACAAAATCACCAACTTCAGTGTCTATGACAAGCGGGGTCACCTCTGTCCATTTGACTCGGGCCTCATTGAGAAAAATGTGGAGCTCTACTTCAGCTGTGGTGTCAAGCCCATTTATGATGACAACCCGTGTATGGATGGTGGGGTGCCTGCTAAGAAGCTTGGACCCATTAATGCTTGGTGGATTACGGGCTTTGATGGCGGAGAGAAAGCACTTATTGGATTTACTACAGCTTTTGCTGACTACATCCTCATGGACCCCAGTGAGGAATACTCGGCCATCTTCGCACTCATGCAGGAGAAGATCTACATGAGCAAGATTGTGGTGGAGTTCCTGCAGAAGAACCAAGATGCCACTTATGAAGACCTTCTCAACAAAATAGAGACCACCGTGCCCCCTGCTGGCCTCAACTTCAACCGCTTCACGGAGGACACTCTCCTGCGCCACGCCCAGTTTGTGGTGGAGCAGGTGGAGAGCTACGACGAGGCAGGGGACTCGGACGAGCAGCCCATCATCGTCACGCCCTGCATGAGGGACCTCATCAAGCTGGCTGGCGTCACCCTGGGCAAGAGG---------------CGAGCGACCAGGAGGCAAGCCATCCGTCACCCCACTAAGATCGAGAAGGAC---AAGGGC---CCCACCAAAGCCACCACCACCAAGCTGGTCTACCAGATCTTCGACACCTTCTTCTCAGACCAGATTGACCAGATC------------AACAAGGAT------------GGTGGG---TTAAAGAGGCATCGCTGTGGTGTGTGTGAGGTGTGCCAGTCCCCTGACTGTGGCAAGTGCTCCGCCTGCAAGGACATGCTGAAGTTCGGTGGCAGCGGTCGCAGCAAGCAGGCCTGTCAGAAGAGAAGATGTCCCAATCTGGCAGTGAAGGAGGCGGAGGAGGATGAGAACATT---GACGAGGAGGAAGTGCTGCCCCCGCTGAAGCCCACG---TCAAAGGTCATGGCCGCGGCCAGGAAGAAGAAGAAG---CAGAGCCAGACCAAGAAGTCCTGGGTTGGAGAGCCCGTCCAGGTGGAGGGCAAGAAGAAATACTACATGAAGGTGCGTGTGGACGACACAGTGCTGGAGGTGGGAGACTGTGTGTCTGTCAGTCCTGATGACCCGTCCAGGCCCCTTTTCCTGGCCAGGATCACAGCGCTGTGGGAGGCGGACGAG---------AAGATGTTCCACGCTCACTGGTTCTCCCGTGGTACCGACACTATTCTGGGTGAGACCTCGGACCCCCTGGAGCTCTTCCTGGTGGATGAGTGCGAGGACATGAACCTGAACTTCATCGCTGGCAAAGTCAACGTGATCTACAAGGCGCCTTCCGACAACTGGTTCATGGAGGGTGGCGTGGAGGGC------GAGGAGAAGGTCGTTGAGGACGAT---GGCGTAAGCTTCTACTACCAGCTGTGGTACGAGCATGACTTTGCCCGCTTCGAGACTCCTCCAAAGTCTACCCCACCAGAGGACTGCAAGTAC------AAGTTCTGTGCCAGCTGCACGCGGAGCGCTGAACGCGTCGAGCGGGAGACCCCTCGTGCCTTCGAGCCCCTGGCGAATCAGGACAGCGACTCTAAAACCTTCTATGCCATGGCCTGCCTGAAGGGACATCAGTTCAGAGTGGGAGACGGTGTCTACCTGCTGCCTGAGAGTTTTGATTTCAGCGTAAAGGCAGCGAGCCCAGTGAAGAAGTCGCACAGGAAGGAGGACAAGGATGAGGAGGAGTACCCTGAGTACTACAGGAAGTCCTCTGACTACATCAAGGGCTCCAACCAGGACGCCCCGCAGGCCTTCCGTGTGGGCCGCATCAAGGAGATCTTCTGCACCAGGCGCAGCAGCAACAAGTCC---AACTCCTCTGAGGTCAAACTGCGCCTCTACAAATTTTACAGGCCAGAGAACACTCATAAGGGATTAAAGGCTGGCTACCACCTGGACATCAACCAGCTGTACTGGAGCGACGAGGAGGTGACCGTGGACATGTCGGAGGTGCAGGGCCGCTGTCGGGTGGAGTACGAAGCGGACCTGGTG---GAGAGCCTGCAGGACTACTCCAGCAGAGGCCCCGACCACTTCTACTTTATTGAGGCCTACAGCGCAAAGACCAAGAACTTTGAAGATCCACCCAACCATGCTCGCTTGGTTGTTAACAAAGGCAAGGGAAAAGGCAAGGGCAAAGGGAAGGGCAAAGGGAAGTCTGTCTCCGCTCAGGATTCTGCGGAGCCA------GAGGCTCAG---GAGCAGAGGACCCCCAAGCTGCGCACGCTGGACGTGTTCTCAGGCTGCGGAGGGCTGTCTGAGGGATTCCACCAGGCCGATATCGCTGAGACGCTGTGGGCCATTGAGATGTGGGACCCTGCAGCCCAGGCCTTCCGCCTCAACAACCCGGGCACCACGGTGTTCACAGAGGACTGCAACGTGCTGCTTAAGCTGGTCATGTCCGGGGAGAAGACCAACTCGCTGGGCCAGAAGCTGCCCCAGAAGGGCGACGTGGAGATGCTGTGCGGGGGGCCTCCATGCCAAGGCTTCAGCGGGATGAACCGCTTCAACTCACGCACATACTCAAAGTTCAAGAACTCCCTGGTGGTGTCCTATCTAAGTTACTGTGACTACTACCGACCCAAGTTCTTCCTGCTTGAGAACGTGAGGAACTTCGTGTCGTTCAAAAGCTCCATGGTCCTAAAGCTGACCCTCCGCTGCCTTGTGAGGATGGGCTACCAGTGCACATTTGGAGTACTCCAGGCAGGGCAGTACGGTGTTGCCCAGACGAGGCGTAGGGCGATCATTCTGGCAGCTGCCCCAGGGCAGAAGCTTCCTCGTTACCCTGAGCCTCTGCACGTGTTCGCCCCGCGCGCCTGCTCCCTCAGCGTGGTTGTGGACGAGAAGAGGTTCGTCAGCAACATTACGAGGGGTAATGGTGGTATTTACCGCACCATCACCGTGCGAGATGCCATGTCTGACCTCCCAGAGATCCGTAATGGCGCCGCGGGCCTGGAGATCTCCTACAACGGCGAGCCGCTGTCCTGGTTCCAGAGGCACATCCGAGGCTCCCAGTATCAGCCCATCCTCAGGGACCACATATGCAAGGACATGAGCTCGCTTGTGGCCGCCCGCATGCGTCACATCCCCCTGGCCCCCGGCTCGGACTGGAGGGACCTGCCCAACAAGGAGGTCAGGCTGACCGACGGGACCATGACCAGGAAGCTGCGCTACTCGCACTCGGATAAGAAGAACGGGCGCAGCAGCACTGGTGCACTGAGGGGCGTGTGCAGCTGCTTTGGAGGAAAGCCATGTGACCCAGCCGACAGACAGTTCAACACCTTGATCCCCTGGTGTCTGCCTCACACGGGCAACCGCCACAACCACTGGGCCGGGCTCTATGGCAGACTGGAGTGGGACGGCTTCTTCAGCACCACAGTAACCAACCCTGAGCCCATGGGCAAGCAGGGTCGGGTCCTGCATCCTGAGCAGCACCGCGTGGTGAGTGTTCGGGAATGCGCCCGCTCGCAGGGATTCCCAGACACCTACCGGTTCTTCGGAAATGTTCTGGACAAACACCGACAGGTCGGGAATGCCGTGCCTCCTCCACTATCCAAAGCCATTGGCATTGAGATTAAGAAATGTGTCCAAGAGCAGATGAAGGAG---------------------------------GATGCAACAGAACCTGTGAAAGAGGTGAAACAGGAGAAAATGGAGCTC---------TCTGAATGA---
	S_formosus_lcl_NW_017371905.1_cds_XP_018610331.1_26177__gene_dnmt1_	---------------------ATGCCAGCCAAC---ACCTTCGTG------------------------------------------------------------------------------------------------------------------------------------------------------------------------------------------------------------------------------------------------------------------------------------------------------------------------------------------------------------------------------------------------------------------------------TCTCTGCCAGAGGACGTCAGGAAG------------------------------------------------------------------------------------------------------------------------------------------------------------------------------------------------------------------------------------------------------------------CGGCTTCAGGTGCTTGACGGGGATGGAGATGCTCTCTCCGATGAGGAACTCCTGAAGGAGAAGCTAAGTCTGGTGCAGGAGTTCCTTTGTGCTGAAGCCCAGGACCAGCTTACCAGCCTGGAAACAAAGATGAAGAATGATGAACTCTCCATGGAGGGATATCTGACCAAGGTAAAAGCACTGCTGGGCAAGGAATTG---TGTGGAAGCAGTTCCAGTGATGATGGC---AAGATC---AATGGGTGCACCAATGGATTTGCTGAG---------AACTGTTCACAT---------GAGGAA---------------------------------------AACGGCATGGAGGAGATGGCTATGGAGACG---GAGGAAGAACGCAGTTCT---------------CTAAAGTCCCCCACT------------------------------------------------------GCTCCCAAAATGAGAGGT---CGGAGGAGCAAAGCTGATACGGAGCCCAAGAAATCATCAGCCAGTTCTAGAGTGACGAGAAACTCC------GGAAAACAGCCC---ACAATCATATCAATGTTTTCTAAAGTCTCCAGCAAACGCAAGTCTGAAGAGGTA---AATGGT---------GAAGATGTTAATGGAGAAGTT---------------GCTGAGAGGAGTGAGGAGGGTGATACAGAGGAG------GAGGCACGGGAAGAGAAAAGGCTAAAGGTGGAATTCGATGGA------AAAATGTCCATTGACAACACTACAACTGAT---------AAGACTAAGGCTGCTGCTTTGGTTAAGACTCCACCCCCTAAATGTCCCGACTGCCGGCAGTATCTGGATGACCCAGACCTCAAGTTTTTTCAAGGAGACCCTGATGATGCACTGGATGAGCCAGAGATGCTGACAGATGAACGTTTGTCACTGTTTGATTCAAATGAAGAT---GGGTTTGAGAGTTATGAGGACCTTCCCCAACATAAGATTACAAACTTCAGTGTCTATGACAAGCGAGGACACTTGTGTCCCTTTGACTCTGGGTTGATTGAGAAGAATGTGGAGTTGTACTTCAGCTGTGCTGTCAAGCCCATCTATGATGACAACCCATGCTTGGATGGTGGTGTTCCTGCGAAGAAACTAGGCCCAATTAATGCCTGGTGGATCACAGGTTTCGATGGAGGAGAGAAGGCTCTCATTGGATTCACTACAGCTTTTGCGGACTACATTCTGATGGACCCCAGTGAGGAGTATGGGCCCATCTTTGCCCTCATGCAGGAGAAGATCTATATGAGCAAGATTGTAGTGGAGTTCCTGCAGAAGAACCCTGATGCAACCTATGAAGATCTACTGAATAAAATTGAGACCACAGTGCCTCCAGCTGGGCTGAACTTCAATCGCTTCACAGAGGACACGCTGCTGCGACATGCCCAGTTTGTTGTTGAGCAGGTGGAAAGCTATGATGAGGCAGGGGATTCAGATGAGCAGCCCATCATTGTCACCCCCTGCATGAGGGATCTCATCAAGTTGGCTGGGGTCACACTAGGCAAGAGG---------------CGAGCAGCAAGAAGACAAGCCATACGACACCCAACCAAGATTGAGAAGGACAGCAAGGGT---CCCACAAAGGCCACCACCACAAAGCTGGTTTACCAGATTTTTGATACTTTCTTCTCTGACCAGATTGACCAGAAT------------GACAAGGAA------------GGTGGG---GTGAAGCGACAGCGCTGTGGTGTTTGTGAGGTGTGCCAGGCTCCCGACTGTGGAAAGTGCACGGCCTGTAAGGACATGATCAAGTTTGGGGGTACTGGTCGTAGTAAACAGGCCTGTCAGAAAAGGAGATGCCCAAATTTGGCGGTGAAAGAAGCAGAGGATGATGAGAACATG---GAGGAAGAAGATGTACTTTCCTTGCTGAAGGCCTCGTCTAAAAAAATGTCTGAAGCC------AAGAAAAAGAAG---CAGAGTCAGAGCAAATTGTCCTGGTTGGATGAGCCTGTCCAGAGAGAAGGGAAAAAGGAGTACCACATGAAAGTGTGTATTGACAACCAGATTCTGGAAGTGGGAGATTATGTATCTGTTAGCCCAGATGACCCCTCACATCCTCTCTACCTGGCCAGGATCACAGCACTATGGGAGGATAACAATGGG------AAGATGTTCCATGCTCACTGGTTCTGCCGTGGTACAGACACAGTGCTGGGGGAGTCATCAGACCCCCTGGAGCTGTTCCTGGTGGATGAGTGTGAGGACATGCAGCTTAGCTATGTGAAGGACAAAGTCAATGTTTTATACAAGGCCCCGTCTAACAACTGGTTTATGGAGGGTGGAATGGATGAC------GAAATGAAAGTGATCGAGGATGAT---GGAAAGAGCTTTTTTTACCAGCTGTGGTACGATAGTGAGTTTGCTCGTTTTGAGACACCGCCTAAGGTGACATCTTCTGAAGACTACAAGTTTAATTGCAGGTTCTGTGCCAGCTGTGCCAGGATCCAGGAGCGAGAAGAGCAGGAAACTCCACGGATACTGGAGCCCATGGAG---GAAGAACATGATTCGAAGATCCTGTATGGCTTGGCCTGTCTGAAAGGGGAGCAGTACCGTGTAGGAGACAGTGTCTACATGCTGCCTGAGGCTTTCTCCTTTGCGGTGAAGGCTGCTAGTCCAGTGAAACGCTCACACAGGAAGGATGATGTGGATGAAGAGCTCTACCCTGAGTACTACAGGAAGTCTTCAGACTATATCAAAGGCTCTAACCTGGATGCACCAGAGCCTTTCCGTATTGGTCGGATCAAGGAGATTTTCTGCAATAAGCGCAGCAACGGGAAGCCC---AACCAGGATGAGATAAAGCTGCGCCTCTACAAATTCTATAGGCCGGAGAACACCCACAAGGGTCCAAAGGCAGGGTACCACACTGATATCAACCAGCTGTACTGGAGTGATGAGGAGGTCACTGTGGACCTGGTAGATATTCAGGGACGATGTCGAGTTGAGTATGGAGAAGACCTCACT---GAGAGTGTGCAGGAGTATTCTAGCTATGGTCCTGATCGCTTTTACTTCTTGGAGGCCTATAATGCCAAGACAAAGAGCTTTGAAGATCCACCAAACTATGCACGGTCTTCTGCTCACAAAGGGAAGGGAAAAGGCAAGGGTAAAGGAAAGGGCAAAGGGAAAGCAACCCCT---CAGGAGCAGTTGGAACAG------GAACCCCAA---GACCCCAAGGTTCCCAAACTACGTACATTGGATGTGTTCTCTGGTTGTGGAGGGCTGTCTGAGGGTCTCCACCAGGCTGGGATCTCTGAGACCTTATGGGCCATTGAGATGTGGGAGCCAGCTGCCCAGGCCTTCAGACTCAACAACCCTGGAGCCACTGTGTTCACAGAGGACTGCAATGTGTTGCTGAAGCTGGTCATGTCGGGTGAGAAGACCAACTCTCTGGGTCAGAAGCTTCCCCAGAAGGGGGATGTGGAGATGCTGTGTGGTGGTCCACCATGCCAAGGTTTCAGTGGAATGAACCGCTTTAACTCGCGTACTTACTCCAAGTTCAAGAATTCCCTGGTGGTCTCCTATCTCAGCTACTGTGATTACTACAGACCCAAATTCTTCCTGCTGGAGAACGTGAGGAACTTTGTGTCATTCAAGCGCTCCATGGTGCTGAAGCTCACCCTCCGCTGTCTGGTGCGCATGGGCTACCAGTGTACCTTTGGGGTCCTACAGGCTGGGCAGTATGGTGTGGCACAAACAAGGCGCAGGGCCATCATCCTGGCAGCTGCCCCAGGGGAGAAGCTGCCCCATTACCCTGAGCCACTGCATGTGTTTGCCCCACGTGCTTGTTCCCTCAGTGTGGTGGTGGATGAGAAGAAATATGTCAGCAATGTCACACGGGGTAATGGTGGAATTTACAGGACTATCACGGTCAGGGACACCATGTCTGATTTGCCTGAGATTCAAAATGGTGCATCGGCACTGGAGATCTCTTACAATGGGGAGCCCCAGTCCTGGTTCCAGAGGCAGATCCGTGGGTCCCAATACCAGCCTATCCTGCGGGACCACATTTGTAAGGACATGAGCCCTCTTGTGGCAGCCCGCATGCGCCATGTGCCTCTGGCTCCAGGTTCTGACTGGAGGGATCTGCCTAACATTGAGGTCCGCCTACGGGACGGTACCTCTACCAAGAAGCTGCGCTACACGCACTCGGACAAGAAGAATTGCCGTAGCAGCACCGGGGCTCTGAGGGGCGTCTGTGCCTGTGCTGCAGGGAAGCCATGTGACCCAGCAGACCGTCAGTTCAACACGCTGATCCCCTGGTGTCTGCCGCACACGGGAAACAGGCACAACCACTGGGCTGGGCTTTATGGCCGGCTGGAGTGGGACGGCTTCTTCAGCACCACAGTCACCAATCCTGAGCCAATGGGCAAGCAGGGACGTGTTCTACACCCAGAGCAGCACCGTGTCGTAAGCGTGAGGGAGTGTTCTCGCTCGCAGGGTTTCCCTGACACCTACAGGTTCTTTGGGAACATCCTGGACAAACACAGACAGGTGGGGAATGCTGTGCCACCCCCTCTTGCCAAAGCCATTGGACTGGAGATTAAGAAATGTGCTTCAGAGAAGATGAAGGGG---------------------------------AACACTCAGATCCCCTCAGAGCTTGTGAAGGAGGAGAAGCTCAATATG---------TTGGATTAG---
	C_harengus_lcl_NW_012222408.1_cds_XP_012689244.1_20928__gene_dnmt1_	---------------------ATGCCTACCAAG---ACCTCATTG------------------------------------------------------------------------------------------------------------------------------------------------------------------------------------------------------------------------------------------------------------------------------------------------------------------------------------------------------------------------------------------------------------------------------CATCTACCGGAGGATGTCAGGGAA------------------------------------------------------------------------------------------------------------------------------------------------------------------------------------------------------------------------------------------------------------------CGGCTACATGTGTTGGATAAGGATGGGGATAACTTGTCAGATGAGGAGTGTGTTAAAGAGAAGCTCAGGTTATTGCAAGAGTTTCTGCTCACTGACACTCAGGAACAACTGAAAAACCTTGAGTCCAAGCTAAAGAGCGAGGAGCTGTCTGTTGAAGGGTACATTTCTGCTGTTAAAGCAGTTTTGAAGCAGGTGGTCTGTTTGGACAAAGATGGTCAGGGAGACTGTGTGGAAAAG---AACGGCCAGTTGAATGGCTGTGCGGAAAAT---GGCAACGGCAACCAC---------AAAGAC---------------------------------------AACGGGGAAGTGGAGTCTGTCATGGACACC---CAGGAGGAGGGAGACTCC---------------ATGAAGTCTCCAAGT------------------------------------------------------GCTCCCAAGGGCAAAGGG---CGTCGGAGCAAGTCCGACCCTGAACCCAAAAAGTCTCCAGCTGGCTCAAGAGTCACCCGAAACTCC------GGAAAGCAGCCA---ACCATCTTATCAATGTTCTCAAGAGTTCCA---AAGCGGAAGTGCGACGAGATGGAGAATGGA---------GATTCCACAAATGGTGTTGCG---------------GAGGAGAAGAGTCAGGAAGGAGACCCTGACGAG---------GTCCATGAAGAAAAGCGTCTGAAATTGGAAACTGATGAA------AAGCCAGTCTTAAGGGAGTCAACCACTGAG------------GCCAAACCTGTGGCTCCAGCCAAGGCGCCACCCCCTAAGTGTCCTGACTGCAGGCAGTACCTGGATGATGCTGACCTCAAGTTCTTCCAGGGAGACCCTGATAACGCTCTGGATGAACCAGAGATGCTTACAGATGAGCGCCTTTCCCTCTTTGACTCGAATGCGGAC---GGGTTCGAGAGCTACGAGGAGCTGCCTCAGCACAAAATCACCAACTTCAGTGTCTATGACAAGCGGGGTCACCTCTGTCCATTTGACTCGGGCCTCATTGAGAAAAATGTGGAGCTCTACTTCAGCTGTGGTGTCAAGCCCATTTATGATGACAACCCGTGTATGGATGGTGGGGTGCCTGCTAAGAAGCTTGGACCCATTAATGCTTGGTGGATTACGGGCTTTGATGGCGGAGAGAAAGCACTTATTGGATTTACTACAGCTTTTGCTGACTACATCCTCATGGACCCCAGTGAGGAATACTCGGCCATCTTCGCACTCATGCAGGAGAAGATCTACATGAGCAAGATTGTGGTGGAGTTCCTGCAGAAGAACCAAGATGCCACTTATGAAGACCTTCTCAACAAAATAGAGACCACCGTGCCCCCTGCTGGCCTCAACTTCAACCGCTTCACGGAGGACACTCTCCTGCGCCACGCCCAGTTTGTGGTGGAGCAGGTGGAGAGCTACGACGAGGCAGGGGACTCGGACGAGCAGCCCATCATCGTCACGCCCTGCATGAGGGACCTCATCAAGCTGGCTGGCGTCACCCTGGGCAAGAGG---------------CGAGCGACCAGGAGGCAAGCCATCCGTCACCCCACTAAGATCGAGAAGGAC---AAGGGC---CCCACCAAAGCCACCACCACCAAGCTGGTCTACCAGATCTTCGACACCTTCTTCTCAGACCAGATTGACCAGATC------------AACAAGGAT------------GGTGGG---TTAAAGAGGCATCGCTGTGGTGTGTGTGAGGTGTGCCAGTCCCCTGACTGTGGCAAGTGCTCCGCCTGCAAGGACATGCTGAAGTTCGGTGGCAGCGGTCGCAGCAAGCAGGCCTGTCAGAAGAGAAGATGTCCCAATCTGGCAGTGAAGGAGGCGGAGGAGGATGAGAACATT---GACGAGGAGGAAGTGCTGCCCCCGCTGAAGCCCACG---TCAAAGGTCATGGCCGCGGCCAGGAAGAAGAAGAAG---CAGAGCCAGACCAAGAAGTCCTGGGTTGGAGAGCCCGTCCGAGTGGAGGGCAAGAAGAAATACTACATGAAGGTGCGTGTGGACGACACAGTGCTGGAGGTGGGAGACTGTGTGTCTGTCAGTCCTGATGACCCGTCCAGGCCCCTTTTCCTGGCCAGGATCACAGCGCTGTGGGAGGCGGACGAG---------AAGATGTTCCACGCTCACTGGTTCTCCCGTGGTACCGACACTATTCTGGGTGAGACCTCGGACCCCCTGGAGCTCTTCCTGGTGGATGAGTGCGAGGACATGAACCTGAACTTCATCGCTGGCAAAGTCAACGTGATCTACAAGGCGCCTTCCGACAACTGGTTCATGGAGGGTGGCGTGGAGGGC------GAGGAGAAGGTCGTTGAGGACGAT---GGCGTAAGCTTCTACTACCAGCTGTGGTACGAGCATGACTTTGCCCGCTTCGAGACTCCTCCAAAGTCTACCCCACCAGAGGACTGCAAGTAC------AAGTTCTGTGCCAGCTGCACGCGGAGCGCTGAACGCGTCGAGCGGGAGACCCCTCGTGCCTTCGAGCCCCTGGCGAATCAGGACAGCGACTCTAAAACCTTCTATGCCATGGCCTGCCTGAAGGGACATCAGTTCAGAGTGGGAGACGGTGTCTACCTGCTGCCTGAGAGTTTTGATTTTGGCGTAAAGGCAGCGAGCCCAGTGAAGAAGTCGCACAGGAAGGAGGACAAGGATGAGGAGGAGTACCCTGAGTACTACAGGAAGTCCTCTGACTACATCAAGGGCTCCAACCAGGACGCCCCGCAGGCCTTCCGTGTGGGCCGCATCAAGGAGATCTTCTGCACCAGGCGCAGCAGCAACAAGTCC---AACTCCTCTGAGGTCAAACTGCGCCTCTACAAATTTTACAGGCCAGAGAACACTCATAAGGGATTAAAGGCTGGCTACCACCTGGACATCAACCAGCTGTACTGGAGCGACGAGGAGGTGACCGTGGACATGTCGGAGGTGCAGGGCCGCTGTCGGGTGGAGTACGAAGCGGACCTGGTG---GAGAGCCTGCAGGACTACTCCAGCAGAGGCCCCGACCACTTCTACTTTATTGAGGCCTACAGCGCAAAGACCAAGAACTTTGAAGATCCACCCAACCATGCTCGCTTGGTTGTTAACAAAGGCAAGGGAAAAGGCAAGGGCAAAGGGAAGGGCAAAGGGAAGTCTGTCTCCGCTCAGGATTCTGCGGAGCCA------GAGGCTCAG---GAGCAGAGGACCCCCAAGCTGCGCACGCTGGACGTGTTCTCAGGCTGCGGAGGGCTGTCTGAGGGATTCCACCAGGCCGATATCGCTGAGACGCTGTGGGCCATTGAGATGTGGGACCCTGCAGCCCAGGCCTTCCGCCTCAACAACCCGGGCACCACGGTGTTCACAGAGGACTGCAACGTGCTGCTTAAGCTGGTCATGTCCGGGGAGAAGACCAACTCGCTGGGCCAGAAGCTGCCCCAGAAGGGCGACGTGGAGATGCTGTGCGGGGGGCCTCCATGCCAAGGCTTCAGCGGGATGAACCGCTTCAACTCACGCACATACTCAAAGTTCAAGAACTCCCTGGTGGTGTCCTATCTAAGTTACTGTGACTACTACCGACCCAAGTTCTTCCTGCTTGAGAACGTGAGGAACTTCGTGTCGTTCAAAAGCTCCATGGTCCTAAAGCTGACCCTCCGCTGCCTTGTGAGGATGGGCTACCAGTGCACATTTGGAGTACTCCAGGCAGGGCAGTACGGTGTTGCCCAGACGAGGCGTAGGGCGATCATTCTGGCAGCTGCCCCAGGGCAGAAGCTTCCTCGTTACCCTGAGCCTCTGCACGTGTTCGCCCCGCGCGCCTGCTCCCTCAGCGTGGTTGTGGACGAGAAGAGGTTCGTCAGCAACATTACGAGGGGTAATGGTGGTATTTACCGCACCATCACCGTGCGAGATGCCATGTCTGACCTCCCAGAGATCCGTAATGGCGCCGCGGGCCTGGAGATCTCCTACAACGGCGAGCCGCTGTCCTGGTTCCAGAGGCACATCCGAGGCTCCCAGTATCAGCCCATCCTCAGGGACCACATATGCAAGGACATGAGCTCGCTTGTGGCCGCCCGCATGCGTCACATCCCCCTGGCCCCCGGCTCGGACTGGAGGGACCTGCCCAACAAGGAGGTCAGGCTGACCGACGGGACCATGACCAGGAAGCTGCGCTACTCGCACTCGGATAAGAAGAACGGGCGCAGCAGCACTGGTGCACTGAGGGGCGTGTGCAGCTGCTTTGGAGGAAAGCCATGTGACCCAGCCGACAGACAGTTCAACACCTTGATCCCCTGGTGTCTGCCTCACACGGGCAACCGCCACAACCACTGGGCCGGGCTCTATGGCAGACTGGAGTGGGACGGCTTCTTCAGCACCACAGTAACCAACCCTGAGCCCATGGGCAAGCAGGGTCGGGTCCTGCATCCTGAGCAGCACCGCGTGGTGAGTGTTCGGGAATGCGCCCGCTCGCAGGGATTCCCAGACACCTACCGGTTCTTCGGAAATGTTCTGGACAAACACCGACAGGTCGGGAATGCCGTGCCTCCTCCACTATCCAAAGCCATTGGCATTGAGATTAAGAAATGTGTCCAAGAGCAGATGAAGGAG---------------------------------GATGCAACAGAACCTGTGAAAGAGGTGAAACAGGAGAAAATGGAGCTC---------TCTGAATGA---
	A_carolinensis_lcl_NW_003338961.1_cds_XP_008117963.1_26770__gene_dnmt1_	---------------------ATGCCCGCCCGG---GCCGCTCCA------------------------------------------------------------------------------------------------------------------------------------------------------------------------------------------------------------------------------------------------------------------------------------------------------------------------------------------------------------------------------------------------------------------------------CTGACCCCCGAGGAGCTGCGCTGG------------------------------------------------------------------------------------------------------------------------------------------------------------------------------------------------------------------------------------------------------------------CGGCTAAAAGATCTGGAGAGGAATGAAGATGGCCTTGGAGAAAGAGAATGTGTTAAAGAAAAGCTGAGTCTGATGCATGGCTTCTTACAAGCAGATGTTCAGAATCAGCTGAAAGACCTGGAGACCAAGTTTCACAAAGAAGAGCTTTCTGAGGAACGGTATCTGGCCAAAGTTAAAGCCTTGCTCCACAAAGAACTGTCTTTTGAAAATGGA---------GATAACCTGGAACTT---GGTCAGAAGACCAATGGCTGTGCAGAAAACTGTGCTAATGGTAGCGAT---------GAGGAACCTGAGAGA------------------ATGGGCAAC---AAGACAGAAGAGGACAGTGGCATGGAAATT---GAAGAGGCAGCCTCATCTTCCTCGTCAACACCACTGGCTTCACCATCT------------------------------------------------------GTGCTCAAAGCACGTAAGGGCAGAAAGAGCAAGTCCAACAGTGAGAGCCGAAAAACCCCGAGCAGCTCAAGGGTCACTCGTAGTTCT------GGCAAGCAGCCT---ACCATAGTGGCTATGTTTTCCAAAGGGTCAAATAAACGTAAATCTGAAGAAGTG---AATGGAAAGCTGAAGCAAGAGACTAACTTAGAAAAT---------------GAAGAAGAGGAGGAGGAGGAACAGTTTGGAGAG------AAGGAACCAGATGTGAAAAGATTCAAAACAGAAACCAAAGAA------GAAGGATTAGAGAGAAAAGAAGAAGCAACC---------CAGATTAAAACTGGGACACCTGTTAAAACGACCCCTCCCAAGTGTGCTGAATGCCGACAGTACTTAGATGACCCTGACCTCAAGTTTTTCCAGGGGGATCCGGACAATGCGCTGGACGAGCCAGAGATGCTGACCGACGAACGGCTCTCCATCTTTGATGCCAATGAAGAT---GGATTTGAGAGTTATGATGACTTGCCCCAACACAAAGTGACATCCTTCAGTGTCTACGATCGAAAAGGTCACCTGTGTCCATTTGATACCGGTCTCATAGAAAGGAATATTGAGCTGTACTTCAGTGGTGTTGTGAAGCCAATCTACGATGATAACCCTTGCTTGGATGGTGGTGTCCGAGCCCGCAAGATGGGCCCCATCAATGCATGGTGGATCACTGGCTTCGATGGAGGGGAAAAGGCTTTGATTGGCTTCACTACAGCTTTTGCGGATTACATCCTGATGGAACCGAGTGAAGAATATGCCCCCATCTTTGCTCTAATGCAGGAAAAGATCTACATGAGCAAAATCGTTGTTGAATTCTTGCAAAACAACCCTGATGTCAGCTATGAGGACTTGCTGAACAAGATCGAGACAACCGTCCCTCCTGCTGGATTGAACTTCAACCGTTTCACAGAGGACTCCCTCCTCAGGCATGCCCAGTTTGTGGTGGAGCAAGTGGAAAGCTATGATGAGGCTGGAGACAGCGATGAGCCTCCTGTTCTCATCACGCCTTGCATGAGAGACCTGATTAAACTGGCTGGAGTCACTCTGGGGAAAAGG---------------CGAGCGGCCAGAAGGCAGGCCATCAGGCACCCCACCAAGATTGACAAGGAC---AAAGGC---CCCACCAAAGCCACTACCACCAAACTGGTTTACTTGATCTTTGACACTTTCTTCTCTGAGCAAATAGAGAAGACT------------GAAAAGGAGGAAGACAATGAGAATGTT---TCAAAGCGCAGGCGGTGTGGTGTCTGTGAGGTTTGCCAGCAGCCAGAGTGTGGAAAATGCAGAGCTTGCCAAGATATGATTAAATTTGGAGGCAGTGGGAAGACAAAGCAGGCCTGCTTCCAGAGAAGGTGCCCTAATCTGGCTGTGAAAGAAGCTGATGATGACGAAGAAGTA---------GATGACAACATCCCTGAGGTTCCCTCACCC---AAAAAGATGTTGCAAGGA------AGGAAGAAGAAG---CAAAGCAAGAGCCGGATTTCCTGGGTTGGGCACCCTGTTAAGAGTGATGGTAAGAAGGACTATTACCAAAAAGTGTGCATAGATTCAGAGACATTACAGATTGGCGATTGTGTTTCTGTCAGCCCCGATGAACCCACAAAGGCTCTCTATCTGGCAAGAATCACAGCTATGTGGGAAGATGTTAATAGCAGTGAGCCGATGTTTCACGTTCACTGGTTTTGCCGTGGCACCGACACTGTTTTGGGAGCGACCTCTGACCCTCTGGAGCTCTTCTTGGTCGATGAGTGTGAGGACATGCAGCTGTCTTACATCCATGGCAAAGTCAATGTCCTCTATAAGGCTCCTTCGGAGAACTGGTCCCTAGAGGGAGGACTTGATGTG------GAAATCAAGATGGTGGAAGACGAT---GGCAGAACCTATTTCTACCAAATGTGGTATGATCAAGAGTATGCCAGGTTTGAGACACCACCAAAGATCCAGCCCACTGAAGACAACATACAC------AAATTCTGCATGAGCTGTATCCGTTTGGATGAAGTGAGGCAGAAAGAAATTCCCAGAGTTTTGGAGCCTCAG------GAGGAGTCAGAAGGGAAGATGTTCTACAGCATGGCAATGAAAAATGGAGTGCAGTATCGGGTAGGAGATGGAGTTTTCCTCCTCCCAGATGCTTTCTCATTCAGTCTGAGGCTGGCTAGTCCTATCAAACGTCAG---AAGAAGGAGGCAGTCAATGAGGAGCTGTACCCTGAGCATTACCGCAAGTATTCTGAATATATCAAAGGTAGCAACCAAGATGCGCCAGAACCCTACCGCATTGGCAGAATCAAGGAAATCTACTGTAATATCCGCAGCAGTGGCAGGCCC---AACGAAGCAGAAATCAAGCTGCGTGTGTACAAACTTTACAGACCAGAAAACACCCATAAGTCTGTAAAAGCCAGCTATCATGCGGATATCAACTTGCTCTACTGGAGCGATGAAGAGGCATCAGTGGAGTTCAAAGATGTACAGGGCCGCTGTACTGTAGTCTACGGAGAAGATTTGACA---GAAAACATCCAGGACTACTCTGCCAGCAGTTCTGATCGGTTCTACTTCCTAGAGGCATATAATGCCAAAACAAAAACCTTTGAAGACCCACCCTATCATGCCCGTAGTTCTGGAAATAAAGGAAAGGGGAAAGGGAAAGGGAAAGGTAAAAGCAAAGGGAAATCTTCAACAGCATCTGAGCACAGTGAGCAT------GAAGCTGCA---AAAATGAAGCCTCCAAAGTTACGCAGCTTGGACGTTTTCTCTGGCTGCGGAGGCTTGTCGGAAGGCTTCCACCAAGCAGAAGTCTCAGAGACTCTGTGGGCCATTGAGATGTGGGAACCAGCGGCCCAGGCCTTCCGCCTGAACAACCCAGGCACCACGGTGTTCACAGAGGACTGCAACGTCCTGCTGAAATTGGTCATGTCTGGGGAGAAGACTAACTCCTTGGGCCAGAAGCTGCCCCAGAAGGGGGATGTAGAAATGCTGTGTGGTGGGCCCCCTTGCCAAGGCTTCAGTGGGATGAACCGCTTCAATTCCCGCACTTACTCAAAGTTCAAGAACTCCCTGGTGGTCTCTTTCCTCAGCTACTGTGACTACTACAGGCCGAGGTTCTTCCTTCTTGAGAACGTGAGGAATTTCGTTTCCTTTAAGCGCTCCATGGTGTTAAAGCTCACTCTACGGTGCCTTGTCCGGATGGGATACCAGTGCACTTTTGGGGTGCTGCAGGCTGGTCAGTATGGTGTCGCCCAGACGCGCAGGAGAGCCATTGTGCTGGCTGCAGCTCCTGGGGAGAAGCTCCCCATGTTTCCTGAACCCTTGCATGTCTTTGCGCCCCGAGCTTGCCAGCTCAGCGTGGTGGTGGATGACAAGAAGTTTGTTAGTAATATAACAAGGACGTACTCGGGCCCATTCCGAACCATCACAGTCCGGGACACCATGTCTGATCTTCCTGAGATCAGGAATGGGGCATCAGCACTTGAAATTTCCTACAATGGAGAGCCACAATCCTGGTTCCAGAGGCAAATCCGGGGTTCCCAGTATCAGCCTATCCTCAGGGATCATATCTGCAAGGATATGAGTGCACTGGTAGCAGCTCGGATGAGGCACATTCCGTTGGCCCCAGGCTCAGATTGGCGTGATCTGCCCAACATCGAAGTACGCCTCTCTGATGGCATCACCACCCGCAAGCTGCGCTACACGCACCACGAAAAGAAAAATGGGCGGAGCAGCACAGGAGCCCTGCGGGGTGTGTGTTCCTGCGCTGAAGGCAAGGCATGTGACCCTGCAGACCGGCAGTTCAACACCCTGATTCCTTGGTGTCTGCCCCACACGGGGAACCGGCATAACCACTGGGCTGGTTTGTACGGAAGATTAGAGTGGGATGGCTTCTTCAGCACAACGGTTACCAACCCAGAACCCATGGGGAAACAGGGCCGTGTGCTTCATCCCGAACAACATCGAGTGGTAAGCGTCAGGGAATGTGCAAGGTCCCAGGGATTCCCAGACACCTACAGACTGTTTGGAAATGTGCTTGACAAGCACAGACAGGTGGGTAATGCCGTGCCTCCACCTCTGGCAAAAGCCATTGGACTAGAGATCAAATCATGTGTGTCGGCCAAAATAAAAGAG---------------------------------GGTGCTACAGATACC---------ATCAAACGGGAAAAAATGGACACT---------TCAGATTAA---
	B_pectinirostris_lcl_NW_018346968.1_cds_XP_020787681.1_1931__gene_dnmt1_	---------------------ATGCCAGCCAGC---ACTTCCATG------------------------------------------------------------------------------------------------------------------------------------------------------------------------------------------------------------------------------------------------------------------------------------------------------------------------------------------------------------------------------------------------------------------------------TCACTGCCAGAGGATGTCAGGAAA------------------------------------------------------------------------------------------------------------------------------------------------------------------------------------------------------------------------------------------------------------------AGGCTACAGGTGCTTGATGAGGATGGAGTT------TCAGATGAGGATCAGGTGAAGGAGAAACTGAACTTGTTGCAGGACTTTCTGAACGCCAACACTCTGGATCAGCTCAAGAACTTGAAAGAAAGGATGACTAGTTCTGAGATTACAAAGGAGGTCTATCTCTCCAAAGTCAAAGCTGTGTTGGGAAAGGAGTTGTCCCTTGAAAATGGCTCACATGTTGATGGTGTGGAGCAA---AACGGGAACTCTAATGGCCTCACA------------AATGGGTCTCAT---------AAAATT---------------------------------------GAAGACAATGGTGATGCAACTATGGAG------GAAGATGAATCTGAGCCG---------------CTCAAGTCACCTGGA------------------------------------------------------GCTCCTAAAGGAAAGGGTGGCCGCAAGAGCAAGGCAAACTCTGACTCTAAAAAGTCCCCAGCAAGTTCTAGAGTTACGAGAAATGGA------GGCAAACAACCA---ACCATTATGTCCATGTTTTCTAAAATTCAA---AAACGCAAGTCTGAAGACTTG---AATGAT---------GAAGCTGTCAATGGTCAT------------------GAAGAAAAGAAGGAAGATAATGACGTTGAAGAG---------ATTCGTGAGGAAAAGAGGCTTAAAGTAGATGATGATGAT------CCAAAACCAGCCCAAGAATCAAAGCCTGAT---------GTTACAAAATCTGTTGCTACTGCAAAGACCCCTCCACCGAAGTGCACAGACTGTCGGCAATACCTGGATGACCCTGATCTGAAATTCTTCCAAGGGGATCCAGACAATGCTCTGGATGAACCAGAAATGTTGACAGATGAGCGACTTTCTCTGTTTGATTCAAATGAAGAT---GGCTTTGAAAGCTATGAGGATCTGCCACAGCACAAAATCACTAATTTCAGTGTGTATGATAAGCGGGGTCACCTTTGCCCCTTTGATTCTGGTTTAATTGAGAAGAATGTGGAGCTCTACTTCAGCTGTGTCGTCAAACCCATCTATGATGATAATCCATGCATGGACGGTGGTGTTCCTGCCAAAAAACTAGGGCCTATAAACTCCTGGTGGATTACTGGCTTTGATGGGGGAGAGAAGGCACTTATTGGTTTCACTACAGCATTTGCTGATTACATCCTAATGCAACCCAGCGAGGAGTATGGCCCCATCTTTGCCCTGATGCAGGAGAAGATCTACATGAGCAAGATAGTTGTGGAGTTCCTTCAGAAAAACCCTGATGTCACTTATGAAGACCTTCTCAACAAGATCGAGACGACTGTGCCCCCTGCAGGGCTGAACTTTAACTGTTTCACAGAGGACACTTTGCTGCGTCACGCCCAGTTTGTGGTGGAGCAGGTGGAGAGCTATGATGAGGCTGGAGACTCAGATGAGCAGCCAATCATTGTGACTCCCTGCATGAGGGACCTCATCAAGCTCGCTGGAGTCACTCTTGGCAAAAGG---------------AGAGCAGCTCGGAGACAAGCCATTCGTCATCCCACAAAGATTGAGAAGGACAGCAAAGGC---CCAACTAAAGCCACAACCACTAAACTTGTGTACCAGATCTTTGACGCGTTCTTCTCTGACCAGATCGATCAGAAT------------GATAAAGAA------------AATGGTCCAGTTAAACGTCAGCGCTGTGGCGTCTGTGAGGTTTGCCAATCTGCTGATTGTGGAAAGTGTAGCGCCTGTAAAGACATGATTAAATTTGGAGGAAGTGGCAAGAGTAAACAGGCATGCAAACAAAGAAGATGCCCCAATCTGGCTGTTAAAGAAGCTGAAGATGATGAAAACATT---GAGGAGGAAGATGTT---CCTGTAGAGAAGACC------AAAAAGCCCTCTACAACA------AAGAGGAAGAAG---CAGAGCCAGTCAAAGCTTTCATGGATTGGAGAGCCTATTAAGGCGGAAGGGAAAAAGCACTATTACAGGAAAGTCTGTGTGAATGATGAGGAGCTGGAGGTGGGAGACTGTGTTTCTGTTTTGTCAGAAGACCCATCTACTCCTCAGTATCTGGCCAGGATCACATCACTCTGGGAGGCAAATGGGGAG------AAGATGTTTCATGCCCACTGGTTTTATCGAGGGACAAACACTGTGCTGGGGGAGTCATCGGACCCTCTGGAGCTCGTCATCGTGGACGAATGTGAAGACATGCAGCTCAGCTACATCCAAGGCAAAGTCAATGTCATGTACAAGGCTCCATCTGAAAACTGGTTCATGGAGGGTGGCATGGATGAC------GACATCAAAGTCATTGAGGATGAC---GGCAAAAGTTTCTTCTATCAGTTTTGGTATGACACAGACTTTGCCCGGTTTGAAACTCCTCCCAAGACTGTTCCCACAGAAGACTCAAAATTC------AAGTTCTGTAGCAGTTGTGTTAGAAATAAGGAAAAGGAAGAGCAAGCCACACCTCGTGCATTTGAACCTTTGGATAATGAAGATGACGATGCAAAAGCCTTCTATGCTCTGGCCTGCTTTAAAGGAGAACAGTTCAAAGTGGGAGATGGTGTTTACCTGCCCCCAGATGCTTTTAACTTCAGTGTAAAACCAGCCAGTCCAGTGAAGCGCTCTCACAGAAAAGAGGATGTGGATGAAGATCTGTATCCAGAGTATTACAGGAAGTCTTCAGATTACATCAAGGGCTCAAACCAGGACGCACCGCCACCTTTCCGCATTGGTCGCATTAAGGAGATCTTCTGTCACAGACGCAGCAATGGCAAACCA---GACTCTGCAGAGGTCAAACTGAGACTCTACAAACTCTACAGGCCTGAGAACACTCATAAAGGAGTGAAGGGCAGTTACCACACAGACATAAACCAGCTGTACTGGAGTGACGAGGAGGTGACCGTGAGCATGTCAGAGGTACTGGGTCGCTGTCAGGTGGAGTATGGAGAGGACCTCACG---GAGTCTGTGCAGGAGTATTCCAGCGCAGGACCTGACCGCTTCTACTTCCTTGAGGCCTACAATGCCAAAACCAAAAGCTTTGAAGACCCTCCAAATCATGCTCGCTCTGCTGTCAACAAAGGAAAAGGGAAGGGCAAAGGGAAAGGTAAAGGCAAAGGAAAAGCAGCTGCAGCACAAGAGGCACAAGAGGCTCAGAGTGGACCCCAG---GAGATCAAACTGCCCAAATATCGCACCCTGGATGTGTTCTCTGGATGTGGAGGCCTGTCTGAGGGCTTTCATCAAGCGGGGATCTCTGAGACCATGTGGGCCATAGAGATGTGGGAGCCTGCTGCTCAGGCCTTCAGACTCAATAACCCAGGCACCACAGTGTTCACTGAGGACTGTAACGTTTTACTGAAGCTGGTCATGGCCGGAGAGAAGACCAACTCTTTGGGCCAGAGGCTGCCACAGAAGGGGGACGTGGAGATGCTCTGTGGAGGGCCTCCATGCCAAGGCTTCAGTGGCATGAACCGCTTCAACTCGCGCACCTACTCAAAATTCAAGAACTCTCTTGTTGTCTCCTACCTGAGTTACTGTGACTACTACCGACCCAGGTTTTTCCTACTTGAGAACGTGAGAAACTTTGTCTCCTTCAAAAGCTCCATGGTGCTCAAACTGACTCTTCGGTGTCTGGTGCGAATGGGATATCAGTGCACTTTTGGGGTTCTCCAGGCGGGTCAGTACGGTGTGGCTCAGACTCGCAGGAGAGCCATCATTTTAGCTGCTGCTCCTGGAGAGAAGCTGCCGCGTTACCCTGAGCCTCTGCATGTCTTTGCCCCCAGAGCCTGTTCCCTCAATGTAGTCGTGGATGAGAAAAAATATGTCAGCAATGTCACTCGAGGTAATGGTGGAATCTATAGGACCATCACAGTGAGGGACGCCATGTCGGACCTGCCTGAGATCAGAAACGGAGCGTCTGCTCTGGAGATCTCCTACAATGGGGAGCCCCAGTCCTGGTTCCAGAGACAGATCAGAGGCACGCAGTATCAGCCCATCCTCAGAGACCACATCTGCAAGGACATGAGCGCTCTGGTGGAGGGGCGAATGCGGCACATCCCCCTGGCCCCCGGCTCTGACTGGAGGGACCTGCCCAACCTGGAGGTGCGACTGAAGGATGGCACCATGACTAGGAAACTCCGTTACACGCACGCCGACAAGAAGAACGGACGGAGTGGCACTGGGGCTCTGAGAGGGGTCTGCACATGTGCAGGAGGCAAGCCATGCGACCCTGCAGACAGACAGTTCAACACACTGATCCCCTGGTGTCTGCCTCACACTGGGAACCGCCACAACCACTGGGCTGGACTGTACGGCCGGCTGGAGTGGGATGGATTTTTCAGCACCACCGTGACTAATCCTGAGCCTATGGGCAAGCAGGGCCGTGTACTGCACCCAGAGCAGCATAGGGTTGTCAGTGTGAGGGAATGTGCCCGCTCTCAAGGATTCCCTGACACTTATCGCTTTTTTGGAAATGTCCTGGACAAGCACAGACAGGTTGGAAATGCAGTGCCCCCTCCTCTGAGCAAAGCCATAGGTTTGGAGATCAAAAAGTGTATTTTGGACAAAATGAAGGAG------------------------GAA------CAAGGATCAGAAAAC---------ATCAAACAAGAGAAGATGGAGGTC---------TCTGAATAG---
	O_latipes_lcl_NC_019866.1_cds_XP_011476352.1_11194__gene_dnmt1_	---------------------ATGCCATCCAGA---ACGTCCCTG------------------------------------------------------------------------------------------------------------------------------------------------------------------------------------------------------------------------------------------------------------------------------------------------------------------------------------------------------------------------------------------------------------------------------TCTTTGCCAGACGATGTCAGAAAA------------------------------------------------------------------------------------------------------------------------------------------------------------------------------------------------------------------------------------------------------------------AGACTGCAGATGCTGGAGGAGGACGGATCT------TCAGAGGAGGATCAAGTCAAAGAGAAGCTAAAGTTGGTGCAGGACTTTCTGCATGATGATACTCAAACCCAGTTGACCAGTCTTGAAAAAGAAATGAAAAGTTCTGAGATCTCGAAGGAGGTATACATATCAAAAGTAAAGGCCTTATTGGGAAAGGAACTTCATCTGGAGAATGAC---------------TTGGAAGTT------GGAAAAACAAATGGCTTCTCA------------AACGGCTCTCAT---------GAAGAT---------------------------------------GAGCAGGATGAAGAA---GCCATGGGCACA---GATGAT---------------------------GTCAAATCACCGCCT------------------------------------------------------CCTTCCAAAGGGAAGGCTGGACGCAGGAGCAAGTCCAATGGTGATTCAAAAAGTAGTAATTGGAAGCTCCATTTATTCAAAAAAAGT------GGTAATGTATAA------ATATTACATTTGTTTTGCAGT---CAA---AAGCGCAAGTCTGAGGAAATG---AGTGAA---------GAAAGTGTCAATGGAAAAGAT---------------GAAGTGAAGAAAGAGGAG---GATGTCGAAGAG---------TCTCAAGAGAAGAAGCGCCTCAAAGTGGAATCTGATGAA------AATTCTGCTGCAGAAGATTGTAAGAATGAC---------ACAACCAAGCCAGTATCTGCTGCAAAGACCCCACCTCCCAAATGTCAAGATTGCCGACAGTTTTTGGATGACTCAGATCTGAAGTTCTTTCAAGGAGATCCTGATAATGCTCTTGATGAACCTGAGATGTTAACAGATGAGCGTCTCTCCCTCTTTGACTCAAACGAGGAT---GGGTTTGAGAGCTACGATGATCTGCCACAGCACAGAATCACAAATTTCAGCGTGTATGATAAACGCGGTCATCTGTGTCCGTTTGACTCCGGACTGATTGAGAAGAACGTGGAGCTTTACTTCAGCTGTGCCGTTAAACCCATCTACGATGACAATCCTTGCTTGGATGGTGGAGTTCCTGCAAAGAAGCTTGGGCCGATCAACGCCTGGTGGATCACTGGGTTTGATGGAGGAGAAAAGGCTCTAATTGGTTTCACAACAGCGTTTGCGGATTACATCTTGATGCAGCCCAGCGAGGAGTATGCCCCCATTTTCGCACTGATGCAGGAAAAGATCTATATGAGCAAGATAGTGGTAGAATTCCTCCAGAAAAACCCAGATGTTACTTATGAAGACCTCCTCAACAAAATTGAGACAACAGTTCCTCCTGCAGGACTAAACTTCAACTGTTTCACTGAAGACACTCTGCTGCGCCACGCCCAGTTTGTGGTGGAACAGGTGGAGAGCTACGACGAGGCTGGCGACTCGGATGAGCAGCCCATCATCGTCACTCCCTGCATGAGAGACCTCATCAAACTCGCAGGAGTCACTCTGGGGAAAAGG---------------AGAGCTGCCAGAAGACAAGCCATCCGTCACCCGACGAAGATCGAGAAGGACAGCAAAGGA---CCGACGAAGGCAACAACCACTAAACTGGTCTACCAGATCTTCGATGCCTTCTTCTCTGACCAGATAGAGCAGAAC------------GATAAAGAG------------AGTGCG---CTCAAAAGGCAGCGTTGTGGCGTTTGTGAAGTTTGCCAGTCTCCTGATTGCGGCAAATGTACCGCCTGCAAAGATATGATCAAGTTTGGAGGAAGCGGTCGAAGCAAGCAAGCCTGTAAACAGAGAAGATGCCCTAATCTTGCTGTAAAAGAGGCTGAAGATGATGAGATTGTT------GAGGAAGATGTT---TTGGTAGAAAAGGCA------AAGAAGGACGCCAACACC------AAGAAGAAGAAA---CAAACTCAGTGCAAGCTTGCATGGATCGGAGAGCCTATACTGTCGGAGGGGAAGAAACACTACTACAAGAAAGTGTCCGTCAATGATGAGGTTTTGGAAGTGGGAGACTGCGTTTCGGTTTTATCTGATGATCCATCCGTTCCTCTGTATCTGGCCAGGATCACTTCAATGTGGGAGGGTTCCCACGGG------AAGACCTTCCATGCTCACTGGTTCCTTCGAGGGATTCACACAGCGCTCGGAGAATCCTCTGATCCACTGGAGCTCGTCGTCGTGGATGAATGCGAGGACATGCTGCTCAGTTATGTCCATGAAAAAGTGAACGTTATGTACAAAGCTCCCTCCAACAACTGGTTCATGGAGGGTGGAATGGATGTT------GACCTCAAGGTGGTTGAGGATGAT---GGGAAGAGTTTTTTCTACCAGTTTTGGTATGACACAGAGTTTGCCCGATTTGAGACTCCTCCCAAGACTTCAGAACCAGAGGACTGCAAGTAC------AGGTTCTGTGGCAGCTGTGCTCGCATTAAAGAGAGAGCAGAGCAGGAAGTGCCTCAAGCACTCGAACCTCTAGAGAATGAAAGCGGCGACACAAAGGTTCTGTATGCGCTGGCTTGCTTCAAAGGCGAGCAGTTTAAAATTGGAGATGGAGTTTACCTGCCTCCTGACTCCTTCAGTTTCAATATGAAGCCTGCTAGCCCAGTGAAGCGCTCCCACAGGAAGGAGGACGTGGATGAAGATCTGTATCCCGAGTACTACCGGAAGTCCTCAGACTACATCAAAGGGTCAAACCTGGATGCTCCGGAGCCTTTCCGTGTCGGCCGCATCAAGGAGATCTTCTGTCATCGCCGTAGCAACGGAAAATCT---GACACTGCAGACGTCAAACTGACACTTTACAAGTTCTACAGACCAGAAAACACTCACAAAGGTGTTAAAGCGAGTTACCATGCTGACATTAACCAGCTCTACTGGAGTGATGAAGAAGTGACTGTCCGCATGTCTGAAGTTCTGGGCCGCTGTCAAATAGAATATGCAGAAGACCTGATT---GAATCGGTCCAAGACTATTCCAGCGGTGGACCAGACCGCTTCTATTTTCTGGAGGCCTACAATGCAAGGTCTAAAAGCTTTGAGGATCCTCCAAATCACGCCCGGTCTGCAGTTCATAAAGGAAAAGGAAAGGGCAAAGGAAAAGGAAAAGGCAAAGGGAAGGCTTCA------CAGGAACAGCAGGACTCCAACGTTGGCCCACAG---ATGCCTAAAGTTCCAAAATATCGCACCCTTGATGTTTTCTCTGGCTGTGGGGGCCTGTCCGAGGGTTTCCATCAAGCCGGCATCTCGGAGTCACTGTGGGCCATCGAGATGTGGGAGCCGGCAGCTCAGGCCTTCAGGCTCAACAACCCCGGCACCACAGTCTTCACAGAGGACTGCAACGTCCTGCTGAAGCTGGTCATGTCCGGGGAGAAGACCAATTCTCTGGGTCAGAAGCTGCCGCAGAAGGGAGACGTGGAGATGCTTTGTGGGGGGCCTCCATGTCAAGGCTTCAGTGGAATGAATCGCTTCAACTCTCGCACTTACTCCAAGTTCAAGAACTCGCTTGTGGTTTCCTATCTGAGGTATNNTGATTACTACAGACCCAAGTTCTTCTTGCTGGAGAATGTGAGGAACTTTGTTTCCTTCAAGAACTCCATGGTTCTGAAGCTGACTCTGCGCTGCCTTGTGCGGATGGGCTACCAGTGTACCTTTGGTGTTCTTCAGGCGGGTCAGTATGGCGTTGCCCAAACACGCCGCAGAGCTATCATCCTGGCTGCTGCTCCAGGAGAGAAGCTGCCTCGCTACCCTGAACCGCTGCACGTGTTTGCGCCCAGAGCCTGCTCTCTGAGCGTGGTGGTGGATGAAAAGAGATACGTCAGTAATGTTACCCGAGGTAACGGGGGCATCTACAGAACCATCACAGTCAGAGACAGCATGTCCGACCTCCCCGAGATTCGCAATGGTGCATCTGCCCTGGAGATTTCCTACAACGGGGAGCCTCAGTCTTGGTTTCAGAGACAGATCAGAGGCACGCAGTATCAGCCCATTCTCAGGGATCATATCTGCAAGGACATGAGCGCTCTGGTTGAGGGTCGGATGCGTCACATTCCCTTGGCTCCAGGCTCTGATTGGAGAGATCTGCCCAACATTGAGGTTCGCCTCAAAGATGGCACCATGACCAAGAAGCTGCGCTACACCCACACTGACAAGAAGAATGGCCGCAGCAGCACCGGCGCCCTCAGAGGCGTCTGTACTTGTGCCGGAGGGAAGCCTTGTGATCCCGCAGACCGGCAGTTCAACACTCTGATCCCCTGGTGTCTGCCCCACACCGGGAACCGCCACAACCACTGGGCCGGGCTTTATGGCAGACTGGAGTGGGATGGGTTTTTCAGCACGACTGTCACCAACCCCGAACCCATGGGCAAGCAGGGCCGCGTTCTGCACCCTGAGCAGCACCGAGTGGTCAGTGTCAGGGAATGTGCTCGCTCTCAAGGATTTCCTGACACCTACCGCTTCTTTGGAAACATCCTGGACAAACACAGACAGGTTGGAAATGCCGTTCCACCTCCGCTCTCCAGAGCTATTGGGCTGGAGATTAAGAAGTGTGTCATTGAGAGAATGAAGGAA------------------------GAA------GAAACAACAGATGTC---------ATCAAACAAGAAAAGATGGAAGTC---------TCTGATTAG---
	G_gallus_lcl_NT_464238.1_cds_NP_996835.1_44586__gene_DNMT1_	---------------------ATGCCCGCCCGC---TCCGCGCCG---------------------------------------------------------------------------------------------------------------------------------------------------------------------------------------------------------------------------------------------------------------------------------------------------------------------------------------------------------------------------------------------CCCCCC---------------------------GCGCTGCCGGCG---CTGCGCCGA------------------------------------------------------------------------------------------------------------------------------------------------------------------------------------------------------------------------------------------------------------------CGGCTGCGCGATTTGGAGCGGGATGAGGACAGTCTGAGCGAGAAGGAGACCCTTCAGGAGAAGCTCCGCCTCACGCGCGGTTTCCTCCGTGCGGAGGTGCAGCGGCGGCTGAGCGCCCTCGATGCGGAGCTGCGCTGCCGGGAGCTGTCCGAGGAGCGTTACCTGGCCAAGGTGAAAGCCCTCCTGCGCCGGGAGCTCGCGGCTGAGAATGGC---------GACGCGGCCAAGTTGTTCTCTCGTGCCTCCAATGGCTGCGCCGGG---------AACGGCGAGGAGGAGTGGGAGCGAGGG---------------------------------------GGGCGGGGGGAGGACGGGGCCATGGAGGTG---GAGGAAGCGGCCGCCTCT---------------TCTTCCTCCTCCTCCTCTTCCTCCTCTTCTTCCTCCTCCTCCTCCTCTTCCTCCTCCTCGCTGCTCCCGGCGCCGCGGGCTCGCAAAGCGCGGCGGAGCCGATCCAATGGAGAGAGCAAAAAATCTCCTGCCAGTTCCCGCGTCACCCGCAGCTCC------GGCCGGCAGCCC---ACCATCCTGAGCGTGTTTTCCAAAGGGTCCACCAAAAGGAAATCAGAGGAGGTG---AACGGTGCTGTGAAGCCGGAGGTGAGCGCTGAGAAG---------------GATGAGGAGGAGGAGGAA---GAGCTGGAGGAG------AAGGAGCAAGATGAGAAGAGGATTAAAATCGAAACCAAAGAA------GGATCTGAGATAAAGGACGAAATAACTCAG------------GTTAAAACCTCAACGCCAGCCAAAACCACCCCTCCCAAATGCGTCGACTGCCGGCAGTACCTCGACGACCCCGACCTCAAATTCTTCCAAGGGGACCCCGACGATGCGCTGGAGGAGCCCGAAATGCTGACAGATGAGCGCCTGTCCATCTTCGACGCCAACGAGGAC---GGCTTTGAGAGCTATGAGGACCTCCCGCAGCACAAAGTCACCTCGTTCAGCGTCTACGACAAACGTGGCCATCTGTGCCCCTTCGACACCGGGCTGATCGAGAGGAACATCGAGCTGTATTTCAGCGGTGCCGTGAAGCCCATCTATGATGACAACCCGTGTTTGGATGGTGGGGTGAGGGCCAAAAAGTTGGGGCCCATCAACGCCTGGTGGATCACGGGGTTCGACGGAGGGGAGAAAGCGCTCATCGGTTTCACCACAGCCTTCGCCGATTACATCCTGATGGAGCCCAGCGAGGAGTACGCGCCCATCTTCGCCCTGATGCAGGAGAAGATCTACATGAGCAAAATCGTCGTCGAGTTCCTGCAGAACAACCGCGACGTCAGCTACGAGGACCTCCTCAACAAGATCGAGACCACCGTCCCTCCCGTGGGGCTGAACTTCAACCGCTTCACAGAGGATTCGCTCCTGCGGCACGCGCAGTTCGTGGTGGAGCAGGTGGAGAGCTATGACGAAGCCGGCGACAGCGACGAGCCCCCCGTCCTCATCACCCCCTGCATGAGGGACCTCATCAAGTTGGCCGGGGTCACCCTGGGGAAGAGG---------------CGTGCCGTGCGGCGCCAGGCCATCCGTCACCCCACCAGGATCGACAAGGAC---AAAGGC---CCCACCAAGGCCACCACCACCAAGCTGGTGTACCTCATCTTCGACACCTTCTTCTCGGAGCAGATCGAGAAGGACGAGAGGGAGGATGACAAGGAG------------AACGCC---ATGAAGCGCCGGCGCTGCGGCGTCTGCGAGGTCTGCCAGCAGCCCGAGTGCGGGAAGTGCAAGGCTTGCCAGAACATGGTGAAGTTTGGGGGCAGCGGCCGCAGCAAGCAGGCGTGTCTGCAGAGGAGGTGCCCCAATTTGGCGGTGCGGGAGGCGGACGAGGATGAGGAGGTG---------GATGACAACATCCCCGAGATGCCCTCCCCC---AAGAAGATGCTGCAGGGG------AGGAAGAAGAAG---CAGAACAAGAGCCGCATCTCCTGGGTGGGAGAACCCATCAAGAGCGATGGGAAGAAGGATTTCTACCAGAGGGTCTGCATTGACTCCGAGACCCTGGAGGTGGGAGACTGCGTCTCCGTCAGCCCCGACGATCCCACCAAACCCCTCTACCTCGCCAGGGTGACGGCCATGTGGGAGGACAGCAGCGGG------CAGATGTTCCATGCCCATTGGTTCTGCCCTGGTTCCGACACCGTCCTGGGGGCCACCTCGGACCCTCTGGAGCTCTTCTTGGTGGACGAATGCGAGGACATGCAGCTGTCCTACATCCACGGCAAAGTCAACGTCATCTACAAACCCCCATCGGAAAACTGGGCCATGGAGGGCGGGTTGGACATG------GAGATCAAGATGGTGGAGGACGAC---GGGAGGACGTACTTCTATCAGATGTGGTACGACCAGGAGTACGCCCGCTTCGAGACGCCCCCCAGAGCTCAGCCCACGGAGGACAACAAATAC------AAGTTCTGCCTGAGCTGTGCGCGTCTGGATGAGGTGAGGCACAAAGAGATCCCCAAAGTGGCTGAACCTCTG------GATGAGGGCGATGGGAAGATGTTCTATGCCATGGCCACCAAGAACGGGGTGCAGTACCGCGTCGGCGACAGCGTCTACCTCCTGCCCGAGGCCTTCTCCTTCAGCATGAAGCCTGCCAGCCCGGCCAAGCGCCCC---AAAAAGGAGGCGGTGGATGAAGATCTGTACCCTGAGCACTACAGGAAGTATTCGGAGTACATCAAGGGCAGCAACCTGGACGCCCCCGACCCCTATCGTGTGGGGCGCATCAAGGAGATCTTCTGCCACATCCGCACCAACGGCAAACCC---AACGAGGCCGACATCAAACTGCGCATCTGGAAGTTCTACCGCCCCGAAAACACGCACAAATCCATGAAGGCCACCTACCACGCTGACATCAACCTCCTCTACTGGAGCGACGAGGAGACGACGGTGGACTTCTGCGCCGTGCAGGGCCGCTGCACCGTGGTGTACGGCGAGGATCTGACC---GAGAGCATCCAGGATTACTCAGCAGGAGGGCTGGACAGGTTCTATTTCCTGGAGGCGTACAACGCGAAAACGAAGAGCTTCGAGGATCCGCCCAACCACGCGCGGAGCTCCGGGAATAAAGGGAAGGGGAAGGGCAAGGGGAAAGGGAAAGGCAAAGGGAAATCATCGACCACCTGCGAGCAGAGTGAGCCC------GAACCCACC---GAGCTGAAGCTGCCCAAGCTGCGCACCCTGGACGTGTTCTCCGGCTGTGGGGGGCTCTCCGAGGGCTTCCACCAAGCGGGCGTATCGGAGACGCTGTGGGCCATCGAGATGTGGGAGCCGGCGGCTCAGGCGTTCCGCCTCAACAACCCCGGCACCACGGTGTTCACGGAGGACTGCAACGTTCTGCTCAAGCTGGTGATGTCCGGAGAGAAAACCAATTCCCTGGGGCAGAAACTGCCTCAGAAGGGGGATGTGGAGATGCTCTGCGGGGGACCCCCGTGCCAGGGCTTCAGCGGCATGAACCGCTTCAACTCCCGCACCTACTCCAAGTTCAAGAACTCCCTGGTGGTCTCCTTCCTCAGTTACTGCGATTATTACCGCCCGCGCTTCTTCCTGCTGGAGAACGTCAGGAATTTCGTCTCCTTCAAACGTTCCATGGTGCTGAAGCTGACGCTGCGCTGCCTGGTCCGCATGGGCTACCAGTGCACCTTCGGGGTCCTGCAGGCGGGGCAGTACGGTGTGGCGCAGACGCGGCGCAGAGCCATCGTTCTGGCGGCGGCTCCCGGTGAGAAGCTGCCGATGTTCCCGGAGCCGCTGCACGTCTTCGCGCCCCGCGCGTGTCAGCTCAGCGTGGTGGTGGACGACAAGAAGTTCGTCAGCAACATCACCCGCACCTATTCGGGGCCGTTCCGTACCATCACGGTTCGGGACACGATGTCCGACCTCCCCGAGATCCGCAACGGCGCCTCAGCCCTGGAGATCTCCTACAACGGGGAGCCGCAGTCGTGGTTCCAGAGGCAGATCCGTGGGTCGCAGTACCAACCCATCCTCAGGGACCACATCTGTAAGGACATGAGCGCTTTGGTGGCGGCGCGGATGCGGCACATCCCGTTGGCTCCGGGCTCGGATTGGCGC---------------------------------------------------------------------------------------------------------------------------------GGCAAGCCGTGTGACCCCGCAGACCGGCAGTTCAACACGCTCATCCCGTGGTGTCTGCCCCACACCGGGAACCGCCACAACCACTGGGCCGGGCTGTACGGCCGCCTCGAGTGGGACGGCTTCTTCAGCACCACGGTCACCAACCCTGAGCCCATGGGCAAGCAGGGCCGCGTCCTTCACCCCGAGCAGCACCGCGTCGTGAGCGTCCGGGAGTGCGCGCGCTCGCAGGGCTTCCCCGACACCTATCGCCTCTTTGGGAACATCCTGGATAAACACCGACAGGTGGGGAACGCGGTGCCGCCGCCCCTCGCCAAAGCCATCGGGTTGGAGATCCGAGCCTGCGTGGGAGCCAGGATGAGGGAG------------------------GAGAGCGGAGCGGCCGTCGCCCCC---------CCCGCCCCAGAGAAGATGGAGATGACGGCCGCGGCCGACTGA---
	D_rerio_lcl_NC_007114.7_cds_XP_017208641.1_6621__gene_dnmt1_	---------------------ATGCCTACCAAG---ACCTCATTG------------------------------------------------------------------------------------------------------------------------------------------------------------------------------------------------------------------------------------------------------------------------------------------------------------------------------------------------------------------------------------------------------------------------------TCTCTGCCAGAGGATGTCAAAGAA------------------------------------------------------------------------------------------------------------------------------------------------------------------------------------------------------------------------------------------------------------------CGGCTTCAGGTGTTGGATGAAGGTGGAGACAGTTTGTCAGATGAGGAGTGTGTAAAAGAAAAGCTCAGGTTACTACAGGAGTTCCTGCTCGCTGATACTCAGGACCAGCTCAAAAACCTTGAGGACAAGTTAAAGAGCTCTGAGCTCTCCACAGAGGTTTACATGTCAGAGGTGAAGGCTGTACTGAAGAAAGCTCTGGGAGTTGTCAAGGAGGGT------GATGGAGTGGAGCAG---AATGGACATTCAAATGGCTTCTCTGAA---------AATGGATCTCAC---------AAAGAC---------------------------------------AATGGCGAACAGGAGGGAGCCATGGACACT---CAGGAGGAAGGAGACGCT---------------ATAAAGTCTCCCAGT------------------------------------------------------GCCCCAAAGGGAAGGGGCGGACGTCGCAGTAAAGCAGACTCTGAGCCCAAGAAATCTCCAGCCAGTTCCAGGGTTACACGCAACACT------GGGAAGCAACAA---ACTATCGTGTCAATGTTTTCTAGAGTCCCA---AAACGAAAGTCTGATGAGCTG---AATGGA---------GAACCAGCAAATGGTGACACA---------------GAAATTAAGACTGAGGAAACTATCACTGAGGAG---------GTCCGTGAAGAGAAACGCCTTAAAACAGAA---GATGAG------AAGCCTGAAGCTGAGAAT------GCTGCT---------AACCTCAAACCTGTGTCTACAGCAAAGACTCCTCCGCCGAAATGTCCTGACTGCAGGCAGTATCTGGATGATTCAGACCTAAAGTTCTTTCAAGGGGATCCTGATGATGCTTTGGATGAACCAGAGATGTTAACCGATGAGCGTCTCTCCCTCTTTGATTCAAATGAGGAT---GGTTTTGAAAGCTATGAAGATCTTCCTCAGCACAAGATCACGAACTTCAGTGTGTATGACAAGCGTGGTCATCTGTGTCCGTTTGATTCTGGCCTCATTGAGAAAAATGTGGAACTGTACTTTAGTTGTGCTGTAAAGCCCATCTATGATGACAACCCATGCATGGATGGTGGGGTTCCTGCCAAAAAGCTTGGTCCCATCAATGCTTGGTGGATCACTGGTTTTGATGGTGGGGAGAAGGCTTTGATTGGCTTCACTACAGCGTTTGCTGACTATATCCTAATGGACCCCAGTGAGGAGTACTCTGCTATTTTTGCTCTGATGCAGGAGAAGATCTACATGAGCAAAATTGTGGTTGAATTTCTTCAGAAAAACCAGGATGCCACATATGAGGACCTGCTGAACAAAATAGAGACTACTGTCCCGCCCGCGGGGCTCAACTTCAACCGTTTCACAGAAGACACACTCTTGCGCCATGCCCAGTTTGTGGTAGAGCAGGTCGAGAGCTACGATGAGGCTGGAGACTCTGATGAACAACCCATTATAATCACTCCATGTATGCGTGACTTGATCAAGCTGGCTGGTGTTACTTTGGGCAAGAGCAGGCAGCTGTACTGGAGAGCAGCCAGAAGACAAGCCGTCCGCCATCCCACTAAGATTGAAAAGGACAACAAGGGC---CCGACTAAAGCCACCACCACTAAACTGGTCTACCTGATCTTTGACACATTCTTCTCTGATCAGATTGACCAGAAC------------AATAAGGAT------------GGAGGT---GTGAAGAGACAACGGTGTGGTGTCTGTGAGGTGTGTCAAGCTCCAGACTGCGGCAAGTGTTCAGCTTGTAAGGATATGATCAAGTTTGGAGGCAGTGGCAGAAGTAAACAAGCCTGTCAGAAGAGGAGGTGTCCCAACCTGGCAGTGAAAGAAGCTGAGGATGATGAGAACATG---GATGAGGAGGATGTGTTGCCAGTTAAGGATACA------AAGAAAATGTCTCAGACC------AAGAAGAAGAAA---CAAACCAAGAACAAAATCAGCTGGGTTGGTGAGCCATTAAAGACTGAGGGAAAGAAGGAATATTACATGAAAGTGCGTGTGGAAAATGAGGTGTTGGAGGTGGGAGATTGTGTATCTGTAAGCCCTGATGACCCATCACATCCTCTCTACCTGGCCAGGATTACAGCTTTGTGGGATGATGGTGAG---------AAGATGTTTCATGCCCATTGGTTCTGCCGTGGCACTGATACGGTCCTTGGAGAGTCATCAGACCCTCTTGAGCTCTTCCTAGTGGATGAGTGTGAAGACATGCAGCTAAGTTTTATCCATGGCAAGGTCAACGTCTTCTACAAGGCACCATCTGAAAACTGGTATATGGAGGGTGGAATGGATGAA------GACATCAAAGTGATTGACGATGAT---GGTGAAAGCTTCTTTTATCAGCTCCATTATGAAGGTGAATGTGCTCGCTTTGAGACTCCTCCCAAGGTCACACCCTCTGAGGACTGCAAGTAT------AAGTTTTGTGCCAGCTGCACCAGAAACAAAGAACGAGAGGCTGAGTCTGTTCCCCATGCCTATGAGCCCTTAGAGGATGAGGAGAGTGACTCTAAAGTCTTCTATGGGTTGGTGAACTATAAGGGAGAGCAGTACAAAGTAGGGGACAGTGTCTACCTACCACCTGAGGCCTTTAACTTTGTAGTAAAGGCTGCAAGCCCGGTGAAGCGTTCCCACAGAAAAGATGACGTTGATGAAGATCTTTACCCTGAATACTACAGGAAGTCCTCTGATTACATTAAAGGCTCAAATCTGGATGCTCCTCAGCCTTTCCGCATTGGGCGCATCAAAGAAATCTTCTGCAACAAGCGCAGCAATGGAAAGCCA---GACACCTCAGAGATCAAACTGCGCCTCTATAAATTCTACAGACCTGAAAACACTCACAAGGGACCAAAGGGAGCATATCATTCTGATATAAACCAACTCTACTGGAGTGACGAAGAGGCGACCGTCAGCATGACTGAGGTGCTGACACGCTGTCGTGTTGAGTATGCAGAGGATCTGGTT---GAAAGTGTGCAGGACTATTCAAACAAAGGACCCGATCGCTTCTATTTCCTTGAGGCATACAATGCCAAAACCAAGAGCTTTGAGGATCCTCCCAATCATGCTAGATCTGCTGTGAATAAGGGCAAAGGGAAAGGAAAGGGCAAAGGAAAAGGGAAAGGGAAAGCAGCGCCT---CAAGAACCACAGGATCAG------GAGCCACAA---GAGCCAGTGGTTCCCAAACTGCGCACTCTGGATGTATTCTCTGGCTGTGGTGGTCTGTCTGAGGGCTTCCATCAAGCAGGCATCTCAGAGACTCACTGGGCAATAGAGATGTGGGACCCTGCCGCTCAGGCATTCAGGTTGAACAATCCAGGCACGACCGTTTTCACAGAGGACTGTAACGTCCTGCTGAAGCTGGTAATGTCTGGAGAGAAGACTAACTCTCTTGGACAGAAGCTGCCACAGAAGGGTGACGTGGAGATGCTCTGCGGTGGGCCGCCTTGCCAAGGCTTCAGTGGAATGAACCGCTTCAACTCTCGCACATACTCAAAGTTCAAGAACTCTCTGGTTGTTTCTTATCTGAGTTATTGTGACTACTACAGACCCAAGTTCTTCCTGCTGGAGAACGTAAGGAACTTTGTGTCATTTAAGCGCTCCATGGTCCTGAAGCTCACACTGCGCTGTCTGGTGCGCATGGGCTACCAGTGCACCTTTGGTGTGCTGCAGGCTGGACAGTATGGGGTGGCCCAGACTCGACGCAGAGCTATCATCCTGGCTGCAGCCCCTGGTGAAAAGCTGCCCCGCTACCCTGAACCCTTGCATGTGTTTGCCCCTCGAGCATGTTCTCTTAGTGTGGCAGTTGATGAGAAGAAATATGTCAGCAATGTTACTCGTGGAAATGGGGGCATTTATCGCACCATCACAGTACGGGACACCATGTCTGACCTCCCAGAAATCCGCAATGGAGCTGCTGCACTAGAGATTTCCTACAATGGCGAGCCACAGTCCTGGTTCCAGAGGCAAATTCGGGGCTCTCAGTATCAGCCCATCCTCAGGGACCACATCTGCAAGGACATGAGTGCCCTGGTTGCTGCCCGCATGCGTAACATTCCTCTGGCTCCTGGTTCAGACTGGAGGGATCTACCTAATTTTGAGGTGCGGTTGCGGGATGGCACCACCACAAAAAAGCTTCGCTACACACACCCTGACAAAAAGAATGGCCGCAGTGGCACCGGTGCCCTGAGAGGAGTGTGTTCATGTTCTGAAGGAAAACCGTGTGATCCTGCAGACAGGCAGTTCAACACCCTGATTCCCTGGTGTCTGCCTCATACGGGTAACCGCCATAATCACTGGGCTGGTCTGTATGGCCGCCTGGAATGGGACGGATTCTTCAGCACTACAGTTACCAATCCTGAGCCAATGGGAAAGCAGGGACGTGTCCTTCACCCTGAGCAGCACCGTGTGGTGAGTGTCAGGGAATGTGCACGCTCTCAGGGCTTCCCAGACACCTACCGCTTCTTTGGCAATGTGCTAGACAAACACAGACAAGTTGGTAATGCTGTTCCTCCACCCCTCTCCAAAGCCATTGGCCTGGAGGTCAAGAAGTGTGTGCTGGAGAAAATGAGGGAG---------------------------------AATGCTACAGAGCCT---------GTGAAGCAGGAGAAAATGGAGCTC---------TCTGACTAA---
	D_rerio_lcl_NC_007114.7_cds_NP_571264.2_6620__gene_dnmt1_	---------------------ATGCCTACCAAG---ACCTCATTG------------------------------------------------------------------------------------------------------------------------------------------------------------------------------------------------------------------------------------------------------------------------------------------------------------------------------------------------------------------------------------------------------------------------------TCTCTGCCAGAGGATGTCAAAGAA------------------------------------------------------------------------------------------------------------------------------------------------------------------------------------------------------------------------------------------------------------------CGGCTTCAGGTGTTGGATGAAGGTGGAGACAGTTTGTCAGATGAGGAGTGTGTAAAAGAAAAGCTCAGGTTACTACAGGAGTTCCTGCTCGCTGATACTCAGGACCAGCTCAAAAACCTTGAGGACAAGTTAAAGAGCTCTGAGCTCTCCACAGAGGTTTACATGTCAGAGGTGAAGGCTGTACTGAAGAAAGCTCTGGGAGTTGTCAAGGAGGGT------GATGGAGTGGAGCAG---AATGGACATTCAAATGGCTTCTCTGAA---------AATGGATCTCAC---------AAAGAC---------------------------------------AATGGCGAACAGGAGGGAGCCATGGACACT---CAGGAGGAAGGAGACGCT---------------ATAAAGTCTCCCAGT------------------------------------------------------GCCCCAAAGGGAAGGGGCGGACGTCGCAGTAAAGCAGACTCTGAGCCCAAGAAATCTCCAGCCAGTTCCAGGGTTACACGCAACACT------GGGAAGCAACAA---ACTATCGTGTCAATGTTTTCTAGAGTCCCA---AAACGAAAGTCTGATGAGCTG---AATGGA---------GAACCAGCAAATGGTGACACA---------------GAAATTAAGACTGAGGAAACTATCACTGAGGAG---------GTCCGTGAAGAGAAACGCCTTAAAACAGAA---GATGAG------AAGCCTGAAGCTGAGAAT------GCTGCT---------AACCTCAAACCTGTGTCTACAGCAAAGACTCCTCCGCCGAAATGTCCTGACTGCAGGCAGTATCTGGATGATTCAGACCTAAAGTTCTTTCAAGGGGATCCTGATGATGCTTTGGATGAACCAGAGATGTTAACCGATGAGCGTCTCTCCCTCTTTGATTCAAATGAGGAT---GGTTTTGAAAGCTATGAAGATCTTCCTCAGCACAAGATCACGAACTTCAGTGTGTATGACAAGCGTGGTCATCTGTGTCCGTTTGATTCTGGCCTCATTGAGAAAAATGTGGAACTGTACTTTAGTTGTGCTGTAAAGCCCATCTATGATGACAACCCATGCATGGATGGTGGGGTTCCTGCCAAAAAGCTTGGTCCCATCAATGCTTGGTGGATCACTGGTTTTGATGGTGGGGAGAAGGCTTTGATTGGCTTCACTACAGCGTTTGCTGACTATATCCTAATGGACCCCAGTGAGGAGTACTCTGCTATTTTTGCTCTGATGCAGGAGAAGATCTACATGAGCAAAATTGTGGTTGAATTTCTTCAGAAAAACCAGGATGCCACATATGAGGACCTGCTGAACAAAATAGAGACTACTGTCCCGCCCGCGGGGCTCAACTTCAACCGTTTCACAGAAGACACACTCTTGCGCCATGCCCAGTTTGTGGTAGAGCAGGTCGAGAGCTACGATGAGGCTGGAGACTCTGATGAACAACCCATTATAATCACTCCATGTATGCGTGACTTGATCAAGCTGGCTGGTGTTACTTTGGGCAAGAGG---------------AGAGCAGCCAGAAGACAAGCCGTCCGCCATCCCACTAAGATTGAAAAGGACAACAAGGGC---CCGACTAAAGCCACCACCACTAAACTGGTCTACCTGATCTTTGACACATTCTTCTCTGATCAGATTGACCAGAAC------------AATAAGGAT------------GGAGGT---GTGAAGAGACAACGGTGTGGTGTCTGTGAGGTGTGTCAAGCTCCAGACTGCGGCAAGTGTTCAGCTTGTAAGGATATGATCAAGTTTGGAGGCAGTGGCAGAAGTAAACAAGCCTGTCAGAAGAGGAGGTGTCCCAACCTGGCAGTGAAAGAAGCTGAGGATGATGAGAACATG---GATGAGGAGGATGTGTTGCCAGTTAAGGATACA------AAGAAAATGTCTCAGACC------AAGAAGAAGAAA---CAAACCAAGAACAAAATCAGCTGGGTTGGTGAGCCATTAAAGACTGAGGGAAAGAAGGAATATTACATGAAAGTGCGTGTGGAAAATGAGGTGTTGGAGGTGGGAGATTGTGTATCTGTAAGCCCTGATGACCCATCACATCCTCTCTACCTGGCCAGGATTACAGCTTTGTGGGATGATGGTGAG---------AAGATGTTTCATGCCCATTGGTTCTGCCGTGGCACTGATACGGTCCTTGGAGAGTCATCAGACCCTCTTGAGCTCTTCCTAGTGGATGAGTGTGAAGACATGCAGCTAAGTTTTATCCATGGCAAGGTCAACGTCTTCTACAAGGCACCATCTGAAAACTGGTATATGGAGGGTGGAATGGATGAA------GACATCAAAGTGATTGACGATGAT---GGTGAAAGCTTCTTTTATCAGCTCCATTATGAAGGTGAATGTGCTCGCTTTGAGACTCCTCCCAAGGTCACACCCTCTGAGGACTGCAAGTAT------AAGTTTTGTGCCAGCTGCACCAGAAACAAAGAACGAGAGGCTGAGTCTGTTCCCCATGCCTATGAGCCCTTAGAGGATGAGGAGAGTGACTCTAAAGTCTTCTATGGGTTGGTGAACTATAAGGGAGAGCAGTACAAAGTAGGGGACAGTGTCTACCTACCACCTGAGGCCTTTAACTTTGTAGTAAAGGCTGCAAGCCCGGTGAAGCGTTCCCACAGAAAAGATGACGTTGATGAAGATCTTTACCCTGAATACTACAGGAAGTCCTCTGATTACATTAAAGGCTCAAATCTGGATGCTCCTCAGCCTTTCCGCATTGGGCGCATCAAAGAAATCTTCTGCAACAAGCGCAGCAATGGAAAGCCA---GACACCTCAGAGATCAAACTGCGCCTCTATAAATTCTACAGACCTGAAAACACTCACAAGGGACCAAAGGGAGCATATCATTCTGATATAAACCAACTCTACTGGAGTGACGAAGAGGCGACCGTCAGCATGACTGAGGTGCTGACACGCTGTCGTGTTGAGTATGCAGAGGATCTGGTT---GAAAGTGTGCAGGACTATTCAAACAAAGGACCCGATCGCTTCTATTTCCTTGAGGCATACAATGCCAAAACCAAGAGCTTTGAGGATCCTCCCAATCATGCTAGATCTGCTGTGAATAAGGGCAAAGGGAAAGGAAAGGGCAAAGGAAAAGGGAAAGGGAAAGCAGCGCCT---CAAGAACCACAGGATCAG------GAGCCACAA---GAGCCAGTGGTTCCCAAACTGCGCACTCTGGATGTATTCTCTGGCTGTGGTGGTCTGTCTGAGGGCTTCCATCAAGCAGGCATCTCAGAGACTCACTGGGCAATAGAGATGTGGGACCCTGCCGCTCAGGCATTCAGGTTGAACAATCCAGGCACGACCGTTTTCACAGAGGACTGTAACGTCCTGCTGAAGCTGGTAATGTCTGGAGAGAAGACTAACTCTCTTGGACAGAAGCTGCCACAGAAGGGTGACGTGGAGATGCTCTGCGGTGGGCCGCCTTGCCAAGGCTTCAGTGGAATGAACCGCTTCAACTCTCGCACATACTCAAAGTTCAAGAACTCTCTGGTTGTTTCTTATCTGAGTTATTGTGACTACTACAGACCCAAGTTCTTCCTGCTGGAGAACGTAAGGAACTTTGTGTCATTTAAGCGCTCCATGGTCCTGAAGCTCACACTGCGCTGTCTGGTGCGCATGGGCTACCAGTGCACCTTTGGTGTGCTGCAGGCTGGACAGTATGGGGTGGCCCAGACTCGACGCAGAGCTATCATCCTGGCTGCAGCCCCTGGTGAAAAGCTGCCCCGCTACCCTGAACCCTTGCATGTGTTTGCCCCTCGAGCATGTTCTCTTAGTGTGGCAGTTGATGAGAAGAAATATGTCAGCAATGTTACTCGTGGAAATGGGGGCATTTATCGCACCATCACAGTACGGGACACCATGTCTGACCTCCCAGAAATCCGCAATGGAGCTGCTGCACTAGAGATTTCCTACAATGGCGAGCCACAGTCCTGGTTCCAGAGGCAAATTCGGGGCTCTCAGTATCAGCCCATCCTCAGGGACCACATCTGCAAGGACATGAGTGCCCTGGTTGCTGCCCGCATGCGTAACATTCCTCTGGCTCCTGGTTCAGACTGGAGGGATCTACCTAATTTTGAGGTGCGGTTGCGGGATGGCACCACCACAAAAAAGCTTCGCTACACACACCCTGACAAAAAGAATGGCCGCAGTGGCACCGGTGCCCTGAGAGGAGTGTGTTCATGTTCTGAAGGAAAACCGTGTGATCCTGCAGACAGGCAGTTCAACACCCTGATTCCCTGGTGTCTGCCTCATACGGGTAACCGCCATAATCACTGGGCTGGTCTGTATGGCCGCCTGGAATGGGACGGATTCTTCAGCACTACAGTTACCAATCCTGAGCCAATGGGAAAGCAGGGACGTGTCCTTCACCCTGAGCAGCACCGTGTGGTGAGTGTCAGGGAATGTGCACGCTCTCAGGGCTTCCCAGACACCTACCGCTTCTTTGGCAATGTGCTAGACAAACACAGACAAGTTGGTAATGCTGTTCCTCCACCCCTCTCCAAAGCCATTGGCCTGGAGGTCAAGAAGTGTGTGCTGGAGAAAATGAGGGAG---------------------------------AATGCTACAGAGCCT---------GTGAAGCAGGAGAAAATGGAGCTC---------TCTGACTAA---
	X_tropicalis_lcl_NC_030679.1_cds_XP_002934384.1_13245__gene_dnmt1_	---------------------ATGCCGGCCCAGTCCGCTTCCCTG------------------------------------------------------------------------------------------------------------------------------------------------------------------------------------------------------------------------------------------------------------------------------------------------------------------------------------------------------------------------------------------------------------------------------GCTCTGCCTGCCGATGTCAGGAAA------------------------------------------------------------------------------------------------------------------------------------------------------------------------------------------------------------------------------------------------------------------CGGCTAAAGGATTTGGAGAGGGATCAGGATGGAATGACAGAAAAGGAATGTGTACAACAGAAACTGAGTTTGGTGCTTGGCTTCCTTGAAGCAGATGCTAGAAACAAACTAAGTGATCTGGAGAGCAAGCTGAGCAGCGAGGAACTGTCTGAGGAAGGATACCTTACGAAAGTGAAGGCTCTTCTGCGGAAGCAGTTGAGCTGTGAAAATGGA------------GACCTCAGCTTA---AATGGAGAAACAAATGGGTGCTCTACA---------AATGGTACCTGC------------GGC---------------------------------------AGTGATGAGGAAGATGTGGAGATG---------TCAGAGTCCAATACTGCT------------------------------------------------------------------------------------GGAGTTAAAAATCGCAAGACTAGGAAAAGCAAAACCAATGGAGAAAATAAGAAATCGCCAGCCCGTGCACGCTCATCAAGAAGCACT---ACTGGCAAGCAGGCC---ACCATCCTCTCCATGTTTTCTAAAGGGTCAAACAAGCGGAAATCCAGCGATGAA---GAAAAA---------GACACAGATGTTTCGGCTGAT---------------GCAGACCAACCAGAAGAG---------AAGGAA------------AAGGAAGAGAAAAGAATAAAAATCGAAGTTAATGAA------AGCGAGAACGAAAATCGGTCTACGGCTGAAGAGAGTAAAAAGGTGAAACCTGTTCTGCCACCAAAAACACCACCACCTAAATGCATGGACTGCAGGCAATATTTGGATGATCCAGACCTCAAGTACTTTCAGGGTGATCCAGACGACGCTCTAGATGAGCCAGAGATGTTAACAGATGAGCGATTATCCCTTTTTGAAGCCAATGAGGAT---GGGTTTGAGAGCTATGATGACCTTCCCCAGCATAAAGTTACATGCTTCAGCGTTTATGATAAAAGGGGTCATTTATGTCCTTTTGACTCTGGTCTGATTGAGAAGAATGTCGAGCTGTACTTCAGCGGATATGTAAAACCGATTTATGATGACAACCCCTCTCTTGATGGTGGTGTACGAGCAAAGAAACTGGGTCCCATTAATGCTTGGTGGATAACTGGTTTTGATGGAGGAGAAAAGGCTTTGATTGGCTTTACAACTGCTTTTGCGGACTATATCCTAATGGATCCCAGTGAAGAATACAGCAGCATCTTTGCTCTGATGCAGGAAAAGATTTACATGAGTAAGATAGTTGTAGAATTCCTTCAGAATAACCCTGATGTGAGTTATGAAGATCTGCTCAACAAGATTGAGACTACCGTCCCACCTTCAGGCTTAAACTTTAACCGGTTCACGGAAGACTCTTTATTAAGGCATGCACAGTTTGTGGTGGAACAAGTGGAGAGCTATGATGAGGCTGGTGATAGTGATGAGCAGCCTGTTATTGTAACTCCCTGCATGAGGGACCTCATAAAGTTGGCTGGTGTTACCCTGGGCAAAAGG---------------CGAGCAGCAAGAAGACAAGCCATTAGACATCCTACAAAGATAGAGAAGGACAACAAAGGA---CCAACAAAGGCCACTACCACAAAACTTGTGTATCAGATCTTTGACACATTCTTCTCAGAACAAATAGAGAAAGATGCA---------GATAAGGAA------------AATGGC---ATCAAACGCAGGCGTTGTGGTGTTTGTGAGGTGTGTCAGCAACCAGACTGTGGCCAGTGCAAAGCTTGCCAGGATATGTTAAAGTTTGGTGGGGCAGGCCGTACCAAACAAGCCTGCACACAGAGAAGGTGTCCAAACCTGGCAGTAAAGGAAGCAGATGAAGATGAGGAAGTT---------GAGGATGTTGTACCAGAAATGCCTTCGCCC---AAAAAGATCCTTCAGGGA------AAGAAGAAAAAACTGGAGAAAAAGAACAGGATCTCTTGGGTGGGAGATCCAATTAAGACTGAAGGAAAAAAAGACTTTTACCTGAAAGTGTCCATTGACTCTGAAATCTTGGAAGTTGGGGATTGTGTATCAGTGAGTCCTGATAATCCAACAGAGCCTCTGTACTTGGCAAGGATCACATCCATGTGGGAGGATGCCTGTGGG------CCAATGTTCCATGCGCACTGGTTCTGCCTCGGCACAGATACAGTTCTTGGTGCAACATCTGATCCCCTCGAGCTCTTTCTTGTGGATGAATGTGAGGACATGCAGTTATCCTATATTCATGGCAAAGTGAAGGTCATTTACAAAGCGCCATCTGACAACTGGTTCATGGAGGGAGGAACACACACT------GATATAAAGGTTGTGGAGGATGAT---GGAAGCACTTATTTTTACCAGCTGTGGTATGATCCAGAATATGCACGCTTTGAGACTCCTCCCACCCCTCAGCCTACAGAGGACAATAAGTAT------AAGTTCTGCACCAGTTGTGCCCGTCTGGCTGAAATAAGGCAGAGAGAGATGCCCAGAGTAAGCTGTCCCGTA------GAGGATTTGGACTCTAAAGTTTGCTACAGTACAGCTATAAAGAATGATGTACAGTATAAGGTTGGAGATGGAGTGCTGCTCCTTCCTGATGCCTTCTCATTTAGTGTGAAGCTGGGTAGCCCAATGAAGCGACCTCAAAAGAAGGATGATGTGGATGAGGATCTGTACCCAGAATACTACCGTAAATCATCAGACTACATTAAGGGTAGCAACCTGGATGCTCCAGAACCATACAGATTGGGTCGCATTAAGGAGATATTCTGCAACAAGAGAAGTAATGGAAAGGCT---AATGAGTCGGATATAAAGCTGAGGATTTACAAGTTTTACAGACCTGAAAATACTCACAAAGGTGTAAAAGCAAGCTACCATTCAGACGTAAACATGGTTTACTGGAGCGACGAAGAGGCAGTAGTGGACTTTAAGGCAGTGCAAGGGCATTGTACAGTAGAATATGGTGAAGACCTGACT---GAAACCATTCAGGAGTACTCTGCTGGAGGATCAGATCGCTTTTATTTCCTAGAGGCCTATAGTGCAAAAACCAAAAGCTTTGAAGATCCACCAAACCATGCTCGCAGTGCTGTTAACAAAGGCAAAGGAAAGGGCAAGGGAAAAGGCAAAGGTAAAACTGCCTCA---------AAGTCTGAGAATGAACAG------CAAAATTGT---GGTGATAAGCTGCCTAAACTGCGCACCCTGGATGTGTTTTCTGGCTGTGGAGGGCTCTCTGAAGGCTTTCACCAAGCAGGCATATCTGAGACAAACTGGGCAATAGAGATGTGGGAGCCTGCAGCCCAAGCCTTCAGGCTGAACAATCCTGGTACTACAGTATTCACAGAAGACTGCAATGTTCTCCTCAAACTAGTCATGTCTGGAGAAAAGACCAATTCCCTAGGGCAGCGCTTGCCTCAAAAGGGAGATGTGGAAATGCTGTGCGGAGGGCCCCCCTGCCAAGGGTTTAGTGGCATGAACAGGTTTAACTCAAGAACCTATTCAAAGTTCAAGAACTCCCTGGTGGTTTCATATCTCAGCTACTGTGACTACTACAGACCAAAATACTTCCTCTTGGAAAACGTCAGGAACTTTGTATCATTCAAAAGATCTATGGTGCTTAAGCTAACACTCCGCTGCCTTGTGCGTATGGGCTACCAGTGCACATTCGGTGTTCTTCAGGCTGGCCAGTATGGCGTTGCACAGACCCGCAGGAGAGCAATCGTACTTGCTGCTGCTCCAGGAGAGAAGCTTCCAATGTTCCCTGAGCCTTTGCATGTGTTTGCCCCACGTGCTTGTTCACTGAGTGTTGTTGTGGATGAAAAGAAATATGTCAGTAACATCACAAGAACTAACTCGAGCCTTTTCCGAACAATCACTGTCCGGGATACCATGTCTGACCTTCCAGAAATCCGCAATGGAGCCTCTGCTCTGGAAATTTCTTACAATGGAGAGCCTCAGTCCTGGTTCCAAAGGCAGATTCGTGGCTCGCAGTATCAGCCAATTCTCAGGGATCATGTCTGCAAGGACATGAGCGCTTTAGTTGCTGCCAGAATGCGTCACATACCTCTTGCTCCTGGCTCAGACTGGCGGGATCTACCTAACATGGAAGTGCGTCTGTCAGATGGCACTACAACCAGAAAGTTACGCTATAGTCACCATGACAAGAAAAATGGGCGCAGCAGCACTGGTGCTTTAAGAGGAGTCTGCTCTTGTTCTGAAGGCAAACCATGTGACCCTGCAGACCGGCAGTTCAACACGCTGATTCCCTGGTGCCTGCCCCACACAGGAAACAGACACAATCACTGGGCTGGCTTGTATGGAAGACTTGAGTGGGACGGCTTCTTTAGCACCACTGTTACTAACCCTGAGCCAATGGGCAAACAGGGTCGCGTCCTTCACCCAGAGCAACATCGTGTGGTGAGTGTGAGGGAATGTGCGCGGTCCCAAGGATTTCCCGACACCTACAGACTGTTCGGTAATATCTTGGATAAACACAGGCAGGTGGGTAATGCCGTGCCGCCGCCTCTTTCGAAAGCCATTGGTTCAGAGATAAAGAAATGCGTTTTGTCAAGGGAGAAAGAG---------------------------------AATGGAACAGAAACC---------GTGAAGGCTGAAAAGATGGAG------------ACCGATTAA---
	X_laevis_lcl_NC_030728.1_cds_NP_001084021.1_17424__gene_dnmt1.L_	---------------------ATGCCGGCCCAGTCCACTTCCTTG------------------------------------------------------------------------------------------------------------------------------------------------------------------------------------------------------------------------------------------------------------------------------------------------------------------------------------------------------------------------------------------------------------------------------GCTCTGCCTGCTGATGTCAGGAAA------------------------------------------------------------------------------------------------------------------------------------------------------------------------------------------------------------------------------------------------------------------CGGCTAAAGGATTTGGAGAGGGATCAGGATGGAATGACTGAGAAGGAACATGTACAGCAGAAACTGAGTTTGGTGCTTGGCTTCCTTGAAGCAGATGCTAGAAACAAACTGAATGATCTCGAGAGCAAGTTGAGCAGTGAAGAACTGTCTGAGGAAGGATACCTTACAAAAGTGAAGTCTCTTCTGGGGAAGCAGTTGAGCTTTGAAAACGTA------------GACCTTGCTTTG---AACGGAGAAACAAATGGCTGCTCCACC---------AATGGTACCTGC------------GGC---------------------------------------AGTGATGAGGAAGATGTACAGTTG---------TCGGAGTCTAATACTTCT------------------------------------------------------------------------------------GGTGTTAAAAACCGCAAACCTAGGAAAAGTAAAGTTAATGGAGAAAACAAGAAATCACCAGCCCGTGCCCGCCCATCAAGCACTGCA------GGCAAACAACCC---ACCATCCTCTCCATGTTCTCTAAAGGGTCAACCAAGCGGAAATCCAGTGATGAA---GAGAAA---------GATACAGATGTTCCAGCTGAT---------------GCAGACCAACCAGAAGAG---------AAGGAA------------AAAGAAGAGAAAAGAATAAAAATCGAAGTTAATGAAAGCGAGGACAAACGGTCTGATGCGGAAGAAGGTAAA---------AAGGCAAAACCTGTTCAGCCACCAAAGACGCCTCCACCAAAATGCATGGATTGCAGACAATATTTGGATGATCCAGACCTCAAGTACTTTCAGGGTGATCCAGATGATGCTCTAGACGAGCCAGAGATGTTAACAGATGAGCGATTATCACTTTTTGAGTCCAATGAGGAT---GGCTTTGAGAGCTATGATGACCTCCCACAACATAAAGTCACATGCTTCAGTGTTTATGATAAAAGGGGCCATTTATGTCCTTTTGATTCTGGTCTGATTGAGAAGAATGTCGAGCTGTACTTCAGTGCGGTTGTAAAACCCATTTATGATGACAGCCCTTCTCTGGATGGTGGTGTACGAGCAAAGAAACTTGGTCCCATTAACGCTTGGTGGATAACTGGTTTTGATGGAGGAGAAAAGGCTTTGATTGGGTTTACAACAGCTTTTGCAGACTACATCCTGATGGATCCCAGTGAAGAGTACAGCAGCATCTTTGCCCTGATGCAGGAGAAGATCTACATGAGTAAGATAGTTGTGGAATTCCTTCAAAATAACCCTGATGTGAGCTATGAAGATCTGCTCAACAAGATTGAGACTGCCGTCCCACCTTCAGGATTAAACTTTAACCGCTTCACAGAAGACTCGTTGTTAAGGCATGCACAGTTTGTGGTGGAACAAGTGGAGAGCTATGATGAGGCTGGTGACAGTGATGAGCAGCCTGTTATTGTAACTCCCTGCATGAGGGACCTCATAAAGCTAGCTGGTGTTACTCTGGGCAAAAGA---------------CGAGCAGCAAGAAGACAAACAATCAGACATCCTACAAAGATAGAGAAGGAC---AAAGGA---CCTACAAAGGCCACTACCACAAGACTTGTGTATCAGATTTTTGACACATTCTTCTCCGAACAAATCGAAAAGGATGCA---------GAGAAGGAA------------AATGGC---ATCAAGCGCAGGCGTTGTGGTGTTTGTGAGGTGTGTCAGCAACCAGACTGTGGCCAGTGCAAAGCTTGCCAGGCTATGTTGAAGTTTGGTGGGGCAGGCCGTACCAAACAAGCCTGCATGCAGAGAAGGTGTCCAAACCTGGCAGTGAAAGAAGCCGATGAAGATGAGGAAGTT---------GAAGATGTTCTGCCAGAAATGCCATCACCC---AAAAAGATCCTTCAGGGA------AAGAAGAAAAAACTGGAGAAGAAAAACAGGATCTCTTGGGTGGGGGATCCAGTTAAGACTGAAGGGAAGAAAGAATATTACCTGAAGGTGTCTATTGACTCTGAAATATTGGAAGTTGGAGATTGTGTGTCAGTGAGTCCTGATAATCCAACAGAGCCTTTGTACTTGGCAAGGATCACATCCATGTGGGAGGAAGGCTGTGGA------CAAATGTTCCATGCACACTGGTTCTGTCTTGGCACAGATACAGTCCTGGGCGCTACATCTGACCCTCTCGAGCTCTTTCTTGTGGATGAATGCGAGGACATGCAGCTGTCTTATATTCATGGCAAAGTGAATGTACTCTACAAAGCACCATCTGACAACTGGTTCATGGAGGGAGGAACAGACACT------GAAATAAAAGTTGTGGAAGATGAT---GGAAACACTTACTTCTACCAGTTGTGGTATGATCCAGAATATGCCCGGTTTGAGACCCCACCCAAGCCTCAGTCTACAGAAGACAATAAGTAT------AAGTTCTGCACCAGTTGTGCCCGTCTGGATGAAATAAGGCAGAAAGAGATACCCAGAGTAAGCAATCCCGTA------GAGGAGCTCGACTCTAAAATTTGCTACAGTACAGCTACAAAGAATGATGTACATTATAAGGTTGGAGATGGAGTGCTACTCTTCCCTGATGCCTTTTCATTTAGTGTGAAACTGGGTAGCCCTATGAAGCGACCCCAGAGGAAGGATGATGTGGATGAAGATCTATACCCAGAATACTACCGCAAATCATCAGACTACATTAAGGGTAGCAACCTGGATGCTCCAGAACCGTACCGATTGGGTCGCATTAAGGAGATCTTCTGCAATAAGAGAAGTAATGGAAAGCCT---AATGAGGCAGATATAAAGCTGCGGATTTACAAGTTTTACAGACCTGAAAATACTCACAAAGGTATGAAAGCAAGTTACCATTCAGACATAAACATGGTTTACTGGAGCGATGAAGAGGCTGTAGTGGAGTTTAAGGCGGTGCAAGGACATTGTACAGTAGAATATGGTGAAGACCTAACC---GAATCCATTCAGGAGTATTCTGCTGGAGGATCAGATCGCTTTTACTTCCTTGAGGCCTATAATGCAAAGACCAAAAGCTTTGAAGATCCTCCAAACCATGCTCGCGGTGCTGTTAACAAAGGCAAAGGAAAGGGCAAAGGAAAAGGCAAAGGCAAAACTCCAAAGTCAGAG---AATGAACAGCTGAACTCT------------------GGTGATAAACTGCCTAAACTGCGCACCTTGGATGTATTTTCTGGCTGTGGAGGTCTTTCTGAAGGTTTTCACCAAGCAGGCATATCTGAGACAAACTGGGCAATAGAGATGTGGGAGCCTGCAGCCCAGGCCTTCAGACTGAACAATCCTGGTACTACAGTGTTTACTGAAGACTGCAACATTCTCCTGAAACTAGTCATGTCTGGGGAAAAGACAAATTCCCTAGGGCAGCGGTTGCCGCAGAAAGGCGACGTGGAAATGCTCTGCGGAGGGCCCCCCTGCCAAGGTTTTAGTGGCATGAACCGGTTTAACTCAAGAACCTATTCAAAGTTCAAGAACTCACTGGTGGTCTCGTATCTCAGCTACTGTGACTATTACAGACCTAAATACTTCCTCTTGGAAAACGTCCGGAACTTTGTATCATTCAAAAAATCGATGGTGCTTAAGCTAACACTCCGCTGCCTTGTACGCATGGGCTACCAGTGCACGTTTGGTGTTCTTCAGGCTGGCCAGTATGGTGTAGCACAGACCCGCAGGAGAGCCATCGTACTCGCTGCTGCTCCAGGAGAGAAGCTTCCAATGTTCCCTGAGCCTTTGCATGTGTTTGCTCCACGTGCTTGTACATTGAGTGTTGTAGTGGATGAAAAGAAATATGTCAGCAACACCACAAGAACGAACTCCAGCCTTTTCCGAACAATCACTGTCCGGGATACTATGTCTGACCTTCCAGAAATTCGCAATGGAGCCTCTGCTCTGGAAATCTCTTACAACGGGGAGCCTCAGTCCTGGTTCCAGAGGCAGATTCGTGGCTCACAGTACCAACCAATACTCAGGGATCATGTCTGTAAGGACATGAGCGCTTTAGTTGCTGCCAGAATGCGACACATACCTCTTGCTCCAGGCTCAGACTGGCGGGATCTCCCCAACATGGAAGTTCGTTTGTCCGATGGCACAACCTCTAGAAAGTTGCGTTATACTCATCATGACAAGAAAAATGGGCGCAGTGGCACTGGTGCATTAAGAGGAGTCTGTTGTTGTTCTGAAGGCAAACAATGTGACCCTGCAGACCGGCAGTTTGGCACACTGATTCCCTGGTGCCTGCCGCACACTGGAAACCGACACAATCACTGGGCTGGCTTGTATGGAAGACTGGAGTGGGACGGCTTCTTCAGCACCACTGTTACTAACCCTGAGCCCATGGGCAAACAGGGCCGTGTTCTTCACCCAGAGCAGCATCGTGTGGTGAGTGTCCGGGAATGTGCTCGGTCCCAAGGCTTTCCTGACACCTACAGACTGTTTGGTAATATCTTGGATAAACATAGGCAGGTGGGTAACGCTGTGCCGCCACCTCTGTCAAGAGCAATCGGCTTAGAGATAAAGTCGTGTGTTTTGACAAGGATGAAAGAG---------------------------------AATGGAACGGAAACC---------GTGAAGGCTGAAAAGATGGAA------------ACAGATTAA---

;
end;


begin mrbayes;

	charset Subset1 = 1-5571\3;
	charset Subset2 = 2-5571\3;
	charset Subset3 = 3-5571\3;

	partition PartitionFinder = 3:Subset1, Subset2, Subset3;
	set partition=PartitionFinder;

	lset applyto=(1) nst=6 rates=invgamma;
	lset applyto=(2) nst=6 rates=invgamma;
	lset applyto=(3) nst=6 rates=invgamma;

	prset applyto=(all) ratepr=variable;
	unlink statefreq=(all) revmat=(all) shape=(all) pinvar=(all) tratio=(all);

	mcmc ngen=2000000 samplefreq=1000 printfreq=1000;
	
end;
