# Supplementary material for: The round goby genome provides insights into mechanisms that may facilitate biological invasions
Source: BMC Biol. 2020 Jan 28;18:11. doi: 10.1186/s12915-019-0731-8 (PMC6988351; doi:10.1186/s12915-019-0731-8)
Supplement: Supplementary file 33 — Alignments of dnmt1, dnmt3, eed, ezh, rbbp4, and suz12. [file 12915_2019_731_MOESM33_ESM.zip › dnmt3_MACSE_NT.nex]

#NEXUS
begin data;
	dimensions ntax=119 nchar=10770;
	format datatype=dna missing=N gap=-;
	matrix
	H_sapiens_lcl_NC_000021.9_cds_NP_787063.1_106680__gene_DNMT3L_	------------------------------------------------------------------------------------------------------------------------------------------------------------------------------------------------------------------------------------------------------------------------------------------------------------------------------------------------------------------------------------------------------------------------------------------------------------------------------------------------------------------------------------------------------------------------------------------------------------------------------------------------------------------------------------------------------------------------------------------------------------------------------------------------------------------------------------------------------------------------------------------------------------------------------------------------------------------------------------------------------------------------------------------------------------------------------------------------------------------------------------------------------------------------------------------------------------------------------------------------------------------------------------------------------------------------------------------------------------------------------------------------------------------------------------------------------------------------------------------------------------------------------------------------------------------------------------------------------------------------------------------------------------------------------------------------------------------------------------------------------------------------------------------------------------------------------------------------------------------------------------------------------------------------------------------------------------------------------------------------------------------------------------------------------------------------------------------------------------------------------------------------------------------------------------------------------------------------------------------------------------------------------------------------------------------------------------------------------------------------------------------------------------------------------------------------------------------------------------------------------------------------------------------------------------------------------------------------------------------------------------------------------------------------------------------------------------------------------------------------------------------------------------------------------------------------------------------------------------------------------------------------------------------------------------------------------------------------------------------------------------------------------------------------------------------------------------------------------------------------------------------------------------------------------------------------------------------------------------------------------------------------------------------------------------------------------------------------------------------------------------------------------------------------------------------------------------------------------------------------------------------------------------------------------------------------------------------------------------------------------------------------------------------------------------------------------------------------------------------------------------------------------------------------------------------------------------------------------------------------------------------------------------------------------------------------------------------------------------------------------------------------------------------------------------------------------------------------------------------------------------------------------------------------------------------------------------------------------------------------------------------------------------------------------------------------------------------------------------------------------------------------------------------------------------------------------------------------------------------------------------------------------------------------------------------------------------------------------------------------------------------------------------------------------------------------------------------------------------------------------------------------------------------------------------------------------------------------------------------------------------------------------------------------------------------------------------------------------------------------------------------------------------------------------------------------------------------------------------------------------------------------------------------------------------------------------------------------------------------------------------------------------------------------------------------------------------------------------------------------------------------------------------------------------------------------------------------------------------------------------------------------------------------------------------------------------------------------------------------------------------------------------------------------------------------------------------------------------------------------------------------------------------------------------------------------------------------------------------------------------------------------------------------------------------------------------------------------------------------------------------------------------------------------------------------------------------------------------------------------------------------------------------------------------------------------------------------------------------------------------------------------------------------------------------------------------------------------------------------------------------------------------------------------------------------------------------------------------------------------------------------------------------------------------------------------------------------------------------------------------------------------------------------------------------------------------------------------------------------------------------------------------------------------------------------ATG------------------------------------------------------GCG------------------------------------------------------------------------GCCATCCCA---------------------------------------------------------------------GCCCTG---------------------------------------------------------------------------------------------------------------------------------------------------------------------------------------------------------------------------------------------------------------------------------------------------------------------------------GACCCAGAGGCC---------------------GAG------------------------------------------------------------------------------------------------------------------------------------------------------------------------------------------------------------------------------------------------------------------------------------------------------------------------------------------------------------------------------------------------------------------------------------------------------------------------------------CCCAGCATG---------------------------------GACGTGATT------TTGGTGGGATCCAGT------------------------------------------------------------------------------------------------------------------------------------------------------------------------------------------------------------------------------------------------------------------------------------------GAGCTCTCAAGCTCC---GTT------TCA---------------------------------CCCGGG---------ACAGGC------------------------------------------------------------------------------------------------------------------------------------------------------------------------------------------------------------------------------------------------------------------------------------------------------------------------------------------------------------------------------------------------------------------------------------------------------------------------------------------------------------------------------------------------------------------------------------------------------------------------------------------------------------------------------------------------------------------------------------------------------------------------------------------------------------------------------------------------------------------------------------------------AGA------------------------------------------------------------GATCTTATT------------------------------------------------------------------------------------------------------------------------------------------------------------------------GCATATGAAGTCAAGGCTAACCAGCGA---------AATATAGAAGACATCTGCATCTGCTGCGGAAGTCTCCAGGTTCACACACAGCACCCTCTGTTTGAGGGAGGGATCTGCGCCCCATGTAAG------------------------GACAAGTTCCTGGATGCCCTCTTCCTGTACGACGATGACGGGTACCAATCCTACTGCTCCATCTGCTGCTCCGGAGAGACGCTGCTCATCTGCGGAAACCCTGATTGCACCCGATGCTACTGCTTCGAGTGTGTGGATAGCCTGGTCGGCCCCGGGACCTCGGGGAAGGTGCACGCCATGAGCAACTGG---GTGTGCTACCTGTGCCTGCCGTCCTCCCGAAGCGGGCTGCTGCAGCGTCGGAGGAAGTGGCGCAGCCAGCTCAAGGCCTTCTAC------------GAC---CGAGAGTCG---------------------------------------------GAGAATCCCCTTGAGATG---TTCGAAACCGTGCCTGTGTGGAGGAGACAGCCAGTCCGGGTGCTGTCCCTTTTTGAAGACATCAAGAAAGAGCTGACG---------AGTTTGGGCTTT------------------------------TTGGAAAGTGGTTCTGACCCGGGACAACTGAAGCAT------------------GTGGTTGATGTCACAGACACAGTGAGGAAGGATGTGGAGGAGTGGGGACCCTTCGATCTTGTGTACGGC---------------GCCACACCTCCCCTGGGCCACACCTGTGACCGTCCTCCC------AGCTGGTAC------------------CTGTTCCAGTTCCACCGGCTCCTGCAGTACGCACGGCCCAAGCCAGGCAGCCCCAGGCCCTTCTTCTGGATGTTCGTGGACAATCTGGTGCTG------------AACAAGGAAGACCTGGACGTCGCATCTCGCTTCCTGGAGATGGAGCCAGTCACCATCCCAGATGTCCACGGCGGATCCTTGCAGAATGCTGTCCGCGTGTGGAGCAACATCCCAGCCATA------------------------------------------------------------------------------------------------------------------------------------------------AGGAGC---AGGCAC------------------------------------TGGGCTCTGGTTTCGGAAGAA---------------------------------------------GAATTGTCCCTGCTGGCCCAGAACAAGCAGAGCTCGAAG---CTCGCGGCCAAGTGGCCCACCAAGCTGGTGAAGAACTGCTTTCTCCCCCTAAGAGAATATTTCAAGTATTTTTCAACAGAACTCACTTCC------------------------TCTTTATAA------------------------------------------------------------------------------------------------------------------------------------
	lcl_NC_000076.6_cds_NP_001271128.1_44056__gene_Dnmt3l_	---------------------------------------------------------------------------------------------------------------------------------------------------------------------------------------------------------------------------------------------------------------------------------------------------------------------------------------------------------------------------------------------------------------------------------------------------------------------------------------------------------------------------------------------------------------------------------------------------------------------------------------------------------------------------------------------------------------------------------------------------------------------------------------------------------------------------------------------------------------------------------------------------------------------------------------------------------------------------------------------------------------------------------------------------------------------------------------------------------------------------------------------------------------------------------------------------------------------------------------------------------------------------------------------------------------------------------------------------------------------------------------------------------------------------------------------------------------------------------------------------------------------------------------------------------------------------------------------------------------------------------------------------------------------------------------------------------------------------------------------------------------------------------------------------------------------------------------------------------------------------------------------------------------------------------------------------------------------------------------------------------------------------------------------------------------------------------------------------------------------------------------------------------------------------------------------------------------------------------------------------------------------------------------------------------------------------------------------------------------------------------------------------------------------------------------------------------------------------------------------------------------------------------------------------------------------------------------------------------------------------------------------------------------------------------------------------------------------------------------------------------------------------------------------------------------------------------------------------------------------------------------------------------------------------------------------------------------------------------------------------------------------------------------------------------------------------------------------------------------------------------------------------------------------------------------------------------------------------------------------------------------------------------------------------------------------------------------------------------------------------------------------------------------------------------------------------------------------------------------------------------------------------------------------------------------------------------------------------------------------------------------------------------------------------------------------------------------------------------------------------------------------------------------------------------------------------------------------------------------------------------------------------------------------------------------------------------------------------------------------------------------------------------------------------------------------------------------------------------------------------------------------------------------------------------------------------------------------------------------------------------------------------------------------------------------------------------------------------------------------------------------------------------------------------------------------------------------------------------------------------------------------------------------------------------------------------------------------------------------------------------------------------------------------------------------------------------------------------------------------------------------------------------------------------------------------------------------------------------------------------------------------------------------------------------------------------------------------------------------------------------------------------------------------------------------------------------------------------------------------------------------------------------------------------------------------------------------------------------------------------------------------------------------------------------------------------------------------------------------------------------------------------------------------------------------------------------------------------------------------------------------------------------------------------------------------------------------------------------------------------------------------------------------------------------------------------------------------------------------------------------------------------------------------------------------------------------------------------------------------------------------------------------------------------------------------------------------------------------------------------------------------------------------------------------------------------------------------------------------------------------------------------------------------------------------------------------------------------------------------------------------------------------------------------------------------------------------------------------------------------------------------------------------------------------------------------------------------------------------------------------------------------------------------------------------------------------------------------------------------------------------------------------------------------------------------------------------------------------------------------------------------------------------------------------------------------------------------------------------------------------------------------------------------------------------------------------------------------------------------------------------------------------------------------------------------------------------------------------------------------------------------------------------------------------------------------------------------------------------------------------------------------------------------------------------------------------------------------------------------------------------------------------------------------------------------------------------------------------------------------------------------------------------------------------------------------------------------------------------------------------------------------------------------------------------------------------------------------------------------------------------------------------------------------------------------------------------------------------------------------------------------------------------------------------------------------------------------------------------------------------------------------------------------------------------------------------------------------------------------------------------------------------------------------------------------------------------------------------------------------------------------------------------------------------------------------------------------------------------------------------------------------------------------------------------------------------------------------------------------------------------------------------------------------------------------------------------------------------------------------------------------------------------------------------------------------------------------------------------------------------------------------------------------------------------------------------------------------------------------------------------------------------------------------------------------------------------------------------------------------------------------------------------------------------------------------------------------------------------------------------------------------------------------------------------------------------------------------------------------------------------------------------------------------------------------------------------------------------------------------------------------------------------------------------------------------------------------------------------------------------------------------------------------------------------------------------------------------------------------------------------------------------------------------------------------------------------------------------------------------------------------------------------------------------------------------------------------------------------------------------------------------------------------------------------------------------------------------------------------------------------------------------------------------------------------------------------------------------------------------------------------------------------------------------------------------------------------------------------------------------------------------------------------------------------------------------------------------------------------------------------------------ATGTTCCAGTTCCACCGGATCCTGCAGTATGCGCTGCCTCGCCAGGAGAGTCAGCGGCCCTTCTTCTGGATATTCATGGACAATCTGCTG---CTGACTGAGGATGACCAAGAGACAACT---------ACCCGCTTCCTTCAGACAGAGGCTGTGACCCTCCAGGATGTCCGTGGCAGAGACTACCAGAATGCTATGCGGGTGTGGAGCAACATTCCAGGGCTG------------------------------------------------------------------------------------------------------------------------------------------------AAGAGC---AAGCATGCGCCCCTGACCCCAAAGGAAGAAGAGTATCTG---------------------------------------------------------------CAAGCCCAAGTCAGAAGCAGGAGCAAGCTGGACGCCCCGAAAGTTGACCTC---------------------CTGGTGAAGAACTGCCTTCTCCCGCTGAGAGAGTACTTCAAGTATTTTTCTCAAAACTCA---CTT------------------------CCTCTTTAG------------------------------------------------------------------------------------------------------------------------------------
	D_rerio_lcl_NC_007134.7_cds_NP_571461.1_43726__gene_dnmt3bb.2_	------------------------------------------------------------------------------------------------------------------------------------------------------------------------------------ATG---------------------------------------------------------GTGGCAGATGTAAAGATCGGAGATGATAAACAGAGT---CTCTGT------------------------------GAGCTGTTGGACTGGCTCAATGGATTACTTCAAGCCACGTTCAGTCAAGTGGAGGACACCTGCTCAGGTGCTGCTTTTTGTCAGTTAATGGACATCATTCAACCTGGATCTATTGACGTAACTAAAGTG------------AATTTCACAGCAGAGGAGAACCTAGACATCTTGAATAATTATAATCTGCTA---------------------------------------------------CAGGAAGCTTTCAGCAAAGCACAGATTCAAAAA---------GAGCTGGAGCTGACATTGCTG------------------------------------------------GTGAATGGA---------------------------------------------GATATTATGACAACGTGT------GAT---------------------------------------------------------------TTGCTTACATGGTTC---------------------------------------------------AAAGAC------------------------------------ATGTATGATCACAATTTTGCAAAGCAGAAA---------------------------------TGTAACCCACAGGTGGCCTTCATT---AAACCTGAAGTAGTTTCATTGAAA---------------------------------------TCAAGCAGAGAGTTTGAAACA------------ATTGAAAAGGAAAAT------------------------------------------------------------------------------------------------------GTGTCAAGCCTCTACAATACTGAAGAAACCAGTTCAAAC---------------------------------------------------------------CAGAAAACGCAACATGTTGAGAAGACGTCACAAGAG---------------------TCAGTCTCCTGGAGTCCA------CTCACATCTTTCATAAGAAAGTATGGCTCATCCACC------------------------------------TTAACTGATGATGAATCAAACAATGTG------------------AATAGTAAGGATTGTCCAGGCCAG---AAATCT---------TTTGGA---------------GACATTACACCATTCTGGAGACAGACTCCATACTGCCTTTATCTTTTACATGGAGTGGAGCTCGAG------------------------------------------------------------------------------------GATGACAAGAAGGCCAGTGTGCTC------------------TTGTTG---GGCTTTTTTGACAAA---------------------------GAAACTGGGGAAAACAAAATCAGACTACTG---------------------GATGTT------------------------------------GTCTATCCAACAAAAGAGTCC------------------------------------------------------------------------------------------------------------ACTGAAGACATCTGCAACTACATCTTGGACACTCTGAGGAAGATCGGAATACCTTTATTCAACATGGCCATATTATATTCAGATTTTCCAGATCACGAACATCTTGTAGCTGGTCTACAGTTAATGAAAGCTGAGATTGTG------------TCTTTATGTGGACTTACAGACCTGACAGGA---CAAGTGTGT---------------------------------------CACAGTGGTGTTGAGAAAATT---------------------------------------------GAGTTTTCT------------------------------GATCTG---ATTCTGAATCTCATCACAGAGATCTACAAACACTTCCCA---------------------------TCTTTCCCA------------------GCAGATCTACAAGCTTTG------------------------CTTGAAGAT---------------------------------------GTT---------GTAGGATCAGACATTGATAATCTGACATCTCAG---------------------------------------------------------------------------TGCTCTCTCTTCTGGAGAATAATTAAGAAAATCCCTTTAGCTTGGTCA---------CACCTTGAGAATTAC------TTTGGATCTCTGGGTACA---GAAGAAGAAGCAGTC------TGCCTTCTTCTAGAGGAT------------CCCAAAATAAAGCTCAACGTTCTCTTTCTTACCCACGCTTTGCAGCCGCTTTGTGATTTTCAGGAGATTATCGACCAAGGTGCCAGTGTCTTACAACTGCTCCAAGATGCTTCTAAATTATTGAGACTTTACACACAGAGTTTCCTCAGACCAAAA------------GCAGCAGAGTATTTT---------CACAGGAGA------------------GGAAAG------------------------------------------------------------------ACCTCACTTGTACAGGAGACAGTGGGACATTTACCTAGAGGAGAGGTTGCAGTCGGCGAA---------------------------------------CAGGCTGCT---------------------------------------------------GATTTT---CTCCAG------------------------------------------------------------------------------------------------------------------------------------------------------------------------------------------------------------------------------------------------------------------------------------------------CAGCACTCT---------------------------------GAAGAG---TTGTCTGACTACTTG------------------------GAGACATTTCACAGT---------TCCATCATCTCCTTCTACACCACTGTTACTGTTAATATTGTCAAACGTCTG---CCTCTCCCTGATTCCACCCTG------AGAAACTTGTCGTTGGTGTTG---------AGT------------CCA------------------------------------------GGAAAAAAGCTT------------------------------------GAAGTGACG------------------------------------------------------------------------------GGCAAAATGGTCCAAGATTTAGGCGTCGGT---------------------------------------------------------------------------------------------TTCGGTGTTTGC------------------------------------------------------------------------------ATAAGG---------------------------------------------------------------------------------------------------------------------------------------------------CCAGACAAT---------------------------------------------------------------GTCAGCCTGCTAACGGATGAGTTTTTGGAGTACCAGTTAATTGATGGGGGTGACACTGGCTCGGTCGACCAGCCAACT---------------GAG---------------------------------AAGTAC---------------------------------------------------------TGGCAA---------------------ACAGAGCTGAGGATTATGGGAAATGCATCTAATTTCGGGAAATTAATTGTTAGCTTGCTGGCCCTTCCCAAAACACTGAAAAAA------------------------------GAGATCATTTTTAAACAGATGTTT------------------------------------------------------------------------------------------------------------------------------------------------------------------------------------------CAACAAACTGACTAT---------------------------------------------------------CTCAAGATGATGAGAAAAGAGGAC------------------------------------------------------------------TGTGAG---------------------------------------------GAGAAGGAT---ATG---ATGGAG---------------------------------------------------------------------------------------------------------------------------------------------------------------------------------------------------------------------------------GAT---GATGTT------------------------------------------ACGGACAGCAGCTCATATAAAAGCGCT------------------------------------------------------------------------------------------------------------------------------------------------------------------------------------------------------------------------------------------------------CCATCACAT------------------------------------------------------------------------------------------------------------------------------------------------------------------------------------------------------------------------------------------------------------------------------------CTCAGC---------------------------------------------------CCAGAG---------------------------------------------------------------------------------------------------------------------------------------------------------------ACGCAG------------------------GGA---------AGC---AGCATATCCGATGTCATTGACCTTACTGAA---------------------------------------ATGGAT------GAGATA------------------GGTCCA------GTGGAAATAGAGGACATTGCACCAATGGATGTGGATGATATTGTG------------------------------TCAATT------------------------------------------------------TCT------------------------------------------------------------------------TCTGATTCCGAA---------------------------ACAGAAAACCAGAAAGTCAATGTTCCACATGTATCTATAGTCTTA---------------GAT---------GATGATGATGATGAT---------------------------------------------------------------GATGATGAAATGACAGAT---------------------------------------------------------------------------------------------------------------------------------------------------------------------------------------------------GATGATGACGATTAT---------GGCTGT------GAAGCTGGC------------------GAAGTCATGTGGAAGTATTCGAAAAATAAAGGAAATACACAAAATGAGATGACAGATAATACATACCAGGGTGGTTTT---------------------------------------------TCA------------------------------------------------------------GTCGGTGAGATGGTT------TTGGGACCAATTGAGGGC---TTTGGTCTTTGGCCT---------------------------------GGACTAGTTCAGAGCTGG---------GACAGTGAGAGGCCT---TGTGGC---TCCATGCGTAAAGTGATTTTCTTTGGGAACGGGATG---CAG---------ACAGAAGTC---CAAGCAGACAGTCTTCTGCCCTTCTCTTCATTAGCCAAGTGCTTTTGTTCTAATTCCTTCGCTACAGTAATGGCATATAAAGATGCAATTTTCAGTTCTCTG------CAGGTGGCTTCCAGACGCAGTAGAATGTTTTTT---------------------------------------------------------------------------------------------------------------------------------------------------------------------------------------------------------------------------------------------------------------------TCTCCTGAGAGTGAATCT---AAG------GATGAACTCCTTAGAGTCATGTTGAACTGGGCCTTTGGAGGCTTTGAACCACTGGGTGCAGATGGACTCCAGCCT---------------------------------------------------------------------CAA------GCA------------------------------------------------------------------------------------GAATACAGTGTGAAAGTGAAAAAGGGAAAGCGCAAGAACCCTACAGGAAAGTTGTTTAATTTAACTGTGCCC---------------------------------------------------------CTC------AATAAAATCCCTGAATCTCTGGAC------CTGAAC------------AATGGCTCAGTAGAT------------------------------------------------------CTC---------------------------GGG---ACA------------------------------------------------------------------------------ACAGAC---------------------------------------------------------------------------------GCCGACAAGAAACGCTTGTATTCAAAATGGAATGGCAGATCA---------------------------------------------------------ATG------------------------CAGACCGTT---------------AAGATCCGTAGAAAATATAAA------------------------------------------CAGCGGAATAAG------------------------------------------------------------AATATCATC---------------------------------CCAACTGTACAGATCGAGTCCAGGCAA------------------------------------------------------------------------AACAGCCAA------------AAAAGACATCAAATGGTGCATGAATTTCTTAAAAACAAGAGA---------AAGATTGAAGATTTCTGCTTATCATGTGGCAGTATGTCCGTTGACATCATTCATCCACTCTTCGAAGGAAAGCTGTGTACAAACTGCAAG------------------------TTTAATTTCACGGAGACGCTGTACAGATATGATGAAGATGGCTATCAGTCGTACTGCACCGTCTGCTGTTCTGGCATGGAGGTCATTCTGTGTGGCCATGACAGCTGCTGTCGCTCTTTCTGTGTGGACTGTCTGGATATTTTAGTGTGTCAGGGGACATTTGACCAGCTGAAAAATGTGGACCCTTGG---ACCTGTTACCTGTGTGCACCTGAGACCAGCTCTGGAGCCTTAAAGCCCAGGCATGACTGGAGCATCAGAGTGCAGGAGTTCTTTGCCAATGACACCGGC---ATGGAGTTT---------------------------------------------GAACCCCAT---CGTGTT---TATCCATCAATCCCTGCTATCCAGCGACGTCCAATCAGGGTCCTGTCATTATTTGATGGCATAGCCACAGGATATCTTGTTCTGAGAGATCTTGGCTTCAAAGTGGAAAAATATGTGGCTTCAGAAATTGATGAAGAGTCAATTACCATTTCTATGGTCAACCATGATGGGAAAATCACTCAAGTGGATGATGTGAAAAACATTACGAAAAAACATATAGAGCAGTGGGGTCCATTTGATCTTCTCATTGGT---------------GGAAGTCCATGTAATGACTTGTCCATAGTCAATCCTGCTCGGAAAGGCTTGTATGAGGGCACTGGACGGCTGTTTTTTGAATACTATCGGCTTCTAAATGTTTTGAAGCCAAAGGAGGATGACCCACAACCTTTCTTCTGGCTGTTT---GAGAATGTCACCTTCATGCAAACCCACGTTAAAGCGGACATT---------TGCCGCTTTCTGGAATGTAACCCTGTGCTTGTTGATGCCGTGAAAGTGAGTCCAGCTCACAGAGCAAGATACTTCTGGGGGAACATACCTGGCATGAACAGA---------------CCAATCATAGCATCTCAGAATGATAAACTCTGTCTTCAAGAATGTCTGGAGCCTGGCCGCACTGCAAAGTATGAAAAAGTTCGCACTATCACTACACGGCAAAACTCCCTGAAGCAGGGCACCAATGAT---GCACATTTCCCCGTCACCATGAATGGTAAAGATGACCACATATGGATCACAGAATTGGAGAAA------------------ATATTTGGATTTCCGAAGCATTACACTGATGTGAAAAGCATGGGTCGTCCGCAGAGGCAGAGAGTA---TTGGGGAAGTCCTGGAGCGTTCCTGTCATTAGGCATCTTTTAGCACCACTGAAGGATTACTTT------------------------GCT------------------------TGTGACGAATTCCCTGTGAAATGA---------------------------------------------------------------------------------------------------------------------
	D_rerio_lcl_NW_018395140.1_cds_NP_571461.1_54808__gene_dnmt3bb.2_	------------------------------------------------------------------------------------------------------------------------------------------------------------------------------------ATG---------------------------------------------------------GTGGCAGATGTAAAGATCGGAGATGATAAACAGAGT---CTCTGT------------------------------GAGCTGTTGGACTGGCTCAATGGATTACTTGAAGCCACGTTCAGTCAAGTGGAGGACACCTGCTCAGGTGCTGCTTTTTGTCAGTTAATGGACATCATTCAACCTGGATCTATTGACGTAACTAAAGTG------------AATTTCACAGCAGAGGAGAACCTAGACATCTTGAATAATTATAATCTGCTA---------------------------------------------------CAGGAAGCTTTCAGCAAAGCACAGATTCAAAAA---------GAGCTGGAGCTGACATTGCTG------------------------------------------------GTGAATGGA---------------------------------------------GATATTATGACAACGTGT------GAT---------------------------------------------------------------TTGCTTACATGGTTC---------------------------------------------------AAAGAC------------------------------------ATGTATGATCACAATTTTGCAAAGCAGAAA---------------------------------TGTAACCCACAGGTGGCCTTCATT---AAACCTGAAGTAGTTTCATTGAAA---------------------------------------TCAAGCAGAGAGTTTGAAACA------------ATTAAAAAGGAAAAT------------------------------------------------------------------------------------------------------GTGTCAAGCATCTACAGTACTAAAGAAACCAGTTTAAAC---------------------------------------------------------------CAGAAAACGCAACATGTTGAGAAGACGTCACAAGAG---------------------TCAGTCTCCTGGAGTCCA------CTCACATCTTTCATAAGAAAGTATGGCTCATCCACC------------------------------------TTAACTGATGATGAATCAAACAATGTA------------------AATAGTAAGGATTGTCCAGGCCAG---AAATCT---------TTTGGA---------------GACATTACACCATTCTGGAGACAGACTCCATACTGCCTTTATCTTTTACATGGAGTGGAGCTCGAG------------------------------------------------------------------------------------GATGACAAGAAGGCCAGTGTGATC------------------TTGTTG---GGCTTTTTTGACAAA---------------------------GAAACTGGGGAAAACAAGATCAGACTGCTG---------------------GATGTT------------------------------------GTCTATCCAACAAAAGAGTCC------------------------------------------------------------------------------------------------------------ACTGAAGACATCTGCAACTACATCTTGGACTTGCTGAGGAAGATCGGAATACCTTTATTCAATATGGCCATATTATATTCAGATTTTCCAGATCACGAACATCTTGTAGCTGGTCTACAGTTAATGAAAGCTGAGATTGTG------------TCTTTATGTGGACTTACAGACCTGACAGGA---CAAGTGTGT---------------------------------------CACAGTGGTGTTGAGAAAATT---------------------------------------------GAGTTTTCT------------------------------GACCTG---ATTCTGAATCTCATCATAGAGATCTACAAACATTTCCCA---------------------------TCTTTCCCA------------------GCAGATCTACAAGCTTTG------------------------CTTGAAGAT---------------------------------------GTT---------GAAGGGTCAGACATTGATAATCTGACATCTCAG---------------------------------------------------------------------------TGCTCTCTCTTTTGGAGAATAATTAAGAAAATCCCTTTAGCTTGGTCA---------CACCTTGAGAAGTAC------TTTGGATCTCTGGGTACA---GAAGAAGAAGCAGTC------TGCCTTCTTCTAGAGGAT------------CCCAAAATAAAGCTCAACGTTCTCTTTCTTACCCACGCTTTGCAGCCGCTTTATGATTTTCAGGAGATTATCGACCAAGGTGCCAGCGTCTTACAACTGCTCCAAGATGCTTCTAAATTATTGAGGCTTTACACACAGAGTTTCCTCAGACCAAAA------------GCAGCAGAGTATTTT---------CACAGGAGA------------------GGAAAG------------------------------------------------------------------ACCTCACTTGTACAGGAGACAGTGGGACATTTACCTAGAGGAGAGGTTGCAGTCGGTGAA---------------------------------------CAGGCTGCT---------------------------------------------------GATTTT---CTCCAG------------------------------------------------------------------------------------------------------------------------------------------------------------------------------------------------------------------------------------------------------------------------------------------------CAGCACTCT---------------------------------GAAGAG---TTGTCTGACTACTTG------------------------GAGACATTTCACAGT---------TCCATCATCTCCTTCTACACCACTGTTACTGTTAATATTGTCAAACGTCTG---CCTCTCCCTGATTCCACCCTG------AGAAACTTGTCATTGGTGTTG---------AGT------------CCA------------------------------------------GGAAAAAAGCTT------------------------------------GAAGTGACG------------------------------------------------------------------------------GGCAAAATGGTCCAAGATTTAGGCGTCGGT---------------------------------------------------------------------------------------------TTCGGTGTTTGC------------------------------------------------------------------------------ATAAGG---------------------------------------------------------------------------------------------------------------------------------------------------CCAGACAAT---------------------------------------------------------------GTCAGCCTGCTAACGGATGAGTTTTTGGAGTACCAGTTAATTGATGGGGGTGACACTGGCTCGGTCAACCAGCCAACT---------------GAG---------------------------------AAGTAC---------------------------------------------------------TGGCAA---------------------ACAGAGCTGAGGATTATGGGAAATGCATCTAATTTCGGGAAATTAATTGTTAGCTTGCTGGCCCTTCCCAAAACACTGAAAAAA------------------------------GAGATCATTTTTAAACAGATGTTT------------------------------------------------------------------------------------------------------------------------------------------------------------------------------------------CAACAAACTGACTAT---------------------------------------------------------CTCAAGATGATGAGAAAAGAGGAC------------------------------------------------------------------TGTGAG---------------------------------------------GAGAAGGAT---ATG---ATGGAG---------------------------------------------------------------------------------------------------------------------------------------------------------------------------------------------------------------------------------GAT---GATGTT------------------------------------------ACGGACAGCAGCTCATATAAAAGCGCT------------------------------------------------------------------------------------------------------------------------------------------------------------------------------------------------------------------------------------------------------CCATCACAT------------------------------------------------------------------------------------------------------------------------------------------------------------------------------------------------------------------------------------------------------------------------------------CTCAGC---------------------------------------------------CCAGAG---------------------------------------------------------------------------------------------------------------------------------------------------------------ACACAG------------------------GGA---------AGC---AGCATATCCGATGTCATTGACCTAACTGAA---------------------------------------ATGGAT------GAGATA------------------GGTCCA------GTGGAAATAGAGGACATTGCACCAATGGATGTGGATGATATTGTGTCAATTTCTTCTGATTCCGAAACAGAAAACCAGAAA------------------------------------------------------GTC------------------------------------------------------------------------AGTGTTCCACAT---------------------------GTA---------------------------------TCTATAGTC---------------TTA---------GATGATGATGATGAT---------------------------------------------------------------GATGATGAAATGACAGAT---------------------------------------------------------------------------------------------------------------------------------------------------------------------------------------------------GATGATGACGATTAT---------GGCTGT------GAAGCTGGC------------------GAAGTCATGTGGAAGTATTCGAAAAATAAAGGAAATACACAAAATGAGATGACAGATAATACATACCAGGGTGGTTTT---------------------------------------------TCA------------------------------------------------------------GTCGGTGAGATGGTT------TTGGGACCAATTGAGGGC---TTTGGTCTTTGGCCT---------------------------------GGACTAGTTCTGAGCTGG---------GACAGCGAGAGGCCT---TGTGGC---TCCATGCGTAAAGTGATTTTCTTTGGGAACGGGATG---CAG---------ACAGAAGTC---CAAGCAGACAGTCTTCTGCCCTTCTCTTCATTAGCCAAGTGCTTTTGTTCTAATTCCTTCGCTACTGTAATGGCATATAAAGATGCAATTTTCAGTTCTCTG------CAGGTGGCTTCCAGACGCAGTAGAATGTTTTTT---------------------------------------------------------------------------------------------------------------------------------------------------------------------------------------------------------------------------------------------------------------------TCTCCTGAGAGTGAATCT---AAG------GATGAACTCCTTAGAGTCATGTTGAACTGGGCCTTTGGAGGCTTTGAACCACTGGGTGCAGATGGACTCCATCCT---------------------------------------------------------------------CAG------GCA------------------------------------------------------------------------------------GAATACAGTGTGAAAGTGAAAAAGGGAAAGCGCAAGAACCCTACAGGAAAGTTGTTTAATTTAACTGTGCCC---------------------------------------------------------CTC------AATAAAATCCCTGAATCTCTGGAC------CTGAAC------------AACGGCTCAGTAGAC------------------------------------------------------CTA---------------------------GGG---ACA------------------------------------------------------------------------------ACAGAC---------------------------------------------------------------------------------GCCGACAAGAAACGCTTGTATTCAAAATGGAATGGCAGATCA---------------------------------------------------------ATG------------------------CAGACCGTT---------------AAGATCCGTAGAAAATATAAA------------------------------------------CAGCGGAATAAG------------------------------------------------------------AATATCATC---------------------------------CCAACTGTACAGATCGAGTCCAGGCAA------------------------------------------------------------------------AACAGCCAA------------AAAAGACATCAAATGGTGCATGAATTTCTTAAAAACAAGAGA---------AAGATTGAAGATTTCTGCTTATCATGTGGCAGTATGTCCGTTGACATCATTCATCCACTCTTCGAAGGAAAGCTGTGTACAAACTGCAAG------------------------TTTAATTTCACGGAGACGCTGTACAGATATGATGAAGATGGCTATCAGTCGTACTGCACCGTCTGCTGTTCTGGCATGGAGGTCATTCTGTGTGGCCATGACAGCTGCTGTCGCTCTTTCTGTGTGGACTGTCTGGATATTTTAGTGTGTCAGGGGACGTTTGACCGGCTGAAAAATGTGGACCCTTGG---ACCTGTTACCTGTGTGCACCTGAGACCAGCTCTGGAGCCTTGAAGCCCAGGCATGACTGGAGCATCAGAGTGCAGGAGTTCTTTGCCAATGACACCGGC---ATGGAGTTT---------------------------------------------GAACCCCAT---CGTGTT---TATCCATCAATCCCTGCTATCCAGCGACGTCCAATCAGGGTCCTGTCATTATTTGATGGCATAGCCACAGGATATCTTGTTCTGAGAGATCTTGGCTTCAAAGTGGAAAAATATGTGGCTTCAGAAATTGATGAAGAGTCAATTACCATTTCCATGGTCAACCATGATGGGAAAATCACTCAAGTGGATGATGTGAAAAACATTACGAAAAAACATATAGAGCAGTGGGGTCCATTTGATCTTCTCATTGGT---------------GGAAGTCCATGTAATGACTTGTCCATAGTCAATCCTGCTCGGAAAGGCTTGTATGAGGGCACTGGACGGCTGTTTTTTGAATACTATCGGCTTCTGAATGTTTTGAAGCCAAAGGAGGATGACCCACAACCTTTCTTCTGGCTGTTT---GAGAATGTCACCTTCATGCAAACCCACGTTAAAGCGGACATT---------TGCCGCTTTCTGGAATGTAACCCTGTGCTTGTTGATGCCGTGAAAGTGAGTCCAGCTCACAGAGCAAGATACTTCTGGGGGAACATACCTGGCATGAACAGA---------------CCAATCATAGCATCTCAGAATGATAAACTCTGTCTTCAAGAATGTCTGGAGCCTGGCCGCACTGCAAAGTATGAAAAAGTTCGCACTATCACTACACGGCAAAACTCCCTGAAGCAGGGCACCAATGAT---GCACATTTCCCCGTCACCATGAATGGTAAAGATGACCACATATGGATCACAGAATTGGAGAAA------------------ATATTTGGATTTCCGAAGCATTACACTGATGTGAAAAGCATGGGTCGTCCGCAGAGGCAGAGAGTA---TTGGGGAAGTCCTGGAGCGTTCCTGTCATTAGGCATCTTTTAGCACCACTGAAGGATTACTTT------------------------GCT------------------------TGTGACGAATTCCCTGTGAAATGA---------------------------------------------------------------------------------------------------------------------
	D_rerio_lcl_NC_007119.7_cds_NP_001018312.2_17615__gene_dnmt3ba_	------------------------------------------------------------------------------------------------------------------------------------------------------------------------------------ATG---------------------------------------------------------GCTACAAATGTTAGTCTGGAACCTAACAATCCTGATGACAAGTGC---------------------AGTCGCTATGAGGTTTTGGGTTGGATCAACGAAACACTACAGACTAATTTTACTCAAGTGGAGCAATGTCGTTCAGGTGCATGTTTTTGCCAGCTTATAGACCTGCTATTTCCAGGGACCATCAACTTGAAGAAAGTA------------AAATTTGAGTCGCAAAAGAGGTCTGATTTTATGCAGAACTACGGTCTTCTTCAGGCAGCTTTTCGGGATTTAGAAGTG------------------------ACAGAGCCAGTTCCTGTGAACGAGCTTCTCTCTGGGAAGTTTAGACCCAATTTCACCTATTTGAAG------------------------------TGGTTTAAGAAATTTTTCTATGCC---------------------------------------------AATGTAAAGCAAGAGAGGGTGTACAAT---------------------------------------------------------------GCATTTGAAGCTCGTGAT---------------------------------------------GGTCAAGAA------------------------------------ATCGTGCCGGTAGATGATGTCATGAAGTCT---------------------------------CCAAAAGCCTTGAAAAGTTCATAT---GAATCTGGCAGAGCAGGAGAAGAG---------------------------------------TCTGACATGGAAATAAATGGA------------GGGAGGCGTTCTGCAACTTATGATCCTAAGTGGCAAAGAAACTTGAAATGGATCAGAGCTAGCGATATGGGAGACAACTATGCTTACTGCACAACATGTGATTACAATATCATCCTACTTGCAGGTTTTCATGATCTGAAGCGCCACCAGCTGACT---------------------------------------------------------------CAAAATCATATGAAACATGAGACAGGGAGAACAAATTTACCT---------------GGGAGAAAGCAGATTGAAGAGTCTATTTCATGTAGTGAAACCATGCTGCTCTTTATTCAA------------------------------------TCGCATTGTCTTTCCAGTTTACCCTCA------------------AGGATCAACAGGGTCTCCCAACGC---ACTGCAAGATGCATCCTTGGTCTAAAGTATCCAAACGACATTGTTTCTGCTTGTAAGCTGAACCCGTACTGTATCTACATATATGGGCAGGTACCACTTGATGTGAAGACT---------------------------------------------------------------------------GGAGACAAGACCAACTGTCATGTG------------------GTACTTGCTGGATTTTTTGAGGAA---------------------------AAACAAGCAAGATATTGTATTCGTTTCCTT---------------------GATGTC------------------------------------TTTCAGCCTGAAGACTCCGCT------------------------------------------------------------------------------------------------------------AGCTCT------------------------------------------------------------------------------------------------GTATCGGGAGGATTATTTAGCATACTAAAAAAGTTTGAAATTCCTGCAAGCAACATGGTAGCTGTTTATATTAATGACCAC---GAACTGACC---------------------------------------TCAGAAAGTGTAGTGTCTCAGATCCGGGAGCTCAATCCACAGGTGATTGACCTTGGTGGACTTTACAGCATACCT------------------------------GACACT---------------------------------------------------------------------GCCTGCAGT------------------GCTGGCCTACAGACTCAC------------------------TCTGTTCAGGTTCAGGAG---------------CTTATT---------GCC---------AACATCTACAGACACTTCTCTACTGGTTCCACC------------------------------------------------------------------------------------------------------------------------------------------------------------------------------AGCAATGACAACCTC------------------------------------AAGATG---------------------------------------------------------------------------------------------------------------------------------------------CTGTTTGCA------------------------------------GGTATTGAT------------------GGACTA------------------------------------------------------------------AAAGTCCAC------------------------------------------------AGC---------------------------------------AATCCCCTC---------------------------------------------------TCAAAC---AGTGAGGAGTTT---TGC---------------------------GTGCTTGTCAAAAGGATTCATGAAATG---------------------------------------------------------------------------TGGAGC---------GATTTGGTCTCA---------TACTTC---------------------------------------------------------------------------------------------------------TCTTCCTGT---------------------------------GATGAA---AATAATGACAACGTT---------------------------------------------------------------------------------------------------------------------------------------------------AAGCAAATTTGTTCA------------CAA------------------------------------------TTGGAGAACCCT------------------------------------AAAATCAGG---------------------------------------------------------------------------CTAACCTTGATGTTTCTTGATCAAGCTCTTGGTCCACTTCGTGCCTTTGGGCAGCACTTGCAGCAAAGCAAAAGCTCTGTTCGTGCTGATCTTGTGGAGATCCTT---------------------CGAGAAGCAAGTGGG---------------------CTTTTACGATCGTATGCCTCA---------------------------AGCTTTCTCCGCCCTCAAGCGGTC---ATA---------------------CGCTATCTGAAAGAA---------------------------------------------------------------------------------------------CAAGATCCAGCCATCCTAGACAATGAA---------------------------GCGTTT---------TGCCTTCCCGCAGCTGAG---------------------------------------------------CTCAGTCTCGGT---------------GGT---------------------------------GTGCTAGAAGAC---------------------------------------------------TTCATC---------------------TCT------------------------------------------------------------------GCCAGAGAAGAGGAACTAGCGGATTTCCTTAGCACATTTTATAATGAATGTTTGGCGATCTACAAAACT------------------------------------------------CTTACTACCTCCATCGCCGCCAGTCTCCCTCTGAGTGATAGTGTCTTGAGGGCTATTTCACAGCTTCTTAGTCCGGCTGGACGATTAAAAGTCACAGGAAAGAATATAGTTGACCTT---------------GCTGTACGATTTGGCTTCTGC---------------------------------------------------------TCTAAACCTGAGGATTCTGCAAAACTC------------AATGATGAGTTCTTGGAGTACCAGCTT---------GCTGAGGAAGAAAACTTGTCT---------------------------------------------TCAACTCAT---TCA---ATTGAGCGATAC------------------------------TGGTGTACTGTG------CTCAAGACTTTTCCACCAACATCCGTCTTTAAGAGACTTGTC---CTCTGTCTTTTGGTTTTGCCCAGTCCA---TCCCTTGATGCAACAAAGATCTTT---GCTCAG---------------------------GCTATTGAAAATGGC---------------------GAT---GCTGAT------------------------------------------CAGTTGGATGATAGTTCAAGTGAAAGC---------------------GACACA------------------------------------------GATATGACAAAGGAGCTGGATTCCAATGATGACAACTCCTTAGATAACTCTGAACTTCAAATTTCACCC------------------------------------------------------ATCAAAAATGGGATAATGAAA---------------------------------AAATCCAGA------------------------------------------------------------------------------------------------------------------------------------------------------------------------------------------------------------------------------------------CGG---------------------------------------AGCACA---------------------------------------------------TCAGAG---------------------------------------------------------------------------------------------------------------------------------------------------------------ACGGTT------------------------CAA---------CAC------------------------------------------------------------------------TCAAAT------GCAGTG------------------AAGCCTTGTGTGGTGCGACTGGAG---------------------------------------------------------------AAGATC------------------------------------------------------ACC------------------------------------------------------------------------AGTCAGAGAGAA---------------------------GTG---------------------------------AACCTGAAG---------------AAC---------GATGGAGCCAAAAATGATGGCACCTTGACTAGTAACACATTAAAGGAGGTGAAGAATGATTTATCAAATTCCACACCGAGTCCCAGACGTGGAAAA---------------------------------------------------------------------------------------------------------------------------------------------------------------------------------------------------AGAGATCAAGCGTAC---------------------AATGATGGA------------------AAA---------------------------------------------------------------------GGTTTT---------------------------------------------GCC------------------------------------------------------------GTTGGAGAGCTGGTT------TGGGGTAAAGTCAAGGAC---TTCTCTTTGTGGCCT---------------------------------GGACTGGTGGTGCCATGG------------AAGGGCAGGATA---GTTCCTGTGTCTATGAGGCGTGTAGAGTGGTTTGGAGATGGAATG---TTT---------TCAGAGATT---CATACAGATGGACTTCTGCCCTTTGGTGCGTTTTCAAAGAATTTTTGTAGTAAATCCTATGAAGGTTTGCCTACCTACAAGAATGCCATCTACCAAATCCTA------GAGCTGGCAGCAGAGCGCAGTGGTAAGTTGTTCCCC------------------------------------------------------------------------------------------------------------------------------------------------------------------------------------------------------------------------------------------------------------------------CCCTCTGAGAAG---AAA------GGCGAAGAGGTAAAAGCCATGATGGATTGGGCATTTGGAGGCTTCCAGCCCATGGGTGCTGATGGCTTTTTGCCT---------------------------------------------------------------------TCT------GCA------------------------------------------------------------------------------------GAT------------------------------------------------------------------AGC---------------------------------------------------------------------TCTGCCAGTAATAAAACAGAG------TCAGAT------------TCCTCTGTGTCTGAT------------------------------------------------------TAT---------------------------CAG---CCT------------------------------------------------------------------------------CCA------------------------------------------------------------------------------------GCAAAGAGA------------------------------------------------------------------------------------------AAG------------------------TATGTCTTC---------------AAG---------------AAC---------------------------------------------------AGA------------------------------------------------------------CCATCAACT------------------------------------------------------------------------------------------------------------------------------------CAGGAGTGC------------AACAGAGATCAAATGGTTCAAGAGGTTACCAGTAAAGGCAGA---------AAAATTGAAGATTTCTGTCTATCCTGTGGAAGCAGCAACACTGAAATATTCCATCCTCTCTTTAAAGGAAGCCTTTGTATTAAATGCAAG------------------------GAGAACTTCACAGAGACGCTGTACAGATATGATGATGATGGCTATCAGTCCTACTGCACTGTGTGCTGCGCTGGACTAGAGGTCATTCTCTGTGGAAATGCCAGCTGCTGCAGGTGCTTCTGTAAAGACTGTTTGAATGTCTTGGTTGGTCCGGGAACGTTTGATAAGCTGAAGGAGGTTGACCCATGG---AGCTGCTACGTTTGCCTGCCATCGAAGTGCTACGGCGTGCTCAAGCTGAGGACTGACTGGAGTGTTCGTGTGCAGGAGTTTTTCGCCAATAACAGTGCC---TTCGAATTC---------------------------------------------GAGCCGCAC---AGAGTG---TATCCTTCTATTCCAGCTCATAAGCGCCGTCCAATCAGAGTCCTCTCACTGTTTGATGGAATTGCTACAGGCTATCTGGTTTTGAAAGATCTAGGCTTTAAGTTGGAGCGCTACATTGCCTCTGAGATCTGTGAAGACTCCATTGCTGTTGGGATGGTCAAACATGAGGGCAAGATTGAATATGTGAAGGACGTGCGCACCATCACTAGGAAACATCTGGCAGAATGGGGGCCATTTGACCTTCTGATTGGT---------------GGAAGTCCTTGTAATGACTTGTCCATGGTGAATCCAGCCAGAAAAGGTCTTTTTGAAGGCACAGGCCGGCTCTTCTTTGAATATTATCGCATGTTAACCATGATGAGGCCAAAAGAGGATGACGATCGACCCTTTTTCTGGCTTTTT---GAGAATGTAGTAGCTATGAGTGCCCATGACAAGGCTGATATC---------TGCCGTTTCTTGGAGTGCAATCCTGTGATGATTGATGCTGTAAAAGTAAGCCCAGCCCACAGGGCACGTTACTTCTGGGGGAATTTACCTGGAATGAACCGA---------------CCTGTTGCGACTTCTCTCACTGACAATGTAGATCTGCAGGACTGCCTGGAATCTGGACGAACCGCAATGTTCAGCAAAGTTCGCACCATCACCACCAAGTCCAATTCAATCAAACAAGGG---AAGACG---GGACCTCTGCCAGTCACTATGAACGGAAAAGAAGACTATCTTTGGTGCACCGAAATGGAGAAA------------------ATATTTGGCTTCCCAAAGCATTACACAGATGTGAATAATATGGGCCGAGGACAGAGGCAGAAGGTC---CTAGGACGGTCCTGGAGCGTTCCTGTGATCCGACATCTCTTTGCACCTCTAAAGGATTACTTT------------------------GCT------------------------TGCGAGTGA------------------------------------------------------------------------------------------------------------------------------------
	D_rerio_lcl_NC_007119.7_cds_XP_005167053.1_17617__gene_dnmt3ba_	------------------------------------------------------------------------------------------------------------------------------------------------------------------------------------ATG---------------------------------------------------------GCTACAAATGTTAGTCTGGAACCTAACAATCCTGATGACAAGTGC---------------------AGTCGCTATGAGGTTTTGGGTTGGATCAACGAAACACTACAGACTAATTTTACTCAAGTGGAGCAATGTCGTTCAGGTGCATGTTTTTGCCAGCTTATAGACCTGCTATTTCCAGGGACCATCAACTTGAAGAAAGTA------------AAATTTGAGTCGCAAAAGAGGTCTGATTTTATGCAGAACTACGGTCTTCTTCAGGCAGCTTTTCGGGATTTAGAAGTG------------------------ACAGAGCCAGTTCCTGTGAACGAGCTTCTCTCTGGGAAGTTTAGACCCAATTTCACCTATTTGAAG------------------------------TGGTTTAAGAAATTTTTCTATGCC---------------------------------------------AATGTAAAGCAAGAGAGGGTGTACAAT---------------------------------------------------------------GCATTTGAAGCTCGTGAT---------------------------------------------GGTCAAGAA------------------------------------ATCGTGCCGGTAGATGATGTCATGAAGTCT---------------------------------CCAAAAGCCTTGAAAAGTTCATAT---GAATCTGGCAGAGCAGGAGAAGAG---------------------------------------TCTGACATGGAAATAAATGGA------------GGGAGGCGTTCTGCAACTTATGATCCTAAGTGGCAAAGAAACTTGAAATGGATCAGAGCTAGCGATATGGGAGACAACTATGCTTACTGCACAACATGTGATTACAATATCATCCTACTTGCAGGTTTTCATGATCTGAAGCGCCACCAGCTGACT---------------------------------------------------------------CAAAATCATATGAAACATGAGACAGGGAGAACAAATTTACCT---------------GGGAGAAAGCAGATTGAAGAGTCTATTTCATGTAGTGAAACCATGCTGCTCTTTATTCAA------------------------------------TCGCATTGTCTTTCCAGTTTACCCTCA------------------AGGATCAACAGGGTCTCCCAACGC---ACTGCAAGATGCATCCTTGGTCTAAAGTATCCAAACGACATTGTTTCTGCTTGTAAGCTGAACCCGTACTGTATCTACATATATGGGCAGGTACCACTTGATGTGAAGACT---------------------------------------------------------------------------GGAGACAAGACCAACTGTCATGTG------------------GTACTTGCTGGATTTTTTGAGGAA---------------------------AAACAAGCAAGATATTGTATTCGTTTCCTT---------------------GATGTC------------------------------------TTTCAGCCTGAAGACTCCGCT------------------------------------------------------------------------------------------------------------AGCTCT------------------------------------------------------------------------------------------------GTATCGGGAGGATTATTTAGCATACTAAAAAAGTTTGAAATTCCTGCAAGCAACATGGTAGCTGTTTATATTAATGACCAC---GAACTGACC---------------------------------------TCAGAAAGTGTAGTGTCTCAGATCCGGGAGCTCAATCCACAGGTGATTGACCTTGGTGGACTTTACAGCATACCT------------------------------GACACT---------------------------------------------------------------------GCCTGCAGT------------------GCTGGCCTACAGACTCAC------------------------TCTGTTCAGGTTCAGGAG---------------CTTATT---------GCC---------AACATCTACAGACACTTCTCTACTGGTTCCACC------------------------------------------------------------------------------------------------------------------------------------------------------------------------------AGCAATGACAACCTC------------------------------------AAGATG---------------------------------------------------------------------------------------------------------------------------------------------CTGTTTGCA------------------------------------GGTATTGAT------------------GGACTA------------------------------------------------------------------AAAGTCCAC------------------------------------------------AGC---------------------------------------AATCCCCTC---------------------------------------------------TCAAAC---AGTGAGGAGTTT---TGC---------------------------GTGCTTGTCAAAAGGATTCATGAAATG---------------------------------------------------------------------------TGGAGC---------GATTTGGTCTCA---------TACTTC---------------------------------------------------------------------------------------------------------TCTTCCTGT---------------------------------GATGAA---AATAATGACAACGTT---------------------------------------------------------------------------------------------------------------------------------------------------AAGCAAATTTGTTCA------------CAA------------------------------------------TTGGAGAACCCT------------------------------------AAAATCAGG---------------------------------------------------------------------------CTAACCTTGATGTTTCTTGATCAAGCTCTTGGTCCACTTCGTGCCTTTGGGCAGCACTTGCAGCAAAGCAAAAGCTCTGTTCGTGCTGATCTTGTGGAGATCCTT---------------------CGAGAAGCAAGTGGG---------------------CTTTTACGATCGTATGCCTCA---------------------------AGCTTTCTCCGCCCTCAAGCGGTC---ATA---------------------CGCTATCTGAAAGAA---------------------------------------------------------------------------------------------CAAGATCCAGCCATCCTAGACAATGAA---------------------------GCGTTT---------TGCCTTCCCGCAGCTGAG---------------------------------------------------CTCAGTCTCGGT---------------GGT---------------------------------GTGCTAGAAGAC---------------------------------------------------TTCATC---------------------TCT------------------------------------------------------------------GCCAGAGAAGAGGAACTAGCGGATTTCCTTAGCACATTTTATAATGAATGTTTGGCGATCTACAAAACT------------------------------------------------CTTACTACCTCCATCGCCGCCAGTCTCCCTCTGAGTGATAGTGTCTTGAGGGCTATTTCACAGCTTCTTAGTCCGGCTGGACGATTAAAAGTCACAGGAAAGAATATAGTTGACCTT---------------GCTGTACGATTTGGCTTCTGC---------------------------------------------------------TCTAAACCTGAGGATTCTGCAAAACTC------------AATGATGAGTTCTTGGAGTACCAGCTT---------GCTGAGGAAGAAAACTTGTCT---------------------------------------------TCAACTCAT---TCA---ATTGAGCGATAC------------------------------TGGTGTACTGTG------CTCAAGACTTTTCCACCAACATCCGTCTTTAAGAGACTTGTC---CTCTGTCTTTTGGTTTTGCCCAGTCCA---TCCCTTGATGCAACAAAGATCTTT---GCTCAG---------------------------GCTATTGAAAATGGC---------------------GAT---GCTGAT------------------------------------------CAGTTGGATGATAGTTCAAGTGAAAGC------------------------------------------------------------------------------------------------------------------------------------------------------------------------------------------------------------------------------------------------------GACACAGAT---------------------------------------------------------------------------------ATGACAAAGGAG---------------------------------------------------------------------------------------------------------------------------------------------------------------------------------------CTGGAT---------------------------------------------------TCCAAT---------------------------------------------------------------------------------------------------------------------------------------------------------------GATGAC------------------------AAC---------TCC------------------------------------------------------------------------TTAGAT------AACTCT------GAACTTCAAATTTCACCC---------------------------------------------------------ATCAAAAATGGGATAATGAAAAAATCCAGA------------------------------------------------------CGG------------------------------------------------------------------------AGCACATCAGAA---------------------------GTG---------------------------------AACCTGAAG---------------AAC---------GATGGAGCCAAAAATGATGGCACCTTGACTAGTAACACATTAAAGGAGGTGAAGAATGATTTATCAAATTCCACACCGAGTCCCAGACGTGGAAAA---------------------------------------------------------------------------------------------------------------------------------------------------------------------------------------------------AGAGATCAAGCGTAC---------------------AATGATGGA------------------AAA---------------------------------------------------------------------GGTTTT---------------------------------------------GCC------------------------------------------------------------GTTGGAGAGCTGGTT------TGGGGTAAAGTCAAGGAC---TTCTCTTTGTGGCCT---------------------------------GGACTGGTGGTGCCATGG------------AAGGGCAGGATA---GTTCCTGTGTCTATGAGGCGTGTAGAGTGGTTTGGAGATGGAATG---TTT---------TCAGAGATT---CATACAGATGGACTTCTGCCCTTTGGTGCGTTTTCAAAGAATTTTTGTAGTAAATCCTATGAAGGTTTGCCTACCTACAAGAATGCCATCTACCAAATCCTA------GAGCTGGCAGCAGAGCGCAGTGGTAAGTTGTTCCCC------------------------------------------------------------------------------------------------------------------------------------------------------------------------------------------------------------------------------------------------------------------------CCCTCTGAGAAG---AAA------GGCGAAGAGGTAAAAGCCATGATGGATTGGGCATTTGGAGGCTTCCAGCCCATGGGTGCTGATGGCTTTTTGCCT---------------------------------------------------------------------TCT------GCA------------------------------------------------------------------------------------GAT------------------------------------------------------------------AGC---------------------------------------------------------------------TCTGCCAGTAATAAAACAGAG------TCAGAT------------TCCTCTGTGTCTGAT------------------------------------------------------TAT---------------------------CAG---CCT------------------------------------------------------------------------------CCA------------------------------------------------------------------------------------GCAAAGAGA------------------------------------------------------------------------------------------AAG------------------------TATGTCTTC---------------AAG---------------AAC---------------------------------------------------AGA------------------------------------------------------------CCATCAACT------------------------------------------------------------------------------------------------------------------------------------CAGGAGTGC------------AACAGAGATCAAATGGTTCAAGAGGTTACCAGTAAAGGCAGA---------AAAATTGAAGATTTCTGTCTATCCTGTGGAAGCAGCAACACTGAAATATTCCATCCTCTCTTTAAAGGAAGCCTTTGTATTAAATGCAAG------------------------GAGAACTTCACAGAGACGCTGTACAGATATGATGATGATGGCTATCAGTCCTACTGCACTGTGTGCTGCGCTGGACTAGAGGTCATTCTCTGTGGAAATGCCAGCTGCTGCAGGTGCTTCTGTAAAGACTGTTTGAATGTCTTGGTTGGTCCGGGAACGTTTGATAAGCTGAAGGAGGTTGACCCATGG---AGCTGCTACGTTTGCCTGCCATCGAAGTGCTACGGCGTGCTCAAGCTGAGGACTGACTGGAGTGTTCGTGTGCAGGAGTTTTTCGCCAATAACAGTGCC---TTCGAATTC---------------------------------------------GAGCCGCAC---AGAGTG---TATCCTTCTATTCCAGCTCATAAGCGCCGTCCAATCAGAGTCCTCTCACTGTTTGATGGAATTGCTACAGGCTATCTGGTTTTGAAAGATCTAGGCTTTAAGTTGGAGCGCTACATTGCCTCTGAGATCTGTGAAGACTCCATTGCTGTTGGGATGGTCAAACATGAGGGCAAGATTGAATATGTGAAGGACGTGCGCACCATCACTAGGAAACATCTGGCAGAATGGGGGCCATTTGACCTTCTGATTGGT---------------GGAAGTCCTTGTAATGACTTGTCCATGGTGAATCCAGCCAGAAAAGGTCTTTTTGAAGGCACAGGCCGGCTCTTCTTTGAATATTATCGCATGTTAACCATGATGAGGCCAAAAGAGGATGACGATCGACCCTTTTTCTGGCTTTTT---GAGAATGTAGTAGCTATGAGTGCCCATGACAAGGCTGATATC---------TGCCGTTTCTTGGAGTGCAATCCTGTGATGATTGATGCTGTAAAAGTAAGCCCAGCCCACAGGGCACGTTACTTCTGGGGGAATTTACCTGGAATGAACCGA---------------CCTGTTGCGACTTCTCTCACTGACAATGTAGATCTGCAGGACTGCCTGGAATCTGGACGAACCGCAATGTTCAGCAAAGTTCGCACCATCACCACCAAGTCCAATTCAATCAAACAAGGG---AAGACG---GGACCTCTGCCAGTCACTATGAACGGAAAAGAAGACTATCTTTGGTGCACCGAAATGGAGAAA------------------ATATTTGGCTTCCCAAAGCATTACACAGATGTGAATAATATGGGCCGAGGACAGAGGCAGAAGGTC---CTAGGACGGTCCTGGAGCGTTCCTGTGATCCGACATCTCTTTGCACCTCTAAAGGATTACTTT------------------------GCT------------------------TGCGAGTGA------------------------------------------------------------------------------------------------------------------------------------
	A_carolinensis_lcl_NW_003339420.1_cds_NP_001280056.1_31629__gene_dnmt3b_	------------------------------------------------------------------------------------------------------------------------------------------------------------------------------------------------------------------------------------------------------------------------------------------------------------------------------------------------------------------------------------------------------------------------------------------------------------------------------------------------------------------------------------------------------------------------------------------------------------------------------------------------------------------------------------------------------------------------------------------------------------------------------------------------------------------------------------------------------------------------------------------------------------------------------------------------------------------------------------------------------------------------------------------------------------------------------------------------------------------------------------------------------------------------------------------------------------------------------------------------------------------------------------------------------------------------------------------------------------------------------------------------------------------------------------------------------------------------------------------------------------------------------------------------------------------------------------------------------------------------------------------------------------------------------------------------------------------------------------------------------------------------------------------------------------------------------------------------------------------------------------------------------------------------------------------------------------------------------------------------------------------------------------------------------------------------------------------------------------------------------------------------------------------------------------------------------------------------------------------------------------------------------------------------------------------------------------------------------------------------------------------------------------------------------------------------------------------------------------------------------------------------------------------------------------------------------------------------------------------------------------------------------------------------------------------------------------------------------------------------------------------------------------------------------------------------------------------------------------------------------------------------------------------------------------------------------------------------------------------------------------------------------------------------------------------------------------------------------------------------------------------------------------------------------------------------------------------------------------------------------------------------------------------------------------------------------------------------------------------------------------------------------------------------------------------------------------------------------------------------------------------------------------------------------------------------------------------------------------------------------------------------------------------------------------------------------------------------------------------------------------------------------------------------------------------------------------------------------------------------------------------------------------------------------------------------------------------------------------------------------------------------------------------------------------------------------------------------------------------------------------------------------------------------------------------------------------------------------------------------------------------------------------------------------------------------------------------------------------------------------------------------------------------------------------------------------------------------------------------------------------------------------------------------------------------------------------------------------------------------------------------------------------------------------------------------------------------------------------------------------------------------------------------------------------------------------------------------------------------------------------------------------------------------------------------------------------------------------------------------------------------------------------------------------------------------------------------------------------------------------------------------------------------------------------------------------------------------------------------------------------------------------------------------------------------------------------------------------------------------------------------------------------------------------------------------------------------------------------------------------------------------------------------------------------------------------------------------------------------------------------------------------------------------------------------------------------------------------------------------------------------------------------------------------------------------------------------------------------------------------------------------------------------------------------------------------------------------------------------------------------------------------------------------------------------------------------------------------------------------------------------------------------------------------------------------------------------------------------------------------------------------------------------------------------------------------------------------------------------------------------------------------------------------------------------------------------------------------------------------------------------------------------------------------------------------------------------------------------------------------------------------------------------------------------------------------------------------------------------------------------------------------------------------------------------------------------------------------------------------------------------------------------------------------------------------------------------------------------------------------------------------------------------------------------------------------------------------------------------------------------------------------------------------------------------------------------------------------------------------------------------------------------------------------------------------------------------------------------------------------------------------------------------------------------------------------------------------------------------------------------------------------------------------------------------------------------------------------------------------------------------------------------------------------------------------------------------------------------------------------------------------------------------------------------------------------------------------------------------------------------------------------------------------------------------------------------------------------------------------------------------------------------------------------------------------------------------------------------------------------------------------------------------------------------------------------------------------------------------------------------------------------------------------------------------------------------------------------------------------------------------------------------------------------------------------------------------------------------------------------------------------------------------------------------------------------------------------------------------------------------------------------------------------------------------------------------------------------------------------------------------------------------------------------------------------------------------------------------------------------------------------------------------------------------------------------------------------------------------------------------------------------------------------------------------------------------------------------------------------------------------------------------------------------------------------------------------------------------------------------------------------------------------------------------------------------------------------------------------------------------------------------------------------------------------------------------------------------------------------------------------------------------------------------GATAGCTGCTTATGTTGCGGCAAGAGCAACCCAGCGACTTTCCACCCGCTGTTTGAAGGGGGTCTCTGCACAACTTGCCAG------------------------GACCGGTTCCTGGAGTATTTCTACATGTACGACGAAGATGGGTACCAGACCTACTGCAGCATCTGCTGCGAAGGAACTGAGCTGCTCCTTTGTGACAATGCCAGTTGTTTCAGGTGCTTCTGCGTGGACTGTTTGAACACCTTGGTGGGCCGAGGTGCGGCAGATGCAGCCCGGGAAGAGGAACCGTGG---AGTTGCTACATGTGCCAGCCCCAGAAGCAGCACGGCTTGCTCCAGCGGCGGCACGACTGGAACACGCGTCTGAAGGAGTTCTTCACCAACGAGAGAGGG---CAGGAATAC---------------------------------------------AAAGCACCC---AAAATC---TACCCCGCCATCCCAGCAGCCCAGCGGCGGCCAATTAGAGTCCTTTCTCTCTTTGACGGTATCGCTACAGGCTACCTGGTCCTGAGGGACCTGGGCATCAAGGTGGAGAAATACGTTGCCTCTGAGATCTGCGAAGAATCCATAGCCGTGGGGACCGTGCGGCACGAAGGAAACATCACCTATGTCCACGATGTCAGGAACATCACTAAGAGAAACATTGACGAATGGGGTCCATTTGATTTGGTGATTGGC---------------GGAAGCCCTTGCAACGACCTCTCCATCGTGAATCCAGCCAGGAAGGGCTTGTATGAGGGGACCGGACGCCTTTTCTTCGAATTCTACCACTTGCTCAACTATTCGCGCCCCAAACCCGAAGAAGAGCGCCCTTTTTTCTGGCTGTTT---GAGAACGTTGTCGCCATGAGGGTCAACGACAGGAGGGACATC---------TCCCGTTTTCTGGAGTGTAACCCGGTTATGATTGACGCGATAAAGGTCTCGCTTGCACACAGAGCGAGGTATTTTTGGGGCAACCTGTCTGACATGAACAGG---------------CCACTGGTTGCTTCCAAGACGGATAAACTTGAACTTCAGGATTGTTTGGAATATAGTAGGACAGTCAAGTTGAAAAAGGTCCAGACCATAACCACCAAGTCCAATTCGATCAGGCAAGGC---AAAGCC---CAGATGCTCCCGGTGCGCATGAACGGCAAAGACGACGACTTGTGGTGCACGGAGCTGGAAAGG------------------ATCTTTGGCTTCCCCCTCCATTACACAGACGTGTCCAATATGGGTCGCGGAGCTCGCCAGAAGCTG---CTGGGCCGGTCCTGGAGTGTGCCGGTCATCCGCCATCTCTTTGCTCCACTCAAAGACTATTTC------------------------GCC------------------------TGCGACTAG------------------------------------------------------------------------------------------------------------------------------------
	E_lucius_lcl_NC_025985.3_cds_XP_019911733.1_36693__gene_dnmt3a_	------------------------------------------------------------------------------------------------------------------------------------------------------------------------------------ATG---------------------------------------------------------------AACAAGAGAGCA---------------------------------------------------------------------------------------------------------------------------------------------------------------------------------------------------------------------------------------------------------------------------------------------------------------------------------------------------------------------------------------------------------------------------------------------------------------------------------------------------------------------------------------------------------------------------------------------------------------------------------------------------------------------------------------------------------------------------------------------------------------------------------------------------------------------------------------------------------------------------------------------------------------------------------------------------------------------------------------------------------------------------------------------------------------------------------------------------------------------------------------------------------------------------------------------------------------------------------------------------------------------------------------------------------------------------------------------------------------------------------------------------------------------------------------------------------------------------------------------------------------------------------------------------------------------------------------------------------------------------------------------------------------------------------------------------------------------------------------------------------------------------------------------------------------------------------------------------------------------------------------------------------------------------------------------------------------------------------------------------------------------------------------------------------------------------------------------------------------------CCAGAG---------------------------------------------------------------------------------------------------------------------------------------------------------------------------------------------------------------------------------------------------------------------------------------------------------------------------------------------------------------------------------------------------------------------------------------------------------------------------------------------------------------------------------------------------------------------------------------------------------------------------------------------------------------------------------------------------------------------------------AGG------------------------------------GAGGCTGAA------------------GACTTT------------------------------------------------------------------CAGAAGCTG------------------------------------------------AGG---------------------------------------------------------------------------------------------------------------------------------------------------------------------------------------------------------------------------------------------------------------------------------------------------------------------------------------------------------------------------------------------------------------------------------------------------------------------------------------------------------------------------------------------------------------------------------------------------------------------------------------------------------------------------------------------------------------------------------------------------------------------------------------------------------------------------------------------------------------------------------------------------------------------------------------------------------------------------------------------------------------------------------------------------------------------------------------------------------------------------------------------------------------------------------------------------------------------------------------------------------------------------------------------------------------------------------------------------------------------------------------TCT---------------GAT---------------------------------GTCTTC---------------------------------------------------------------------------------------------------------------------------------------------------------------------------------------------------------------------------------------------------------------------------------------------------------------------------------------------------------------------------------------------------------------------------------------------------------------------------------------------------AGTACTGAGAGCCGGGCCAACCAC---------------------------------------------------------------AAGACA---------------------------------------------GAGATGAAT---GTG---ATGGAG---------------------------------------------------------------------------------------------------------------------------------------------------------------------------------------------------------------------------------GAC---CTATCA------------------------------------------GATCCAGAGTTTCAGAAGGAGGAAGAG------------------------------------------------------------------------------------------------------------------------------------------------------------------------------------------------------------------------------------------------------CCAGCAGCT------------------------------------------------------------------------------------------AGT---------------------------------------------------------------------------------------------------------------------------------------------TTA---------------------------------------GCCACT---------------------------------------------------CCCCCT---------------------------------------------------------------------------------------------------------------------------------------------------------------CCCCAG------------------------CAG---------CAC------------------------------------------------------------------------ACTGAC------CCTGCC------------------TCTCCC---------------------------------------------------------------------------------ACAATC------------------------------------------------------GCC------------------------------------------------------------------------ATGACGCCAGAG---------------------------CCT---------------------------------GTTGCCAGG------------------------------GGCCACCATTCT---------------------------------------------------------------ACTCCTAGA---------------------------------------------------------------------------------------------------------------------------------------------------------------------------------------------------------------GAGTCAGAGTAC---------------------CAGGATGGT------------------AGG---------------------------------------------------------------------GGGTTT---------------------------------------------GGT------------------------------------------------------------CTGGGTTGCCTGGTG------TTCGGGAAGCTGCGTGGG---TTCTCCTGGTGGCCT---------------------------------GGACGCATCGTTTCCTGGGTGATGAGTGGGCGGAGCCGGGCG---GCAGAT---GGGACACGCTGGGTCATGTGGTTTGGAGACGGGAAG---TTC---------TCTGTGGTA---TGCGTAGAGAAGTTGATGCCTCTGAGCTCCTTCTCGTCCACTTTCCACCAGCCCACCTACAATAAACAGCCCATGTACAGGAGAGCTATATTTGAAGCCCTA------CAGGTGGCGAGCACCCGTGCCGGCAGGCCCCTCCCCTCTTGTGATGGTGGTGATGAT---------------------------------------------------------------------------------------------------------------------------------------------------------------------------------------------------------------------------------------------GCGGAGGGTGGAGGGGCGGAGCTA------CAGAAGCAGAACAGGAAGTTGATAGAATGGGCCATGACCGGCTTCCTGCCCGACGGACCTCAGAGTCTGGACCCC---------------------------------------------------------------------CCT------GAC------------------------------------------------------------------------------------GAA---------------------------GAGAGAGAA------------------------------CAA---------------------------------------------------------TAT------AAGAATGGGTACCCAGAGATGTGG------GCGGAG------------CCAGAAGCAGCT---------------------------------------------------------TAC---------------------------ACC---CCG------------------------------------------------------------------------------CCTCCT------------CCA------------------------------------------------------------------GCAAAGAGACCTCGT------------------------------------------------------------------------------------AAG------------------------AACGCTGCT---------------GAA---------------AAA------------------------------------------CACAAGATCAGA------------------------------------------------------------GAGGTCATC------------------------------------------------------------------------------------------------------------------------------------GATGAGGGC------------ACAAGAGAGAGACTCATCCAAGAGATCCGACAGAAGACAAGG---------AACATGGAAGATATTTGCATCTCCTGTGGCAGCGTCAACGTCTCCCTGGAACATCCTCTCTTCATTGGAGCCATGTGTCAAAGCTGCAAG------------------------AACTGTTTCCTGGAGTGTGCGTATCAGTATGATGACGATGGCTACCAGTCCTACTGCACCATCTGCTGTGGAGGACGAGAGGTCCTGATGTGTGGAAACAACAACTGCTGCAGATGTTTCTGTGTGGAGTGTGTTGACCTCCTGGTGGGGGAGGGTTCGGCGTCGGCCGCCATCATAGAGGACCCCTGG---GACTGCTACATGTGCGAGACGCGCAACACACACGGGTTGCTACGGCGACGCGACGACTGGCCAGCTCGACTACAGGTGTTCTTCGCTAACAACCACGAA---CAGGAGTTT---------------------------------------------GAGGCGCCC---AGAATC---TACCCGCCTGTGGCGGCTGAGATGAGACAGCCAATCAGAGTGCTCTCTCTGTTTGACGGCATCGCCACAGGTCTCTTGGTGCTCAGGGACCTTGGGATACAGGTGGACAGATATGTGGCTTCGGAGGTGTGTGAGGATTCCATCACAGTTGGAATAGTTCGTCACCACGGTTCCATCATGTATGTTGGAGACGTACGCAACGTTACACACAAACACATCCAGGAATGGGGTCCTTTTGACCTGGTGATTGGA---------------GGGAGTCCCTGTAACGATCTGTCCATTGTTAACCCGGCCAGGAAGGGGCTCTTTGAGGGTACTGGCAGGCTGTTCTTCGAGTTTTACCGTCTGCTTCACGAGGCTCGTCCCAAACCAGAAGAAAACCGCCCCTTCTTCTGGCTGTTC---GAGAACGTTGTTGCGATGGGGATAAGCGACAAGAGAGACATC---------TCTCGCTTCCTTGAGTGTAATCCGGTGATGATTGATGCCAAAGAGGTTTCTGCTGCTCACCGCGCCCGGTACTTCTGGGGAAACCTGCCTGGCATGGGACGA---------------CCGCTCACAGCCATGGTGAATGACAAACTCGATCTACAAGACTGTCTGGAGCATGGACGCACAGCCAAGTTTGGGAAAGTGCGGACGATAACGACGCGTTCTAACTCGGTGAAGCAGGGG---AAGGAC---CAACACTTTCCAGTTTACATGGACAACAAGGAGGACATCCTCTGGTGCACTGAGATGGAGAGG------------------GTGTTCGGGTTTCCGGTTCACTACACTGATGTTTCCAACATGAGTCGTCTGTCCCGGCAGCGTCTC---CTGGGACGTTCCTGGAGCGTTCCAGTCATCAGACACCTCTTCGCCCCGCTCAAAGAGTACTTT------------------------GCC------------------------TGCAACTAG------------------------------------------------------------------------------------------------------------------------------------
	O_latipes_lcl_NC_019882.1_cds_XP_011490296.1_34479__gene_dnmt3a_	------------------------------------------------------------------------------------------------------------------------------------------------------------------------------------ATG---------------------------------------------------------------------------------------------------------------------------------------------------------------------------------------------------------------------------------------------------------------------------------------------------------------------------------------------------------------------------------------ACAGAGAGGAAG------------------------------------------------------------------------------------------------------------------------------------------------------------------------------------------------------------------------------------------------------------------------------------------------------------------------------------------------------------------------------------------------------------------------------------------------------------------AGACCCAGGGAGGAA---------------------------------------------------------------------------GAGTTGCAT---------------------------------------------------------------------------------------------------------TTGCAAAGCTGC------------------------------------------------------------------------------------------------------------------------------------------------------------------------------------------------------------------------------------------------------------------------------------------------------------------------------------------------------------------------------------------------------------------------------------------------------------------------------------------------------------------------------------------------------------------------------------------------------------------------------------------------------------------------------------------------------------------------------------------------------------------------------------------------------------------------------------------------------------------------------------------------------------------------------------------------------------------------------------------------------------------------------------------------------------------------------------------------------------------------------------------------------------------------------------------------------------------------------------------------------------------------------------------------------------------------------------------------------------------------------------------------------------------------------------------------------------------------------------------------------------------------------------------------------------------------------------------------------------------------------------------------------------------------------------------------------------------------------------------------------------------------------------------------------------------------------------------------------------------------------------------------------------------------------------------------------------------------------------------------------------------------------------------------------------------------------------------------------------------------------------------------------------------------------------------------------------------------------------------------------------------------------------------------------------------------------------------------------------------------------------------------------------------------------------------------------------------------------------------------------------------------------------------------------------------------------------------------------------------------------------------------------------------------------------------------------------------------------------------------------------------------------------------------------------------------------------------------------------------------------------------------------------------------------------------------------------------------------------------------------------------------------------------------------------------------------------------------------------------------------------------------------------------------------------------------------------------------------------------------------------------------------------------------------------------------------------------------------------------------------------------------------------------------------------------------------------------------------------------------------------------------------------------------------------TATGTG---------------------AGC------------------------------------------------------------------CGA---------------------------------------------------------------------------------------------------------------------------------------------------------------------------------------------------------------------------------------------------------------------------------------------------------------------------------------CCTGCTGAGCGGCGCGCCTACAGA---------------------------------------------------------------GAGGCG---------------------------------------------GAGATAAGC---ATG---ATGGAC---------------------------------------------------------------------------------------------------------------------------------------------------------------------------------------------------------------------------------GAC---CTATCA------------------------------------------GAGGCTGACTTCCAGAAAGAGGAGGAG------------------------------------------------------------------------------------------------------------------------------------------------------------------------------------------------------------------------------------------------------CCCAGCAGC------------------------------------------------------------------------------------------CCG---------------------------------------------------------------------------------------------------------------------------------------------------------------------------------------GCCCCT---------------------------------------------------CCCCCT---------------------------------------------------------------------------------------------------------------------------------------------------------------TCCCAA------------------------CAG---------CAC------------------------------------------------------------------------ACCGAC------CCCGCC------------------TCTCCC---------------------------------------------------------------------------------ACAGTA------------------------------------------------------GCT------------------------------------------------------------------------GTGACGCCAGAG---------------------------CCG---------------------------------GTTGCCAGG------------------------------GGAGACCAGGCC---------------------------------------------------------------ACGCCCAGT---------------------------------------------------------------------------------------------------------------------------------------------------------------------------------------------------------------GAAATAGAGTAC---------------------CAGGATGGC------------------CGG---------------------------------------------------------------------GGCTTC---------------------------------------------GGC------------------------------------------------------------ATCGGCACTCTGGTG------TTCGGGAAGCTGCGGGGT---TTTTCCTGGTGGCCC---------------------------------GGTCGCATCGTTTCCTGGTGGATGAGCGGCAGGAGTAGAGCT---GCAGAC---GGCACCCGCTGGGTCATGTGGTTTGGTGACGGCAAA---TTC---------TCTGTGGTT---TGCGTGGAGAAACTGATGCCTCTGAGCTCCTTCTCATCTGCTTTCCACCAGCCAACCTACAACAAACAGTCTATGTACCGAAAAGCCATTTTTGAGGCTTTA------CAGGTGGCCAGCGTGCGAGCGGGGAGGCCTGTTCCTTCCTGTGACGCCAGCGATGAT---------------------------------------------------------------------------------------------------------------------------------------------------------------------------------------------------------------------------------------------GCAGAG---------GGG---GTG------GAGCTTCAGACCAGACAGATGATAGAGTGGGCCATGGCGGGCTTCCTGCCCACTGGTCCGCAGGCCCTGGACCCT---------------------------------------------------------------------CCA------GAG------------------------------------------------------------------------------------GAG---------------------------GAACGAAAT------------------------------CCA---------------------------------------------------------TAT------AAGGAAGTGTACCCAGAAATGTGG------GCGGAG------------CCTGAAGCAGCC---------------------------------------------------------TAC---------------------------ACA---CCT------------------------------------------------------------------------------CCACCT---------------------------------------------------------------------------------GCCAAGAAACCGCGC------------------------------------------------------------------------------------AAG------------------------AACTCAGCA---------------GAG---------------AAA------------------------------------------GCAAAGATCAGG------------------------------------------------------------GAAGTGATT------------------------------------------------------------------------------------------------------------------------------------GATGAAGGG------------ACCAGAGAGAGACTTATACAAGAAATTAAAAAGAAGACCAGG---------AATATAGAAGATATTTGCATCTCCTGCGGAAGCCTCAACGTCTCTCTGGAGCATCCTCTCTTCATGGGAGCCATGTGTCAGGGCTGCAAA------------------------AACTCGTTCCTGGAGTGCGCTTACCAGTATGATGACGACGGCTACCAGTCCTACTGCACCATCTGCTGCGGAGGCAGGGAAGTGCTCATGTGCGGCAACAACAACTGTTGCAGGTGTTTCTGCGTGGAGTGTGTGGACCTGTTGGTTGGAGCCGGCTCGGCGGCGGCAGCCATCAAAGAAGACCCCTGG---AACTGCTACATGTGCGGGCCGCGGAGCACCTACGGGCTGCTGCGGCGGCGTGACGACTGGCCCTGCAGGCTGCAGCATTTCTTCGCCAACAACCACGAG---CAAGAATTT---------------------------------------------GAGCCGGCG---AAGCTG---TATCCTCCGGTCTCAGCAGAAAAGAGGAAACCCATCCGGGTCCTCTCCTTGTTTGATGGAATCGCCACAGGCCTGCTGGTGCTGAAAGACCTGGGCATCCAGGTGGACAAGTACGTGGCATCAGAAGTGTGCGAGGACTCCATCACTGTCGGCATTGTGCGACACCAGGGCCGCATCATGTATGTGGGAGACGTACGGAACGTGACCCGCAGGCATATTGAAGAGTGGGGACCCTTTGACCTGGTGATTGGA---------------GGAAGCCCCTGCAATGACCTCTCCATCGTGAACCCCGCTAGGAAAGGTCTTTACGAGGGAACCGGTCGCCTGTTTTTTGAGTTTTACCGCCTGTTGCACGAGGCTCGGCCAAAACCCGGCGATGAGCGGCCCTTCTTCTGGCTCTTT---GAGAATGTAGTCGCTATGGGAGTCAGCGACAAGCGGGACATC---------TCCCGCTTTTTAGAGTGTAATCCAGTGATGATTGATGCCAAGGAAGTCTCTGCTGCCCACCGCGCCCGCTACTTCTGGGGCAACCTGCCTGGCATGTCCAGA---------------CCTCTGACGCCTATGGCCAACGACAGGTTGGACCTCCAAGGATGCCTGGAGCACGGTCGCACAGCCAAGTTTGAGAAGTTGCGTACGATAACAACACGCTCCAACTCTGTGAAGCAGGGG---AAAGAC---GAGCATTTCCCCGTCTACATGGACAACAAGGAGGACATCCTATGGTGTACTGAGATGGAAAGG------------------GTGTTTGGTTTCCCCGTTCATTACACCGACGTGTCCAACATGAGTCGTCTGGCCAGGCAAAGGCTG---CTGGGACGTTCCTGGAGCGTCCCTGTTATCAGGCACCTCTTCGCCCCTCTCAAGGAGTACTTC------------------------GCC------------------------TGCAACTAG------------------------------------------------------------------------------------------------------------------------------------
	H_sapiens_lcl_NC_000002.12_cds_NP_715640.2_11953__gene_DNMT3A_	------------------------------------------------------------------------------------------------------------------------------------------------------------------------------------ATG---------------------------------------------------------------------------------------------------------------------------------------------------------------------------------------------------------------------------------------------------------------------------------------------------------------------------------------------------------------------------------------------------------------------------------------------------------------------------------------------------------------------------------------------------------------------------------------------------------------------------------------------------------------------------------------------------------------------------------------------------------------------------------------------------------------------------------------------------------------------------------------------------------------------------------------------------------------------------------------------------------------------------------------------------------------------------------------------------------------------------------------------------------------------------------------------------------------------------------------------------------------------------------------------------------------------------------------------------------------------------------------------------------------------------------------------------------------------------------------------------------------------------------------------------------------------------------------------------------------------------------------------------------------------------------------------------------------------------------------------------------------------------------------------------------------------------------------------------------------------------------------------------------------------------------------------------------------------------------------------------------------------------------------------------------------------------------------------------------------------------------------------------------------------------------------------------------------------------------------------------------------------------------------------------------------------------------------------------------------------------GGGATCCTG------------------GAGCGGGTTGTGAGAAGG------------------------------------------------------------------------------------------------------------------------------------------------------------------------------------------------------------------------------------------------------------------------------------------------------------------------------------------------------------------------------------------------------------------------------------------------------------------------------------------------------------------------------------------------------------AAT------------------GGGCGC------------------------------------------------------------------------------------------------------------------------------------------------------------------------------------------------------------------------------------------GTGGAT------------------------------------------------------------------------------------------------------------------------------------------------------------------------------------------------------------------------------------------------------------------------------------------------CGTAGCCTG---------------------------------AAAGAC---GAGTGTGAT------------------------------------------------------------------------------------------------------------------------------------------------------------------------------------------------------------------------------------------------------------------------------------------------------------------------------------------------------------------------------------------------------------------------------------------------------------------------------------------------------------------------------------------------------------------------------------------------------------------------------------------------------------------------------------------------------------------------------------------------------------------------------------------------------------------------------------------------------------------------------------------------------------------------------------------------------------------------------------------------------------------------------------------------------------------------------------------------------------------------------------------------------------------------------------------------------------------------------------------------------------------------------------------------------------------------------------------------------------------------------------------------------------------------------------------------------------------------ACGGCTGAGAAGAAAGCCAAGGTC---------------------------------------------------------------ATTGCA---------------------------------------------GGAATGAAT---GCT---GTGGAA---------------------------------------------------------------------------------------------------------------------------------------------------------------------------------------------------------------------------------GAA---AACCAG---------------------------------------GGGCCCGGGGAGTCTCAGAAGGTGGAGGAG------------------------------------------------------------------------------------------------------------------------------------------------------------------------------------------------------------------------------------------------------GCCAGCCCT---------------------------------------------------------------------------------------------------------------------------------------------------------------------------------------------------------------------------------------------------------------------------------------------------------------------------------------------CCTGCT---------------------------------------------------------------------------------------------------------------------------------------------------------------GTGCAG------------------------CAG---------CCC------------------------------------------------------------------------ACTGAC------CCCGCA------------------TCCCCC---------------------------------------------------------------------------------ACTGTG------------------------------------------------------GCT------------------------------------------------------------------------ACCACGCCTGAG---------------------------CCC---------------------------------GTGGGGTCC---------------GAT---------GCTGGGGACAAGAAT---------------------------------------------------------------GCCACCAAAGCAGGCGAT---------------------------------------------------------------------------------------------------------------------------------------------------------------------------------------------------GACGAGCCAGAGTAC---------------------GAGGACGGC------------------CGG---------------------------------------------------------------------GGCTTT---------------------------------------------GGC------------------------------------------------------------ATTGGGGAGCTGGTG------TGGGGGAAACTGCGGGGC---TTCTCCTGGTGGCCA---------------------------------GGCCGCATTGTGTCTTGGTGGATGACGGGCCGGAGCCGAGCA---GCTGAA---GGCACCCGCTGGGTCATGTGGTTCGGAGACGGCAAA---TTC---------TCAGTGGTG---TGTGTTGAGAAGCTGATGCCGCTGAGCTCGTTTTGCAGTGCGTTCCACCAGGCCACGTACAACAAGCAGCCCATGTACCGCAAAGCCATCTACGAGGTCCTG------CAGGTGGCCAGCAGCCGCGCGGGGAAGCTGTTCCCGGTGTGCCACGACAGCGATGAG---------------------------------------------------------------------------------------------------------------------------------------------------------------------------------------------------------------------------------------------AGTGACACTGCCAAGGCC---GTG------GAGGTGCAGAACAAGCCCATGATTGAATGGGCCCTGGGGGGCTTCCAGCCTTCTGGCCCTAAGGGCCTGGAGCCA---------------------------------------------------------------------CCA------GAA------------------------------------------------------------------------------------GAA---------------------------GAGAAGAAT------------------------------CCC---------------------------------------------------------TAC------AAAGAAGTGTACACGGACATGTGG------GTGGAA------------CCTGAGGCAGCTGCC------------------------------------------------------TAC---------------------------GCA---CCA------------------------------------------------------------------------------CCTCCA------------CCA------------------------------------------------------------------GCCAAAAAGCCCCGG------------------------------------------------------------------------------------AAG------------------------AGCACAGCG---------------GAG---------------AAG------------------------------------------CCCAAGGTCAAG------------------------------------------------------------GAGATTATT------------------------------------------------------------------------------------------------------------------------------------GATGAGCGC------------ACAAGAGAGCGGCTGGTGTACGAGGTGCGGCAGAAGTGCCGG---------AACATTGAGGACATCTGCATCTCCTGTGGGAGCCTCAATGTTACCCTGGAACACCCCCTCTTCGTTGGAGGAATGTGCCAAAACTGCAAG------------------------AACTGCTTTCTGGAGTGTGCGTACCAGTACGACGACGACGGCTACCAGTCCTACTGCACCATCTGCTGTGGGGGCCGTGAGGTGCTCATGTGCGGAAACAACAACTGCTGCAGGTGCTTTTGCGTGGAGTGTGTGGACCTCTTGGTGGGGCCGGGGGCTGCCCAGGCAGCCATTAAGGAAGACCCCTGG---AACTGCTACATGTGCGGGCACAAGGGTACCTACGGGCTGCTGCGGCGGCGAGAGGACTGGCCCTCCCGGCTCCAGATGTTCTTCGCTAATAACCACGAC---CAGGAATTT---------------------------------------------GACCCTCCA---AAGGTT---TACCCACCTGTCCCAGCTGAGAAGAGGAAGCCCATCCGGGTGCTGTCTCTCTTTGATGGAATCGCTACAGGGCTCCTGGTGCTGAAGGACTTGGGCATTCAGGTGGACCGCTACATTGCCTCGGAGGTGTGTGAGGACTCCATCACGGTGGGCATGGTGCGGCACCAGGGGAAGATCATGTACGTCGGGGACGTCCGCAGCGTCACACAGAAGCATATCCAGGAGTGGGGCCCATTCGATCTGGTGATTGGG---------------GGCAGTCCCTGCAATGACCTCTCCATCGTCAACCCTGCTCGCAAGGGCCTCTACGAGGGCACTGGCCGGCTCTTCTTTGAGTTCTACCGCCTCCTGCATGATGCGCGGCCCAAGGAGGGAGATGATCGCCCCTTCTTCTGGCTCTTT---GAGAATGTGGTGGCCATGGGCGTTAGTGACAAGAGGGACATC---------TCGCGATTTCTCGAGTCCAACCCTGTGATGATTGATGCCAAAGAAGTGTCAGCTGCACACAGGGCCCGCTACTTCTGGGGTAACCTTCCCGGTATGAACAGG---------------CCGTTGGCATCCACTGTGAATGATAAGCTGGAGCTGCAGGAGTGTCTGGAGCATGGCAGGATAGCCAAGTTCAGCAAAGTGAGGACCATTACTACGAGGTCAAACTCCATAAAGCAGGGC---AAAGAC---CAGCATTTTCCTGTCTTCATGAATGAGAAAGAGGACATCTTATGGTGCACTGAAATGGAAAGG------------------GTATTTGGTTTCCCAGTCCACTATACTGACGTCTCCAACATGAGCCGCTTGGCGAGGCAGAGACTG---CTGGGCCGGTCATGGAGCGTGCCAGTCATCCGCCACCTCTTCGCTCCGCTGAAGGAGTATTTT------------------------GCG------------------------TGTGTGTAA------------------------------------------------------------------------------------------------------------------------------------
	X_tropicalis_lcl_NW_016683526.1_cds_XP_004919672.1_37178__gene_dnmt3a_	------------------------------------------------------------------------------------------------------------------------------------------------------------------------------------------------------------------------------------------------------------------------------------------------------------------------------------------------------------------------------------------------------------------------------------------------------------------------------------------------------------------------------------------------------------------------------------------------------------------------------------------------------------------------------------------------------------------------------------------------------------------------------------------------------------------------------------------------------------------------------------------------------------------------------------------------------------------------------------------------------------------------------------------------------------------------------------------------------------------------------------------------------------------------------------------------------------------------------------------------------------------------------------------------------------------------------------------------------------------------------------------------------------------------------------------------------------------------------------------------------------------------------------------------------------------------------------------------------------------------------------------------------------------------------------------------------------------------------------------------------------------------------------------------------------------------------------------------------------------------------------------------------------------------------------------------------------------------------------------------------------------------------------------------------------------------------------------------------------------------------------------------------------------------------------------------------------------------------------------------------------------------------------------------------------------------------------------------------------------------------------------------------------------------------------------------------------------------------------------------------------------------------------------------------------------------------------------------------------------------------------------------------------------------------------------------------------------------------------------------------------------------------------------------------------------------------------------------------------------------------------------------------------------------------------------------------------------------------------------------------------------------------------------------------------------------------------------------------------------------------------------------------------------------------------------------------------------------------------------------------------------------------ATG------------------------------------------------AAG---------------------------------------AGACCCAGA---------------------------------------------------AGGCAT---GTTGCT------------------------------------------------------------------------------------------------------------------------------------------------------------------------------------------------------------------------------------------------------------------------------------------------------------------------------------------------------------------------------------------------------------------------------------------------------------------------------------------------------------------------------------------------CCT------------------------------------------ACAGCCACGGCC---------------------------------------------------------------------------------------------------------------------------------------------------------------------------------------------------------------------------------------------------------------------------------------------------------------------------------------------------AGG---------------------------------------------------------------------------------------------------------------------------------------------------AGGGCCCCC---------------------------------------------------------------------------------------------------------------------------------------------------------------------------------------------------------------------------------------------------------------------------------------------------------------------------------------------------------------------------------------------------------------------------------------------------------------------------------------------------------------------------------------------------------------------------------------------------------------------------------------------------------------------------------------------------------AAGGCTGAGAAGAAGCAGCAGCTG---------------------------------------------------------------GCAGCC---------------------------------------------GTGATCAAC---GCC---ATGGAA---------------------------------------------------------------------------------------------------------------------------------------------------------------------------------------------------------------------------------GAA---ACGGTG------------------------------------------TCACGGGAGCCTCAGAAGGAGGAGGAA------------------------------------------------------------------------------------------------------------------------------------------------------------------------------------------------------------------------------------------------------CCCTGTCCG---------------------------------------------------------------------------------------------------------------------------------------------------------------------------------------------------------------------------------------------------------------------------------------------------------------------------------------------CCGGCC---------------------------------------------------------------------------------------------------------------------------------------------------------------TCCCAG------------------------CAG---------CCC------------------------------------------------------------------------ACTGAC------CCTGCC------------------TCACCC---------------------------------------------------------------------------------ACGGTG------------------------------------------------------GCC------------------------------------------------------------------------ACCACCCCCGAG---------------------------CCA---------------------------------GTCGCGCCT---------------GAT---------GCCGTAGACAAAAAT---------------------------------------------------------------ACGTCCAAGTCTGCCGAT---------------------------------------------------------------------------------------------------------------------------------------------------------------------------------------------------GACGAGGCAGAGTAT---------------------GAGGATGGT------------------CGG---------------------------------------------------------------------GGCTTT---------------------------------------------GGC------------------------------------------------------------ATCGGAGAGTTGGTG------TGGGGCAAGCTCCGTGGG---TTCTCCTGGTGGCCC---------------------------------GGCCGCATTGTATCATGGTGGATGACAGGGAGGAGCCGCGCA---GCAGAG---GGGACACGTTGGGTCATGTGGTTTGGGGACAGCAAG---TTC---------TCCGTGGTT---TGTGTGGAGAAACTACTGCCTCTCAGTTCATTCGCCGGCACCTTCCATCAGGCCACCTACAACAAGCAGCCCATGTACCGCAAAGCCATCTATGAGGTTCTC------CAGGTGGCCAGCACCCGCGCCAGAAAGGTTTTCCCATCGTGTCCAGAGAACGATGAG---------------------------------------------------------------------------------------------------------------------------------------------------------------------------------------------------------------------------------------------TCCGACACTTCCAAAGCA---GTA------GAAATCCAGAACAAGCAGATGATTGAGTGGGCGCTGGGCGGCTTTCAACCCTCTGGACCCAAAGGCCTGGAACCT---------------------------------------------------------------------CCA------GAA------------------------------------------------------------------------------------GAG---------------------------GAGCGCAAC------------------------------CCA---------------------------------------------------------TAC------AAAGAAGTTTACACAGAAATGTGG------GTGGAG------------CCCGAAGCAGCTGCC------------------------------------------------------TAC---------------------------ACC---CCT------------------------------------------------------------------------------CCCCCT------------CCA------------------------------------------------------------------GCAAAAAAACCTCGA------------------------------------------------------------------------------------AAA------------------------AGCACA------------------GAA---------------AAA------------------------------------------CCCAAGGTCAAG------------------------------------------------------------GAAATCATC------------------------------------------------------------------------------------------------------------------------------------GATGAGCGC------------ACACGAGAGAGACTGGTCTATGAAGTGAGGCAAAAGTGCAGG---------AACATTGAAGATATCTGTATTTCCTGTGGCAGTTTGAATGTTACCCTGGAACACCCCCTGTTTATTGGGGGCATGTGCCAAAACTGCAAG------------------------AACTGCTTTCTGGAGTGCGCGTACCAATATGATGATGACGGCTATCAGTCCTACTGCACCATATGCTGCGGCGGGAGGGAGGTGCTAATGTGTGGCAATAATAACTGCTGCAGGTGCTTTTGTGTAGAGTGTGTAGACTTGCTCGTGGGACCCGGAGCAGCCCAGGCAGCTATTAAAGAGGATCCATGG---AACTGCTATATGTGCGGACACAAGGGGATCTACGGGCTGCTAAAGAGACGCGATGACTGGCCCTCGCGGCTTCAGCTTTTCTTTGCCAATAACCACGAC---CAAGAATTT---------------------------------------------GACCCACCA---AAGCTT---TATCCGCCTATAGCAGCTGAAAAGCGGAAGCCTATCCGAGTACTGTCTCTGTTCGATGGCATTGCAACAGGTCTATTGGTGCTAAAGGATCTTGGGATCCATATAGAACGTTACATTGCCTCAGAGGTGTGTGAAGATTCCATCACTGTGGGTATGGTGCGACATCAGGGAAAGATCATGTACGTGGGGGACGTGCGCAATATCACCCGTAAGCATATTCAGGAATGGGGCCCTTTTGACCTAGTTATTGGG---------------GGAAGTCCTTGTAATGATCTTTCCATCGTGAACCCAGCACGGAAAGGTCTGTTCGAAGGCACCGGGAGACTCTTTTTTGAGTTCTATCGTTTACTTCATGAAGCCCGACCTAAGGAAGGAGACAACCGGCCGTTCTTCTGGCTCTTT---GAAAACGTGGTGGCCATGGGCGTTAGTGACAAAAGGGACATC---------TCACGCTTCCTAGAGTCCAACCCAGTGATGATTGATGCAAGGGAGGTGTCGGCAGCCCACAGAGCTCGTTACTTCTGGGGTAATCTTCCCGGTATGAACAGG---------------CCTCTGGTTTCTACAATAAATGATAGGCTGGAATTACAAGACTGTTTGGAACACGGCAGGTTAGCGAAGTTTAGCAAGGTCCGTACCATCACCACTAGGTCAAACTCCATCAAACAGGGC---AAGGAC---CAGCATTTCCCTGTGTACATGAACGAGAAGGAAGACATTCTCTGGTGCACTGAGATGGAAAGG------------------GTTTTCGGCTTCCCAGTCCACTACACTGACGTTTCCAACATGAGCCGCTTGGCCAGGCAAAGGCTT---CTGGGAAGATCCTGGAGTGTACCAGTCATCCGTCACCTCTTTGCCCCGCTTAAGGAATTCTAT------------------------GCC------------------------TGTGTTTAA------------------------------------------------------------------------------------------------------------------------------------
	E_lucius_lcl_NC_025985.3_cds_XP_010881473.1_36689__gene_dnmt3a_	------------------------------------------------------------------------------------------------------------------------------------------------------------------------------------ATG---------------------------------------------------------CCATCCAACACCACTGCTCTTCCACCA---------------------------------------------------------------------------------------------------------------------------------------------------------------------------------------------------------------------------------------------------------------------------------------------------------------------------------------------------------------------------------------------------------------------------------------------------------------------------------------------------------------------------------------------------------------------------------------------------------------------------------------------------------------------------------------------------------------------------------------------------------------------------------------------------------------------------------------------------------------------------------------------------------------------------------------------------------------------------------------------------------------------------------------------------------------------------------------------------------------------------------------------------------------------------------------------------------------------------------------------------------------------------------------------------------------------------------------------------------------------------------------------------------------------------------------------------------------------------------------------------------------------------------------------------------------------------------------------------------------------------------------------------------------------------------------------------------------------------------------------------------------------------------------------------------------------------------------------------------------------------------------------------------------------------------------------------------------TCAGAGGGTCCCGCT---------------------------------------------------------------------------------------------------------------------------------ACACACGTG---------------------------------------------GACCCCTGC------------------------------GAGATG---------------------------------------------------------------------GCACCGCCC------------------ACCCCGCCAGAGGAAGTT------------------------------------------------------------------------------------------------------------------------------------------------------------------------------------------------------------------------------------------------------------------------------------------------------------------------------------------------------GACCCC---------------------------------------------------------------------------------------------------------------------------------------------TCCCCTCGC------------------------------------AGGAAACGT------------------GGCCGG------------------------------------------------------------------CAGAAACTG------------------------------------------------GAG---------------------------------------------------------------------------------------------------CCTCTG---GAGCCA------------------------------------------------------------------------------------------------------------------------------------------------------------------------------------------------------------------------------------------------------------------------------------------------GAGGACCCA---------------------------------AAC------------------------------------------------------------------------------------------------------------------------------------------------------------------------------------ATT------------GAG------------------------------------------GGGGAAGGCGGG------------------------------------AGGCTCCGC------------------------------------------------------------------------------------------------------------------------------------------------------------------------------------------------------------------------------------------------------------------------------------------------------------------------------------------------------------------------------------------------------------------------------------------------------------AGAAGGCCT---------------------------------------------------------------GTTCCCAGGGTGCCG---------------------------------------------------TTTCAGGCCGGA---------------GAT---------------------------------CCTTTT---------------------------------------------------------AACATC---------------------AGC------------------------------------------------------------------AGGAGACAGAGAGAA------------------------------GAGTGGATCAGTCACTGGAATAGA---------------------------------------------------------------------------------------------------------------------------------------------------------------------------------------------------------------------------------------------------------------------GAGACTGAGAGCCGGGCCAACCAC---------------------------------------------------------------AAGACA---------------------------------------------GAGATGAAT---GTG---ATGGAG---------------------------------------------------------------------------------------------------------------------------------------------------------------------------------------------------------------------------------GAC---CTATCA------------------------------------------GATCCAGAGTTTCAGAAGGAGGAAGAG------------------------------------------------------------------------------------------------------------------------------------------------------------------------------------------------------------------------------------------------------CCAGCAGCT------------------------------------------------------------------------------------------AGT---------------------------------------------------------------------------------------------------------------------------------------------TTA---------------------------------------GCCACT---------------------------------------------------CCCCCT---------------------------------------------------------------------------------------------------------------------------------------------------------------CCCCAG------------------------CAG---------CAC------------------------------------------------------------------------ACTGAC------CCTGCC------------------TCTCCC---------------------------------------------------------------------------------ACAATC------------------------------------------------------GCC------------------------------------------------------------------------ATGACGCCAGAG---------------------------CCT---------------------------------GTTGCCAGG------------------------------GGCCACCATTCT---------------------------------------------------------------ACTCCTAGA---------------------------------------------------------------------------------------------------------------------------------------------------------------------------------------------------------------GAGTCAGAGTAC---------------------CAGGATGGT------------------AGG---------------------------------------------------------------------GGGTTT---------------------------------------------GGT------------------------------------------------------------CTGGGTTGCCTGGTG------TTCGGGAAGCTGCGTGGG---TTCTCCTGGTGGCCT---------------------------------GGACGCATCGTTTCCTGGGTGATGAGTGGGCGGAGCCGGGCG---GCAGAT---GGGACACGCTGGGTCATGTGGTTTGGAGACGGGAAG---TTC---------TCTGTGGTA---TGCGTAGAGAAGTTGATGCCTCTGAGCTCCTTCTCGTCCACTTTCCACCAGCCCACCTACAATAAACAGCCCATGTACAGGAGAGCTATATTTGAAGCCCTA------CAGGTGGCGAGCACCCGTGCCGGCAGGCCCCTCCCCTCTTGTGATGGTGGTGATGAT---------------------------------------------------------------------------------------------------------------------------------------------------------------------------------------------------------------------------------------------GCGGAGGGTGGAGGGGCGGAGCTA------CAGAAGCAGAACAGGAAGTTGATAGAATGGGCCATGACCGGCTTCCTGCCCGACGGACCTCAGAGTCTGGACCCC---------------------------------------------------------------------CCT------GAC------------------------------------------------------------------------------------GAA---------------------------GAGAGAGAA------------------------------CAA---------------------------------------------------------TAT------AAGAATGGGTACCCAGAGATGTGG------GCGGAG------------CCAGAAGCAGCT---------------------------------------------------------TAC---------------------------ACC---CCG------------------------------------------------------------------------------CCTCCT------------CCA------------------------------------------------------------------GCAAAGAGACCTCGT------------------------------------------------------------------------------------AAG------------------------AACGCTGCT---------------GAA---------------AAA------------------------------------------CACAAGATCAGA------------------------------------------------------------GAGGTCATC------------------------------------------------------------------------------------------------------------------------------------GATGAGGGC------------ACAAGAGAGAGACTCATCCAAGAGATCCGACAGAAGACAAGG---------AACATGGAAGATATTTGCATCTCCTGTGGCAGCGTCAACGTCTCCCTGGAACATCCTCTCTTCATTGGAGCCATGTGTCAAAGCTGCAAG------------------------AACTGTTTCCTGGAGTGTGCGTATCAGTATGATGACGATGGCTACCAGTCCTACTGCACCATCTGCTGTGGAGGACGAGAGGTCCTGATGTGTGGAAACAACAACTGCTGCAGATGTTTCTGTGTGGAGTGTGTTGACCTCCTGGTGGGGGAGGGTTCGGCGTCGGCCGCCATCATAGAGGACCCCTGG---GACTGCTACATGTGCGAGACGCGCAACACACACGGGTTGCTACGGCGACGCGACGACTGGCCAGCTCGACTACAGGTGTTCTTCGCTAACAACCACGAA---CAGGAGTTT---------------------------------------------GAGGCGCCC---AGAATC---TACCCGCCTGTGGCGGCTGAGATGAGACAGCCAATCAGAGTGCTCTCTCTGTTTGACGGCATCGCCACAGGTCTCTTGGTGCTCAGGGACCTTGGGATACAGGTGGACAGATATGTGGCTTCGGAGGTGTGTGAGGATTCCATCACAGTTGGAATAGTTCGTCACCACGGTTCCATCATGTATGTTGGAGACGTACGCAACGTTACACACAAACACATCCAGGAATGGGGTCCTTTTGACCTGGTGATTGGA---------------GGGAGTCCCTGTAACGATCTGTCCATTGTTAACCCGGCCAGGAAGGGGCTCTTTGAGGGTACTGGCAGGCTGTTCTTCGAGTTTTACCGTCTGCTTCACGAGGCTCGTCCCAAACCAGAAGAAAACCGCCCCTTCTTCTGGCTGTTC---GAGAACGTTGTTGCGATGGGGATAAGCGACAAGAGAGACATC---------TCTCGCTTCCTTGAGTGTAATCCGGTGATGATTGATGCCAAAGAGGTTTCTGCTGCTCACCGCGCCCGGTACTTCTGGGGAAACCTGCCTGGCATGGGACGA---------------CCGCTCACAGCCATGGTGAATGACAAACTCGATCTACAAGACTGTCTGGAGCATGGACGCACAGCCAAGTTTGGGAAAGTGCGGACGATAACGACGCGTTCTAACTCGGTGAAGCAGGGG---AAGGAC---CAACACTTTCCAGTTTACATGGACAACAAGGAGGACATCCTCTGGTGCACTGAGATGGAGAGG------------------GTGTTCGGGTTTCCGGTTCACTACACTGATGTTTCCAACATGAGTCGTCTGTCCCGGCAGCGTCTC---CTGGGACGTTCCTGGAGCGTTCCAGTCATCAGACACCTCTTCGCCCCGCTCAAAGAGTACTTT------------------------GCC------------------------TGCAACTAG------------------------------------------------------------------------------------------------------------------------------------
	O_latipes_lcl_NC_019882.1_cds_XP_011490294.1_34474__gene_dnmt3a_	------------------------------------------------------------------------------------------------------------------------------------------------------------------------------------ATG---------------------------------------------------------CCGTCCAACAGTCCTGCTGCCGGTGAG------------------------------------------------------------------------------------CCACCGCAGACGCTGGAAAACGACGCCTCC---------------------------------------------------------------------------------------------------------------------------------------------------------------------------------AATGATGTGGTGAGA------------------------------------------------------------------------------------------------------------------------------------------------------------------------------------------------------------------------------------------------------------------------------------------------------------------------------------------------------------------------------------------------------------------------------------------------------GTTTCCAGTGAAGACGGAGCAGAC---------------------------------------------------------------------------------------------------------------------------------------------------------------------------------------------CAGGACAGTCCTGAGGAAGGGACGCCAGCAAGCCCC------------------------------------------------------------------------------------------------------------------------------------------------------------------------------------------------------------------------------------------------------------------------CACAACAAGCGCAGAGTTGGCCGT---------------------------------------------------------------------------------------------------------------------------------------------------------------------------------------------CCAGGCAGGAAACGTAAACAGCTG---------------------------------------------------------------------------------------------------------------------------------------------------------------------------------------------------------------------------------------------------------------------------------------------------------------------------------------------------------------------------------------------------------CTTCCTGAGATGGCC---------------------------------------------------------------------------------------------------------------------------------ACCTCTGAC---------------------------------------------CCCTGTGCA------------------------------AACGCC---------------------------------------------------------------------CCCCCAACT------------------CCCCCAGAGGAGCCTGAG------------------------------------------------------------------------------------------------------------------------------------------------------------------------------------------------------------------------------------------------------------------------------------------------------------------------------------------------------CCCTCGCCA------------------------------------------------------------------------------------------------------------------------------------------TCCCCTCGA------------------------------------AAGAGGCGT------------------GGGCGC------------------------------------------------------------------CGGAGACTA------------------------------------------------GAG---------------------------------------CAAACTGAA---------------------------------------------------AAGAAT---AGAGAG------------------------------------------------------------------------------------------------------------------------------------------------------------------------------------------------------------------------------------------------------------------------------------------------GAGCCCGAC---------------------------------GACAGA---AACTGCGACTCTCCC---------------------------------------------------------------------------------------------------------------------------------------------------AGG------------------------GAG------------------------------------------GGGGAGACCGGG------------------------------------AGGCTGCGG------------------------------------------------------------------------------------------------------------------------------------------------------------------------------------------------------------------------------------------------------------------------------------------------------------------------------------------------------------------------------------------------------------------------------------------------------------AGAAGGCCG---------------------------------------------------------------GTCCCCAGAGTGACC---------------------------------------------------TTCCAGGCGGGA---------------GAT---------------------------------CCATAC---------------------------------------------------------TACATT---------------------AGC------------------------------------------------------------------AGGAGGCAGAAGGAA------------------------------GAATGGCTGAGCCGCTGGAAGATG---------------------------------------------------------------------------------------------------------------------------------------------------------------------------------------------------------------------------------------------------------------------GAGGCTGAGCGGCGCGCCTACAGA---------------------------------------------------------------GAGGCG---------------------------------------------GAGATAAGC---ATG---ATGGAC---------------------------------------------------------------------------------------------------------------------------------------------------------------------------------------------------------------------------------GAC---CTATCA------------------------------------------GAGGCTGACTTCCAGAAAGAGGAGGAG------------------------------------------------------------------------------------------------------------------------------------------------------------------------------------------------------------------------------------------------------CCCAGCAGC------------------------------------------------------------------------------------------CCG---------------------------------------------------------------------------------------------------------------------------------------------------------------------------------------GCCCCT---------------------------------------------------CCCCCT---------------------------------------------------------------------------------------------------------------------------------------------------------------TCCCAA------------------------CAG---------CAC------------------------------------------------------------------------ACCGAC------CCCGCC------------------TCTCCC---------------------------------------------------------------------------------ACAGTA------------------------------------------------------GCT------------------------------------------------------------------------GTGACGCCAGAG---------------------------CCG---------------------------------GTTGCCAGG------------------------------GGAGACCAGGCC---------------------------------------------------------------ACGCCCAGT---------------------------------------------------------------------------------------------------------------------------------------------------------------------------------------------------------------GAAATAGAGTAC---------------------CAGGATGGC------------------CGG---------------------------------------------------------------------GGCTTC---------------------------------------------GGC------------------------------------------------------------ATCGGCACTCTGGTG------TTCGGGAAGCTGCGGGGT---TTTTCCTGGTGGCCC---------------------------------GGTCGCATCGTTTCCTGGTGGATGAGCGGCAGGAGTAGAGCT---GCAGAC---GGCACCCGCTGGGTCATGTGGTTTGGTGACGGCAAA---TTC---------TCTGTGGTT---TGCGTGGAGAAACTGATGCCTCTGAGCTCCTTCTCATCTGCTTTCCACCAGCCAACCTACAACAAACAGTCTATGTACCGAAAAGCCATTTTTGAGGCTTTA------CAGGTGGCCAGCGTGCGAGCGGGGAGGCCTGTTCCTTCCTGT---------GACGCC---------------------------------------------------------------------------------------------------------------------------------------------------------------------------------------------------------------------------------------------AGCGATGATGCAGAGGGG---GTG------GAGCTTCAGACCAGACAGATGATAGAGTGGGCCATGGCGGGCTTCCTGCCCACTGGTCCGCAGGCCCTGGACCCT---------------------------------------------------------------------CCA------GAG------------------------------------------------------------------------------------GAG---------------------------GAACGAAAT------------------------------CCA---------------------------------------------------------TAT------AAGGAAGTGTACCCAGAAATGTGG------GCGGAG------------CCTGAAGCAGCC---------------------------------------------------------TAC---------------------------ACA---CCT------------------------------------------------------------------------------CCACCT---------------------------------------------------------------------------------GCCAAGAAACCGCGC------------------------------------------------------------------------------------AAG------------------------AACTCAGCA---------------GAG---------------AAA------------------------------------------GCAAAGATCAGG------------------------------------------------------------GAAGTGATT------------------------------------------------------------------------------------------------------------------------------------GATGAAGGG------------ACCAGAGAGAGACTTATACAAGAAATTAAAAAGAAGACCAGG---------AATATAGAAGATATTTGCATCTCCTGCGGAAGCCTCAACGTCTCTCTGGAGCATCCTCTCTTCATGGGAGCCATGTGTCAGGGCTGCAAA------------------------AACTCGTTCCTGGAGTGCGCTTACCAGTATGATGACGACGGCTACCAGTCCTACTGCACCATCTGCTGCGGAGGCAGGGAAGTGCTCATGTGCGGCAACAACAACTGTTGCAGGTGTTTCTGCGTGGAGTGTGTGGACCTGTTGGTTGGAGCCGGCTCGGCGGCGGCAGCCATCAAAGAAGACCCCTGG---AACTGCTACATGTGCGGGCCGCGGAGCACCTACGGGCTGCTGCGGCGGCGTGACGACTGGCCCTGCAGGCTGCAGCATTTCTTCGCCAACAACCACGAG---CAAGAATTT---------------------------------------------GAGCCGGCG---AAGCTG---TATCCTCCGGTCTCAGCAGAAAAGAGGAAACCCATCCGGGTCCTCTCCTTGTTTGATGGAATCGCCACAGGCCTGCTGGTGCTGAAAGACCTGGGCATCCAGGTGGACAAGTACGTGGCATCAGAAGTGTGCGAGGACTCCATCACTGTCGGCATTGTGCGACACCAGGGCCGCATCATGTATGTGGGAGACGTACGGAACGTGACCCGCAGGCATATTGAAGAGTGGGGACCCTTTGACCTGGTGATTGGA---------------GGAAGCCCCTGCAATGACCTCTCCATCGTGAACCCCGCTAGGAAAGGTCTTTACGAGGGAACCGGTCGCCTGTTTTTTGAGTTTTACCGCCTGTTGCACGAGGCTCGGCCAAAACCCGGCGATGAGCGGCCCTTCTTCTGGCTCTTT---GAGAATGTAGTCGCTATGGGAGTCAGCGACAAGCGGGACATC---------TCCCGCTTTTTAGAGTGTAATCCAGTGATGATTGATGCCAAGGAAGTCTCTGCTGCCCACCGCGCCCGCTACTTCTGGGGCAACCTGCCTGGCATGTCCAGA---------------CCTCTGACGCCTATGGCCAACGACAGGTTGGACCTCCAAGGATGCCTGGAGCACGGTCGCACAGCCAAG------------------------------------------------GGG---AAAGAC---GAGCATTTCCCCGTCTACATGGACAACAAGGAGGACATCCTATGGTGTACTGAGATGGAAAGG------------------GTGTTTGGTTTCCCCGTTCATTACACCGACGTGTCCAACATGAGTCGTCTGGCCAGGCAAAGGCTG---CTGGGACGTTCCTGGAGCGTCCCTGTTATCAGGCACCTCTTCGCCCCTCTCAAGGAGTACTTC------------------------GCC------------------------TGCAACTAG------------------------------------------------------------------------------------------------------------------------------------
	O_latipes_lcl_NC_019882.1_cds_XP_011490292.1_34476__gene_dnmt3a_	------------------------------------------------------------------------------------------------------------------------------------------------------------------------------------ATG---------------------------------------------------------CCGTCCAACAGTCCTGCTGCCGGTGAG------------------------------------------------------------------------------------CCACCGCAGACGCTGGAAAACGACGCCTCC---------------------------------------------------------------------------------------------------------------------------------------------------------------------------------AAT------------------------------------------------------------------------------------------------------------------------------------------------------------------------------------------------------------------------------------------------------------------------------------------------------------------------------------------------------------------------------------------------------------------------------------------------------------------GATGTGAGTGAAGACGGAGCAGAC---------------------------------------------------------------------------------------------------------------------------------------------------------------------------------------------CAGGACAGTCCTGAGGAAGGGACGCCAGCAAGCCCC------------------------------------------------------------------------------------------------------------------------------------------------------------------------------------------------------------------------------------------------------------------------CACAACAAGCGCAGAGTTGGCCGT---------------------------------------------------------------------------------------------------------------------------------------------------------------------------------------------CCAGGCAGGAAACGTAAACAGCTG---------------------------------------------------------------------------------------------------------------------------------------------------------------------------------------------------------------------------------------------------------------------------------------------------------------------------------------------------------------------------------------------------------CTTCCTGAGATGGCC---------------------------------------------------------------------------------------------------------------------------------ACCTCTGAC---------------------------------------------CCCTGTGCA------------------------------AACGCC---------------------------------------------------------------------CCCCCAACT------------------CCCCCAGAGGAGCCTGAG------------------------------------------------------------------------------------------------------------------------------------------------------------------------------------------------------------------------------------------------------------------------------------------------------------------------------------------------------CCCTCGCCA------------------------------------------------------------------------------------------------------------------------------------------TCCCCTCGA------------------------------------AAGAGGCGT------------------GGGCGC------------------------------------------------------------------CGGAGACTA------------------------------------------------GAG---------------------------------------CAAACTGAA---------------------------------------------------AAGAAT---AGAGAG------------------------------------------------------------------------------------------------------------------------------------------------------------------------------------------------------------------------------------------------------------------------------------------------GAGCCCGAC---------------------------------GACAGA---AACTGCGACTCTCCC---------------------------------------------------------------------------------------------------------------------------------------------------AGG------------------------GAG------------------------------------------GGGGAGACCGGG------------------------------------AGGCTGCGG------------------------------------------------------------------------------------------------------------------------------------------------------------------------------------------------------------------------------------------------------------------------------------------------------------------------------------------------------------------------------------------------------------------------------------------------------------AGAAGGCCG---------------------------------------------------------------GTCCCCAGAGTGACC---------------------------------------------------TTCCAGGCGGGA---------------GAT---------------------------------CCATAC---------------------------------------------------------TACATT---------------------AGC------------------------------------------------------------------AGGAGGCAGAAGGAA------------------------------GAATGGCTGAGCCGCTGGAAGATG---------------------------------------------------------------------------------------------------------------------------------------------------------------------------------------------------------------------------------------------------------------------GAGGCTGAGCGGCGCGCCTACAGA---------------------------------------------------------------GAGGCG---------------------------------------------GAGATAAGC---ATG---ATGGAC---------------------------------------------------------------------------------------------------------------------------------------------------------------------------------------------------------------------------------GAC---CTATCA------------------------------------------GAGGCTGACTTCCAGAAAGAGGAGGAG------------------------------------------------------------------------------------------------------------------------------------------------------------------------------------------------------------------------------------------------------CCCAGCAGC------------------------------------------------------------------------------------------CCG---------------------------------------------------------------------------------------------------------------------------------------------------------------------------------------GCCCCT---------------------------------------------------CCCCCT---------------------------------------------------------------------------------------------------------------------------------------------------------------TCCCAA------------------------CAG---------CAC------------------------------------------------------------------------ACCGAC------CCCGCC------------------TCTCCC---------------------------------------------------------------------------------ACAGTA------------------------------------------------------GCT------------------------------------------------------------------------GTGACGCCAGAG---------------------------CCG---------------------------------GTTGCCAGG------------------------------GGAGACCAGGCC---------------------------------------------------------------ACGCCCAGT---------------------------------------------------------------------------------------------------------------------------------------------------------------------------------------------------------------GAAATAGAGTAC---------------------CAGGATGGC------------------CGG---------------------------------------------------------------------GGCTTC---------------------------------------------GGC------------------------------------------------------------ATCGGCACTCTGGTG------TTCGGGAAGCTGCGGGGT---TTTTCCTGGTGGCCC---------------------------------GGTCGCATCGTTTCCTGGTGGATGAGCGGCAGGAGTAGAGCT---GCAGAC---GGCACCCGCTGGGTCATGTGGTTTGGTGACGGCAAA---TTC---------TCTGTGGTT---TGCGTGGAGAAACTGATGCCTCTGAGCTCCTTCTCATCTGCTTTCCACCAGCCAACCTACAACAAACAGTCTATGTACCGAAAAGCCATTTTTGAGGCTTTA------CAGGTGGCCAGCGTGCGAGCGGGGAGGCCTGTTCCTTCCTGT---------GACGCC---------------------------------------------------------------------------------------------------------------------------------------------------------------------------------------------------------------------------------------------AGCGATGATGCAGAGGGG---GTG------GAGCTTCAGACCAGACAGATGATAGAGTGGGCCATGGCGGGCTTCCTGCCCACTGGTCCGCAGGCCCTGGACCCT---------------------------------------------------------------------CCA------GAG------------------------------------------------------------------------------------GAG---------------------------GAACGAAAT------------------------------CCA---------------------------------------------------------TAT------AAGGAAGTGTACCCAGAAATGTGG------GCGGAG------------CCTGAAGCAGCC---------------------------------------------------------TAC---------------------------ACA---CCT------------------------------------------------------------------------------CCACCT---------------------------------------------------------------------------------GCCAAGAAACCGCGC------------------------------------------------------------------------------------AAG------------------------AACTCAGCA---------------GAG---------------AAA------------------------------------------GCAAAGATCAGG------------------------------------------------------------GAAGTGATT------------------------------------------------------------------------------------------------------------------------------------GATGAAGGG------------ACCAGAGAGAGACTTATACAAGAAATTAAAAAGAAGACCAGG---------AATATAGAAGATATTTGCATCTCCTGCGGAAGCCTCAACGTCTCTCTGGAGCATCCTCTCTTCATGGGAGCCATGTGTCAGGGCTGCAAA------------------------AACTCGTTCCTGGAGTGCGCTTACCAGTATGATGACGACGGCTACCAGTCCTACTGCACCATCTGCTGCGGAGGCAGGGAAGTGCTCATGTGCGGCAACAACAACTGTTGCAGGTGTTTCTGCGTGGAGTGTGTGGACCTGTTGGTTGGAGCCGGCTCGGCGGCGGCAGCCATCAAAGAAGACCCCTGG---AACTGCTACATGTGCGGGCCGCGGAGCACCTACGGGCTGCTGCGGCGGCGTGACGACTGGCCCTGCAGGCTGCAGCATTTCTTCGCCAACAACCACGAG---CAAGAATTT---------------------------------------------GAGCCGGCG---AAGCTG---TATCCTCCGGTCTCAGCAGAAAAGAGGAAACCCATCCGGGTCCTCTCCTTGTTTGATGGAATCGCCACAGGCCTGCTGGTGCTGAAAGACCTGGGCATCCAGGTGGACAAGTACGTGGCATCAGAAGTGTGCGAGGACTCCATCACTGTCGGCATTGTGCGACACCAGGGCCGCATCATGTATGTGGGAGACGTACGGAACGTGACCCGCAGGCATATTGAAGAGTGGGGACCCTTTGACCTGGTGATTGGA---------------GGAAGCCCCTGCAATGACCTCTCCATCGTGAACCCCGCTAGGAAAGGTCTTTACGAGGGAACCGGTCGCCTGTTTTTTGAGTTTTACCGCCTGTTGCACGAGGCTCGGCCAAAACCCGGCGATGAGCGGCCCTTCTTCTGGCTCTTT---GAGAATGTAGTCGCTATGGGAGTCAGCGACAAGCGGGACATC---------TCCCGCTTTTTAGAGTGTAATCCAGTGATGATTGATGCCAAGGAAGTCTCTGCTGCCCACCGCGCCCGCTACTTCTGGGGCAACCTGCCTGGCATGTCCAGA---------------CCTCTGACGCCTATGGCCAACGACAGGTTGGACCTCCAAGGATGCCTGGAGCACGGTCGCACAGCCAAGTTTGAGAAGTTGCGTACGATAACAACACGCTCCAACTCTGTGAAGCAGGGG---AAAGAC---GAGCATTTCCCCGTCTACATGGACAACAAGGAGGACATCCTATGGTGTACTGAGATGGAAAGG------------------GTGTTTGGTTTCCCCGTTCATTACACCGACGTGTCCAACATGAGTCGTCTGGCCAGGCAAAGGCTG---CTGGGACGTTCCTGGAGCGTCCCTGTTATCAGGCACCTCTTCGCCCCTCTCAAGGAGTACTTC------------------------GCC------------------------TGCAACTAG------------------------------------------------------------------------------------------------------------------------------------
	O_latipes_lcl_NC_019882.1_cds_XP_011490290.1_34473__gene_dnmt3a_	------------------------------------------------------------------------------------------------------------------------------------------------------------------------------------ATG---------------------------------------------------------CCGTCCAACAGTCCTGCTGCCGGTGAG------------------------------------------------------------------------------------CCACCGCAGACGCTGGAAAACGACGCCTCC---------------------------------------------------------------------------------------------------------------------------------------------------------------------------------AATGATGTGGTGAGA------------------------------------------------------------------------------------------------------------------------------------------------------------------------------------------------------------------------------------------------------------------------------------------------------------------------------------------------------------------------------------------------------------------------------------------------------GTTTCCAGTGAAGACGGAGCAGAC---------------------------------------------------------------------------------------------------------------------------------------------------------------------------------------------CAGGACAGTCCTGAGGAAGGGACGCCAGCAAGCCCC------------------------------------------------------------------------------------------------------------------------------------------------------------------------------------------------------------------------------------------------------------------------CACAACAAGCGCAGAGTTGGCCGT---------------------------------------------------------------------------------------------------------------------------------------------------------------------------------------------CCAGGCAGGAAACGTAAACAGCTG---------------------------------------------------------------------------------------------------------------------------------------------------------------------------------------------------------------------------------------------------------------------------------------------------------------------------------------------------------------------------------------------------------CTTCCTGAGATGGCC---------------------------------------------------------------------------------------------------------------------------------ACCTCTGAC---------------------------------------------CCCTGTGCA------------------------------AACGCC---------------------------------------------------------------------CCCCCAACT------------------CCCCCAGAGGAGCCTGAG------------------------------------------------------------------------------------------------------------------------------------------------------------------------------------------------------------------------------------------------------------------------------------------------------------------------------------------------------CCCTCGCCA------------------------------------------------------------------------------------------------------------------------------------------TCCCCTCGA------------------------------------AAGAGGCGT------------------GGGCGC------------------------------------------------------------------CGGAGACTA------------------------------------------------GAG---------------------------------------CAAACTGAA---------------------------------------------------AAGAAT---AGAGAG------------------------------------------------------------------------------------------------------------------------------------------------------------------------------------------------------------------------------------------------------------------------------------------------GAGCCCGAC---------------------------------GACAGA---AACTGCGACTCTCCC---------------------------------------------------------------------------------------------------------------------------------------------------AGG------------------------GAG------------------------------------------GGGGAGACCGGG------------------------------------AGGCTGCGG------------------------------------------------------------------------------------------------------------------------------------------------------------------------------------------------------------------------------------------------------------------------------------------------------------------------------------------------------------------------------------------------------------------------------------------------------------AGAAGGCCG---------------------------------------------------------------GTCCCCAGAGTGACC---------------------------------------------------TTCCAGGCGGGA---------------GAT---------------------------------CCATAC---------------------------------------------------------TACATT---------------------AGC------------------------------------------------------------------AGGAGGCAGAAGGAA------------------------------GAATGGCTGAGCCGCTGGAAGATG---------------------------------------------------------------------------------------------------------------------------------------------------------------------------------------------------------------------------------------------------------------------GAGGCTGAGCGGCGCGCCTACAGA---------------------------------------------------------------GAGGCG---------------------------------------------GAGATAAGC---ATG---ATGGAC---------------------------------------------------------------------------------------------------------------------------------------------------------------------------------------------------------------------------------GAC---CTATCA------------------------------------------GAGGCTGACTTCCAGAAAGAGGAGGAG------------------------------------------------------------------------------------------------------------------------------------------------------------------------------------------------------------------------------------------------------CCCAGCAGC------------------------------------------------------------------------------------------CCG---------------------------------------------------------------------------------------------------------------------------------------------------------------------------------------GCCCCT---------------------------------------------------CCCCCT---------------------------------------------------------------------------------------------------------------------------------------------------------------TCCCAA------------------------CAG---------CAC------------------------------------------------------------------------ACCGAC------CCCGCC------------------TCTCCC---------------------------------------------------------------------------------ACAGTA------------------------------------------------------GCT------------------------------------------------------------------------GTGACGCCAGAG---------------------------CCG---------------------------------GTTGCCAGG------------------------------GGAGACCAGGCC---------------------------------------------------------------ACGCCCAGT---------------------------------------------------------------------------------------------------------------------------------------------------------------------------------------------------------------GAAATAGAGTAC---------------------CAGGATGGC------------------CGG---------------------------------------------------------------------GGCTTC---------------------------------------------GGC------------------------------------------------------------ATCGGCACTCTGGTG------TTCGGGAAGCTGCGGGGT---TTTTCCTGGTGGCCC---------------------------------GGTCGCATCGTTTCCTGGTGGATGAGCGGCAGGAGTAGAGCT---GCAGAC---GGCACCCGCTGGGTCATGTGGTTTGGTGACGGCAAA---TTC---------TCTGTGGTT---TGCGTGGAGAAACTGATGCCTCTGAGCTCCTTCTCATCTGCTTTCCACCAGCCAACCTACAACAAACAGTCTATGTACCGAAAAGCCATTTTTGAGGCTTTA------CAGGTGGCCAGCGTGCGAGCGGGGAGGCCTGTTCCTTCCTGT---------GACGCC---------------------------------------------------------------------------------------------------------------------------------------------------------------------------------------------------------------------------------------------AGCGATGATGCAGAGGGG---GTG------GAGCTTCAGACCAGACAGATGATAGAGTGGGCCATGGCGGGCTTCCTGCCCACTGGTCCGCAGGCCCTGGACCCT---------------------------------------------------------------------CCA------GAG------------------------------------------------------------------------------------GAG---------------------------GAACGAAAT------------------------------CCA---------------------------------------------------------TAT------AAGGAAGTGTACCCAGAAATGTGG------GCGGAG------------CCTGAAGCAGCC---------------------------------------------------------TAC---------------------------ACA---CCT------------------------------------------------------------------------------CCACCT---------------------------------------------------------------------------------GCCAAGAAACCGCGC------------------------------------------------------------------------------------AAG------------------------AACTCAGCA---------------GAG---------------AAA------------------------------------------GCAAAGATCAGG------------------------------------------------------------GAAGTGATT------------------------------------------------------------------------------------------------------------------------------------GATGAAGGG------------ACCAGAGAGAGACTTATACAAGAAATTAAAAAGAAGACCAGG---------AATATAGAAGATATTTGCATCTCCTGCGGAAGCCTCAACGTCTCTCTGGAGCATCCTCTCTTCATGGGAGCCATGTGTCAGGGCTGCAAA------------------------AACTCGTTCCTGGAGTGCGCTTACCAGTATGATGACGACGGCTACCAGTCCTACTGCACCATCTGCTGCGGAGGCAGGGAAGTGCTCATGTGCGGCAACAACAACTGTTGCAGGTGTTTCTGCGTGGAGTGTGTGGACCTGTTGGTTGGAGCCGGCTCGGCGGCGGCAGCCATCAAAGAAGACCCCTGG---AACTGCTACATGTGCGGGCCGCGGAGCACCTACGGGCTGCTGCGGCGGCGTGACGACTGGCCCTGCAGGCTGCAGCATTTCTTCGCCAACAACCACGAG---CAAGAATTT---------------------------------------------GAGCCGGCG---AAGCTG---TATCCTCCGGTCTCAGCAGAAAAGAGGAAACCCATCCGGGTCCTCTCCTTGTTTGATGGAATCGCCACAGGCCTGCTGGTGCTGAAAGACCTGGGCATCCAGGTGGACAAGTACGTGGCATCAGAAGTGTGCGAGGACTCCATCACTGTCGGCATTGTGCGACACCAGGGCCGCATCATGTATGTGGGAGACGTACGGAACGTGACCCGCAGGCATATTGAAGAGTGGGGACCCTTTGACCTGGTGATTGGA---------------GGAAGCCCCTGCAATGACCTCTCCATCGTGAACCCCGCTAGGAAAGGTCTTTACGAGGGAACCGGTCGCCTGTTTTTTGAGTTTTACCGCCTGTTGCACGAGGCTCGGCCAAAACCCGGCGATGAGCGGCCCTTCTTCTGGCTCTTT---GAGAATGTAGTCGCTATGGGAGTCAGCGACAAGCGGGACATC---------TCCCGCTTTTTAGAGTGTAATCCAGTGATGATTGATGCCAAGGAAGTCTCTGCTGCCCACCGCGCCCGCTACTTCTGGGGCAACCTGCCTGGCATGTCCAGA---------------CCTCTGACGCCTATGGCCAACGACAGGTTGGACCTCCAAGGATGCCTGGAGCACGGTCGCACAGCCAAGTTTGAGAAGTTGCGTACGATAACAACACGCTCCAACTCTGTGAAGCAGGGG---AAAGAC---GAGCATTTCCCCGTCTACATGGACAACAAGGAGGACATCCTATGGTGTACTGAGATGGAAAGG------------------GTGTTTGGTTTCCCCGTTCATTACACCGACGTGTCCAACATGAGTCGTCTGGCCAGGCAAAGGCTG---CTGGGACGTTCCTGGAGCGTCCCTGTTATCAGGCACCTCTTCGCCCCTCTCAAGGAGTACTTC------------------------GCC------------------------TGCAACTAG------------------------------------------------------------------------------------------------------------------------------------
	O_latipes_lcl_NC_019882.1_cds_XP_020570186.1_34478__gene_dnmt3a_	------------------------------------------------------------------------------------------------------------------------------------------------------------------------------------ATG---------------------------------------------------------------------------ACTGCAAGT---------------------------------------------------------------------------------------------------------------------------------------------------------------------------------------------------------------------------------------------------------------------------------------------------------------------------------------------------------------------------------------------------------------------------------------------------------------------------------------------------------------------------------------------------------------------------------------------------------------------------------------------------------------------------------------------------------------------------------------------------------------------------------------------------------------------------------------------------------------------------------------------------------------------------------------------------------------------------------------------CCAGATTCCTCTGTTTCTGCTGAATGTGAGATGGCC------------------------------------------------------------------------------------------------------------------------------------------------------------------------------------------------------------------------------------------------------------------------------------------------------------------------------------------------------------------------------------------------------------------------------------------------------------------------------------------------------------------------------------------------------------------------------------------------------------------------------------------------------------------------------------------------------------------------------------------------------------------------------------------------------------------------------------------------------------------------------------------------------------------------------------------------------------------------------------------------------------------------------------------------------------------------------ACCTCTGAC---------------------------------------------CCCTGTGCA------------------------------AACGCC---------------------------------------------------------------------CCCCCAACT------------------CCCCCAGAGGAGCCTGAG------------------------------------------------------------------------------------------------------------------------------------------------------------------------------------------------------------------------------------------------------------------------------------------------------------------------------------------------------CCCTCGCCA------------------------------------------------------------------------------------------------------------------------------------------TCCCCTCGA------------------------------------AAGAGGCGT------------------GGGCGC------------------------------------------------------------------CGGAGACTA------------------------------------------------GAG---------------------------------------CAAACTGAA---------------------------------------------------AAGAAT---AGAGAG------------------------------------------------------------------------------------------------------------------------------------------------------------------------------------------------------------------------------------------------------------------------------------------------GAGCCCGAC---------------------------------GACAGA---AACTGCGACTCTCCC---------------------------------------------------------------------------------------------------------------------------------------------------AGG------------------------GAG------------------------------------------GGGGAGACCGGG------------------------------------AGGCTGCGG------------------------------------------------------------------------------------------------------------------------------------------------------------------------------------------------------------------------------------------------------------------------------------------------------------------------------------------------------------------------------------------------------------------------------------------------------------AGAAGGCCG---------------------------------------------------------------GTCCCCAGAGTGACC---------------------------------------------------TTCCAGGCGGGA---------------GAT---------------------------------CCATAC---------------------------------------------------------TACATT---------------------AGC------------------------------------------------------------------AGGAGGCAGAAGGAA------------------------------GAATGGCTGAGCCGCTGGAAGATG---------------------------------------------------------------------------------------------------------------------------------------------------------------------------------------------------------------------------------------------------------------------GAGGCTGAGCGGCGCGCCTACAGA---------------------------------------------------------------GAGGCG---------------------------------------------GAGATAAGC---ATG---ATGGAC---------------------------------------------------------------------------------------------------------------------------------------------------------------------------------------------------------------------------------GAC---CTATCA------------------------------------------GAGGCTGACTTCCAGAAAGAGGAGGAG------------------------------------------------------------------------------------------------------------------------------------------------------------------------------------------------------------------------------------------------------CCCAGCAGC------------------------------------------------------------------------------------------CCG---------------------------------------------------------------------------------------------------------------------------------------------------------------------------------------GCCCCT---------------------------------------------------CCCCCT---------------------------------------------------------------------------------------------------------------------------------------------------------------TCCCAA------------------------CAG---------CAC------------------------------------------------------------------------ACCGAC------CCCGCC------------------TCTCCC---------------------------------------------------------------------------------ACAGTA------------------------------------------------------GCT------------------------------------------------------------------------GTGACGCCAGAG---------------------------CCG---------------------------------GTTGCCAGG------------------------------GGAGACCAGGCC---------------------------------------------------------------ACGCCCAGT---------------------------------------------------------------------------------------------------------------------------------------------------------------------------------------------------------------GAAATAGAGTAC---------------------CAGGATGGC------------------CGG---------------------------------------------------------------------GGCTTC---------------------------------------------GGC------------------------------------------------------------ATCGGCACTCTGGTG------TTCGGGAAGCTGCGGGGT---TTTTCCTGGTGGCCC---------------------------------GGTCGCATCGTTTCCTGGTGGATGAGCGGCAGGAGTAGAGCT---GCAGAC---GGCACCCGCTGGGTCATGTGGTTTGGTGACGGCAAA---TTC---------TCTGTGGTT---TGCGTGGAGAAACTGATGCCTCTGAGCTCCTTCTCATCTGCTTTCCACCAGCCAACCTACAACAAACAGTCTATGTACCGAAAAGCCATTTTTGAGGCTTTA------CAGGTGGCCAGCGTGCGAGCGGGGAGGCCTGTTCCTTCCTGT---------GACGCC---------------------------------------------------------------------------------------------------------------------------------------------------------------------------------------------------------------------------------------------AGCGATGATGCAGAGGGG---GTG------GAGCTTCAGACCAGACAGATGATAGAGTGGGCCATGGCGGGCTTCCTGCCCACTGGTCCGCAGGCCCTGGACCCT---------------------------------------------------------------------CCA------GAG------------------------------------------------------------------------------------GAG---------------------------GAACGAAAT------------------------------CCA---------------------------------------------------------TAT------AAGGAAGTGTACCCAGAAATGTGG------GCGGAG------------CCTGAAGCAGCC---------------------------------------------------------TAC---------------------------ACA---CCT------------------------------------------------------------------------------CCACCT---------------------------------------------------------------------------------GCCAAGAAACCGCGC------------------------------------------------------------------------------------AAG------------------------AACTCAGCA---------------GAG---------------AAA------------------------------------------GCAAAGATCAGG------------------------------------------------------------GAAGTGATT------------------------------------------------------------------------------------------------------------------------------------GATGAAGGG------------ACCAGAGAGAGACTTATACAAGAAATTAAAAAGAAGACCAGG---------AATATAGAAGATATTTGCATCTCCTGCGGAAGCCTCAACGTCTCTCTGGAGCATCCTCTCTTCATGGGAGCCATGTGTCAGGGCTGCAAA------------------------AACTCGTTCCTGGAGTGCGCTTACCAGTATGATGACGACGGCTACCAGTCCTACTGCACCATCTGCTGCGGAGGCAGGGAAGTGCTCATGTGCGGCAACAACAACTGTTGCAGGTGTTTCTGCGTGGAGTGTGTGGACCTGTTGGTTGGAGCCGGCTCGGCGGCGGCAGCCATCAAAGAAGACCCCTGG---AACTGCTACATGTGCGGGCCGCGGAGCACCTACGGGCTGCTGCGGCGGCGTGACGACTGGCCCTGCAGGCTGCAGCATTTCTTCGCCAACAACCACGAG---CAAGAATTT---------------------------------------------GAGCCGGCG---AAGCTG---TATCCTCCGGTCTCAGCAGAAAAGAGGAAACCCATCCGGGTCCTCTCCTTGTTTGATGGAATCGCCACAGGCCTGCTGGTGCTGAAAGACCTGGGCATCCAGGTGGACAAGTACGTGGCATCAGAAGTGTGCGAGGACTCCATCACTGTCGGCATTGTGCGACACCAGGGCCGCATCATGTATGTGGGAGACGTACGGAACGTGACCCGCAGGCATATTGAAGAGTGGGGACCCTTTGACCTGGTGATTGGA---------------GGAAGCCCCTGCAATGACCTCTCCATCGTGAACCCCGCTAGGAAAGGTCTTTACGAGGGAACCGGTCGCCTGTTTTTTGAGTTTTACCGCCTGTTGCACGAGGCTCGGCCAAAACCCGGCGATGAGCGGCCCTTCTTCTGGCTCTTT---GAGAATGTAGTCGCTATGGGAGTCAGCGACAAGCGGGACATC---------TCCCGCTTTTTAGAGTGTAATCCAGTGATGATTGATGCCAAGGAAGTCTCTGCTGCCCACCGCGCCCGCTACTTCTGGGGCAACCTGCCTGGCATGTCCAGA---------------CCTCTGACGCCTATGGCCAACGACAGGTTGGACCTCCAAGGATGCCTGGAGCACGGTCGCACAGCCAAGTTTGAGAAGTTGCGTACGATAACAACACGCTCCAACTCTGTGAAGCAGGGG---AAAGAC---GAGCATTTCCCCGTCTACATGGACAACAAGGAGGACATCCTATGGTGTACTGAGATGGAAAGG------------------GTGTTTGGTTTCCCCGTTCATTACACCGACGTGTCCAACATGAGTCGTCTGGCCAGGCAAAGGCTG---CTGGGACGTTCCTGGAGCGTCCCTGTTATCAGGCACCTCTTCGCCCCTCTCAAGGAGTACTTC------------------------GCC------------------------TGCAACTAG------------------------------------------------------------------------------------------------------------------------------------
	RG_DNMT3_NEME181	------------------------------------------------------------------------------------------------------------------------------------------------------------------------------------ATG---------------------------------------------------------CCGTCCAACAGTCCCACTGCCACGGAC------------------------------------------------------------------------------------GCGGCCCAGACGCCAGAGAATGACACCTCC---------------------------------------------------------------------------------------------------------------------------------------------------------------------------------AAT------------------------------------------------------------------------------------------------------------------------------------------------------------------------------------------------------------------------------------------------------------------------------------------------------------------------------------------------------------------------------------------------------------------------------------------------------------------CATGTGGGTGAAGACGGGGTAGAC---------------------------------------------------------------------------------------------------------------------------------------------------------------------------------------------CAGGACAGCCCGGAGGAGGGGACTCCCGCAAGCCCC------------------------------------------------------------------------------------------------------------------------------------------------------------------------------------------------------------------------------------------------------------------------CCTACTAAACGCCGAGTGGGACGT---------------------------------------------------------------------------------------------------------------------------------------------------------------------------------------------CCCGGCAGGAAACGCAAGCAG------------------------------------------------------------------------------------------------------------------------------------------------------------------------------------------------------------------------------------------------------------------------------------------------------------------------------------------------------------------------------------------------------------CTGCTTCCTATGGCA---------------------------------------------------------------------------------------------------------------------------------ACCTCTAAC---------------------------------------------CCCTGTGCA------------------------------AACGCC---------------------------------------------------------------------CCGCCCACT------------------CCACCTGAGGAGCCGGAG------------------------------------------------------------------------------------------------------------------------------------------------------------------------------------------------------------------------------------------------------------------------------------------------------------------------------------------------------CCC------------------------------------------------------------------------------------------------------------------------------------------------TCGCCGCGC------------------------------------AAGAAACGA------------------GGACGG------------------------------------------------------------------CGTAAAACT------------------------------------------------GAG---------------------------------------CAGAATGAC---------------------------------------------------AAGAGT---AAAGAC------------------------------------------------------------------------------------------------------------------------------------------------------------------------------------------------------------------------------------------------------------------------------------------------GAGCCAGAA---------------------------------GACAGA---AACTGCGACTCCCCT---------------------------------------------------------------------------------------------------------------------------------------------------CGA------------------------GAG------------------------------------------GGGGAGACCGGG------------------------------------AGGCTGAGG------------------------------------------------------------------------------------------------------------------------------------------------------------------------------------------------------------------------------------------------------------------------------------------------------------------------------------------------------------------------------------------------------------------------------------------------------------AGGCGGCCA---------------------------------------------------------------GTGCCCAGAGTGACG---------------------------------------------------TTTCAGGCTGGA---------------GAC---------------------------------CCATAC---------------------------------------------------------TACATC---------------------AGC------------------------------------------------------------------CGCAGACAGAAGGAG------------------------------GAGTGGCTCAGCCGCTGGAAGATG---------------------------------------------------------------------------------------------------------------------------------------------------------------------------------------------------------------------------------------------------------------------GAGGCGGAGCGCCGCGCTTACAGA---------------------------------------------------------------GAGGCG---------------------------------------------GAGATCAGC---ATC---ATGGAC---------------------------------------------------------------------------------------------------------------------------------------------------------------------------------------------------------------------------------GAC---TTAACA------------------------------------------GAGGCGGATTTTCAGAAGGAGGAGGAG------------------------------------------------------------------------------------------------------------------------------------------------------------------------------------------------------------------------------------------------------CCCCCCAGC------------------------------------------------------------------------------------------CCG---------------------------------------------------------------------------------------------------------------------------------------------------------------------------------------GCCCCG---------------------------------------------------CCCCCG---------------------------------------------------------------------------------------------------------------------------------------------------------------TCTCAG------------------------CAG---------CAC------------------------------------------------------------------------ACTGAC------CCCGCC------------------TCCCCC---------------------------------------------------------------------------------ACCGTC------------------------------------------------------GCT------------------------------------------------------------------------GTGACACCGGAG---------------------------CCT---------------------------------GCGGCCCGT------------------------------GGAGACCAGGCC---------------------------------------------------------------ACGCCCAGA---------------------------------------------------------------------------------------------------------------------------------------------------------------------------------------------------------------GAGCTAGAGTAC---------------------CAGGACGGC------------------CGT---------------------------------------------------------------------GGCTTT---------------------------------------------GGC------------------------------------------------------------ATTGGGAACCTGGTA------TTCGGAAAGCTGCGGGGG---TTCTCCTGGTGGCCC---------------------------------GGCCGCATCGTGTCCTGGTGGATGAGCGGCAGGAGTCGGGCG---GCAGAC---GGCACGCGCTGGGTCATGTGGTTCGGAGACGGCAAG---TTT---------TCAGTGGTT---TGTGTGGAGAAGCTGATGCCGTTCAGCTCCTTCTCCTCTGCCTTCCACCAGCCGACCTACAACAAACAGCCCATGTACCGCAAAGCCATCTTCGAAGCCTTG------CAGGTGGCCAGTACGCGCGCCGGCCGGCCACTACCACAGTGT---------GACTCC---------------------------------------------------------------------------------------------------------------------------------------------------------------------------------------------------------------------------------------------AGCGATGAGGGAGAGGCA---GTG------GAGCAGCAGACCCGGCAGATGATCGAGTGGGCCATGACCGGCTTCTTACCCGGTGGACCACAAGCACTGGATCCT---------------------------------------------------------------------CCT------GAG------------------------------------------------------------------------------------GAG---------------------------GAACAAAAT------------------------------CCA---------------------------------------------------------TAT------AAGGAGGTGTACCATGATATGTGG------CCGGAG------------CCTGAGGCAGCT---------------------------------------------------------TAC---------------------------ACA---CCT------------------------------------------------------------------------------CCACCT---------------------------------------------------------------------------------GCGAAGAAGCCACGC------------------------------------------------------------------------------------AAA------------------------AACGCAGCA---------------GAT---------------AAA------------------------------------------GGGAAGATCCGA------------------------------------------------------------GAAGTCATC------------------------------------------------------------------------------------------------------------------------------------GACGAAGGG------------ACCAGGGGTAAAGACGGATCAGTGCCGAGAGGACCATGCAAA---------TGTTTACGTGATATCTGCATCTCATGCGGAAGCCTCAATGTCTCTTTGGAACATCCTCTCTTTATGGGAGCCATGTGCCAGGGCTGCAAA------------------------AACTCCTTCCTGGAATGTGCCTATCAATACGATGATGACGGATACCAGTCATACTGCACCATCTGCTGTGGAGGGAGGGAAGTGCTCATGTGCGGCAACAACAACTGCTGCAGGTGTTTCTGTGTAGAGTGTGTGGACTTGCTGGTCGGGGCGGGCTCAGCCGCTGTAGCCATCCAGGAGGACCCGTGG---AACTGTTACATGTGCGGGCCGCGGAACACCTACGGCCTGCTGCGGCGGAGGGACGACTGGCCCTCCAGGCTCCAGCACTTCTTTGCCAACAACCACGAG---CAGGAATTT---------------------------------------------GAACCAACC---AAGTTG---TATACTCCAGTTGCAGCAGAGACAAGGCAGCCCATCAGGGTTCTGTCACTGTTTGACGGCATTGCCACAGGTCTGTTGGTGCTGAAGGACTTGGGGCTCCAGGTGGACAGGTACGTGGCCTCAGAGGTGTGTGAGGACTCCATAACTGTGGGGATGGTCCGACACCAGGGGCGCATCATGTACGTGGGAGATGTCCGCAACGTCACGCGAAAACATATTGAAGAATGGGGACCATTTGACCTGATAATTGGA---------------GGAAGTCCCTGTAACGACCTCTCCATAGTCAATCCTGCACGAAAAGGCCTTTTTGAAGGAACTGGGCGTTTGTTTTTTGAGTTTTACCGACTTCTTCACGAAGCCAGACCCAAACCTGGTGACGAGAGGCCTTTCTTCTGGCTGTTT---GAGAATGTGGTGGCCATGGGGGTCAGCGACAAACGGGACATC---------TCTCGCTTTTTAGAGTGTAACCCAGTCATGATCGACGCTAAAGAGGTGTCTGCTGCCCATCGCGCTCGGTATTTCTGGGGAAACTTGCCAGGCATGTCCAGG---------------CCTCTCTCAGCAATGGTGAATGACAAGCTGGACTTACAAGAGTGCCTTGAACACGGCCGCACTGCTAAGTTTGAGAAGTTGCGTACGATAACGACACGATCCAACTCTGTGAAGCAGGGG---AAAGAC---GAGCATTTCCCCGTCTACATGGACAACAAGGAGGACATCCTGTGGTGCACCGAGATGGAGAGG------------------GTGTTTGGCTTCCCCGTGCACTACACCGACGTGTCCAACATGAGTCGCTTGGCCCGGCAGCGGCTG---TTGGGACGCTCCTGGAGTGTCCCTGTCATCAGGCACCTTTTCGCTCCCCTCAAAGAGTACTTC------------------------GCC------------------------TGC------------------------------------------------------------------------------------------------------------------------------------------
	I_punctatus_lcl_NC_030417.1_cds_XP_017310673.1_4485__gene_dnmt3a_	------------------------------------------------------------------------------------------------------------------------------------------------------------------------------------ATGATG------------------------------------------------------CCGTCCAACGCCGCCGCTCCGACCCCC------------------------------------------------------------------------------------GAATTCAAAACGTCAGACGTGGACTGCGAC---------------------------------------------------------------------------GCAGCGGCGAAGAAAACGAGT---------------------------------------------------------------------------------TCAGAGCAGGAACAGGAAGTGTGT---------------------------------------------------------------------------------------------------------------------------------------------GAGATCATGCAGGAAGAG------------------------------------------------------------------------------------------------------------------------------------------------------------------------------------------GCTTTGGTGGACGCTCCGGCTCGC------------------------------------------------------------AGAGTGGGTCGACCTGCTCGCAAA---------------------------------------------------------------------------CGCAAAACCCCCACGGACCACCAGGGGTACTATGGAGTAGAGGCCATCAGCAGAATG------------------------------------------CTTAGAATGAGCCAGGTGGACAGCTGTGAGTCTCTGAAAGAGGGCGTGGCC------------------------------------------------------------------------------------------------------------------------------------------------------------------------------------------------------------------------------------------------------------------------GGTGTGAAGGAGGCGGAGTGTAAC---------------------------------------------------------------------------------------------------------------------------------------------------------------------------------------------GGTGAG---------------------------------------------------------------------------------------------------------------------------------------------------------------------------------------------------------------------------------------------------------------------------------------------------------------------------------------------------------------------------------------------------------------------------AACGAGAACGGGGTT---------------------------------------------------------------------------------------------------------------------------TCCCCAGGTGCTCTG---------------------------------------------CAGGGGCAC------------------------------GACTCT---------------------------------------------------------------------TCGTCTGCC------------------TCCTCGCATCAGAACGGC---------------------------------------------------------------------------------------------------TCGGACAAGGCCGATCAG------------------------------------------------------------------------------------------------------------------------------------------------------------------------------GAGGAAAGCTCCGCC------------------------------------CCCTCC---------------------------------------------------------------------------------------------------------------------------------------------ACGCCACGG------------------------------------AAGAAGCGT------------------GGGCGA------------------------------------------------------------------CGGAAACTC------------------------------------------------GAG---------------------------------------CACCCTGAG---------------------------------------------------AAACAT---GTGGAG------------------------------------------------------------------------------------------------------------------------------------------------------------------------------------------------------------------------------------------------------------------------------------------------GAGGACGGC------------------------------------AGC---AGCAGTGATACCAGT---------------------------------------------------------------------------------------------------------------------------------------------------AGA---------GGA------------GAG------------------------------------------GGCGACAGTGGA------------------------------------CGTGTGCGG------------------------------------------------------------------------------------------------ACTCGTGAGGGC---------------------------------------------------------------------------------------------AGAGACATCAGC------------------------------------------------------------------------------CTCCGG---------------------------------------------------------------------------------------------------------------------------------------------------CGCAGACCT---------------------------------------------------------------GTACCTCGAATCACC---------------------------------------------------TTCCAGGCAGGA---------------GAC---------------------------------CCTTTT---------------------------------------------------------CACATG---------------------AGC------------------------------------------------------------------AAGAGAGAGAGAGAA------------------------------GAGCTGATCGCCCACTGGAAAAAA------------------------------------------------------------------------------------------------------------------------------------------------------------------------------------------------------------------------------------------------------------------GAGGAGGAAGAGAAGAAGGCTCATCGG---------------------------------------------------------------ACGCCG---------------------------------------------CTCATGAACGACACC---ATGGCT---------------------------------------------------------------------------------------------------------------------------------------------------------------------------------------------------------------------------------GAC---CAATCG------------------------------------------GAAGATGACGCTCAGAGAAACGAAGAG------------------------------------------------------------------------------------------------------------------------------------------------------------------------------------------------------------------------------------------------------CAGCCGGCG---------------------------------------------GTCAGCAGT------------------------GTCCCAACCACTCCT---------------------------------------------------------------------------------------------------------------------------------------------GGG---------------------------------------ACTCCG---------------------------------------------------CCCCCC---------------------------------------------------------------------------------------------------------------------------------------------------------------CAGCAG------------------------CAG---------CAC------------------------------------------------------------------------ACGGAC------CCTGCT------------------TCGCCG---------------------------------------------------------------------------------ACGGTC------------------------------------------------------GCC------------------------------------------------------------------------ACGACGCCAGAG---------------------------CCC---------------------------------GCCTCTGTCCCTGTC---------GCC---------TGCGGTAACAAAGAG---------------------------------------------------------------CTGCACAAGTCGGCGGAG---------------------------------------------------------------------------------------------------------------------------------------------------------------------------------------------------GCGGAGCAAGAGTAC---------------------GACGATGGG------------------CGT---------------------------------------------------------------------GGCTTC---------------------------------------------GGG------------------------------------------------------------ATCGGCGAGCTGATC------TGGGGGAAGCTGCGCGGG---TTCTCCTGGTGGCCC---------------------------------GGACGCATCGTGTCCTGGTGGATGACGTCACGCAGTCGAGCC---GCAGAG---GGAACCCGATGGGTCATGTGGTTCGGAGACGGGAAA---TTC---------TCGGTGGTG---TGCGTGGAGAAACTGTTGCCTTTGAGTTCATTTTCAACTGCCTTTCATCAGCCTACCTACAGCAAACAGCCCATGTACAGGAAAGCTATCTACGAGGTGCTA------CAAACGGCCAGTACACGGGCGGGGAAGCCGTTCCCAGTGTGCATGTCGACTGATGAC---------------------------------------------------------------------------------------------------------------------------------------------------------------------------------------------------------------------------------------------TCTGAAACGGGGAAGAGT---GTG------GAGCATCAGACCAGAGAGATGATCGAGTGGGCGAGTGGAGGATTTATGCCTACTGGGGCCAAGGGCCTGGAGCCA---------------------------------------------------------------------CCA------CCT------------------------------------------------------------------------------------GCC---------------------------GAGCGGAAT------------------------------CCC---------------------------------------------------------TAC------ACTGAGGTGTACCCTGAAATGTGG------GTGGAG------------CCAGAAGCTGCAGCG------------------------------------------------------TAC---------------------------ACA---GCT------------------------------------------------------------------------------CCTGCC------------------------------------------------------------------------------------AAGAAGCCCAGG------------------------------------------------------------------------------------AAG------------------------AACAGTTTG---------------GAG---------------AAA------------------------------------------CCTAAAATTAAA------------------------------------------------------------GAGATTATA------------------------------------------------------------------------------------------------------------------------------------GATGAAGGG------------ACCAGAGAGAGGCTGGTGTACGAGGTCCGTCAAAAGTGCAGG---------AATATCGAAGATATGTGTATATCCTGTGGAAGTCTGAACGTGTCACTCGAACATCCGCTCTTCATCGGAGCAATGTGCCAGAGCTGCAAG------------------------AACTGCTTCCTGGAGTGCGCGTATCAGTACGACGATGACGGCTACCAGTCCTACTGCACCATCTGCTGTGGGGGCAGAGAGGTGCTTATGTGTGGGAACAACAACTGCTGCAGGTGCTTCTGCGTGGAGTGTGTAGATCTCCTGGTTGGTACCGGTTCAGCACAGGCTGCTATAAAGGAGGACCCATGG---AACTGCTACATGTGTAGCAGTAAGGGTGTGTTTGGAATGCTCCGGCGCAGAGACGACTGGACATCGCGCCTCCAGCTGTTTTTCGCCAACAACCACGAC---CAGGACTTCGTGAGTCATGCCATCCCAAAACACTGTAGCACGTGTGTCCATCAGGAACCTCCT---AAGATC---TACACGCCTGTAGCAGCAGAGAAAAGGCAGCCGATCAGAGTGCTCTCTCTGTTCGATGGCATTGCTACAGGTCTGTTGGTGCTAAGGGACCTGGGCATACAGGTAGAGCGCTATGTGGCGTCCGAGGTGTGTGAGGACTCCATTACAGTGGGGATGGTGAGGCACCAGGGCCGGATCATGTACGTGGGTGACGTCCGCAACGTCACGCATAAACACATTCAAGAGTGGGGTCCATTTGATCTGGTGATAGGT---------------GGGAGCCCCTGCAATGATCTCTCCATCGTCAACCCAGCCAGGAAAGGACTCTTTGAGGGCACCGGGCGACTGTTTTTCGAGTTTTACCGCCTGCTACACGACGCCCGTCCGAAAGAAGGAGACGAGCGGCCGTTCTTCTGGCTCTTC---GAGAACGTCGTGGCCATGGGAGTTAGCGACAAGAGAGACATC---------TCACGCTTCCTCGAGTGCAACCCAGTGATGATCGATGCCAAGGAGGTGTCTGCTGCCCACCGCGCCCGCTACTTCTGGGGCAACCTGCCTGGCATGAACAGA---------------CCGTTAAGCGCCATGCAGAACGACAGGCTCGACCTGCAGGACTGTCTGGAACATGGACGCACAGCCAAGTTCGATAAGCTGAGAACCATCACCACTCGCTCCAACTCCATCAAGCAGGGC---AAAGAC---CAGCACTTCCCCGTCTACATGAATAACAAGGAGGACATCCTCTGGTGCACGGAGATGGAAAGGTATGCATGGATAGAAAGGGTCTTTGGATTTCCTGTCCACTACACGGACGTGTCCAACATGAGTCGTCTGGCCAGGCAAAGACTC---CTGGGAAGGTCGTGGAGCGTCCCGGTGATTCGGCACCTGTTCGCGCCGCTGAAGGAATACTTC------------------------GCC------------------------TGTTACTGA------------------------------------------------------------------------------------------------------------------------------------
	I_punctatus_lcl_NC_030417.1_cds_XP_017310682.1_4484__gene_dnmt3a_	------------------------------------------------------------------------------------------------------------------------------------------------------------------------------------ATGATG------------------------------------------------------CCGTCCAACGCCGCCGCTCCGACCCCC------------------------------------------------------------------------------------GAATTCAAAACGTCAGACGTGGACTGCGAC---------------------------------------------------------------------------GCAGCGGCGAAGAAAACGAGT---------------------------------------------------------------------------------TCAGAGCAGGAACAGGAAGTGTGT---------------------------------------------------------------------------------------------------------------------------------------------GAGATCATGCAGGAAGAG------------------------------------------------------------------------------------------------------------------------------------------------------------------------------------------GCTTTGGTGGACGCTCCGGCTCGC------------------------------------------------------------AGAGTGGGTCGACCTGCTCGCAAA---------------------------------------------------------------------------CGCAAAACCCCCACGGACCACCAGGGGTACTATGGAGTAGAGGCCATCAGCAGAATG------------------------------------------CTTAGAATGAGCCAGGTGGACAGCTGTGAGTCTCTGAAAGAGGGCGTGGCC------------------------------------------------------------------------------------------------------------------------------------------------------------------------------------------------------------------------------------------------------------------------GGTGTGAAGGAGGCGGAGTGTAAC---------------------------------------------------------------------------------------------------------------------------------------------------------------------------------------------GGTGAG---------------------------------------------------------------------------------------------------------------------------------------------------------------------------------------------------------------------------------------------------------------------------------------------------------------------------------------------------------------------------------------------------------------------------AACGAGAACGGGGTT---------------------------------------------------------------------------------------------------------------------------TCCCCAGGTGCTCTG---------------------------------------------CAGGGGCAC------------------------------GACTCT---------------------------------------------------------------------TCGTCTGCC------------------TCCTCGCATCAGAACGGC---------------------------------------------------------------------------------------------------TCGGACAAGGCCGATCAG------------------------------------------------------------------------------------------------------------------------------------------------------------------------------GAGGAAAGCTCCGCC------------------------------------CCCTCC---------------------------------------------------------------------------------------------------------------------------------------------ACGCCACGG------------------------------------AAGAAGCGT------------------GGGCGA------------------------------------------------------------------CGGAAACTC------------------------------------------------GAG---------------------------------------CACCCTGAG---------------------------------------------------AAACAT---GTGGAG------------------------------------------------------------------------------------------------------------------------------------------------------------------------------------------------------------------------------------------------------------------------------------------------GAGGACGGC------------------------------------AGC---AGCAGTGATACCAGT---------------------------------------------------------------------------------------------------------------------------------------------------AGA---------GGA------------GAG------------------------------------------GGCGACAGTGGA------------------------------------CGTGTGCGG------------------------------------------------------------------------------------------------ACTCGTGAGGGC---------------------------------------------------------------------------------------------AGAGACATCAGC------------------------------------------------------------------------------CTCCGG---------------------------------------------------------------------------------------------------------------------------------------------------CGCAGACCT---------------------------------------------------------------GTACCTCGAATCACC---------------------------------------------------TTCCAGGCAGGA---------------GAC---------------------------------CCTTTT---------------------------------------------------------CACATG---------------------AGC------------------------------------------------------------------AAGAGAGAGAGAGAA------------------------------GAGCTGATCGCCCACTGGAAAAAA------------------------------------------------------------------------------------------------------------------------------------------------------------------------------------------------------------------------------------------------------------------GAGGAGGAAGAGAAGAAGGCTCATCGG---------------------------------------------------------------ACGCCG---------------------------------------------CTCATGAACGACACC---ATGGCT---------------------------------------------------------------------------------------------------------------------------------------------------------------------------------------------------------------------------------GAC---CAATCG------------------------------------------GAAGATGACGCTCAGAGAAACGAAGAG------------------------------------------------------------------------------------------------------------------------------------------------------------------------------------------------------------------------------------------------------CAGCCGGCG---------------------------------------------GTCAGCAGT------------------------GTCCCAACCACTCCT---------------------------------------------------------------------------------------------------------------------------------------------GGG---------------------------------------ACTCCG---------------------------------------------------CCCCCC---------------------------------------------------------------------------------------------------------------------------------------------------------------CAGCAG------------------------CAG---------CAC------------------------------------------------------------------------ACGGAC------CCTGCT------------------TCGCCG---------------------------------------------------------------------------------ACGGTC------------------------------------------------------GCC------------------------------------------------------------------------ACGACGCCAGAG---------------------------CCC---------------------------------GCCTCTGTCCCTGTC---------GCC---------TGCGGTAACAAAGAG---------------------------------------------------------------CTGCACAAGTCGGCGGAG---------------------------------------------------------------------------------------------------------------------------------------------------------------------------------------------------GCGGAGCAAGAGTAC---------------------GACGATGGG------------------CGT---------------------------------------------------------------------GGCTTC---------------------------------------------GGG------------------------------------------------------------ATCGGCGAGCTGATC------TGGGGGAAGCTGCGCGGG---TTCTCCTGGTGGCCC---------------------------------GGACGCATCGTGTCCTGGTGGATGACGTCACGCAGTCGAGCC---GCAGAG---GGAACCCGATGGGTCATGTGGTTCGGAGACGGGAAA---TTC---------TCGGTGGTG---TGCGTGGAGAAACTGTTGCCTTTGAGTTCATTTTCAACTGCCTTTCATCAGCCTACCTACAGCAAACAGCCCATGTACAGGAAAGCTATCTACGAGGTGCTA------CAAACGGCCAGTACACGGGCGGGGAAGCCGTTCCCAGTGTGCATGTCGACTGATGAC---------------------------------------------------------------------------------------------------------------------------------------------------------------------------------------------------------------------------------------------TCTGAAACGGGGAAGAGT---GTG------GAGCATCAGACCAGAGAGATGATCGAGTGGGCGAGTGGAGGATTTATGCCTACTGGGGCCAAGGGCCTGGAGCCA---------------------------------------------------------------------CCA------CCT------------------------------------------------------------------------------------GCC---------------------------GAGCGGAAT------------------------------CCC---------------------------------------------------------TAC------ACTGAGGTGTACCCTGAAATGTGG------GTGGAG------------CCAGAAGCTGCAGCG------------------------------------------------------TAC---------------------------ACA---GCT------------------------------------------------------------------------------CCTGCC------------------------------------------------------------------------------------AAGAAGCCCAGG------------------------------------------------------------------------------------AAG------------------------AACAGTTTG---------------GAG---------------AAA------------------------------------------CCTAAAATTAAA------------------------------------------------------------GAGATTATA------------------------------------------------------------------------------------------------------------------------------------GATGAAGGG------------ACCAGAGAGAGGCTGGTGTACGAGGTCCGTCAAAAGTGCAGG---------AATATCGAAGATATGTGTATATCCTGTGGAAGTCTGAACGTGTCACTCGAACATCCGCTCTTCATCGGAGCAATGTGCCAGAGCTGCAAG------------------------AACTGCTTCCTGGAGTGCGCGTATCAGTACGACGATGACGGCTACCAGTCCTACTGCACCATCTGCTGTGGGGGCAGAGAGGTGCTTATGTGTGGGAACAACAACTGCTGCAGGTGCTTCTGCGTGGAGTGTGTAGATCTCCTGGTTGGTACCGGTTCAGCACAGGCTGCTATAAAGGAGGACCCATGG---AACTGCTACATGTGTAGCAGTAAGGGTGTGTTTGGAATGCTCCGGCGCAGAGACGACTGGACATCGCGCCTCCAGCTGTTTTTCGCCAACAACCACGAC---CAGGACTTCGTGAGTCATGCCATCCCAAAACACTGTAGCACGTGTGTCCATCAGGAACCTCCT---AAGATC---TACACGCCTGTAGCAGCAGAGAAAAGGCAGCCGATCAGAGTGCTCTCTCTGTTCGATGGCATTGCTACAGGTCTGTTGGTGCTAAGGGACCTGGGCATACAGGTAGAGCGCTATGTGGCGTCCGAGGTGTGTGAGGACTCCATTACAGTGGGGATGGTGAGGCACCAGGGCCGGATCATGTACGTGGGTGACGTCCGCAACGTCACGCATAAACACATTCAAGAGTGGGGTCCATTTGATCTGGTGATAGGT---------------GGGAGCCCCTGCAATGATCTCTCCATCGTCAACCCAGCCAGGAAAGGACTCTTTGAGGGCACCGGGCGACTGTTTTTCGAGTTTTACCGCCTGCTACACGACGCCCGTCCGAAAGAAGGAGACGAGCGGCCGTTCTTCTGGCTCTTC---GAGAACGTCGTGGCCATGGGAGTTAGCGACAAGAGAGACATC---------TCACGCTTCCTCGAGTGCAACCCAGTGATGATCGATGCCAAGGAGGTGTCTGCTGCCCACCGCGCCCGCTACTTCTGGGGCAACCTGCCTGGCATGAACAGA---------------CCGTTAAGCGCCATGCAGAACGACAGGCTCGACCTGCAGGACTGTCTGGAACATGGACGCACAGCCAAGTTCGATAAGCTGAGAACCATCACCACTCGCTCCAACTCCATCAAGCAGGGC---AAAGAC---CAGCACTTCCCCGTCTACATGAATAACAAGGAGGACATCCTCTGGTGCACGGAGATGGAAAGG------------------GTCTTTGGATTTCCTGTCCACTACACGGACGTGTCCAACATGAGTCGTCTGGCCAGGCAAAGACTC---CTGGGAAGGTCGTGGAGCGTCCCGGTGATTCGGCACCTGTTCGCGCCGCTGAAGGAATACTTC------------------------GCC------------------------TGTTACTGA------------------------------------------------------------------------------------------------------------------------------------
	I_punctatus_lcl_NC_030417.1_cds_XP_017310691.1_4483__gene_dnmt3a_	------------------------------------------------------------------------------------------------------------------------------------------------------------------------------------ATGATG------------------------------------------------------CCGTCCAACGCCGCCGCTCCGACCCCC------------------------------------------------------------------------------------GAATTCAAAACGTCAGACGTGGACTGCGAC---------------------------------------------------------------------------GCAGCGGCGAAGAAAACGAGT---------------------------------------------------------------------------------TCAGAGCAGGAACAGGAAGTGTGT---------------------------------------------------------------------------------------------------------------------------------------------GAGATCATGCAGGAAGAG------------------------------------------------------------------------------------------------------------------------------------------------------------------------------------------GCTTTGGTGGACGCTCCGGCTCGC------------------------------------------------------------AGAGTGGGTCGACCTGCTCGCAAA---------------------------------------------------------------------------CGCAAAACCCCCACGGACCACCAGGGGTACTATGGAGTAGAGGCCATCAGCAGAATG------------------------------------------CTTAGAATGAGCCAGGTGGACAGCTGTGAGTCTCTGAAAGAGGGCGTGGCC------------------------------------------------------------------------------------------------------------------------------------------------------------------------------------------------------------------------------------------------------------------------GGTGTGAAGGAGGCGGAGTGTAAC---------------------------------------------------------------------------------------------------------------------------------------------------------------------------------------------GGTGAG---------------------------------------------------------------------------------------------------------------------------------------------------------------------------------------------------------------------------------------------------------------------------------------------------------------------------------------------------------------------------------------------------------------------------AACGAGAACGGGGTT---------------------------------------------------------------------------------------------------------------------------TCCCCAGGTGCTCTG---------------------------------------------CAGGGGCAC------------------------------GACTCT---------------------------------------------------------------------TCGTCTGCC------------------TCCTCGCATCAGAACGGC---------------------------------------------------------------------------------------------------TCGGACAAGGCCGATCAG------------------------------------------------------------------------------------------------------------------------------------------------------------------------------GAGGAAAGCTCCGCC------------------------------------CCCTCC---------------------------------------------------------------------------------------------------------------------------------------------ACGCCACGG------------------------------------AAGAAGCGT------------------GGGCGA------------------------------------------------------------------CGGAAACTC------------------------------------------------GAG---------------------------------------CACCCTGAG---------------------------------------------------AAACAT---GTGGAG------------------------------------------------------------------------------------------------------------------------------------------------------------------------------------------------------------------------------------------------------------------------------------------------GAGGACGGC------------------------------------AGC---AGCAGTGATACCAGT---------------------------------------------------------------------------------------------------------------------------------------------------AGA---------GGA------------GAG------------------------------------------GGCGACAGTGGA------------------------------------CGTGTGCGG------------------------------------------------------------------------------------------------ACTCGTGAGGGC---------------------------------------------------------------------------------------------AGAGACATCAGC------------------------------------------------------------------------------CTCCGG---------------------------------------------------------------------------------------------------------------------------------------------------CGCAGACCT---------------------------------------------------------------GTACCTCGAATCACC---------------------------------------------------TTCCAGGCAGGA---------------GAC---------------------------------CCTTTT---------------------------------------------------------CACATG---------------------AGC------------------------------------------------------------------AAGAGAGAGAGAGAA------------------------------GAGCTGATCGCCCACTGGAAAAAA------------------------------------------------------------------------------------------------------------------------------------------------------------------------------------------------------------------------------------------------------------------GAGGAGGAAGAGAAGAAGGCTCATCGG---------------------------------------------------------------ACGCCG---------------------------------------------CTCATGAACGACACC---ATGGCT---------------------------------------------------------------------------------------------------------------------------------------------------------------------------------------------------------------------------------GAC---CAATCG------------------------------------------GAAGATGACGCTCAGAGAAACGAAGAG------------------------------------------------------------------------------------------------------------------------------------------------------------------------------------------------------------------------------------------------------CAGCCGGCG---------------------------------------------GTCAGCAGT------------------------GTCCCAACCACTCCT---------------------------------------------------------------------------------------------------------------------------------------------GGG---------------------------------------ACTCCG---------------------------------------------------CCCCCC---------------------------------------------------------------------------------------------------------------------------------------------------------------CAGCAG------------------------CAG---------CAC------------------------------------------------------------------------ACGGAC------CCTGCT------------------TCGCCG---------------------------------------------------------------------------------ACGGTC------------------------------------------------------GCC------------------------------------------------------------------------ACGACGCCAGAG---------------------------CCC---------------------------------GCCTCTGTCCCTGTC---------GCC---------TGCGGTAACAAAGAG---------------------------------------------------------------CTGCACAAGTCGGCGGAG---------------------------------------------------------------------------------------------------------------------------------------------------------------------------------------------------GCGGAGCAAGAGTAC---------------------GACGATGGG------------------CGT---------------------------------------------------------------------GGCTTC---------------------------------------------GGG------------------------------------------------------------ATCGGCGAGCTGATC------TGGGGGAAGCTGCGCGGG---TTCTCCTGGTGGCCC---------------------------------GGACGCATCGTGTCCTGGTGGATGACGTCACGCAGTCGAGCC---GCAGAG---GGAACCCGATGGGTCATGTGGTTCGGAGACGGGAAA---TTC---------TCGGTGGTG---TGCGTGGAGAAACTGTTGCCTTTGAGTTCATTTTCAACTGCCTTTCATCAGCCTACCTACAGCAAACAGCCCATGTACAGGAAAGCTATCTACGAGGTGCTA------CAAACGGCCAGTACACGGGCGGGGAAGCCGTTCCCAGTGTGCATGTCGACTGATGAC---------------------------------------------------------------------------------------------------------------------------------------------------------------------------------------------------------------------------------------------TCTGAAACGGGGAAGAGT---GTG------GAGCATCAGACCAGAGAGATGATCGAGTGGGCGAGTGGAGGATTTATGCCTACTGGGGCCAAGGGCCTGGAGCCA---------------------------------------------------------------------CCA------CCT------------------------------------------------------------------------------------GCC---------------------------GAGCGGAAT------------------------------CCC---------------------------------------------------------TAC------ACTGAGGTGTACCCTGAAATGTGG------GTGGAG------------CCAGAAGCTGCAGCG------------------------------------------------------TAC---------------------------ACA---GCT------------------------------------------------------------------------------CCTGCC------------------------------------------------------------------------------------AAGAAGCCCAGG------------------------------------------------------------------------------------AAG------------------------AACAGTTTG---------------GAG---------------AAA------------------------------------------CCTAAAATTAAA------------------------------------------------------------GAGATTATA------------------------------------------------------------------------------------------------------------------------------------GATGAAGGG------------ACCAGAGAGAGGCTGGTGTACGAGGTCCGTCAAAAGTGCAGG---------AATATCGAAGATATGTGTATATCCTGTGGAAGTCTGAACGTGTCACTCGAACATCCGCTCTTCATCGGAGCAATGTGCCAGAGCTGCAAG------------------------AACTGCTTCCTGGAGTGCGCGTATCAGTACGACGATGACGGCTACCAGTCCTACTGCACCATCTGCTGTGGGGGCAGAGAGGTGCTTATGTGTGGGAACAACAACTGCTGCAGGTGCTTCTGCGTGGAGTGTGTAGATCTCCTGGTTGGTACCGGTTCAGCACAGGCTGCTATAAAGGAGGACCCATGG---AACTGCTACATGTGTAGCAGTAAGGGTGTGTTTGGAATGCTCCGGCGCAGAGACGACTGGACATCGCGCCTCCAGCTGTTTTTCGCCAACAACCACGAC---CAGGACTTC---------------------------------------------GAACCTCCT---AAGATC---TACACGCCTGTAGCAGCAGAGAAAAGGCAGCCGATCAGAGTGCTCTCTCTGTTCGATGGCATTGCTACAGGTCTGTTGGTGCTAAGGGACCTGGGCATACAGGTAGAGCGCTATGTGGCGTCCGAGGTGTGTGAGGACTCCATTACAGTGGGGATGGTGAGGCACCAGGGCCGGATCATGTACGTGGGTGACGTCCGCAACGTCACGCATAAACACATTCAAGAGTGGGGTCCATTTGATCTGGTGATAGGT---------------GGGAGCCCCTGCAATGATCTCTCCATCGTCAACCCAGCCAGGAAAGGACTCTTTGAGGGCACCGGGCGACTGTTTTTCGAGTTTTACCGCCTGCTACACGACGCCCGTCCGAAAGAAGGAGACGAGCGGCCGTTCTTCTGGCTCTTC---GAGAACGTCGTGGCCATGGGAGTTAGCGACAAGAGAGACATC---------TCACGCTTCCTCGAGTGCAACCCAGTGATGATCGATGCCAAGGAGGTGTCTGCTGCCCACCGCGCCCGCTACTTCTGGGGCAACCTGCCTGGCATGAACAGA---------------CCGTTAAGCGCCATGCAGAACGACAGGCTCGACCTGCAGGACTGTCTGGAACATGGACGCACAGCCAAGTTCGATAAGCTGAGAACCATCACCACTCGCTCCAACTCCATCAAGCAGGGC---AAAGAC---CAGCACTTCCCCGTCTACATGAATAACAAGGAGGACATCCTCTGGTGCACGGAGATGGAAAGGTATGCATGGATAGAAAGGGTCTTTGGATTTCCTGTCCACTACACGGACGTGTCCAACATGAGTCGTCTGGCCAGGCAAAGACTC---CTGGGAAGGTCGTGGAGCGTCCCGGTGATTCGGCACCTGTTCGCGCCGCTGAAGGAATACTTC------------------------GCC------------------------TGTTACTGA------------------------------------------------------------------------------------------------------------------------------------
	I_punctatus_lcl_NC_030417.1_cds_XP_017310709.1_4482__gene_dnmt3a_	------------------------------------------------------------------------------------------------------------------------------------------------------------------------------------ATGATG------------------------------------------------------CCGTCCAACGCCGCCGCTCCGACCCCC------------------------------------------------------------------------------------GAATTCAAAACGTCAGACGTGGACTGCGAC---------------------------------------------------------------------------GCAGCGGCGAAGAAAACGAGT---------------------------------------------------------------------------------TCAGAGCAGGAACAGGAAGTGTGT---------------------------------------------------------------------------------------------------------------------------------------------GAGATCATGCAGGAAGAG------------------------------------------------------------------------------------------------------------------------------------------------------------------------------------------GCTTTGGTGGACGCTCCGGCTCGC------------------------------------------------------------AGAGTGGGTCGACCTGCTCGCAAA---------------------------------------------------------------------------CGCAAAACCCCCACGGACCACCAGGGGTACTATGGAGTAGAGGCCATCAGCAGAATG------------------------------------------CTTAGAATGAGCCAGGTGGACAGCTGTGAGTCTCTGAAAGAGGGCGTGGCC------------------------------------------------------------------------------------------------------------------------------------------------------------------------------------------------------------------------------------------------------------------------GGTGTGAAGGAGGCGGAGTGTAAC---------------------------------------------------------------------------------------------------------------------------------------------------------------------------------------------GGTGAG---------------------------------------------------------------------------------------------------------------------------------------------------------------------------------------------------------------------------------------------------------------------------------------------------------------------------------------------------------------------------------------------------------------------------AACGAGAACGGGGTT---------------------------------------------------------------------------------------------------------------------------TCCCCAGGTGCTCTG---------------------------------------------CAGGGGCAC------------------------------GACTCT---------------------------------------------------------------------TCGTCTGCC------------------TCCTCGCATCAGAACGGC---------------------------------------------------------------------------------------------------TCGGACAAGGCCGATCAG------------------------------------------------------------------------------------------------------------------------------------------------------------------------------GAGGAAAGCTCCGCC------------------------------------CCCTCC---------------------------------------------------------------------------------------------------------------------------------------------ACGCCACGG------------------------------------AAGAAGCGT------------------GGGCGA------------------------------------------------------------------CGGAAACTC------------------------------------------------GAG---------------------------------------CACCCTGAG---------------------------------------------------AAACAT---GTGGAG------------------------------------------------------------------------------------------------------------------------------------------------------------------------------------------------------------------------------------------------------------------------------------------------GAGGACGGC------------------------------------AGC---AGCAGTGATACCAGT---------------------------------------------------------------------------------------------------------------------------------------------------AGA---------GGA------------GAG------------------------------------------GGCGACAGTGGA------------------------------------CGTGTGCGG------------------------------------------------------------------------------------------------ACTCGTGAGGGC---------------------------------------------------------------------------------------------AGAGACATCAGC------------------------------------------------------------------------------CTCCGG---------------------------------------------------------------------------------------------------------------------------------------------------CGCAGACCT---------------------------------------------------------------GTACCTCGAATCACC---------------------------------------------------TTCCAGGCAGGA---------------GAC---------------------------------CCTTTT---------------------------------------------------------CACATG---------------------AGC------------------------------------------------------------------AAGAGAGAGAGAGAA------------------------------GAGCTGATCGCCCACTGGAAAAAA------------------------------------------------------------------------------------------------------------------------------------------------------------------------------------------------------------------------------------------------------------------GAGGAGGAAGAGAAGAAGGCTCATCGG---------------------------------------------------------------ACGCCG---------------------------------------------CTCATGAACGACACC---ATGGCT---------------------------------------------------------------------------------------------------------------------------------------------------------------------------------------------------------------------------------GAC---CAATCG------------------------------------------GAAGATGACGCTCAGAGAAACGAAGAG------------------------------------------------------------------------------------------------------------------------------------------------------------------------------------------------------------------------------------------------------CAGCCGGCG---------------------------------------------GTCAGCAGT------------------------GTCCCAACCACTCCT---------------------------------------------------------------------------------------------------------------------------------------------GGG---------------------------------------ACTCCG---------------------------------------------------CCCCCC---------------------------------------------------------------------------------------------------------------------------------------------------------------CAGCAG------------------------CAG---------CAC------------------------------------------------------------------------ACGGAC------CCTGCT------------------TCGCCG---------------------------------------------------------------------------------ACGGTC------------------------------------------------------GCC------------------------------------------------------------------------ACGACGCCAGAG---------------------------CCC---------------------------------GCCTCTGTCCCTGTC---------GCC---------TGCGGTAACAAAGAG---------------------------------------------------------------CTGCACAAGTCGGCGGAG---------------------------------------------------------------------------------------------------------------------------------------------------------------------------------------------------GCGGAGCAAGAGTAC---------------------GACGATGGG------------------CGT---------------------------------------------------------------------GGCTTC---------------------------------------------GGG------------------------------------------------------------ATCGGCGAGCTGATC------TGGGGGAAGCTGCGCGGG---TTCTCCTGGTGGCCC---------------------------------GGACGCATCGTGTCCTGGTGGATGACGTCACGCAGTCGAGCC---GCAGAG---GGAACCCGATGGGTCATGTGGTTCGGAGACGGGAAA---TTC---------TCGGTGGTG---TGCGTGGAGAAACTGTTGCCTTTGAGTTCATTTTCAACTGCCTTTCATCAGCCTACCTACAGCAAACAGCCCATGTACAGGAAAGCTATCTACGAGGTGCTA------CAAACGGCCAGTACACGGGCGGGGAAGCCGTTCCCAGTGTGCATGTCGACTGATGAC---------------------------------------------------------------------------------------------------------------------------------------------------------------------------------------------------------------------------------------------TCTGAAACGGGGAAGAGT---GTG------GAGCATCAGACCAGAGAGATGATCGAGTGGGCGAGTGGAGGATTTATGCCTACTGGGGCCAAGGGCCTGGAGCCA---------------------------------------------------------------------CCA------CCT------------------------------------------------------------------------------------GCC---------------------------GAGCGGAAT------------------------------CCC---------------------------------------------------------TAC------ACTGAGGTGTACCCTGAAATGTGG------GTGGAG------------CCAGAAGCTGCAGCG------------------------------------------------------TAC---------------------------ACA---GCT------------------------------------------------------------------------------CCTGCC------------------------------------------------------------------------------------AAGAAGCCCAGG------------------------------------------------------------------------------------AAG------------------------AACAGTTTG---------------GAG---------------AAA------------------------------------------CCTAAAATTAAA------------------------------------------------------------GAGATTATA------------------------------------------------------------------------------------------------------------------------------------GATGAAGGG------------ACCAGAGAGAGGCTGGTGTACGAGGTCCGTCAAAAGTGCAGG---------AATATCGAAGATATGTGTATATCCTGTGGAAGTCTGAACGTGTCACTCGAACATCCGCTCTTCATCGGAGCAATGTGCCAGAGCTGCAAG------------------------AACTGCTTCCTGGAGTGCGCGTATCAGTACGACGATGACGGCTACCAGTCCTACTGCACCATCTGCTGTGGGGGCAGAGAGGTGCTTATGTGTGGGAACAACAACTGCTGCAGGTGCTTCTGCGTGGAGTGTGTAGATCTCCTGGTTGGTACCGGTTCAGCACAGGCTGCTATAAAGGAGGACCCATGG---AACTGCTACATGTGTAGCAGTAAGGGTGTGTTTGGAATGCTCCGGCGCAGAGACGACTGGACATCGCGCCTCCAGCTGTTTTTCGCCAACAACCACGAC---CAGGACTTC---------------------------------------------GAACCTCCT---AAGATC---TACACGCCTGTAGCAGCAGAGAAAAGGCAGCCGATCAGAGTGCTCTCTCTGTTCGATGGCATTGCTACAGGTCTGTTGGTGCTAAGGGACCTGGGCATACAGGTAGAGCGCTATGTGGCGTCCGAGGTGTGTGAGGACTCCATTACAGTGGGGATGGTGAGGCACCAGGGCCGGATCATGTACGTGGGTGACGTCCGCAACGTCACGCATAAACACATTCAAGAGTGGGGTCCATTTGATCTGGTGATAGGT---------------GGGAGCCCCTGCAATGATCTCTCCATCGTCAACCCAGCCAGGAAAGGACTCTTTGAGGGCACCGGGCGACTGTTTTTCGAGTTTTACCGCCTGCTACACGACGCCCGTCCGAAAGAAGGAGACGAGCGGCCGTTCTTCTGGCTCTTC---GAGAACGTCGTGGCCATGGGAGTTAGCGACAAGAGAGACATC---------TCACGCTTCCTCGAGTGCAACCCAGTGATGATCGATGCCAAGGAGGTGTCTGCTGCCCACCGCGCCCGCTACTTCTGGGGCAACCTGCCTGGCATGAACAGA---------------CCGTTAAGCGCCATGCAGAACGACAGGCTCGACCTGCAGGACTGTCTGGAACATGGACGCACAGCCAAGTTCGATAAGCTGAGAACCATCACCACTCGCTCCAACTCCATCAAGCAGGGC---AAAGAC---CAGCACTTCCCCGTCTACATGAATAACAAGGAGGACATCCTCTGGTGCACGGAGATGGAAAGG------------------GTCTTTGGATTTCCTGTCCACTACACGGACGTGTCCAACATGAGTCGTCTGGCCAGGCAAAGACTC---CTGGGAAGGTCGTGGAGCGTCCCGGTGATTCGGCACCTGTTCGCGCCGCTGAAGGAATACTTC------------------------GCC------------------------TGTTACTGA------------------------------------------------------------------------------------------------------------------------------------
	I_punctatus_lcl_NC_030417.1_cds_XP_017310738.1_4479__gene_dnmt3a_	------------------------------------------------------------------------------------------------------------------------------------------------------------------------------------ATGATG------------------------------------------------------CCGTCCAACGCCGCCGCTCCGACCCCC------------------------------------------------------------------------------------GAATTCAAAACGTCAGACGTGGACTGCGAC---------------------------------------------------------------------------GCAGCGGCGAAGAAAACGAGT---------------------------------------------------------------------------------TCAGAGCAGGAACAGGAAGTGTGT---------------------------------------------------------------------------------------------------------------------------------------------GAGATCATGCAGGAAGAG------------------------------------------------------------------------------------------------------------------------------------------------------------------------------------------GCTTTGGTGGACGCTCCGGCTCGC------------------------------------------------------------AGAGTGGGTCGACCTGCTCGCAAA---------------------------------------------------------------------------CGCAAAACCCCC---------------------------------------------------------------------------------------------------ACGGTGGACAGCTGTGAGTCTCTGAAAGAGGGCGTGGCC------------------------------------------------------------------------------------------------------------------------------------------------------------------------------------------------------------------------------------------------------------------------GGTGTGAAGGAGGCGGAGTGTAAC---------------------------------------------------------------------------------------------------------------------------------------------------------------------------------------------GGTGAG---------------------------------------------------------------------------------------------------------------------------------------------------------------------------------------------------------------------------------------------------------------------------------------------------------------------------------------------------------------------------------------------------------------------------AACGAGAACGGGGTT---------------------------------------------------------------------------------------------------------------------------TCCCCAGGTGCTCTG---------------------------------------------CAGGGGCAC------------------------------GACTCT---------------------------------------------------------------------TCGTCTGCC------------------TCCTCGCATCAGAACGGC---------------------------------------------------------------------------------------------------TCGGACAAGGCCGATCAG------------------------------------------------------------------------------------------------------------------------------------------------------------------------------GAGGAAAGCTCCGCC------------------------------------CCCTCC---------------------------------------------------------------------------------------------------------------------------------------------ACGCCACGG------------------------------------AAGAAGCGT------------------GGGCGA------------------------------------------------------------------CGGAAACTC------------------------------------------------GAG---------------------------------------CACCCTGAG---------------------------------------------------AAACAT---GTGGAG------------------------------------------------------------------------------------------------------------------------------------------------------------------------------------------------------------------------------------------------------------------------------------------------GAGGACGGC------------------------------------AGC---AGCAGTGATACCAGT---------------------------------------------------------------------------------------------------------------------------------------------------AGA---------GGA------------GAG------------------------------------------GGCGACAGTGGA------------------------------------CGTGTGCGG------------------------------------------------------------------------------------------------ACTCGTGAGGGC---------------------------------------------------------------------------------------------AGAGACATCAGC------------------------------------------------------------------------------CTCCGG---------------------------------------------------------------------------------------------------------------------------------------------------CGCAGACCT---------------------------------------------------------------GTACCTCGAATCACC---------------------------------------------------TTCCAGGCAGGA---------------GAC---------------------------------CCTTTT---------------------------------------------------------CACATG---------------------AGC------------------------------------------------------------------AAGAGAGAGAGAGAA------------------------------GAGCTGATCGCCCACTGGAAAAAA------------------------------------------------------------------------------------------------------------------------------------------------------------------------------------------------------------------------------------------------------------------GAGGAGGAAGAGAAGAAGGCTCATCGG---------------------------------------------------------------ACGCCG---------------------------------------------CTCATGAACGACACC---ATGGCT---------------------------------------------------------------------------------------------------------------------------------------------------------------------------------------------------------------------------------GAC---CAATCG------------------------------------------GAAGATGACGCTCAGAGAAACGAAGAG------------------------------------------------------------------------------------------------------------------------------------------------------------------------------------------------------------------------------------------------------CAGCCGGCG---------------------------------------------GTCAGCAGT------------------------GTCCCAACCACTCCT---------------------------------------------------------------------------------------------------------------------------------------------GGG---------------------------------------ACTCCG---------------------------------------------------CCCCCC---------------------------------------------------------------------------------------------------------------------------------------------------------------CAGCAG------------------------CAG---------CAC------------------------------------------------------------------------ACGGAC------CCTGCT------------------TCGCCG---------------------------------------------------------------------------------ACGGTC------------------------------------------------------GCC------------------------------------------------------------------------ACGACGCCAGAG---------------------------CCC---------------------------------GCCTCTGTCCCTGTC---------GCC---------TGCGGTAACAAAGAG---------------------------------------------------------------CTGCACAAGTCGGCGGAG---------------------------------------------------------------------------------------------------------------------------------------------------------------------------------------------------GCGGAGCAAGAGTAC---------------------GACGATGGG------------------CGT---------------------------------------------------------------------GGCTTC---------------------------------------------GGG------------------------------------------------------------ATCGGCGAGCTGATC------TGGGGGAAGCTGCGCGGG---TTCTCCTGGTGGCCC---------------------------------GGACGCATCGTGTCCTGGTGGATGACGTCACGCAGTCGAGCC---GCAGAG---GGAACCCGATGGGTCATGTGGTTCGGAGACGGGAAA---TTC---------TCGGTGGTG---TGCGTGGAGAAACTGTTGCCTTTGAGTTCATTTTCAACTGCCTTTCATCAGCCTACCTACAGCAAACAGCCCATGTACAGGAAAGCTATCTACGAGGTGCTA------CAAACGGCCAGTACACGGGCGGGGAAGCCGTTCCCAGTGTGCATGTCGACTGATGAC---------------------------------------------------------------------------------------------------------------------------------------------------------------------------------------------------------------------------------------------TCTGAAACGGGGAAGAGT---GTG------GAGCATCAGACCAGAGAGATGATCGAGTGGGCGAGTGGAGGATTTATGCCTACTGGGGCCAAGGGCCTGGAGCCA---------------------------------------------------------------------CCA------CCT------------------------------------------------------------------------------------GCC---------------------------GAGCGGAAT------------------------------CCC---------------------------------------------------------TAC------ACTGAGGTGTACCCTGAAATGTGG------GTGGAG------------CCAGAAGCTGCAGCG------------------------------------------------------TAC---------------------------ACA---GCT------------------------------------------------------------------------------CCTGCC------------------------------------------------------------------------------------AAGAAGCCCAGG------------------------------------------------------------------------------------AAG------------------------AACAGTTTG---------------GAG---------------AAA------------------------------------------CCTAAAATTAAA------------------------------------------------------------GAGATTATA------------------------------------------------------------------------------------------------------------------------------------GATGAAGGG------------ACCAGAGAGAGGCTGGTGTACGAGGTCCGTCAAAAGTGCAGG---------AATATCGAAGATATGTGTATATCCTGTGGAAGTCTGAACGTGTCACTCGAACATCCGCTCTTCATCGGAGCAATGTGCCAGAGCTGCAAG------------------------AACTGCTTCCTGGAGTGCGCGTATCAGTACGACGATGACGGCTACCAGTCCTACTGCACCATCTGCTGTGGGGGCAGAGAGGTGCTTATGTGTGGGAACAACAACTGCTGCAGGTGCTTCTGCGTGGAGTGTGTAGATCTCCTGGTTGGTACCGGTTCAGCACAGGCTGCTATAAAGGAGGACCCATGG---AACTGCTACATGTGTAGCAGTAAGGGTGTGTTTGGAATGCTCCGGCGCAGAGACGACTGGACATCGCGCCTCCAGCTGTTTTTCGCCAACAACCACGAC---CAGGACTTC---------------------------------------------GAACCTCCT---AAGATC---TACACGCCTGTAGCAGCAGAGAAAAGGCAGCCGATCAGAGTGCTCTCTCTGTTCGATGGCATTGCTACAGGTCTGTTGGTGCTAAGGGACCTGGGCATACAGGTAGAGCGCTATGTGGCGTCCGAGGTGTGTGAGGACTCCATTACAGTGGGGATGGTGAGGCACCAGGGCCGGATCATGTACGTGGGTGACGTCCGCAACGTCACGCATAAACACATTCAAGAGTGGGGTCCATTTGATCTGGTGATAGGT---------------GGGAGCCCCTGCAATGATCTCTCCATCGTCAACCCAGCCAGGAAAGGACTCTTTGAGGGCACCGGGCGACTGTTTTTCGAGTTTTACCGCCTGCTACACGACGCCCGTCCGAAAGAAGGAGACGAGCGGCCGTTCTTCTGGCTCTTC---GAGAACGTCGTGGCCATGGGAGTTAGCGACAAGAGAGACATC---------TCACGCTTCCTCGAGTGCAACCCAGTGATGATCGATGCCAAGGAGGTGTCTGCTGCCCACCGCGCCCGCTACTTCTGGGGCAACCTGCCTGGCATGAACAGA---------------CCGTTAAGCGCCATGCAGAACGACAGGCTCGACCTGCAGGACTGTCTGGAACATGGACGCACAGCCAAGTTCGATAAGCTGAGAACCATCACCACTCGCTCCAACTCCATCAAGCAGGGC---AAAGAC---CAGCACTTCCCCGTCTACATGAATAACAAGGAGGACATCCTCTGGTGCACGGAGATGGAAAGG------------------GTCTTTGGATTTCCTGTCCACTACACGGACGTGTCCAACATGAGTCGTCTGGCCAGGCAAAGACTC---CTGGGAAGGTCGTGGAGCGTCCCGGTGATTCGGCACCTGTTCGCGCCGCTGAAGGAATACTTC------------------------GCC------------------------TGTTACTGA------------------------------------------------------------------------------------------------------------------------------------
	I_punctatus_lcl_NC_030417.1_cds_XP_017310700.1_4480__gene_dnmt3a_	------------------------------------------------------------------------------------------------------------------------------------------------------------------------------------ATGATG------------------------------------------------------CCGTCCAACGCCGCCGCTCCGACCCCC------------------------------------------------------------------------------------GAATTCAAAACGTCAGACGTGGACTGCGAC---------------------------------------------------------------------------GCAGCGGCGAAGAAAACGAGT---------------------------------------------------------------------------------TCAGAGCAGGAACAGGAAGTGTGT---------------------------------------------------------------------------------------------------------------------------------------------GAGATCATGCAGGAAGAG------------------------------------------------------------------------------------------------------------------------------------------------------------------------------------------GCTTTGGTGGACGCTCCGGCTCGC------------------------------------------------------------AGAGTGGGTCGACCTGCTCGCAAA---------------------------------------------------------------------------CGCAAAACCCCC---------------------------------------------------------------------------------------------------ACGGTGGACAGCTGTGAGTCTCTGAAAGAGGGCGTGGCC------------------------------------------------------------------------------------------------------------------------------------------------------------------------------------------------------------------------------------------------------------------------GGTGTGAAGGAGGCGGAGTGTAAC---------------------------------------------------------------------------------------------------------------------------------------------------------------------------------------------GGTGAG---------------------------------------------------------------------------------------------------------------------------------------------------------------------------------------------------------------------------------------------------------------------------------------------------------------------------------------------------------------------------------------------------------------------------AACGAGAACGGGGTT---------------------------------------------------------------------------------------------------------------------------TCCCCAGGTGCTCTG---------------------------------------------CAGGGGCAC------------------------------GACTCT---------------------------------------------------------------------TCGTCTGCC------------------TCCTCGCATCAGAACGGC---------------------------------------------------------------------------------------------------TCGGACAAGGCCGATCAG------------------------------------------------------------------------------------------------------------------------------------------------------------------------------GAGGAAAGCTCCGCC------------------------------------CCCTCC---------------------------------------------------------------------------------------------------------------------------------------------ACGCCACGG------------------------------------AAGAAGCGT------------------GGGCGA------------------------------------------------------------------CGGAAACTC------------------------------------------------GAG---------------------------------------CACCCTGAG---------------------------------------------------AAACAT---GTGGAG------------------------------------------------------------------------------------------------------------------------------------------------------------------------------------------------------------------------------------------------------------------------------------------------GAGGACGGC------------------------------------AGC---AGCAGTGATACCAGT---------------------------------------------------------------------------------------------------------------------------------------------------AGA---------GGA------------GAG------------------------------------------GGCGACAGTGGA------------------------------------CGTGTGCGG------------------------------------------------------------------------------------------------ACTCGTGAGGGC---------------------------------------------------------------------------------------------AGAGACATCAGC------------------------------------------------------------------------------CTCCGG---------------------------------------------------------------------------------------------------------------------------------------------------CGCAGACCT---------------------------------------------------------------GTACCTCGAATCACC---------------------------------------------------TTCCAGGCAGGA---------------GAC---------------------------------CCTTTT---------------------------------------------------------CACATG---------------------AGC------------------------------------------------------------------AAGAGAGAGAGAGAA------------------------------GAGCTGATCGCCCACTGGAAAAAA------------------------------------------------------------------------------------------------------------------------------------------------------------------------------------------------------------------------------------------------------------------GAGGAGGAAGAGAAGAAGGCTCATCGG---------------------------------------------------------------ACGCCG---------------------------------------------CTCATGAACGACACC---ATGGCT---------------------------------------------------------------------------------------------------------------------------------------------------------------------------------------------------------------------------------GAC---CAATCG------------------------------------------GAAGATGACGCTCAGAGAAACGAAGAG------------------------------------------------------------------------------------------------------------------------------------------------------------------------------------------------------------------------------------------------------CAGCCGGCG---------------------------------------------GTCAGCAGT------------------------GTCCCAACCACTCCT---------------------------------------------------------------------------------------------------------------------------------------------GGG---------------------------------------ACTCCG---------------------------------------------------CCCCCC---------------------------------------------------------------------------------------------------------------------------------------------------------------CAGCAG------------------------CAG---------CAC------------------------------------------------------------------------ACGGAC------CCTGCT------------------TCGCCG---------------------------------------------------------------------------------ACGGTC------------------------------------------------------GCC------------------------------------------------------------------------ACGACGCCAGAG---------------------------CCC---------------------------------GCCTCTGTCCCTGTC---------GCC---------TGCGGTAACAAAGAG---------------------------------------------------------------CTGCACAAGTCGGCGGAG---------------------------------------------------------------------------------------------------------------------------------------------------------------------------------------------------GCGGAGCAAGAGTAC---------------------GACGATGGG------------------CGT---------------------------------------------------------------------GGCTTC---------------------------------------------GGG------------------------------------------------------------ATCGGCGAGCTGATC------TGGGGGAAGCTGCGCGGG---TTCTCCTGGTGGCCC---------------------------------GGACGCATCGTGTCCTGGTGGATGACGTCACGCAGTCGAGCC---GCAGAG---GGAACCCGATGGGTCATGTGGTTCGGAGACGGGAAA---TTC---------TCGGTGGTG---TGCGTGGAGAAACTGTTGCCTTTGAGTTCATTTTCAACTGCCTTTCATCAGCCTACCTACAGCAAACAGCCCATGTACAGGAAAGCTATCTACGAGGTGCTA------CAAACGGCCAGTACACGGGCGGGGAAGCCGTTCCCAGTGTGCATGTCGACTGATGAC---------------------------------------------------------------------------------------------------------------------------------------------------------------------------------------------------------------------------------------------TCTGAAACGGGGAAGAGT---GTG------GAGCATCAGACCAGAGAGATGATCGAGTGGGCGAGTGGAGGATTTATGCCTACTGGGGCCAAGGGCCTGGAGCCA---------------------------------------------------------------------CCA------CCT------------------------------------------------------------------------------------GCC---------------------------GAGCGGAAT------------------------------CCC---------------------------------------------------------TAC------ACTGAGGTGTACCCTGAAATGTGG------GTGGAG------------CCAGAAGCTGCAGCG------------------------------------------------------TAC---------------------------ACA---GCT------------------------------------------------------------------------------CCTGCC------------------------------------------------------------------------------------AAGAAGCCCAGG------------------------------------------------------------------------------------AAG------------------------AACAGTTTG---------------GAG---------------AAA------------------------------------------CCTAAAATTAAA------------------------------------------------------------GAGATTATA------------------------------------------------------------------------------------------------------------------------------------GATGAAGGG------------ACCAGAGAGAGGCTGGTGTACGAGGTCCGTCAAAAGTGCAGG---------AATATCGAAGATATGTGTATATCCTGTGGAAGTCTGAACGTGTCACTCGAACATCCGCTCTTCATCGGAGCAATGTGCCAGAGCTGCAAG------------------------AACTGCTTCCTGGAGTGCGCGTATCAGTACGACGATGACGGCTACCAGTCCTACTGCACCATCTGCTGTGGGGGCAGAGAGGTGCTTATGTGTGGGAACAACAACTGCTGCAGGTGCTTCTGCGTGGAGTGTGTAGATCTCCTGGTTGGTACCGGTTCAGCACAGGCTGCTATAAAGGAGGACCCATGG---AACTGCTACATGTGTAGCAGTAAGGGTGTGTTTGGAATGCTCCGGCGCAGAGACGACTGGACATCGCGCCTCCAGCTGTTTTTCGCCAACAACCACGAC---CAGGACTTCGTGAGTCATGCCATCCCAAAACACTGTAGCACGTGTGTCCATCAGGAACCTCCT---AAGATC---TACACGCCTGTAGCAGCAGAGAAAAGGCAGCCGATCAGAGTGCTCTCTCTGTTCGATGGCATTGCTACAGGTCTGTTGGTGCTAAGGGACCTGGGCATACAGGTAGAGCGCTATGTGGCGTCCGAGGTGTGTGAGGACTCCATTACAGTGGGGATGGTGAGGCACCAGGGCCGGATCATGTACGTGGGTGACGTCCGCAACGTCACGCATAAACACATTCAAGAGTGGGGTCCATTTGATCTGGTGATAGGT---------------GGGAGCCCCTGCAATGATCTCTCCATCGTCAACCCAGCCAGGAAAGGACTCTTTGAGGGCACCGGGCGACTGTTTTTCGAGTTTTACCGCCTGCTACACGACGCCCGTCCGAAAGAAGGAGACGAGCGGCCGTTCTTCTGGCTCTTC---GAGAACGTCGTGGCCATGGGAGTTAGCGACAAGAGAGACATC---------TCACGCTTCCTCGAGTGCAACCCAGTGATGATCGATGCCAAGGAGGTGTCTGCTGCCCACCGCGCCCGCTACTTCTGGGGCAACCTGCCTGGCATGAACAGA---------------CCGTTAAGCGCCATGCAGAACGACAGGCTCGACCTGCAGGACTGTCTGGAACATGGACGCACAGCCAAGTTCGATAAGCTGAGAACCATCACCACTCGCTCCAACTCCATCAAGCAGGGC---AAAGAC---CAGCACTTCCCCGTCTACATGAATAACAAGGAGGACATCCTCTGGTGCACGGAGATGGAAAGGTATGCATGGATAGAAAGGGTCTTTGGATTTCCTGTCCACTACACGGACGTGTCCAACATGAGTCGTCTGGCCAGGCAAAGACTC---CTGGGAAGGTCGTGGAGCGTCCCGGTGATTCGGCACCTGTTCGCGCCGCTGAAGGAATACTTC------------------------GCC------------------------TGTTACTGA------------------------------------------------------------------------------------------------------------------------------------
	I_punctatus_lcl_NC_030417.1_cds_XP_017310728.1_4481__gene_dnmt3a_	------------------------------------------------------------------------------------------------------------------------------------------------------------------------------------ATGATG------------------------------------------------------CCGTCCAACGCCGCCGCTCCGACCCCC---------------------------------------------------------------------------------------------------------------------------------------------------------------------------------------------------------------------------------------------------------------------------------------------------------------------------------------------------------------------------------------------------------------------------------------------------------------------------------------------------------------------------------------------------------------------------------------------------------------------------------------------------------------------------------------------------------------------------------------------------------------------------------------------------------------------------------------------------------------------------------------------------------------------------------------------------------------------------------------------GAATTCAAAACGTCAGACGTGGACTGCGACGCAGCG---------------------------------------------------------------------------------------------------------------------------------------------------------------------------------------------------------------------------------------------------------------------------------------------------------------------------------------------------------------------------------------------------------------------------------------------------------------------------------------------GCGAAGAAAACG---------------------------------------------------------------------------------------------------------------------------------------------------------------------------------------------------------------------------------------------------------------------------------------------------------------------------------------------------------------------------------------------------------------------------------------------------------------------------------------------------------------------------------------------------------------------AGTTCAGAG---------------------------------------------CAGGAACAG------------------------------GAAGTG---------------------------------------------------------------------TGTGAGATC------------------ATGCAGGAAGAGGCTTTG------------------------------------------------------------------------------------------------------------------------------------------------------------------------------------------------------------------------------------------------------------------------------------------------------------------------------------------------------GTGGAC---------------------------------------------------------------------------------------------------------------------------------------------GCTCCGGCT---------------------------------------------------------------------------------------------------------------------------------------CGCAGAGTG------------------------------------------------GGT---------------------------------------CGACCTGCT---------------------------------------------------CGCAAA---CGCAAA------------------------------------------------------------------------------------------------------------------------------------------------------------------------------------------------------------------------------------------------------------------------------------------------ACCCCCACG---------------------------------GAC------------------------------------------------------------------------------------------------------------------------------------------------------------------------------------CAC------------CAG------------------------------------------GGGTACTATGGA---------------------------------------------------------------------------------------------------------------------------------------------------------------------------------------------------------------------------------------------------------------------------------------------------------------------------------------------------------------------------------------------------------------------------------------------------------------------------------------------------------------------------------------------------------------------------------GTAGAGGCCATCAGC------------------------------------------------------------------------------------------------------------------------------------------------------------------------------------------------------------------------------------------------------------------------------------------------------------------------------AGAATGCTT------AGAATGAGC---------------------------------------------------------------------------------------------------------------------------------------------------------------------------------------------------------------------------------------------------------------------CAGGAAGAGAAGAAGGCTCATCGG---------------------------------------------------------------ACGCCG---------------------------------------------CTCATGAACGACACC---ATGGCT---------------------------------------------------------------------------------------------------------------------------------------------------------------------------------------------------------------------------------GAC---CAATCG------------------------------------------GAAGATGACGCTCAGAGAAACGAAGAG------------------------------------------------------------------------------------------------------------------------------------------------------------------------------------------------------------------------------------------------------CAGCCGGCG---------------------------------------------GTCAGCAGT------------------------GTCCCAACCACTCCT---------------------------------------------------------------------------------------------------------------------------------------------GGG---------------------------------------ACTCCG---------------------------------------------------CCCCCC---------------------------------------------------------------------------------------------------------------------------------------------------------------CAGCAG------------------------CAG---------CAC------------------------------------------------------------------------ACGGAC------CCTGCT------------------TCGCCG---------------------------------------------------------------------------------ACGGTC------------------------------------------------------GCC------------------------------------------------------------------------ACGACGCCAGAG---------------------------CCC---------------------------------GCCTCTGTCCCTGTC---------GCC---------TGCGGTAACAAAGAG---------------------------------------------------------------CTGCACAAGTCGGCGGAG---------------------------------------------------------------------------------------------------------------------------------------------------------------------------------------------------GCGGAGCAAGAGTAC---------------------GACGATGGG------------------CGT---------------------------------------------------------------------GGCTTC---------------------------------------------GGG------------------------------------------------------------ATCGGCGAGCTGATC------TGGGGGAAGCTGCGCGGG---TTCTCCTGGTGGCCC---------------------------------GGACGCATCGTGTCCTGGTGGATGACGTCACGCAGTCGAGCC---GCAGAG---GGAACCCGATGGGTCATGTGGTTCGGAGACGGGAAA---TTC---------TCGGTGGTG---TGCGTGGAGAAACTGTTGCCTTTGAGTTCATTTTCAACTGCCTTTCATCAGCCTACCTACAGCAAACAGCCCATGTACAGGAAAGCTATCTACGAGGTGCTA------CAAACGGCCAGTACACGGGCGGGGAAGCCGTTCCCAGTGTGCATGTCGACTGATGAC---------------------------------------------------------------------------------------------------------------------------------------------------------------------------------------------------------------------------------------------TCTGAAACGGGGAAGAGT---GTG------GAGCATCAGACCAGAGAGATGATCGAGTGGGCGAGTGGAGGATTTATGCCTACTGGGGCCAAGGGCCTGGAGCCA---------------------------------------------------------------------CCA------CCT------------------------------------------------------------------------------------GCC---------------------------GAGCGGAAT------------------------------CCC---------------------------------------------------------TAC------ACTGAGGTGTACCCTGAAATGTGG------GTGGAG------------CCAGAAGCTGCAGCG------------------------------------------------------TAC---------------------------ACA---GCT------------------------------------------------------------------------------CCTGCC------------------------------------------------------------------------------------AAGAAGCCCAGG------------------------------------------------------------------------------------AAG------------------------AACAGTTTG---------------GAG---------------AAA------------------------------------------CCTAAAATTAAA------------------------------------------------------------GAGATTATA------------------------------------------------------------------------------------------------------------------------------------GATGAAGGG------------ACCAGAGAGAGGCTGGTGTACGAGGTCCGTCAAAAGTGCAGG---------AATATCGAAGATATGTGTATATCCTGTGGAAGTCTGAACGTGTCACTCGAACATCCGCTCTTCATCGGAGCAATGTGCCAGAGCTGCAAG------------------------AACTGCTTCCTGGAGTGCGCGTATCAGTACGACGATGACGGCTACCAGTCCTACTGCACCATCTGCTGTGGGGGCAGAGAGGTGCTTATGTGTGGGAACAACAACTGCTGCAGGTGCTTCTGCGTGGAGTGTGTAGATCTCCTGGTTGGTACCGGTTCAGCACAGGCTGCTATAAAGGAGGACCCATGG---AACTGCTACATGTGTAGCAGTAAGGGTGTGTTTGGAATGCTCCGGCGCAGAGACGACTGGACATCGCGCCTCCAGCTGTTTTTCGCCAACAACCACGAC---CAGGACTTCGTGAGTCATGCCATCCCAAAACACTGTAGCACGTGTGTCCATCAGGAACCTCCT---AAGATC---TACACGCCTGTAGCAGCAGAGAAAAGGCAGCCGATCAGAGTGCTCTCTCTGTTCGATGGCATTGCTACAGGTCTGTTGGTGCTAAGGGACCTGGGCATACAGGTAGAGCGCTATGTGGCGTCCGAGGTGTGTGAGGACTCCATTACAGTGGGGATGGTGAGGCACCAGGGCCGGATCATGTACGTGGGTGACGTCCGCAACGTCACGCATAAACACATTCAAGAGTGGGGTCCATTTGATCTGGTGATAGGT---------------GGGAGCCCCTGCAATGATCTCTCCATCGTCAACCCAGCCAGGAAAGGACTCTTTGAGGGCACCGGGCGACTGTTTTTCGAGTTTTACCGCCTGCTACACGACGCCCGTCCGAAAGAAGGAGACGAGCGGCCGTTCTTCTGGCTCTTC---GAGAACGTCGTGGCCATGGGAGTTAGCGACAAGAGAGACATC---------TCACGCTTCCTCGAGTGCAACCCAGTGATGATCGATGCCAAGGAGGTGTCTGCTGCCCACCGCGCCCGCTACTTCTGGGGCAACCTGCCTGGCATGAACAGA---------------CCGTTAAGCGCCATGCAGAACGACAGGCTCGACCTGCAGGACTGTCTGGAACATGGACGCACAGCCAAGTTCGATAAGCTGAGAACCATCACCACTCGCTCCAACTCCATCAAGCAGGGC---AAAGAC---CAGCACTTCCCCGTCTACATGAATAACAAGGAGGACATCCTCTGGTGCACGGAGATGGAAAGGTATGCATGGATAGAAAGGGTCTTTGGATTTCCTGTCCACTACACGGACGTGTCCAACATGAGTCGTCTGGCCAGGCAAAGACTC---CTGGGAAGGTCGTGGAGCGTCCCGGTGATTCGGCACCTGTTCGCGCCGCTGAAGGAATACTTC------------------------GCC------------------------TGTTACTGA------------------------------------------------------------------------------------------------------------------------------------
	I_punctatus_lcl_NC_030417.1_cds_XP_017310720.1_4486__gene_dnmt3a_	------------------------------------------------------------------------------------------------------------------------------------------------------------------------------------ATG---------------------------------------------------------------------------------------------------------------------------------------------------------------------------------------------------------------------------------------------------------------------------------------------------------------------------------------------------------------------------------------------------------------------------------------------------------------------------------------------------------------------------------------------------------------------------------------------------------------------------------------------------------------------------------------------------------------------------------------------------------------------------------------------------------------------------------------------------------------------------------------------------------------------------------------------------------------------------------------------------------------------------------------------------------------------------------GTGGACAGCTGTGAGTCTCTGAAAGAGGGCGTGGCC------------------------------------------------------------------------------------------------------------------------------------------------------------------------------------------------------------------------------------------------------------------------GGTGTGAAGGAGGCGGAGTGTAAC---------------------------------------------------------------------------------------------------------------------------------------------------------------------------------------------GGTGAG---------------------------------------------------------------------------------------------------------------------------------------------------------------------------------------------------------------------------------------------------------------------------------------------------------------------------------------------------------------------------------------------------------------------------AACGAGAACGGGGTT---------------------------------------------------------------------------------------------------------------------------TCCCCAGGTGCTCTG---------------------------------------------CAGGGGCAC------------------------------GACTCT---------------------------------------------------------------------TCGTCTGCC------------------TCCTCGCATCAGAACGGC---------------------------------------------------------------------------------------------------TCGGACAAGGCCGATCAG------------------------------------------------------------------------------------------------------------------------------------------------------------------------------GAGGAAAGCTCCGCC------------------------------------CCCTCC---------------------------------------------------------------------------------------------------------------------------------------------ACGCCACGG------------------------------------AAGAAGCGT------------------GGGCGA------------------------------------------------------------------CGGAAACTC------------------------------------------------GAG---------------------------------------CACCCTGAG---------------------------------------------------AAACAT---GTGGAG------------------------------------------------------------------------------------------------------------------------------------------------------------------------------------------------------------------------------------------------------------------------------------------------GAGGACGGC------------------------------------AGC---AGCAGTGATACCAGT---------------------------------------------------------------------------------------------------------------------------------------------------AGA---------GGA------------GAG------------------------------------------GGCGACAGTGGA------------------------------------CGTGTGCGG------------------------------------------------------------------------------------------------ACTCGTGAGGGC---------------------------------------------------------------------------------------------AGAGACATCAGC------------------------------------------------------------------------------CTCCGG---------------------------------------------------------------------------------------------------------------------------------------------------CGCAGACCT---------------------------------------------------------------GTACCTCGAATCACC---------------------------------------------------TTCCAGGCAGGA---------------GAC---------------------------------CCTTTT---------------------------------------------------------CACATG---------------------AGC------------------------------------------------------------------AAGAGAGAGAGAGAA------------------------------GAGCTGATCGCCCACTGGAAAAAA------------------------------------------------------------------------------------------------------------------------------------------------------------------------------------------------------------------------------------------------------------------GAGGAGGAAGAGAAGAAGGCTCATCGG---------------------------------------------------------------ACGCCG---------------------------------------------CTCATGAACGACACC---ATGGCT---------------------------------------------------------------------------------------------------------------------------------------------------------------------------------------------------------------------------------GAC---CAATCG------------------------------------------GAAGATGACGCTCAGAGAAACGAAGAG------------------------------------------------------------------------------------------------------------------------------------------------------------------------------------------------------------------------------------------------------CAGCCGGCG---------------------------------------------GTCAGCAGT------------------------GTCCCAACCACTCCT---------------------------------------------------------------------------------------------------------------------------------------------GGG---------------------------------------ACTCCG---------------------------------------------------CCCCCC---------------------------------------------------------------------------------------------------------------------------------------------------------------CAGCAG------------------------CAG---------CAC------------------------------------------------------------------------ACGGAC------CCTGCT------------------TCGCCG---------------------------------------------------------------------------------ACGGTC------------------------------------------------------GCC------------------------------------------------------------------------ACGACGCCAGAG---------------------------CCC---------------------------------GCCTCTGTCCCTGTC---------GCC---------TGCGGTAACAAAGAG---------------------------------------------------------------CTGCACAAGTCGGCGGAG---------------------------------------------------------------------------------------------------------------------------------------------------------------------------------------------------GCGGAGCAAGAGTAC---------------------GACGATGGG------------------CGT---------------------------------------------------------------------GGCTTC---------------------------------------------GGG------------------------------------------------------------ATCGGCGAGCTGATC------TGGGGGAAGCTGCGCGGG---TTCTCCTGGTGGCCC---------------------------------GGACGCATCGTGTCCTGGTGGATGACGTCACGCAGTCGAGCC---GCAGAG---GGAACCCGATGGGTCATGTGGTTCGGAGACGGGAAA---TTC---------TCGGTGGTG---TGCGTGGAGAAACTGTTGCCTTTGAGTTCATTTTCAACTGCCTTTCATCAGCCTACCTACAGCAAACAGCCCATGTACAGGAAAGCTATCTACGAGGTGCTA------CAAACGGCCAGTACACGGGCGGGGAAGCCGTTCCCAGTGTGCATGTCGACTGATGAC---------------------------------------------------------------------------------------------------------------------------------------------------------------------------------------------------------------------------------------------TCTGAAACGGGGAAGAGT---GTG------GAGCATCAGACCAGAGAGATGATCGAGTGGGCGAGTGGAGGATTTATGCCTACTGGGGCCAAGGGCCTGGAGCCA---------------------------------------------------------------------CCA------CCT------------------------------------------------------------------------------------GCC---------------------------GAGCGGAAT------------------------------CCC---------------------------------------------------------TAC------ACTGAGGTGTACCCTGAAATGTGG------GTGGAG------------CCAGAAGCTGCAGCG------------------------------------------------------TAC---------------------------ACA---GCT------------------------------------------------------------------------------CCTGCC------------------------------------------------------------------------------------AAGAAGCCCAGG------------------------------------------------------------------------------------AAG------------------------AACAGTTTG---------------GAG---------------AAA------------------------------------------CCTAAAATTAAA------------------------------------------------------------GAGATTATA------------------------------------------------------------------------------------------------------------------------------------GATGAAGGG------------ACCAGAGAGAGGCTGGTGTACGAGGTCCGTCAAAAGTGCAGG---------AATATCGAAGATATGTGTATATCCTGTGGAAGTCTGAACGTGTCACTCGAACATCCGCTCTTCATCGGAGCAATGTGCCAGAGCTGCAAG------------------------AACTGCTTCCTGGAGTGCGCGTATCAGTACGACGATGACGGCTACCAGTCCTACTGCACCATCTGCTGTGGGGGCAGAGAGGTGCTTATGTGTGGGAACAACAACTGCTGCAGGTGCTTCTGCGTGGAGTGTGTAGATCTCCTGGTTGGTACCGGTTCAGCACAGGCTGCTATAAAGGAGGACCCATGG---AACTGCTACATGTGTAGCAGTAAGGGTGTGTTTGGAATGCTCCGGCGCAGAGACGACTGGACATCGCGCCTCCAGCTGTTTTTCGCCAACAACCACGAC---CAGGACTTCGTGAGTCATGCCATCCCAAAACACTGTAGCACGTGTGTCCATCAGGAACCTCCT---AAGATC---TACACGCCTGTAGCAGCAGAGAAAAGGCAGCCGATCAGAGTGCTCTCTCTGTTCGATGGCATTGCTACAGGTCTGTTGGTGCTAAGGGACCTGGGCATACAGGTAGAGCGCTATGTGGCGTCCGAGGTGTGTGAGGACTCCATTACAGTGGGGATGGTGAGGCACCAGGGCCGGATCATGTACGTGGGTGACGTCCGCAACGTCACGCATAAACACATTCAAGAGTGGGGTCCATTTGATCTGGTGATAGGT---------------GGGAGCCCCTGCAATGATCTCTCCATCGTCAACCCAGCCAGGAAAGGACTCTTTGAGGGCACCGGGCGACTGTTTTTCGAGTTTTACCGCCTGCTACACGACGCCCGTCCGAAAGAAGGAGACGAGCGGCCGTTCTTCTGGCTCTTC---GAGAACGTCGTGGCCATGGGAGTTAGCGACAAGAGAGACATC---------TCACGCTTCCTCGAGTGCAACCCAGTGATGATCGATGCCAAGGAGGTGTCTGCTGCCCACCGCGCCCGCTACTTCTGGGGCAACCTGCCTGGCATGAACAGA---------------CCGTTAAGCGCCATGCAGAACGACAGGCTCGACCTGCAGGACTGTCTGGAACATGGACGCACAGCCAAGTTCGATAAGCTGAGAACCATCACCACTCGCTCCAACTCCATCAAGCAGGGC---AAAGAC---CAGCACTTCCCCGTCTACATGAATAACAAGGAGGACATCCTCTGGTGCACGGAGATGGAAAGGTATGCATGGATAGAAAGGGTCTTTGGATTTCCTGTCCACTACACGGACGTGTCCAACATGAGTCGTCTGGCCAGGCAAAGACTC---CTGGGAAGGTCGTGGAGCGTCCCGGTGATTCGGCACCTGTTCGCGCCGCTGAAGGAATACTTC------------------------GCC------------------------TGTTACTGA------------------------------------------------------------------------------------------------------------------------------------
	C_milii_lcl_NW_006890131.1_cds_XP_007898625.1_15062__gene_dnmt3a_	------------------------------------------------------------------------------------------------------------------------------------------------------------------------------------ATGGTGGTGGCCCCAAAGTGCCACTCTTCC------------------------------CAAGACAATGAGGCATCGGAGCAGGTG------------------------------------------------------------------------------------CAGAACGGAGCAGTGGATAGAAACCAGCGG---------------------------------------------------------------------------GACACGGGAGGTTCCAAACAG---------------------------------------------------------------------------------AATGAAGACAAGAGCAACCCG------------------------------------------------------------------------------------------------------------------------------------------------------------------------------------------------------------------------------------------------------------------------------------------------------------------------------------------------------------------------------------------------------------------------------------------------GAAAATGGTGACCCCGGAAGTGCT---------------------------------------------------------------------------------------------------------------------------------------------------------------------------------------------GTCCCTCCGGATCAGAACGTGAAGGATCAGGGTTTC------------------------------------------------------------------------------------------------------------------------------------------------------------------------------------------------------------------------------------------------------------------------AATGAAGAAGGGACTAATCTGGAT---------------------------------------------------------------------------------------------------------------------------------------------------------------------------------------------GAAAATTTGGAGATAGACTTGGAG---------------------------------------------------------------------------------------------------------------------------------------------------------------------------------------------------------------------------------------------------------------------------------------------------------------------------------------------------------------------------------------------------------ATGGAGAACGGATGT---------------------------------------------------------------------------------------------------------------------------------CACAGCCCA---------------------------------------------AAGGATGAT------------------------------GATGAT---------------------------------------------------------------------TCTGACAAG------------------GAAGAAAGCGAAAAGTTA------------------------------------------------------------------------------------------------------------------------------------------------------------------------------------------------------------------------------------------------------------------------------------------------------------------------------------------------------TCAACA---------------------------------------------------------------------------------------------------------------------------------------------TCTATGAGA------------------------------------AAGAAATAC------------------AAAAAG------------------------------------------------------------------CGCCAACTG------------------------------------------------GAA---------------------------------------ACTGCTGAA---------------------------------------------------AAAGAT---TTGGAC------------------------------------------------------------------------------------------------------------------------------------------------------------------------------------------------------------------------------------------------------------------------------------------------GACAATAAT---------------------------------GAATCT---GCACGGGAACCAGTA---------------------------------------------------------------------------------------------------------------------------------------------------AAA---------GTA------------GAG------------------------------------------GGAACAAGAGGT------------------------------------CGACTTCGT------------------------------------------------------------------------------------------------GGCCAGTCAGGG---------------------------------------------------------------------------------------------TGGGAGAGTAGC------------------------------------------------------------------------------CTGCGT---------------------------------------------------------------------------------------------------------------------------------------------------CAGAGACCT---------------------------------------------------------------ATGCAACGGATGACC---------------------------------------------------TTCCAAGCCGGT---------------GAT---------------------------------CCCTAT---------------------------------------------------------TATATC---------------------AGC------------------------------------------------------------------AAAAGGAAGAGAGAT------------------------------GAGTGGCTGGCAAAATGGAAGAAGGAGTCTCTCACTTCCATGCATCCTCCTGCTAGGAGGGTGAATAAACGGGCCGCAGAACCCATTGATGTTTCT---CCCTTGAATGCCACTCCATTGCGCAGCCAAGAGGAAGCACTTTTACCGTGGGGTGAATTGGAAAGAATGTCCTATTTTCCCCGATGTGCA---------------AAGCTCCACTCCCTCCCCCAG---------------------------------------------------------ACTGAGGCGGAGAAAAAGGCCAAACTT---------------------------------------------------------------GTTACT---------------------------------------------GTGATGAAC---GCA---CAGGAA---------------------------------------------------------------------------------------------------------------------------------------------------------------------------------------------------------------------------------GAT---CCCCAG---------------------------------------------------ACTCAGAAAGAGGAAGAA------------------------------------------------------------------------------------------------------------------------------------------------------------------------------------------------------------------------------------------------------ACAAGCACA------------------------------------------------------------------------------------------------------------------------------------------------------------------------------------------------------------------------------------------ATA------------------------------------------------------------------------------------------------CCTCCA------------------------------------------------------------------------------------------------------------------------------------------------------------------CAG------------------------CAA---------CCC------------------------------------------------------------------------ACTGAC------CCAGCA------------------TCACCC---------------------------------------------------------------------------------AGTATT------------------------------------------------------GCT------------------------------------------------------------------------ACAACTCCAGAA---------------------------CCC---------------------------------CCAGTCATTTCAAAT---------GAA---------GTCGCTGAGAAGAAT---------------------------------------------------------------AATCCCAAAGTGACCAAC---------------------------------------------------------------------------------------------------------------------------------------------------------------------------------------------------GATGAAGCCGAATAT---------------------GAGGATGGC------------------CGT---------------------------------------------------------------------GGATTT---------------------------------------------GGT------------------------------------------------------------ATTGGAGAGCTTGTC------TGGGGGAAATTGCGTGGA---TTCTCCTGGTGGCCT---------------------------------GGCCGCATTGTGTCTTGGTGGATGACTGGTCGAAGCCGGGCA---GCTGAA---GGAACACGATGGGTGATGTGGTTTGGTGATGGCAAA---TTT---------TCCGTTGTC---TGTGTAGAAAAACTGATGCCTTTGAGTACTTTTTCGACTGCCTTTCACCAGCCAACCTACAGCAAACAACCTATGTATAGGAAAGCAATATTTGAAGTCCTA------CAGGTGGCGAGCAGCAGAGCAGGAAACCACTTCTCAGTACAAGCTGAGAATGACGAG---------------------------------------------------------------------------------------------------------------------------------------------------------------------------------------------------------------------------------------------TTGGACACTGGAAAAGCT---GTG------GAAACTCAAACCAAGCAGATGATCGATTGGGCACTGGAAGGATTTCTGCCCTCGGGGCCAAAGGGTTTGGAACCA---------------------------------------------------------------------CCA------GAG------------------------------------------------------------------------------------GAG---------------------------GAACGAAAT------------------------------CCT---------------------------------------------------------TAT------AAAGAGGTTTATACAGAGAGTTGG------GTGGAG------------CCTGAAGCTGCTGCT------------------------------------------------------TAT------------------------CCTTCG---CCT------------------------------------------------------------------------------CCCCCA---------------------------------------------------------------------------------ACCAAAAAAGCAAGA------------------------------------------------------------------------------------AGA------------------------AAC---ATA---------------GAG---------------AAG------------------------------------------CTAAAAGTCAAA------------------------------------------------------------GAAATCATT------------------------------------------------------------------------------------------------------------------------------------GACGAACGA------------ACCCGAGAGCGGCTTGTTTATGATATAAGACAAAATGGCAGA---------AACATTGAAGATTTTTGCCTCGCTTGTGGAAGTCAAAATGTCTTGCTTGAACACCCGCTCTTCATTGGAGGCATGTGCCAAAGTTGTAAGGGCTTGCGGCAAGTTAAAACCGGGAACTGCTTCTTGGAGTGTGCATACCAATATGATGATGACGGTTACCAGTCCTACTGTACCATCTGCTGCGGGGGCAGGGAGGTACTGATGTGCGGAAACAATAACTGCTGCAGGTGCTTCTGTGTAGAATGTGTGGACTTGCTGGTTGGACCAGGTGCTGCTCAGGCGGCTATTAAAGAGGACCCCTGG---AACTGCTACATGTGCAACCACAAAGGAATCTTCGGACTGCTGAGGCGAAGGGATGATTGGCCATCGAGGCTCCAGCTGTTTTTTGCAAATAACCATGAC---CAGGAATTT---------------------------------------------GATCCACCA---AAGGTT---TATCAACCCATTGCTGCTGAGAAGAGAAAACCCATTAAAGTACTGTCACTTTTTGATGGCATTGCCACAGGGCTGCTAGTTCTAAAGGATCTTGGGATCCATGTTGAACGCTACATTGCCTCCGAGGTCTGTGAGGATTCCATCACAGTGGGTATGGTCCGACACCAGGGGAAGATCATGTATGTGGGAGATGTTCGAAATGTTACTCGCAAACATATAAAGGACTGGGGCCCATTTGATCTAGTGATTGGA---------------GGAAGTCCATGCAATGACCTTTCGATAGTGAATCCTGCCAGGAAGGGGCTGTTTGAGGGCACAGGACGTCTGTTTTTTGAGTTCTACCGTCTTCTCCATGAAACAAGACCAAAAGAAGGAGACAACAGGCCATTCTTCTGGCTGTTT---GAAAATGTGGTGGCAATGGGTGTCAGTGACAAGAGGGACATC---------TCACGTTTTCTAGAGTGTAATCCTGTGATGATTGATGCCAAGGAAGTGTCTGCTGCCCATCGAGCCCGTTACTTCTGGGGTAACCTTCCTGGTATGAACAGA---------------CCACTGGTTGCCACGTGTAATGATAAACTTGAACTTCAGACCTGTCTGGAGCACGGCAGGACAGCTAAGTTCAACAAAGTGCGAACCATCACCACTAGATCTAATTCTGTCAAGCAAGGC---AAAGAC---CAGCATTTCCCAGTCCTAATGAATGAGAAGGAAGACATTCTCTGGTGCACTGAAATGGAAAGG------------------GTATTTGGTTTCCCTGTTCATTATACAGATGTCTCCAATATGAGCCGCCTTGCCCGACAAAGACTT---CTGGGGAGATCCTGGAGTGTTCCTGTCATACGTCACCTGTTTGCGCCACTGAAAGAGTATTTT------------------------GCC------------------------TGTGTTTAA------------------------------------------------------------------------------------------------------------------------------------
	C_milii_lcl_NW_006890131.1_cds_XP_007898626.1_15061__gene_dnmt3a_	------------------------------------------------------------------------------------------------------------------------------------------------------------------------------------ATGGTGGTGGCCCCAAAGTGCCACTCTTCC------------------------------CAAGACAATGAGGCATCGGAGCAGGTG------------------------------------------------------------------------------------CAGAACGGAGCAGTGGATAGAAACCAGCGG---------------------------------------------------------------------------GACACGGGAGGTTCCAAACAG---------------------------------------------------------------------------------AATGAAGACAAGAGCAACCCG------------------------------------------------------------------------------------------------------------------------------------------------------------------------------------------------------------------------------------------------------------------------------------------------------------------------------------------------------------------------------------------------------------------------------------------------GAAAATGGTGACCCCGGAAGTGCT---------------------------------------------------------------------------------------------------------------------------------------------------------------------------------------------GTCCCTCCGGATCAGAACGTGAAGGATCAGGGTTTC------------------------------------------------------------------------------------------------------------------------------------------------------------------------------------------------------------------------------------------------------------------------AATGAAGAAGGGACTAATCTGGAT---------------------------------------------------------------------------------------------------------------------------------------------------------------------------------------------GAAAATTTGGAGATAGACTTGGAG---------------------------------------------------------------------------------------------------------------------------------------------------------------------------------------------------------------------------------------------------------------------------------------------------------------------------------------------------------------------------------------------------------ATGGAGAACGGATGT---------------------------------------------------------------------------------------------------------------------------------CACAGCCCA---------------------------------------------AAGGATGAT------------------------------GATGAT---------------------------------------------------------------------TCTGACAAG------------------GAAGAAAGCGAAAAGTTA------------------------------------------------------------------------------------------------------------------------------------------------------------------------------------------------------------------------------------------------------------------------------------------------------------------------------------------------------TCAACA---------------------------------------------------------------------------------------------------------------------------------------------TCTATGAGA------------------------------------AAGAAATAC------------------AAAAAG------------------------------------------------------------------CGCCAACTG------------------------------------------------GAA---------------------------------------ACTGCTGAA---------------------------------------------------AAAGAT---TTGGAC------------------------------------------------------------------------------------------------------------------------------------------------------------------------------------------------------------------------------------------------------------------------------------------------GACAATAAT---------------------------------GAATCT---GCACGGGAACCAGTA---------------------------------------------------------------------------------------------------------------------------------------------------AAA---------GTA------------GAG------------------------------------------GGAACAAGAGGT------------------------------------CGACTTCGT------------------------------------------------------------------------------------------------GGCCAGTCAGGG---------------------------------------------------------------------------------------------TGGGAGAGTAGC------------------------------------------------------------------------------CTGCGT---------------------------------------------------------------------------------------------------------------------------------------------------CAGAGACCT---------------------------------------------------------------ATGCAACGGATGACC---------------------------------------------------TTCCAAGCCGGT---------------GAT---------------------------------CCCTAT---------------------------------------------------------TATATC---------------------AGC------------------------------------------------------------------AAAAGGAAGAGAGAT------------------------------GAGTGGCTGGCAAAATGGAAGAAGGAGTCTCTCACTTCCATGCATCCTCCTGCTAGGAGGGTGAATAAACGGGCCGCAGAACCCATTGATGTTTCT---CCCTTGAATGCCACTCCATTGCGCAGCCAAGAGGAAGCACTTTTACCGTGGGGTGAATTGGAAAGAATGTCCTATTTTCCCCGATGTGCA---------------AAGCTCCACTCCCTCCCCCAG---------------------------------------------------------ACTGAGGCGGAGAAAAAGGCCAAACTT---------------------------------------------------------------GTTACT---------------------------------------------GTGATGAAC---GCA---CAGGAA---------------------------------------------------------------------------------------------------------------------------------------------------------------------------------------------------------------------------------GAT---CCCCAG---------------------------------------------------ACTCAGAAAGAGGAAGAA------------------------------------------------------------------------------------------------------------------------------------------------------------------------------------------------------------------------------------------------------ACAAGCACA------------------------------------------------------------------------------------------------------------------------------------------------------------------------------------------------------------------------------------------ATA------------------------------------------------------------------------------------------------CCTCCA------------------------------------------------------------------------------------------------------------------------------------------------------------------CAG------------------------CAA---------CCC------------------------------------------------------------------------ACTGAC------CCAGCA------------------TCACCC---------------------------------------------------------------------------------AGTATT------------------------------------------------------GCT------------------------------------------------------------------------ACAACTCCAGAA---------------------------CCC---------------------------------CCAGTCATTTCAAAT---------GAA---------GTCGCTGAGAAGAAT---------------------------------------------------------------AATCCCAAAGTGACCAAC---------------------------------------------------------------------------------------------------------------------------------------------------------------------------------------------------GATGAAGCCGAATAT---------------------GAGGATGGC------------------CGT---------------------------------------------------------------------GGATTT---------------------------------------------GGT------------------------------------------------------------ATTGGAGAGCTTGTC------TGGGGGAAATTGCGTGGA---TTCTCCTGGTGGCCT---------------------------------GGCCGCATTGTGTCTTGGTGGATGACTGGTCGAAGCCGGGCA---GCTGAA---GGAACACGATGGGTGATGTGGTTTGGTGATGGCAAA---TTT---------TCCGTTGTC---TGTGTAGAAAAACTGATGCCTTTGAGTACTTTTTCGACTGCCTTTCACCAGCCAACCTACAGCAAACAACCTATGTATAGGAAAGCAATATTTGAAGTCCTA------CAGGTGGCGAGCAGCAGAGCAGGAAACCACTTCTCAGTACAAGCTGAGAATGACGAG---------------------------------------------------------------------------------------------------------------------------------------------------------------------------------------------------------------------------------------------TTGGACACTGGAAAAGCT---GTG------GAAACTCAAACCAAGCAGATGATCGATTGGGCACTGGAAGGATTTCTGCCCTCGGGGCCAAAGGGTTTGGAACCA---------------------------------------------------------------------CCA------GAG------------------------------------------------------------------------------------GAG---------------------------GAACGAAAT------------------------------CCT---------------------------------------------------------TAT------AAAGAGGTTTATACAGAGAGTTGG------GTGGAG------------CCTGAAGCTGCTGCT------------------------------------------------------TAT------------------------CCTTCG---CCT------------------------------------------------------------------------------CCCCCA---------------------------------------------------------------------------------ACCAAAAAAGCAAGA------------------------------------------------------------------------------------AGA------------------------AAC---ATA---------------GAG---------------AAG------------------------------------------CTAAAAGTCAAA------------------------------------------------------------GAAATCATT------------------------------------------------------------------------------------------------------------------------------------GACGAACGA------------ACCCGAGAGCGGCTTGTTTATGATATAAGACAAAATGGCAGA---------AACATTGAAGATTTTTGCCTCGCTTGTGGAAGTCAAAATGTCTTGCTTGAACACCCGCTCTTCATTGGAGGCATGTGCCAAAGTTGTAAG------------------------AACTGCTTCTTGGAGTGTGCATACCAATATGATGATGACGGTTACCAGTCCTACTGTACCATCTGCTGCGGGGGCAGGGAGGTACTGATGTGCGGAAACAATAACTGCTGCAGGTGCTTCTGTGTAGAATGTGTGGACTTGCTGGTTGGACCAGGTGCTGCTCAGGCGGCTATTAAAGAGGACCCCTGG---AACTGCTACATGTGCAACCACAAAGGAATCTTCGGACTGCTGAGGCGAAGGGATGATTGGCCATCGAGGCTCCAGCTGTTTTTTGCAAATAACCATGAC---CAGGAATTT---------------------------------------------GATCCACCA---AAGGTT---TATCAACCCATTGCTGCTGAGAAGAGAAAACCCATTAAAGTACTGTCACTTTTTGATGGCATTGCCACAGGGCTGCTAGTTCTAAAGGATCTTGGGATCCATGTTGAACGCTACATTGCCTCCGAGGTCTGTGAGGATTCCATCACAGTGGGTATGGTCCGACACCAGGGGAAGATCATGTATGTGGGAGATGTTCGAAATGTTACTCGCAAACATATAAAGGACTGGGGCCCATTTGATCTAGTGATTGGA---------------GGAAGTCCATGCAATGACCTTTCGATAGTGAATCCTGCCAGGAAGGGGCTGTTTGAGGGCACAGGACGTCTGTTTTTTGAGTTCTACCGTCTTCTCCATGAAACAAGACCAAAAGAAGGAGACAACAGGCCATTCTTCTGGCTGTTT---GAAAATGTGGTGGCAATGGGTGTCAGTGACAAGAGGGACATC---------TCACGTTTTCTAGAGTGTAATCCTGTGATGATTGATGCCAAGGAAGTGTCTGCTGCCCATCGAGCCCGTTACTTCTGGGGTAACCTTCCTGGTATGAACAGA---------------CCACTGGTTGCCACGTGTAATGATAAACTTGAACTTCAGACCTGTCTGGAGCACGGCAGGACAGCTAAGTTCAACAAAGTGCGAACCATCACCACTAGATCTAATTCTGTCAAGCAAGGC---AAAGAC---CAGCATTTCCCAGTCCTAATGAATGAGAAGGAAGACATTCTCTGGTGCACTGAAATGGAAAGG------------------GTATTTGGTTTCCCTGTTCATTATACAGATGTCTCCAATATGAGCCGCCTTGCCCGACAAAGACTT---CTGGGGAGATCCTGGAGTGTTCCTGTCATACGTCACCTGTTTGCGCCACTGAAAGAGTATTTT------------------------GCC------------------------TGTGTTTAA------------------------------------------------------------------------------------------------------------------------------------
	D_rerio_lcl_NC_007128.7_cds_XP_021322838.1_33929__gene_dnmt3ab_	------------------------------------------------------------------------------------------------------------------------------------------------------------------------------------ATG---------------------------------------------------------CCGTCCAACACAGTCGCCACCGCCGCC---------------------------------------------------------------------------------GCTGCATTCAAGAGCTCCGACTTCAACTGTGAC------------------------------------------------------------------------------ACGAATGGAAATCAAATG---------------------------------------------------------------------------------AATGAAAGCTCTATGGAAACCATG------------------------------------------------------------------------------------------------------------------------------------------------ATTATTGACGAGATG------------------------------------------------------------------------------------------------------------------------------------------------------------------------------------------CCTTCACTCTGCACTCCTGTCCGC------------------------------------------------------------AAGGTTGGACGGCCCGGCCGCAAA---------------------------------------------------------------------------CGCAAGCACCTC---------------------------------------------------------------------------------------------------CACGTAACGTGTTACGGGCCACTGAATCAGCTGATGGCTAAG---------------------------------------------------------------CAGCACAAAGAGGCGGAG---------------------------------------------------------------------------------------------------------------------------------------------CTCCAGTCATCTCTGCAGTCT------------------CAGAATGGAGAAGTTGAGAGGCAT---------------------------------------------------------------------------------------------------------------------------------------------------------------------------------------------GAAAACAAATCGATTGAAGGT---------------------------------------------------------------------------------------------------------------------------------------------------------------------CGCCACTCCACGCTGGACAAG------------------------------------------------------------------------------------------------------------AGAGAT------------------------------------------------------------------------------------------------GTGGAAAATGGGCTC------------------------------------------------------------------------TTCTGC---------------------------------------CAATCGGGCTGTAAGGCAGAG---------------------------------------------TCCACTTCT------------------------------GATTCC---------------------------------------------------------------------AGCCTGAGC------------------CCTTCCCTGGAGAACGGA------------------------TTTGTCAGC------------------------------------------------------------------AGCCAGGACTCGGAGAAG---------------------------------------------------------------------------TGC------------------------------------------------------------------------------------------------GACGAGGAGACACTG------------------------------------CCAACT---------------------------------------------------------------------------------------------------------------------------------------------CTGCCTCGC------------------------------------AAAAAACGA------------------GGGAGA------------------------------------------------------------------CGGAAACTG------------------------------------------------GAG---------------------------------------AGGCCGACT---------------------------------------------------AAATAC---GTGGAG------------------------------------------------------------------------------------------------------------------------------------------------------------------------------------------------------------------------------------------------------------------------------------------------CACAAGGAG---------------------------------GACGAG---AGCGGGGACCCTTCA---------------------------------------------------------------------------------------------------------------------------------------------------AAG---------AAT------------GAG------------------------------------------GGAGCTCGAGGG------------------------------------AGGCTCCGT------------------------------------------------------------------------------------------------GGGGGAGTGGGC---------------------------------------------------------------------------------------------TGGGAAGTCAGC------------------------------------------------------------------------------CTTCGT---------------------------------------------------------------------------------------------------------------------------------------------------CAAAGACCC---------------------------------------------------------------ATGCCCAGAGTAACC---------------------------------------------------TTCCAAGCTGGT---------------GAC---------------------------------CCTTAT---------------------------------------------------------TACATT---------------------AGC------------------------------------------------------------------AGGAGGACCAGGGAG------------------------------GAGTTGCTGGCCAAGTGGAAGTTG---------------------------------------------------------------------------------------------------------------------------------------------------------------------------------------------GAGTTCCCTACG---------------------------------------------------------TTGCAGGCAGAGAAGAAGGCGAAACTG---------------------------------------------------------------GTGTCT---------------------------------------------GTGATGAAC---TCA---ATGGAG---------------------------------------------------------------------------------------------------------------------------------------------------------------------------------------------------------------------------------GAC---CATGGC------------------------------------------GAGGTAGAGTCGGAGCCTAAAAAAGACGTAATC---------ACCGTCCCGCTG------------------------------------------CTC---TTTCCCCCGCCGATGCCACCAACGCCGCCAACTCCGCCAATGCAGCAGCAACCACCGCAGCCT------------------------------------------------------CAAGCTCAACATCAGACCAACCTCAAA---------------------------CCCCAGCCT---------------------------------------------------------------------------------------TCTCCT---------------------------------------------------------------------------------------------------------------------------------------------CAG---------------------------------------CAGCAA---------------------------------------------------CCTCCA---------------------------------------------CCATTCCAGCAGCAGCAA------------------------------------------------------------------------------------------------CAGCAG------------------------CAG---------CCC------------------------------------------------------------------------ACAGAT------CCAGCC------------------TCTCCA---------------------------------------------------------------------------------ACTGTT------------------------------------------------------GCC------------------------------------------------------------------------ACCACACCAGAG---------------------------CCT---------------------------------GTGTCTATA---------------GGG---------GATGGAGACAAGACC---------------------------------------------------------------TCACCCAAGTCCACTGAG---------------------------------------------------------------------------------------------------------------------------------------------------------------------------------------------------------TCAGAATAC---------------------GAGGATGGC------------------CGA---------------------------------------------------------------------GGTTTT---------------------------------------------GGC------------------------------------------------------------ATTAACGAGCTAGTG------TGGGGAAAGTTACGAGGA---TACTCCTGGTGGCCG---------------------------------GGCCGGGTCGTATCCTGGAGGATGACTCGACGCAGCCCAGCA---GCCGAA---GGCACCAGATGGGTTACATGGTTTGGCGATGGCAAG---TTT---------TCTGTGGTC---TGTGTTGAGAAACTGTTGCCTTTGAGTTCCTTCCACAACGCCTTTCACCAGCCAACCTACAATAAGCAACCAATGTACAAGAAAGCCATCTTTGAGGTGCTA------CAGGTAGCCAGCACTAGAGCAGGCAAAACCTTCCTCTCTTGCCCAGCGAGCGACGAC---------------------------------------------------------------------------------------------------------------------------------------------------------------------------------------------------------------------------------------------ACTGACTCTTCAAAGTTA---GTA------GATGTGGAAAATAAAAAGATGATTGAATGGGCCATGTCTGGATTTCAACCCACGGGACCTAAAGGCCTGGATCCA---------------------------------------------------------------------CCT------GAA------------------------------------------------------------------------------------TCG---------------------------GAG------------------------------------CCC---------------------------------------------------------TAT---------GAGATGTGTGAG------TGG------GTGGAG------------CCAGAGGCGGCGTCA------------------------------------------------------TAC---------------------------TTG---CCC------------------------------------------------------------------------------CCACCA---------------------------------------------------------------------------------GCCAAAAAGCCCCGC------------------------------------------------------------------------------------AAG------------------------AGCACAGTC------------ACAGAG---------------AAA------------------------------------------CCCAAGGTCAAA------------------------------------------------------------GAAATGATC------------------------------------------------------------------------------------------------------------------------------------GACGAGCGG------------ACTCGAGAGAGGCTTGTGTTCGATGTCCGTCAGAAATGTAGA---------AACATTGAAGACATCTGCATCTCCTGCGGCAGCCTGTATGTTTCCCTGGAGCACCCGCTCTTCATTGGAGGAATGTGCCAGAGCTGTACG------------------------AACTGCTTTCTAGAATGTGCGTATCAATACGATGACGATGGCTACCAGTCCTACTGTACCATCTGCTGTGGAGGGAGGGAAGTGCTCATGTGCGGAAACAATAACTGTTGCAGGTGTTTCTGTGTAGAGTGTGTGGATTTGTTGGTGGGTCCTGGTGCGGCGCAGGCAGCTATTAAAGAAGACCCATGG---AATTGCTATATGTGTGGACTGAAGACTCAGTATGGCCTGTTGGAGCGCCGGGCTGATTGGCCTTGCAGACTGCAGCACTTCTTTGCCAACAATCACGAC---CAAGAATTT---------------------------------------------GAACCACCA---AGGCTC---TACCCTCCGGTTTTGGCAGAGAACAGAAAACCCATTCGCGTCCTGTCACTTTTTGATGGGATCGCAACAGGGCTGCTGGTTCTAAGGGAGCTGGGCATCCAGGTGGAGCGTTATGTGGCCTCAGAAGTGTGCGAGGACTCCATCACTGTAGGCATCGTCCGGCACCAGGGGCGCATTATGTATGTGGGTGACGTGAGACAACTCACCCGAAAAAACATCCAGGAATGGGGTCCTTTTGATCTGGTCATCGGT---------------GGAAGTCCATGCAACGATCTGTCCATAGTGAATCCAGCAAGAAAA---------GAGGGCACCGGTCGGCTCTTCTTCGAGTTTTATCGGCTGTTACACGAGGCCCGACCTAAAGAAGGAGATACCAGGCCGTTCTTCTGGCTCTTT---GAGAATGTGGTGGCCATGGGCGTCAGCGACAAAAGGGACATC---------TCTCGCTTTTTAGAGTGCAACCCAGTGATGATTGATGCCAAGGAAGTGTCTGCAGCCCACAGAGCACGCTATTTTTGGGGGAACCTGCCTGGCATGAACAGA---------------CCAATGTCTGCCATGTGCACTGATAAACTGGATCTTCAAGACTGTTTGGAGCATGGCAGGACAGCTAAGTTTGGTAAAGTGCGGACCATCACTACTCGGTCGAATTCCATAAAGCAGGGG---AAAGAC---CAGCATTTTCCTGTTTTCATGAATGATAAGGAGGACATCCTGTGGTGCACTGAGATGGAGAGG------------------GTGTTCGGCTTTCCTGTCCATTACACAGACGTGTCGAACATGAGTCGTCTGGCCAGGCAGAGGCTG---CTGGGACGGTCGTGGAGCGTCCCGGTCATCCGTCACTTGTTTGCACCACTCAAAGAGTACTTC------------------------GCC------------------------TGCGTCGGAACTTAA------------------------------------------------------------------------------------------------------------------------------
	D_rerio_lcl_NC_007128.7_cds_XP_021322836.1_33930__gene_dnmt3ab_	------------------------------------------------------------------------------------------------------------------------------------------------------------------------------------ATG---------------------------------------------------------CCGTCCAACACAGTCGCCACCGCCGCC---------------------------------------------------------------------------------GCTGCATTCAAGAGCTCCGACTTCAACTGTGAC------------------------------------------------------------------------------ACGAATGGAAATCAAATG---------------------------------------------------------------------------------AATGAAAGCTCTATGGAAACCATG------------------------------------------------------------------------------------------------------------------------------------------------ATTATTGACGAGATG------------------------------------------------------------------------------------------------------------------------------------------------------------------------------------------CCTTCACTCTGCACTCCTGTCCGC------------------------------------------------------------AAGGTTGGACGGCCCGGCCGCAAA---------------------------------------------------------------------------CGCAAGCACCTC---------------------------------------------------------------------------------------------------CACGTAACGTGTTACGGGCCACTGAATCAGCTGATGGCTAAG---------------------------------------------------------------CAGCACAAAGAGGCGGAG---------------------------------------------------------------------------------------------------------------------------------------------CTCCAGTCATCTCTGCAGTCT------------------CAGAATGGAGAAGTTGAGAGGCAT---------------------------------------------------------------------------------------------------------------------------------------------------------------------------------------------GAAAACAAATCGATTGAAGGT---------------------------------------------------------------------------------------------------------------------------------------------------------------------CGCCACTCCACGCTGGACAAG------------------------------------------------------------------------------------------------------------AGAGAT------------------------------------------------------------------------------------------------GTGGAAAATGGGCTC------------------------------------------------------------------------TTCTGC---------------------------------------CAATCGGGCTGTAAGGCAGAG---------------------------------------------TCCACTTCT------------------------------GATTCC---------------------------------------------------------------------AGCCTGAGC------------------CCTTCCCTGGAGAACGGA------------------------TTTGTCAGC------------------------------------------------------------------AGCCAGGACTCGGAGAAG---------------------------------------------------------------------------TGC------------------------------------------------------------------------------------------------GACGAGGAGACACTG------------------------------------CCAACT---------------------------------------------------------------------------------------------------------------------------------------------CTGCCTCGC------------------------------------AAAAAACGA------------------GGGAGA------------------------------------------------------------------CGGAAACTG------------------------------------------------GAG---------------------------------------AGGCCGACT---------------------------------------------------AAATAC---GTGGAG------------------------------------------------------------------------------------------------------------------------------------------------------------------------------------------------------------------------------------------------------------------------------------------------CACAAGGAG---------------------------------GACGAG---AGCGGGGACCCTTCA---------------------------------------------------------------------------------------------------------------------------------------------------AAG---------AAT------------GAG------------------------------------------GGAGCTCGAGGG------------------------------------AGGCTCCGT------------------------------------------------------------------------------------------------GGGGGAGTGGGC---------------------------------------------------------------------------------------------TGGGAAGTCAGC------------------------------------------------------------------------------CTTCGT---------------------------------------------------------------------------------------------------------------------------------------------------CAAAGACCC---------------------------------------------------------------ATGCCCAGAGTAACC---------------------------------------------------TTCCAAGCTGGT---------------GAC---------------------------------CCTTAT---------------------------------------------------------TACATT---------------------AGC------------------------------------------------------------------AGGAGGACCAGGGAG------------------------------GAGTTGCTGGCCAAGTGGAAGTTG---------------------------------------------------------------------------------------------------------------------------------------------------------------------------------------------GAGTTCCCTACG---------------------------------------------------------TTGCAGGCAGAGAAGAAGGCGAAACTG---------------------------------------------------------------GTGTCT---------------------------------------------GTGATGAAC---TCA---ATGGAG---------------------------------------------------------------------------------------------------------------------------------------------------------------------------------------------------------------------------------GAC---CATGGC------------------------------------------GAGGTAGAGTCGGAGCCTAAAAAAGACGTAATC---------ACCGTCCCGCTG------------------------------------------CTC---TTTCCCCCGCCGATGCCACCAACGCCGCCAACTCCGCCAATGCAGCAGCAACCACCGCAGCCT------------------------------------------------------CAAGCTCAACATCAGACCAACCTCAAA---------------------------CCCCAGCCT---------------------------------------------------------------------------------------TCTCCT---------------------------------------------------------------------------------------------------------------------------------------------CAG---------------------------------------CAGCAA---------------------------------------------------CCTCCA---------------------------------------------CCATTCCAGCAGCAGCAA------------------------------------------------------------------------------------------------CAGCAG------------------------CAG---------CCC------------------------------------------------------------------------ACAGAT------CCAGCC------------------TCTCCA---------------------------------------------------------------------------------ACTGTT------------------------------------------------------GCC------------------------------------------------------------------------ACCACACCAGAG---------------------------CCT---------------------------------GTGTCTATA---------------GGG---------GATGGAGACAAGACC---------------------------------------------------------------TCACCCAAGTCCACTGAG---------------------------------------------------------------------------------------------------------------------------------------------------------------------------------------------------------TCAGAATAC---------------------GAGGATGGC------------------CGA---------------------------------------------------------------------GGTTTT---------------------------------------------GGC------------------------------------------------------------ATTAACGAGCTAGTG------TGGGGAAAGTTACGAGGA---TACTCCTGGTGGCCG---------------------------------GGCCGGGTCGTATCCTGGAGGATGACTCGACGCAGCCCAGCA---GCCGAA---GGCACCAGATGGGTTACATGGTTTGGCGATGGCAAG---TTT---------TCTGTGGTC---TGTGTTGAGAAACTGTTGCCTTTGAGTTCCTTCCACAACGCCTTTCACCAGCCAACCTACAATAAGCAACCAATGTACAAGAAAGCCATCTTTGAGGTGCTA------CAGGTAGCCAGCACTAGAGCAGGCAAAACCTTCCTCTCTTGCCCAGCGAGCGACGAC---------------------------------------------------------------------------------------------------------------------------------------------------------------------------------------------------------------------------------------------ACTGACTCTTCAAAGTTA---GTA------GATGTGGAAAATAAAAAGATGATTGAATGGGCCATGTCTGGATTTCAACCCACGGGACCTAAAGGCCTGGATCCA---------------------------------------------------------------------CCT------GAA------------------------------------------------------------------------------------TCG---------------------------GAG------------------------------------CCC---------------------------------------------------------TAT---------GAGATGTGTGAG------TGG------GTGGAG------------CCAGAGGCGGCGTCA------------------------------------------------------TAC---------------------------TTG---CCC------------------------------------------------------------------------------CCACCA---------------------------------------------------------------------------------GCCAAAAAGCCCCGC------------------------------------------------------------------------------------AAG------------------------AGCACAGTC------------ACAGAG---------------AAA------------------------------------------CCCAAGGTCAAA------------------------------------------------------------GAAATGATC------------------------------------------------------------------------------------------------------------------------------------GACGAGCGG------------ACTCGAGAGAGGCTTGTGTTCGATGTCCGTCAGAAATGTAGA---------AACATTGAAGACATCTGCATCTCCTGCGGCAGCCTGTATGTTTCCCTGGAGCACCCGCTCTTCATTGGAGGAATGTGCCAGAGCTGTACG------------------------AACTGCTTTCTAGAATGTGCGTATCAATACGATGACGATGGCTACCAGTCCTACTGTACCATCTGCTGTGGAGGGAGGGAAGTGCTCATGTGCGGAAACAATAACTGTTGCAGGTGTTTCTGTGTAGAGTGTGTGGATTTGTTGGTGGGTCCTGGTGCGGCGCAGGCAGCTATTAAAGAAGACCCATGG---AATTGCTATATGTGTGGACTGAAGACTCAGTATGGCCTGTTGGAGCGCCGGGCTGATTGGCCTTGCAGACTGCAGCACTTCTTTGCCAACAATCACGAC---CAAGAATTT---------------------------------------------GAACCACCA---AGGCTC---TACCCTCCGGTTTTGGCAGAGAACAGAAAACCCATTCGCGTCCTGTCACTTTTTGATGGGATCGCAACAGGGCTGCTGGTTCTAAGGGAGCTGGGCATCCAGGTGGAGCGTTATGTGGCCTCAGAAGTGTGCGAGGACTCCATCACTGTAGGCATCGTCCGGCACCAGGGGCGCATTATGTATGTGGGTGACGTGAGACAACTCACCCGAAAAAACATCCAGGAATGGGGTCCTTTTGATCTGGTCATCGGT---------------GGAAGTCCATGCAACGATCTGTCCATAGTGAATCCAGCAAGAAAAGGTCTCTACGAGGGCACCGGTCGGCTCTTCTTCGAGTTTTATCGGCTGTTACACGAGGCCCGACCTAAAGAAGGAGATACCAGGCCGTTCTTCTGGCTCTTT---GAGAATGTGGTGGCCATGGGCGTCAGCGACAAAAGGGACATC---------TCTCGCTTTTTAGAGTGCAACCCAGTGATGATTGATGCCAAGGAAGTGTCTGCAGCCCACAGAGCACGCTATTTTTGGGGGAACCTGCCTGGCATGAACAGA---------------CCAATGTCTGCCATGTGCACTGATAAACTGGATCTTCAAGACTGTTTGGAGCATGGCAGGACAGCTAAGTTTGGTAAAGTGCGGACCATCACTACTCGGTCGAATTCCATAAAGCAGGGG---AAAGAC---CAGCATTTTCCTGTTTTCATGAATGATAAGGAGGACATCCTGTGGTGCACTGAGATGGAGAGG------------------GTGTTCGGCTTTCCTGTCCATTACACAGACGTGTCGAACATGAGTCGTCTGGCCAGGCAGAGGCTG---CTGGGACGGTCGTGGAGCGTCCCGGTCATCCGTCACTTGTTTGCACCACTCAAAGAGTACTTC------------------------GCC------------------------TGCGTCGGAACTTAA------------------------------------------------------------------------------------------------------------------------------
	D_rerio_lcl_NC_007128.7_cds_NP_001315096.1_33928__gene_dnmt3ab_	------------------------------------------------------------------------------------------------------------------------------------------------------------------------------------ATG---------------------------------------------------------CCGTCCAACACAGTCGCCACCGCCGCC---------------------------------------------------------------------------------GCTGCATTCAAGAGCTCCGACTTCAACTGTGAC------------------------------------------------------------------------------ACGAATGGAAATCAAATG---------------------------------------------------------------------------------AATGAAAGCTCTATGGAAACCATG------------------------------------------------------------------------------------------------------------------------------------------------ATTATTGACGAGATG------------------------------------------------------------------------------------------------------------------------------------------------------------------------------------------CCTTCACTCTGCACTCCTGTCCGC------------------------------------------------------------AAGGTTGGACGGCCCGGCCGCAAA---------------------------------------------------------------------------CGCAAGCACCTC---------------------------------------------------------------------------------------------------CACGTAACGTGTTACGGGCCACTGAATCAGCTGATGGCTAAG---------------------------------------------------------------CAGCACAAAGAGGCGGAG---------------------------------------------------------------------------------------------------------------------------------------------CTCCAGTCATCTCTGCAGTCT------------------CAGAATGGAGAAGTTGAGAGGCAT---------------------------------------------------------------------------------------------------------------------------------------------------------------------------------------------GAAAACAAATCGATTGAAGGT---------------------------------------------------------------------------------------------------------------------------------------------------------------------CGCCACTCCACGCTGGACAAG------------------------------------------------------------------------------------------------------------AGAGAT------------------------------------------------------------------------------------------------GTGGAAAATGGGCTC------------------------------------------------------------------------TTCTGC---------------------------------------CAATCGGGCTGTAAGGCAGAG---------------------------------------------TCCACTTCT------------------------------GATTCC---------------------------------------------------------------------AGCCTGAGC------------------CCTTCCCTGGAGAACGGA------------------------TTTGTCAGC------------------------------------------------------------------AGCCAGGACTCGGAGAAG---------------------------------------------------------------------------TGC------------------------------------------------------------------------------------------------GACGAGGAGACACTG------------------------------------CCAACT---------------------------------------------------------------------------------------------------------------------------------------------CTGCCTCGC------------------------------------AAAAAACGA------------------GGGAGA------------------------------------------------------------------CGGAAACTG------------------------------------------------GAG---------------------------------------AGGCCGACT---------------------------------------------------AAATAC---GTGGAG------------------------------------------------------------------------------------------------------------------------------------------------------------------------------------------------------------------------------------------------------------------------------------------------CACAAGGAG---------------------------------GACGAG---AGCGGGGACCCTTCA---------------------------------------------------------------------------------------------------------------------------------------------------AAG---------AAT------------GAG------------------------------------------GGAGCTCGAGGG------------------------------------AGGCTCCGT------------------------------------------------------------------------------------------------GGGGGAGTGGGC---------------------------------------------------------------------------------------------TGGGAAGTCAGC------------------------------------------------------------------------------CTTCGT---------------------------------------------------------------------------------------------------------------------------------------------------CAAAGACCC---------------------------------------------------------------ATGCCCAGAGTAACC---------------------------------------------------TTCCAAGCTGGT---------------GAC---------------------------------CCTTAT---------------------------------------------------------TACATT---------------------AGC------------------------------------------------------------------AGGAGGACCAGGGAG------------------------------GAGTTGCTGGCCAAGTGGAAGTTG---------------------------------------------------------------------------------------------------------------------------------------------------------------------------------------------------------------------------------------------------------------------GAGGCAGAGAAGAAGGCGAAACTG---------------------------------------------------------------GTGTCT---------------------------------------------GTGATGAAC---TCA---ATGGAG---------------------------------------------------------------------------------------------------------------------------------------------------------------------------------------------------------------------------------GAC---CATGGC------------------------------------------GAGGTAGAGTCGGAGCCTAAAAAAGACGTAATC---------ACCGTCCCGCTG------------------------------------------CTC---TTTCCCCCGCCGATGCCACCAACGCCGCCAACTCCGCCAATGCAGCAGCAACCACCGCAGCCT------------------------------------------------------CAAGCTCAACATCAGACCAACCTCAAA---------------------------CCCCAGCCT---------------------------------------------------------------------------------------TCTCCT---------------------------------------------------------------------------------------------------------------------------------------------CAG---------------------------------------CAGCAA---------------------------------------------------CCTCCA---------------------------------------------CCATTCCAGCAGCAGCAA------------------------------------------------------------------------------------------------CAGCAG------------------------CAG---------CCC------------------------------------------------------------------------ACAGAT------CCAGCC------------------TCTCCA---------------------------------------------------------------------------------ACTGTT------------------------------------------------------GCC------------------------------------------------------------------------ACCACACCAGAG---------------------------CCT---------------------------------GTGTCTATA---------------GGG---------GATGGAGACAAGACC---------------------------------------------------------------TCACCCAAGTCCACTGAG---------------------------------------------------------------------------------------------------------------------------------------------------------------------------------------------------------TCAGAATAC---------------------GAGGATGGC------------------CGA---------------------------------------------------------------------GGTTTT---------------------------------------------GGC------------------------------------------------------------ATTAACGAGCTAGTG------TGGGGAAAGTTACGAGGA---TACTCCTGGTGGCCG---------------------------------GGCCGGGTCGTATCCTGGAGGATGACTCGACGCAGCCCAGCA---GCCGAA---GGCACCAGATGGGTTACATGGTTTGGCGATGGCAAG---TTT---------TCTGTGGTC---TGTGTTGAGAAACTGTTGCCTTTGAGTTCCTTCCACAACGCCTTTCACCAGCCAACCTACAATAAGCAACCAATGTACAAGAAAGCCATCTTTGAGGTGCTA------CAGGTAGCCAGCACTAGAGCAGGCAAAACCTTCCTCTCTTGCCCAGCGAGCGACGAC---------------------------------------------------------------------------------------------------------------------------------------------------------------------------------------------------------------------------------------------ACTGACTCTTCAAAGTTA---GTA------GATGTGGAAAATAAAAAGATGATTGAATGGGCCATGTCTGGATTTCAACCCACGGGACCTAAAGGCCTGGATCCA---------------------------------------------------------------------CCT------GAA------------------------------------------------------------------------------------TCG---------------------------GAG------------------------------------CCC---------------------------------------------------------TAT---------GAGATGTGTGAG------TGG------GTGGAG------------CCAGAGGCGGCGTCA------------------------------------------------------TAC---------------------------TTG---CCC------------------------------------------------------------------------------CCACCA---------------------------------------------------------------------------------GCCAAAAAGCCCCGC------------------------------------------------------------------------------------AAG------------------------AGCACAGTC------------ACAGAG---------------AAA------------------------------------------CCCAAGGTCAAA------------------------------------------------------------GAAATGATC------------------------------------------------------------------------------------------------------------------------------------GACGAGCGG------------ACTCGAGAGAGGCTTGTGTTCGATGTCCGTCAGAAATGTAGA---------AACATTGAAGACATCTGCATCTCCTGCGGCAGCCTGTATGTTTCCCTGGAGCACCCGCTCTTCATTGGAGGAATGTGCCAGAGCTGTACG------------------------AACTGCTTTCTAGAATGTGCGTATCAATACGATGACGATGGCTACCAGTCCTACTGTACCATCTGCTGTGGAGGGAGGGAAGTGCTCATGTGCGGAAACAATAACTGTTGCAGGTGTTTCTGTGTAGAGTGTGTGGATTTGTTGGTGGGTCCTGGTGCGGCGCAGGCAGCTATTAAAGAAGACCCATGG---AATTGCTATATGTGTGGACTGAAGACTCAGTATGGCCTGTTGGAGCGCCGGGCTGATTGGCCTTGCAGACTGCAGCACTTCTTTGCCAACAATCACGAC---CAAGAATTT---------------------------------------------GAACCACCA---AGGCTC---TACCCTCCGGTTTTGGCAGAGAACAGAAAACCCATTCGCGTCCTGTCACTTTTTGATGGGATCGCAACAGGGCTGCTGGTTCTAAGGGAGCTGGGCATCCAGGTGGAGCGTTATGTGGCCTCAGAAGTGTGCGAGGACTCCATCACTGTAGGCATCGTCCGGCACCAGGGGCGCATTATGTATGTGGGTGACGTGAGACAACTCACCCGAAAAAACATCCAGGAATGGGGTCCTTTTGATCTGGTCATCGGT---------------GGAAGTCCATGCAACGATCTGTCCATAGTGAATCCAGCAAGAAAAGGTCTCTACGAGGGCACCGGTCGGCTCTTCTTCGAGTTTTATCGGCTGTTACACGAGGCCCGACCTAAAGAAGGAGATACCAGGCCGTTCTTCTGGCTCTTT---GAGAATGTGGTGGCCATGGGCGTCAGCGACAAAAGGGACATC---------TCTCGCTTTTTAGAGTGCAACCCAGTGATGATTGATGCCAAGGAAGTGTCTGCAGCCCACAGAGCACGCTATTTTTGGGGGAACCTGCCTGGCATGAACAGA---------------CCAATGTCTGCCATGTGCACTGATAAACTGGATCTTCAAGACTGTTTGGAGCATGGCAGGACAGCTAAGTTTGGTAAAGTGCGGACCATCACTACTCGGTCGAATTCCATAAAGCAGGGG---AAAGAC---CAGCATTTTCCTGTTTTCATGAATGATAAGGAGGACATCCTGTGGTGCACTGAGATGGAGAGG------------------GTGTTCGGCTTTCCTGTCCATTACACAGACGTGTCGAACATGAGTCGTCTGGCCAGGCAGAGGCTG---CTGGGACGGTCGTGGAGCGTCCCGGTCATCCGTCACTTGTTTGCACCACTCAAAGAGTACTTC------------------------GCC------------------------TGCGTCGGAACTTAA------------------------------------------------------------------------------------------------------------------------------
	D_rerio_lcl_NC_007128.7_cds_XP_009291474.1_33927__gene_dnmt3ab_	------------------------------------------------------------------------------------------------------------------------------------------------------------------------------------ATG---------------------------------------------------------CCGTCCAACACAGTCGCCACCGCCGCC---------------------------------------------------------------------------------GCTGCATTCAAGAGCTCCGACTTCAACTGTGAC------------------------------------------------------------------------------ACGAATGGAAATCAAATG---------------------------------------------------------------------------------AATGAAAGCTCTATGGAAACCATG------------------------------------------------------------------------------------------------------------------------------------------------ATTATTGACGAGATG------------------------------------------------------------------------------------------------------------------------------------------------------------------------------------------CCTTCACTCTGCACTCCTGTCCGC------------------------------------------------------------AAGGTTGGACGGCCCGGCCGCAAA---------------------------------------------------------------------------CGCAAGCACCTC---------------------------------------------------------------------------------------------------CACGTAACGTGTTACGGGCCACTGAATCAGCTGATGGCTAAG---------------------------------------------------------------CAGCACAAAGAGGCGGAG---------------------------------------------------------------------------------------------------------------------------------------------CTCCAGTCATCTCTGCAGTCT------------------CAGAATGGAGAAGTTGAGAGGCAT---------------------------------------------------------------------------------------------------------------------------------------------------------------------------------------------GAAAACAAATCGATTGAAGGT---------------------------------------------------------------------------------------------------------------------------------------------------------------------CGCCACTCCACGCTGGACAAG------------------------------------------------------------------------------------------------------------AGAGAT------------------------------------------------------------------------------------------------GTGGAAAATGGGCTC------------------------------------------------------------------------TTCTGC---------------------------------------CAATCGGGCTGTAAGGCAGAG---------------------------------------------TCCACTTCT------------------------------GATTCC---------------------------------------------------------------------AGCCTGAGC------------------CCTTCCCTGGAGAACGGA------------------------TTTGTCAGC------------------------------------------------------------------AGCCAGGACTCGGAGAAG---------------------------------------------------------------------------TGC------------------------------------------------------------------------------------------------GACGAGGAGACACTG------------------------------------CCAACT---------------------------------------------------------------------------------------------------------------------------------------------CTGCCTCGC------------------------------------AAAAAACGA------------------GGGAGA------------------------------------------------------------------CGGAAACTG------------------------------------------------GAG---------------------------------------AGGCCGACT---------------------------------------------------AAATAC---GTGGAG------------------------------------------------------------------------------------------------------------------------------------------------------------------------------------------------------------------------------------------------------------------------------------------------CACAAGGAG---------------------------------GACGAG---AGCGGGGACCCTTCA---------------------------------------------------------------------------------------------------------------------------------------------------AAG---------AAT------------GAG------------------------------------------GCAGAGAAGAAG---------------------------------------GCGAAA------------------------------------------------------------------------------------------------------------------------------------------------------------------------------------------------------------------------------------------------------------------------------------------------------------------------------------------------------------------------------------------------------------------------------------------------------------------------------------------------------------------------------------CTGGTGTCTGTGATG---------------------------------------------------AACTCAATGGAG---------------GAC---------------------------------CATGGC---------------------------------------------------------GAGGTA---------------------GAG------------------------------------------------------------------TCGGAGCCTAAAAAA------------------------------GACGTAATCACCGTCCCGCTGCTC---------------------------------------------------------------------------------------------------------------------------------------------------------------------------------------------------------------------------------------------------------------------TTTCCCCCGCCGATGCCACCAACG---------------------------------------------------------------CCGCCA---------------------------------------------ACTCCGCCA---ATG---CAGCAG---------------------------------------------------------------------------------------------------------------------------------------------------------------------------------------------------------------------------------CAA---CCACCG------------------------------------------CAGCCTCAAGCTCAACATCAGACCAAC------------------------------------------------------------------------------------------------------------------------------------------------------------------------------------------------------------------------------------------------------CTCAAACCC---------------------------------------------------------------------------------CAGCCTTCTCCT---------------------------------------------------------------------------------------------------------------------------------------------CAG---------------------------------------CAGCAA---------------------------------------------------CCTCCA---------------------------------------------CCATTCCAGCAGCAGCAA------------------------------------------------------------------------------------------------CAGCAG------------------------CAG---------CCC------------------------------------------------------------------------ACAGAT------CCAGCC------------------TCTCCA---------------------------------------------------------------------------------ACTGTT------------------------------------------------------GCC------------------------------------------------------------------------ACCACACCAGAG---------------------------CCT---------------------------------GTGTCTATA---------------GGG---------GATGGAGACAAGACC---------------------------------------------------------------TCACCCAAGTCCACTGAG---------------------------------------------------------------------------------------------------------------------------------------------------------------------------------------------------------TCAGAATAC---------------------GAGGATGGC------------------CGA---------------------------------------------------------------------GGTTTT---------------------------------------------GGC------------------------------------------------------------ATTAACGAGCTAGTG------TGGGGAAAGTTACGAGGA---TACTCCTGGTGGCCG---------------------------------GGCCGGGTCGTATCCTGGAGGATGACTCGACGCAGCCCAGCA---GCCGAA---GGCACCAGATGGGTTACATGGTTTGGCGATGGCAAG---TTT---------TCTGTGGTC---TGTGTTGAGAAACTGTTGCCTTTGAGTTCCTTCCACAACGCCTTTCACCAGCCAACCTACAATAAGCAACCAATGTACAAGAAAGCCATCTTTGAGGTGCTA------CAGGTAGCCAGCACTAGAGCAGGCAAAACCTTCCTCTCTTGCCCAGCGAGCGACGAC---------------------------------------------------------------------------------------------------------------------------------------------------------------------------------------------------------------------------------------------ACTGACTCTTCAAAGTTA---GTA------GATGTGGAAAATAAAAAGATGATTGAATGGGCCATGTCTGGATTTCAACCCACGGGACCTAAAGGCCTGGATCCA---------------------------------------------------------------------CCT------GAA------------------------------------------------------------------------------------TCG---------------------------GAG------------------------------------CCC---------------------------------------------------------TAT---------GAGATGTGTGAG------TGG------GTGGAG------------CCAGAGGCGGCGTCA------------------------------------------------------TAC---------------------------TTG---CCC------------------------------------------------------------------------------CCACCA---------------------------------------------------------------------------------GCCAAAAAGCCCCGC------------------------------------------------------------------------------------AAG------------------------AGCACAGTC------------ACAGAG---------------AAA------------------------------------------CCCAAGGTCAAA------------------------------------------------------------GAAATGATC------------------------------------------------------------------------------------------------------------------------------------GACGAGCGG------------ACTCGAGAGAGGCTTGTGTTCGATGTCCGTCAGAAATGTAGA---------AACATTGAAGACATCTGCATCTCCTGCGGCAGCCTGTATGTTTCCCTGGAGCACCCGCTCTTCATTGGAGGAATGTGCCAGAGCTGTACG------------------------AACTGCTTTCTAGAATGTGCGTATCAATACGATGACGATGGCTACCAGTCCTACTGTACCATCTGCTGTGGAGGGAGGGAAGTGCTCATGTGCGGAAACAATAACTGTTGCAGGTGTTTCTGTGTAGAGTGTGTGGATTTGTTGGTGGGTCCTGGTGCGGCGCAGGCAGCTATTAAAGAAGACCCATGG---AATTGCTATATGTGTGGACTGAAGACTCAGTATGGCCTGTTGGAGCGCCGGGCTGATTGGCCTTGCAGACTGCAGCACTTCTTTGCCAACAATCACGAC---CAAGAATTT---------------------------------------------GAACCACCA---AGGCTC---TACCCTCCGGTTTTGGCAGAGAACAGAAAACCCATTCGCGTCCTGTCACTTTTTGATGGGATCGCAACAGGGCTGCTGGTTCTAAGGGAGCTGGGCATCCAGGTGGAGCGTTATGTGGCCTCAGAAGTGTGCGAGGACTCCATCACTGTAGGCATCGTCCGGCACCAGGGGCGCATTATGTATGTGGGTGACGTGAGACAACTCACCCGAAAAAACATCCAGGAATGGGGTCCTTTTGATCTGGTCATCGGT---------------GGAAGTCCATGCAACGATCTGTCCATAGTGAATCCAGCAAGAAAAGGTCTCTACGAGGGCACCGGTCGGCTCTTCTTCGAGTTTTATCGGCTGTTACACGAGGCCCGACCTAAAGAAGGAGATACCAGGCCGTTCTTCTGGCTCTTT---GAGAATGTGGTGGCCATGGGCGTCAGCGACAAAAGGGACATC---------TCTCGCTTTTTAGAGTGCAACCCAGTGATGATTGATGCCAAGGAAGTGTCTGCAGCCCACAGAGCACGCTATTTTTGGGGGAACCTGCCTGGCATGAACAGA---------------CCAATGTCTGCCATGTGCACTGATAAACTGGATCTTCAAGACTGTTTGGAGCATGGCAGGACAGCTAAGTTTGGTAAAGTGCGGACCATCACTACTCGGTCGAATTCCATAAAGCAGGGG---AAAGAC---CAGCATTTTCCTGTTTTCATGAATGATAAGGAGGACATCCTGTGGTGCACTGAGATGGAGAGG------------------GTGTTCGGCTTTCCTGTCCATTACACAGACGTGTCGAACATGAGTCGTCTGGCCAGGCAGAGGCTG---CTGGGACGGTCGTGGAGCGTCCCGGTCATCCGTCACTTGTTTGCACCACTCAAAGAGTACTTC------------------------GCC------------------------TGCGTCGGAACTTAA------------------------------------------------------------------------------------------------------------------------------
	H_sapiens_lcl_NC_000002.12_cds_XP_011530964.1_11951__gene_DNMT3A_	------------------------------------------------------------------------------------------------------------------------------------------------------------------------------------ATG---------------------------------------------------------GCAGGCCCGGCCCTCTGGGTGACCAAG---------------------------------------------------------------------------------------------------------------------------------------------------------------------------------------------------------------------------------------------------------------------------------------------------------------------------------------------------------------------------------------------------------------------------------------------------------------------------------------------------------------------------------------------------------------------------------------------------------------------------------------------------------------------------------------------------------------------------------------------------------------------------------------------------------------------------------------------------------------------------------------------------------------------------------------------------------------------------------------------GTGGAAAGCGGTGACACGCCAAAGGACCCTGCGGTG------------------------------------------------------------------------------------------------------------------------------------------------------------------------------------------------------------------------------------------------------------------------ATCTCCAAGTCCCCATCCATGGCC---------------------------------------------------------------------------------------------------------------------------------------------------------------------------------------------CAGGACTCAGGCGCCTCAGAGCTA---------------------------------------------------------------------------------------------------------------------------------------------------------------------------------------------------------------------------------------------------------------------------------------------------------------------------------------------------------------------------------------------------------TTACCCAATGGGGAC------------------------------------------------------------------------------------------------------------------------TTGGAGAAGCGGAGTGAG---------------------------------------------CCCCAGCCA------------------------------GAGGAG---------------------------------------------------------------------GGGAGCCCT------------------GCTGGGGGGCAGAAGGGC---------------------------------------------------------------------------------------------GGGGCCCCAGCAGAGGGAGAGGGT------------------------------------------------------------------------------------------------------------------------------------------------------------------------------GCAGCTGAGACCCTG------------------------------------CCTGAA---------------------------------------------------------------------------------------------------------------------------------------------GCCTCAAGA------------GCAGTGGAAAATGGCTGCTGCACCCCCAAGGAG------------------GGCCGA---------------------------------------------------------------------------------------------------------------------------GGA---------------------------------------GCCCCTGCA---------------------------------------------------GAAGCG---GGCAAA------------------------------------------------------------------------------------------------------------------------------------------------------------------------------------------------------------------------------------------------------------------------------------------------GAACAGAAG---------------------------------GAGACC---AACATCGAATCCATG---------------------------------------------------------------------------------------------------------------------------------------------------AAA---------ATG------------GAG------------------------------------------GGCTCCCGGGGC------------------------------------CGGCTGCGG------------------------------------------------------------------------------------------------GGTGGCTTGGGC---------------------------------------------------------------------------------------------TGGGAGTCCAGC------------------------------------------------------------------------------CTCCGT---------------------------------------------------------------------------------------------------------------------------------------------------CAGCGGCCC---------------------------------------------------------------ATGCCGAGGCTCACC---------------------------------------------------TTCCAGGCGGGG---------------GAC---------------------------------CCCTAC---------------------------------------------------------TACATC---------------------AGC------------------------------------------------------------------AAGCGCAAGCGGGAC------------------------------GAGTGGCTGGCACGCTGGAAAAGG---------------------------------------------------------------------------------------------------------------------------------------------------------------------------------------------------------------------------------------------------------------------GAGGCTGAGAAGAAAGCCAAGGTC---------------------------------------------------------------ATTGCA---------------------------------------------GGAATGAAT---GCT---GTGGAA---------------------------------------------------------------------------------------------------------------------------------------------------------------------------------------------------------------------------------GAA---AACCAG---------------------------------------GGGCCCGGGGAGTCTCAGAAGGTGGAGGAG------------------------------------------------------------------------------------------------------------------------------------------------------------------------------------------------------------------------------------------------------GCCAGCCCT---------------------------------------------------------------------------------------------------------------------------------------------------------------------------------------------------------------------------------------------------------------------------------------------------------------------------------------------CCTGCT---------------------------------------------------------------------------------------------------------------------------------------------------------------GTGCAG------------------------CAG---------CCC------------------------------------------------------------------------ACTGAC------CCCGCA------------------TCCCCC---------------------------------------------------------------------------------ACTGTG------------------------------------------------------GCT------------------------------------------------------------------------ACCACGCCTGAG---------------------------CCC---------------------------------GTGGGGTCC---------------GAT---------GCTGGGGACAAGAAT---------------------------------------------------------------GCCACCAAAGCAGGCGAT---------------------------------------------------------------------------------------------------------------------------------------------------------------------------------------------------GACGAGCCAGAGTAC---------------------GAGGACGGC------------------CGG---------------------------------------------------------------------GGCTTT---------------------------------------------GGC------------------------------------------------------------ATTGGGGAGCTGGTG------TGGGGGAAACTGCGGGGC---TTCTCCTGGTGGCCA---------------------------------GGCCGCATTGTGTCTTGGTGGATGACGGGCCGGAGCCGAGCA---GCTGAA---GGCACCCGCTGGGTCATGTGGTTCGGAGACGGCAAA---TTC---------TCAGTGGTG---TGTGTTGAGAAGCTGATGCCGCTGAGCTCGTTTTGCAGTGCGTTCCACCAGGCCACGTACAACAAGCAGCCCATGTACCGCAAAGCCATCTACGAGGTCCTG------CAGGTGGCCAGCAGCCGCGCGGGGAAGCTGTTCCCGGTGTGCCACGACAGCGATGAG---------------------------------------------------------------------------------------------------------------------------------------------------------------------------------------------------------------------------------------------AGTGACACTGCCAAGGCC---GTG------GAGGTGCAGAACAAGCCCATGATTGAATGGGCCCTGGGGGGCTTCCAGCCTTCTGGCCCTAAGGGCCTGGAGCCA---------------------------------------------------------------------CCA------GAA------------------------------------------------------------------------------------GAA---------------------------GAGAAGAAT------------------------------CCC---------------------------------------------------------TAC------AAAGAAGTGTACACGGACATGTGG------GTGGAA------------CCTGAGGCAGCTGCC------------------------------------------------------TAC---------------------------GCA---CCA------------------------------------------------------------------------------CCTCCA------------CCA------------------------------------------------------------------GCCAAAAAGCCCCGG------------------------------------------------------------------------------------AAG------------------------AGCACAGCG---------------GAG---------------AAG------------------------------------------CCCAAGGTCAAG------------------------------------------------------------GAGATTATT------------------------------------------------------------------------------------------------------------------------------------GATGAGCGC------------ACAAGAGAGCGGCTGGTGTACGAGGTGCGGCAGAAGTGCCGG---------AACATTGAGGACATCTGCATCTCCTGTGGGAGCCTCAATGTTACCCTGGAACACCCCCTCTTCGTTGGAGGAATGTGCCAAAACTGCAAG------------------------AACTGCTTTCTGGAGTGTGCGTACCAGTACGACGACGACGGCTACCAGTCCTACTGCACCATCTGCTGTGGGGGCCGTGAGGTGCTCATGTGCGGAAACAACAACTGCTGCAGGTGCTTTTGCGTGGAGTGTGTGGACCTCTTGGTGGGGCCGGGGGCTGCCCAGGCAGCCATTAAGGAAGACCCCTGG---AACTGCTACATGTGCGGGCACAAGGGTACCTACGGGCTGCTGCGGCGGCGAGAGGACTGGCCCTCCCGGCTCCAGATGTTCTTCGCTAATAACCACGAC---CAGGAATTT---------------------------------------------GACCCTCCA---AAGGTT---TACCCACCTGTCCCAGCTGAGAAGAGGAAGCCCATCCGGGTGCTGTCTCTCTTTGATGGAATCGCTACAGGGCTCCTGGTGCTGAAGGACTTGGGCATTCAGGTGGACCGCTACATTGCCTCGGAGGTGTGTGAGGACTCCATCACGGTGGGCATGGTGCGGCACCAGGGGAAGATCATGTACGTCGGGGACGTCCGCAGCGTCACACAGAAGCATATCCAGGAGTGGGGCCCATTCGATCTGGTGATTGGG---------------GGCAGTCCCTGCAATGACCTCTCCATCGTCAACCCTGCTCGCAAGGGCCTCTACGAGGGCACTGGCCGGCTCTTCTTTGAGTTCTACCGCCTCCTGCATGATGCGCGGCCCAAGGAGGGAGATGATCGCCCCTTCTTCTGGCTCTTT---GAGAATGTGGTGGCCATGGGCGTTAGTGACAAGAGGGACATC---------TCGCGATTTCTCGAGTCCAACCCTGTGATGATTGATGCCAAAGAAGTGTCAGCTGCACACAGGGCCCGCTACTTCTGGGGTAACCTTCCCGGTATGAACAGG---------------CCGTTGGCATCCACTGTGAATGATAAGCTGGAGCTGCAGGAGTGTCTGGAGCATGGCAGGATAGCCAAGTTCAGCAAAGTGAGGACCATTACTACGAGGTCAAACTCCATAAAGCAGGGC---AAAGAC---CAGCATTTTCCTGTCTTCATGAATGAGAAAGAGGACATCTTATGGTGCACTGAAATGGAAAGG------------------GTATTTGGTTTCCCAGTCCACTATACTGACGTCTCCAACATGAGCCGCTTGGCGAGGCAGAGACTG---CTGGGCCGGTCATGGAGCGTGCCAGTCATCCGCCACCTCTTCGCTCCGCTGAAGGAGTATTTT------------------------GCG------------------------TGTGTGTAA------------------------------------------------------------------------------------------------------------------------------------
	H_sapiens_lcl_NC_000002.12_cds_XP_016859015.1_11947__gene_DNMT3A_	------------------------------------------------------------------------------------------------------------------------------------------------------------------------------------ATG---------------------------------------------------------CCCGCCATGCCCTCCAGCGGCCCCGGG------------------------------------------------------------------------------GACACCAGCAGCTCTGCTGCGGAGCGGGAGGAGGAC---------------------------------------------------------------------------CGAAAGGACGGAGAGGAGCAG---------------------------------------------------------------------------------GAGGAGCCGCGTGGCAAGGAGGAG------------------------------------------------------------------------------------------------------------------------------------------------------------------------------------------------------------------------------------------------------------------------------------------------------------------------------------------------------CGCCAAGAGCCCAGCACCACGGCACGG------------------------------------------------------------AAGGTGGGGCGGCCTGGGAGGAAG---------------------------------------------------------------------------CGCAAGCACCCC---------------------------------------------------------------------------------------------------CCGGTGGAAAGCGGTGACACGCCAAAGGACCCTGCGGTG------------------------------------------------------------------------------------------------------------------------------------------------------------------------------------------------------------------------------------------------------------------------ATCTCCAAGTCCCCATCCATGGCC---------------------------------------------------------------------------------------------------------------------------------------------------------------------------------------------CAGGACTCAGGCGCCTCAGAGCTA---------------------------------------------------------------------------------------------------------------------------------------------------------------------------------------------------------------------------------------------------------------------------------------------------------------------------------------------------------------------------------------------------------TTACCCAATGGGGAC------------------------------------------------------------------------------------------------------------------------TTGGAGAAGCGGAGTGAG---------------------------------------------CCCCAGCCA------------------------------GAGGAG---------------------------------------------------------------------GGGAGCCCT------------------GCTGGGGGGCAGAAGGGC---------------------------------------------------------------------------------------------GGGGCCCCAGCAGAGGGAGAGGGT------------------------------------------------------------------------------------------------------------------------------------------------------------------------------GCAGCTGAGACCCTG------------------------------------CCTGAA---------------------------------------------------------------------------------------------------------------------------------------------GCCTCAAGA------------GCAGTGGAAAATGGCTGCTGCACCCCCAAGGAG------------------GGCCGA---------------------------------------------------------------------------------------------------------------------------GGA---------------------------------------GCCCCTGCA---------------------------------------------------GAAGCG---GGCAAA------------------------------------------------------------------------------------------------------------------------------------------------------------------------------------------------------------------------------------------------------------------------------------------------GAACAGAAG---------------------------------GAGACC---AACATCGAATCCATG---------------------------------------------------------------------------------------------------------------------------------------------------AAA---------ATG------------GAG------------------------------------------GGCTCCCGGGGC------------------------------------CGGCTGCGG------------------------------------------------------------------------------------------------GGTGGCTTGGGC---------------------------------------------------------------------------------------------TGGGAGTCCAGC------------------------------------------------------------------------------CTCCGT---------------------------------------------------------------------------------------------------------------------------------------------------CAGCGGCCC---------------------------------------------------------------ATGCCGAGGCTCACC---------------------------------------------------TTCCAGGCGGGG---------------GAC---------------------------------CCCTAC---------------------------------------------------------TACATC---------------------AGC------------------------------------------------------------------AAGCGCAAGCGGGAC------------------------------GAGTGGCTGGCACGCTGGAAAAGG---------------------------------------------------------------------------------------------------------------------------------------------------------------------------------------------------------------------------------------------------------------------GAGGCTGAGAAGAAAGCCAAGGTC---------------------------------------------------------------ATTGCA---------------------------------------------GGAATGAAT---GCT---GTGGAA---------------------------------------------------------------------------------------------------------------------------------------------------------------------------------------------------------------------------------GAA---AACCAG---------------------------------------GGGCCCGGGGAGTCTCAGAAGGTGGAGGAG------------------------------------------------------------------------------------------------------------------------------------------------------------------------------------------------------------------------------------------------------GCCAGCCCT---------------------------------------------------------------------------------------------------------------------------------------------------------------------------------------------------------------------------------------------------------------------------------------------------------------------------------------------CCTGCT---------------------------------------------------------------------------------------------------------------------------------------------------------------GTGCAG------------------------CAG---------CCC------------------------------------------------------------------------ACTGAC------CCCGCA------------------TCCCCC---------------------------------------------------------------------------------ACTGTG------------------------------------------------------GCT------------------------------------------------------------------------ACCACGCCTGAG---------------------------CCC---------------------------------GTGGGGTCC---------------GAT---------GCTGGGGACAAGAAT---------------------------------------------------------------GCCACCAAAGCAGGCGAT---------------------------------------------------------------------------------------------------------------------------------------------------------------------------------------------------GACGAGCCAGAGTAC---------------------GAGGACGGC------------------CGG---------------------------------------------------------------------GGCTTT---------------------------------------------GGC------------------------------------------------------------ATTGGGGAGCTGGTG------TGGGGGAAACTGCGGGGC---TTCTCCTGGTGGCCA---------------------------------GGCCGCATTGTGTCTTGGTGGATGACGGGCCGGAGCCGAGCA---GCTGAA---GGCACCCGCTGGGTCATGTGGTTCGGAGACGGCAAA---TTC---------TCAGTGGTG---TGTGTTGAGAAGCTGATGCCGCTGAGCTCGTTTTGCAGTGCGTTCCACCAGGCCACGTACAACAAGCAGCCCATGTACCGCAAAGCCATCTACGAGGTCCTG------CAGGTGGCCAGCAGCCGCGCGGGGAAGCTGTTCCCGGTGTGCCACGACAGCGATGAG---------------------------------------------------------------------------------------------------------------------------------------------------------------------------------------------------------------------------------------------AGTGACACTGCCAAGGCC---GTG------GAGGTGCAGAACAAGCCCATGATTGAATGGGCCCTGGGGGGCTTCCAGCCTTCTGGCCCTAAGGGCCTGGAGCCA---------------------------------------------------------------------CCA------GAA------------------------------------------------------------------------------------GAA---------------------------GAGAAGAAT------------------------------CCC---------------------------------------------------------TAC------AAAGAAGTGTACACGGACATGTGG------GTGGAA------------CCTGAGGCAGCTGCC------------------------------------------------------TAC---------------------------GCA---CCA------------------------------------------------------------------------------CCTCCA------------CCA------------------------------------------------------------------GCCAAAAAGCCCCGG------------------------------------------------------------------------------------AAG------------------------AGCACAGCG---------------GAG---------------AAG------------------------------------------CCCAAGGTCAAG------------------------------------------------------------GAGATTATT------------------------------------------------------------------------------------------------------------------------------------GATGAGCGC------------ACAAGAGAGCGGCTGGTGTACGAGGTGCGGCAGAAGTGCCGG---------AACATTGAGGACATCTGCATCTCCTGTGGGAGCCTCAATGTTACCCTGGAACACCCCCTCTTCGTTGGAGGAATGTGCCAAAACTGCAAG------------------------AACTGCTTTCTGGAGTGTGCGTACCAGTACGACGACGACGGCTACCAGTCCTACTGCACCATCTGCTGTGGGGGCCGTGAGGTGCTCATGTGCGGAAACAACAACTGCTGCAGGTGCTTTTGCGTGGAGTGTGTGGACCTCTTGGTGGGGCCGGGGGCTGCCCAGGCAGCCATTAAGGAAGACCCCTGG---AACTGCTACATGTGCGGGCACAAGGGTACCTACGGGCTGCTGCGGCGGCGAGAGGACTGGCCCTCCCGGCTCCAGATGTTCTTCGCTAATAACCACGAC---CAGGAATTT---------------------------------------------GACCCTCCA---AAGGTT---TACCCACCTGTCCCAGCTGAGAAGAGGAAGCCCATCCGGGTGCTGTCTCTCTTTGATGGAATCGCTACAGGGCTCCTGGTGCTGAAGGACTTGGGCATTCAGGTGGACCGCTACATTGCCTCGGAGGTGTGTGAGGACTCCATCACGGTGGGCATGGTGCGGCACCAGGGGAAGATCATGTACGTCGGGGACGTCCGCAGCGTCACACAGAAGCATATCCAGGAGTGGGGCCCATTCGATCTGGTGATTGGG---------------GGCAGTCCCTGCAATGACCTCTCCATCGTCAACCCTGCTCGCAAGGGCCTCTACGAGGGCACTGGCCGGCTCTTCTTTGAGTTCTACCGCCTCCTGCATGATGCGCGGCCCAAGGAGGGAGATGATCGCCCCTTCTTCTGGCTCTTT---GAGAATGTGGTGGCCATGGGCGTTAGTGACAAGAGGGACATC---------TCGCGATTTCTCGAGTCCAACCCTGTGATGATTGATGCCAAAGAAGTGTCAGCTGCACACAGGGCCCGCTACTTCTGGGGTAACCTTCCCGGTATGAACAGG---------------CCGTTGGCATCCACTGTGAATGATAAGCTGGAGCTGCAGGAGTGTCTGGAGCATGGCAGGATAGCCAAGTTCAGCAAAGTGAGGACCATTACTACGAGGTCAAACTCCATAAAGCAGGGC---AAAGAC---CAGCATTTTCCTGTCTTCATGAATGAGAAAGAGGACATCTTATGGTGCACTGAAATGGAAAGG------------------GTATTTGGTTTCCCAGTCCACTATACTGACGTCTCCAACATGAGCCGCTTGGCGAGGCAGAGACTG---CTGGGCCGGTCATGGAGCGTGCCAGTCATCCGCCACCTCTTCGCTCCGCTGAAGGAGTATTTT------------------------GCG------------------------TGTGTGTAA------------------------------------------------------------------------------------------------------------------------------------
	A_carolinensis_lcl_NW_003339140.1_cds_XP_016853309.1_29469__gene_dnmt3a_	------------------------------------------------------------------------------------------------------------------------------------------------------------------------------------ATG---------------------------------------------------------CCATCCAATGGGCCCGTCGACACCACT---------------------------------------------------------------------------------------------------------------------------------------------------------------------------------------------------------------------------------------------------------------------------------------------------TCCAGCAGCTCCGTCGCAGAC------------------------------------------------------------------------------------------------------------------------------------------------------------------------------------------------------------------------------------------------------------------------------------------------------------------------------------------------------------------------------------------------------------------------------------------------CGAGAAGCCGCCGATGCCCGCAAG---------------------------------------------------------------------------------------------------------------------------------------------------------------------------------------------GCGGAAACCAGCGAAGCCCCCAAAGACACAGCCTCC---------------------------------------------------------------------------------------------------------------------------------------------------------------------------------------------------------------------------------GCCCCCAAGTGCCCCCCGGCC------------------TCCGCCCACCACAGCAGCAGCAGC---------------------------------------------------------------------------------------------------------------------------------------------------------------------------------------------AGCCCCATGGAGCAG------------------------------------------------------------------------------------------------------------------------------------------------------------------------------------------------------------------------------------------------------------------------------------------------------------------------------------------------------------------------------------------------------------------GTGCCCAATGGAGAC---------------------------------------------------------GTGGAGGCG---GGCAGCCCC---------------------------------------GAGAAGGCTACCACTGCTGCC---------------------------------------------GCCACCGCG------------------------------GAGCCC---------------------------------------------------------------------AAGGGCCGG------------------CCGAGGAGCGAGAGTGAG------------------------------------------------------------------------------------------------------------------------------------------------------------------------------------------------------------------------------------------------------------------------------------------------------------------------------------------------------CCCAGT---------------------------------------------------------------------------------------------------------------------------------------------GCCCTTCCG------------------------------------GAGCGGGAG------------------ACCGGG------------------------------------------------------------------CGCACCCTG------------------------------------------------GAGAACGGGCGCTGCTGCACCCCCAAGGACAGCCCTGAGGCCCCCGCCTCC---------------------------------------------------GAAGGT---AAAGAA------------------------------------------------------------------------------------------------------------------------------------------------------------------------------------------------------------------------------------------------------------------------------------------------GAAAAGGAG---------------------------------GAGAAC---CACTACAACTCCCTG---------------------------------------------------------------------------------------------------------------------------------------------------AAA---------ATG------------GAG------------------------------------------GGATCCCGTGGG------------------------------------CGCCTGCGC------------------------------------------------------------------------------------------------GGAGGCCTGGGC---------------------------------------------------------------------------------------------TGCGAGTCCAAC------------------------------------------------------------------------------CTTCGC---------------------------------------------------------------------------------------------------------------------------------------------------CCGCGGCCG---------------------------------------------------------------ATGCCCCGCCTGACC---------------------------------------------------TTCCAGGCCGGG---------------GAC---------------------------------CCCTAC---------------------------------------------------------TACATC---------------------AGC------------------------------------------------------------------AAGCGGAAGCGAGAC------------------------------GAGTGGCTGGCCCGCTGGAAGAGG------------------------------------------------------------------------------------------------------------------------------------------------------------GAGACTGAT---------------AACCCACCGGCAACTCAGCTT---------------------------------------------------------GACAAGGCTGAGAAGAAGGCCAAAGTC---------------------------------------------------------------ATTGCC---------------------------------------------GGGATGAAC---GCA---GTGGAG---------------------------------------------------------------------------------------------------------------------------------------------------------------------------------------------------------------------------------GAGGCGCTGCCA------------------------------------------CGGAGCGAACCCCAGAAGGAGGAGGAG------------------------------------------------------------------------------------------------------------------------------------------------------------------------------------------------------------------------------------------------------GCCAGCCCC---------------------------------------------------------------------------------------------------------------------------------------------------------------------------------------------------------------------------------------------------------------------------------------------------------------------------------------------CCGGCC---------------------------------------------------------------------------------------------------------------------------------------------------------------TCCCAG------------------------CAG---------CCC------------------------------------------------------------------------ACTGAC------CCGGCC------------------TCCCCC---------------------------------------------------------------------------------AATGTG------------------------------------------------------GCC------------------------------------------------------------------------ACCACCCCGGAG---------------------------CCT---------------------------------CTGGGGCCC---------------GAT---------GCCGCTGACAAGGGC---------------------------------------------------------------ATGTCCAAAACGGCCGAC---------------------------------------------------------------------------------------------------------------------------------------------------------------------------------------------------GACGAGCCGGAGTAC---------------------GAGGACGGC------------------CGG---------------------------------------------------------------------GGCTTC---------------------------------------------GGC------------------------------------------------------------ATCGGAGAGCTGGTC------TGGGGGAAGCTGCGGGGC---TTCTCCTGGTGGCCG---------------------------------GGACGCATCGTCTCCTGGTGGATGACCGGCCGGAGTCGGGCC---GCGGAG---GGCACCCGCTGGGTCATGTGGTTCGGGGACGGGAAG---TTC---------TCTGTGGTC---TGTGTAGAGAAGCTGCTCCCGCTCAGCTCCTTCGCCAACGCCTTCCACCAGGCCACGTACAACAAGCAGCCCATGTACCGGAAGGCCATCTACGAGGTGCTC------CAGGTGGCCAGCAGCAGATCAGGCAAGATCTTCCCCTCCTGCCCAGAGAACGATGAG---------------------------------------------------------------------------------------------------------------------------------------------------------------------------------------------------------------------------------------------ACTGACACCTCCAAAGCA---GTG------GAGATCCAGAACAAGCAGATGATTGAATGGGCCCTGGGGGGCTTCCAGCCATCCGGCCCAAAGGGCCTGGAGCCA---------------------------------------------------------------------CCA------GAA------------------------------------------------------------------------------------GAG---------------------------GAGCGCAAC------------------------------CCC---------------------------------------------------------TAC------AAAGAAGTTTACACCGAGATGTGG------GTGGAG------------CCTGAAGCTGCCGCC------------------------------------------------------TAT---------------------------GCG---CCT------------------------------------------------------------------------------CCCCCG------------CCA------------------------------------------------------------------GCCAAAAAGCCGAGG------------------------------------------------------------------------------------AAA------------------------AGCACAGCC---------------GAG---------------AAG------------------------------------------CCCAAGGTCAAG------------------------------------------------------------GAGATCATA------------------------------------------------------------------------------------------------------------------------------------GACGAGCGC------------ACCAGAGAGCGCCTTGTATATGAGGTTCGACAGAAGTGCAGG---------AACATTGAAGATATCTGCATCTCCTGTGGAAGCCTCAATGTCACCCTTGAACATCCCCTTTTCATTGGAGGAATGTGCCAAAACTGCAAG------------------------AACTGCTTTTTGGAGTGCGCCTACCAGTACGATGATGACGGCTACCAGTCCTACTGCACCATCTGCTGCGGCGGCCGTGAAGTCCTCATGTGTGGGAACAACAACTGCTGCCGGTGCTTCTGCGTGGAGTGCGTGGACCTGCTGGTGGGCCCTGGTGCTGCTCAGGCCGCCATCAAGGAGGACCCCTGG---AACTGCTACATGTGCGGCCACAAGGGCATCTACGGCCTGCTCCGGCGGCGTGACGACTGGCCCTCGCGCCTCCAGATGTTTTTCGCCAACAACCACGAC---CAAGAGTTT---------------------------------------------GACCCACCA---AAGGTT---TACCCACCCGTCCCAGCTGAACGGAGGAAGCCCATCCGGGTGCTCTCCCTTTTCGACGGCATCGCCACAGGCCTGCTGGTGCTAAAGGACCTGGGCATCCAGGTGGATCGGTACATTGCCTCCGAGGTGTGCGAAGACTCCATCACAGTCGGAATGGTCCGGCACCAGGGCAAGATCATGTATGTGGGGGACGTCCGCAATGTCACCCAGAAACACATACAGGAATGGGGCCCTTTTGACCTGGTGATTGGA---------------GGCAGCCCCTGCAATGACCTCTCCATCGTCAATCCGGCCAGGAAAGGCCTTTATGAGGGCACCGGACGGCTCTTCTTTGAGTTCTACCGCCTCCTGCATGAGGCCCGGCCCAAAGAAGGGGATGAGCGGCCCTTCTTCTGGCTCTTT---GAGAACGTGGTGGCCATGGGTGTCAGCGACAAAAGGGACATC---------TCTCGTTTCCTAGAGTCCAACCCCGTGATGATCGATGCCAAAGAGGTCTCCGCAGCGCACAGAGCCCGCTACTTCTGGGGGAACCTGCCCGGCATGAACAGG---------------CCACTGGCTTCAACTGTGAATGATAAGCTGGAACTGCAGGAGTGTCTGGAGCATGGCAGGATAGCCAAGTTCAGCAAAGTCCGAACCATCACCACTCGCTCCAACTCCATCAAGCAAGGC---AAGGAC---CAGCACTTCCCTGTCTTCATGAACGAGAAAGAAGACATCTTGTGGTGCACCGAGATGGAGAGG------------------GTCTTTGGTTTCCCGGTCCACTACACAGACGTGTCCAACATGAGCCGCCTGGCGAGGCAGAGACTG---CTTGGTCGCTCTTGGAGCGTCCCTGTGATCCGCCACCTCTTCGCCCCGCTGAAGGAGTACTTT------------------------GCC------------------------TGCGTTTAA------------------------------------------------------------------------------------------------------------------------------------
	S_formosus_lcl_NW_017371616.1_cds_XP_018599187.1_16365__gene_dnmt3a_	------------------------------------------------------------------------------------------------------------------------------------------------------------------------------------ATG---------------------------------------------------------TACTATGGAGTGGATGCCATTTCAAGA------------------------------------------------------------------------------------ATGCTTAGAATGAGTCAGGTGGCCAGCTGT---------------------------------------------------------------------------------------------------------------------------------------------------------------------------------GAGGAAGCG------------------------------------------------------------------------------------------------------------------------------------------------------------------------------------------------------------------------------------------------------------------------------------------------------------------------------------------------------------------------------------------------------------------------------------------------------------AAGGAGAGTGTGGTGGGCTCTAAG---------------------------------------------------------------------------------------------------------------------------------------------------------------------------------------------AGTCACGCTTGCCCCGAGAGCCAGTCCGCAGAGCAGGTG---------------------------------------------------------------CCCAATGGGGGGCTCGGGGCC---------------------------------------------------------------------------------------------------------------------------------------------------------------------------------CATGGTGGGGCCCCTGCCTCCTCC---------------------------------------------------------------------------------------------------------------------------------------------------------------------------------------------TCCCGGCAGGACAGGGGAGTC------------------------------------------------------------------------------------------------------------------------------------------------------------------------------------------------------------------------------------------------------------------------------------------------------------------------------------------------------------------------------------------------------------CCGGAGAACGGCGTC------------------------------------------------------------------------TCCAGG---------------------------------------GATCCAGCCGGCCGTGCTGAA---------------------------------------------GGGCTTCCG------------------------------GATCAA---------------------------------------------------------------------GGCTCCTCCAGGAGGGGGTGTGTAGATTCCTCCATGGAGAATGGC---------------------------------------------------------------------------------------------------CTCCAGGATTCGGAGAAG------------------------------------------------------------------------------------------------------------------------------------------------------------------------------GATGGAGAGCCGGTT------------------------------------CCACCC---------------------------------------------------------------------------------------------------------------------------------------------ATACCCCGC------------------------------------AGGAAGCGT------------------GGGAGA------------------------------------------------------------------CGGAAACTG------------------------------------------------GAG---------------------------------------CACCCGGAG---------------------------------------------------AAACAT---GTGGAG------------------------------------------------------------------------------------------------------------------------------------------------------------------------------------------------------------------------------------------------------------------------------------------------GAGAAGGAG---------------------------------GACACC---AGCTGTAATGCAGTC---------------------------------------------------------------------------------------------------------------------------------------------------CAG---------TCT------------GAG------------------------------------------GGAGATCGAACG------------------------------------AAGCACCGT------------------------------------------------------------------------------------------------GGGGGACTGGGC---------------------------------------------------------------------------------------------GGGGAAATGAGC------------------------------------------------------------------------------CTACGT---------------------------------------------------------------------------------------------------------------------------------------------------CAAAGGCCC---------------------------------------------------------------ATGCCGAGAATAACC---------------------------------------------------TACCAGGCCGGC---------------GAC---------------------------------CCTTAT---------------------------------------------------------TACATT---------------------AGC------------------------------------------------------------------AAGAGGAAGAGAGAT------------------------------GAGTGGCTGGCCAAATGGAAGATG---------------------------------------------------------------------------------------------------------------------------------------------------------------------------------------------------------------------------------------------------------------------GAGGCAGAGAAGAAGGCGCAACTG---------------------------------------------------------------GTGGCC---------------------------------------------GTGATGAAC---GCG---ATGGAG---------------------------------------------------------------------------------------------------------------------------------------------------------------------------------------------------------------------------------GAG---TGTGCC------------------------------------------GGGGAGGAGTCTCGGAAAGAGGAGAGG------------------------------------------------------------------------------------------------------------------------------------------------------------------------------------------------------------------------------------------------------GAAGCGGTG---------------------------------------------------------------------------------ATCGGCCCTCCG---------------------------------------------------------------------------------------------------------------------------------------------TCC---------------------------------------CCACCC---------------------------------------------------CCGCCT------------------------------------------GCACAGCAGCAGCAGCAACAG------------------------------------------------------------------------------------------------CAGCAG------------------------CAG---------CCC------------------------------------------------------------------------ACAGAT------CCCGCC------------------TCTCCC---------------------------------------------------------------------------------ACAGTG------------------------------------------------------GCC------------------------------------------------------------------------ACCACCCCAGAA---------------------------CCT---------------------------------GTGCCCGTC---------------GGG---------AGCGGTGATAAGGCC---------------------------------------------------------------ACACCCAAATCCACAGAC---------------------------------------------------------------------------------------------------------------------------------------------------------------------------------------------------ATGGAGCCCGAATAT---------------------GAGGACGGC------------------CGG---------------------------------------------------------------------GGGTTT---------------------------------------------GGG------------------------------------------------------------ATTGGTGAGCTGGTC------TGGGGGAAGCTGCGTGGG---TTCTCCTGGTGGCCG---------------------------------GGCCACATCGTGTCATGGTGGGCAACTGGGCGGAGCAGGGCT---GCGGAG---GGAACCAGATGGGTCAAGTGGTTCGGCGATGGAAAG---TTC---------TCTGTGGTG---TGTGTAGAGAAGCTGCTCCCCTTGAGTTCCTTCTCCAGCGCCTTTCACCAACCAACGTACAACAAGCAGCCCATGTACAAGAAAGCAATCTATGAGGTGCTT------CAGGTGGCCGGCACGCGAGCGGGCAAGATCTTCCCCGCCTGCCCCGACAGCGACGAG---------------------------------------------------------------------------------------------------------------------------------------------------------------------------------------------------------------------------------------------AGCGACACGTCCAAGTCC---GTG------GACCTGCAGAACAAGCAGATGATCGAGTGGGCCATGACGGGGTTCCAGCCCACCGGGCCTAAGGGCCTGGAGCCC---------------------------------------------------------------------CCA------GAAGCGCCTCAGCCTGTCAGTGTT---TTCTCCCATATTAACGCA------------------------------------------GAG---------------------------GAGCGCAAC------------------------------AAG---------------------------------------------------------------------GAAGTTTACCCTGAGATGTGG------GTGGAG------------CCCGAAGCAGCTGCA------------------------------------------------------TAC---------------------------ACC---CCT------------------------------------------------------------------------------CCCCCT------------CCA------------------------------------------------------------------GCCAAAAAGCCCCGC------------------------------------------------------------------------------------AAG------------------------AGCACAACG---------------GAG---------------AAG------------------------------------------CCCAAGATGAAG------------------------------------------------------------GAAATCATC------------------------------------------------------------------------------------------------------------------------------------GATGAGGGG------------ACGCGAGAGAGACTTGTGTATGAAGTCAGACAGAAATGCAGA---------AACATAGAAGACATTTGCATCTCCTGCGGAAGCCTGAACGTATCCCTGGAACACCCCCTCTTTACCGGAGGCATGTGCCAAAGCTGCAAG------------------------AACTGCTTCCTGGAATGCGCGTATCAGTACGACGACGACGGCTACCAGTCCTACTGCACCATCTGCTGCGGAGGACGCGAGGTGCTCATGTGTGGAAACAACAACTGCTGTCGGTGCTTCTGCGTGGAGTGCGTGGACCTCCTGGTGGGCCCTGGGGCAGCGCAGGCGGCCATCAAAGAGGACCCATGG---AACTGCTACATGTGCGGCCACAGGAACGTTTACGGACTGCTGAGACGCCGCGATGACTGGCCGTGTCGCTTGCAGCACTTCTTCGCCAACAACCACGAC---CAGGACTTC---------------------------------------------GACCCGCCA---AAGCTT---TACCCGCCGGTTGCTGCCGAGAAAAGGAAACCCATTCGCGTCCTCTCGCTGTTCGATGGTATCGCGACAGGGCTGCTGGTGCTAAAAGACCTCGGGATCCAGGTGGAAAGCTACATCGCATCAGAGGTGTGCGAGGACTCCATCACTGTGGGCATCGTGCGCCACCAGGGCCGCATCATGTACGTGGGAGACGTGCGGAACGTCACGCGCAAACACATTCAGGAGTGGGGCCCCTTCGACCTGGTCATCGGC---------------GGGAGCCCGTGCAATGACCTCTCCATCGTCAACCCTGCGCGGAAGGGCCTCTACGAGGGCACGGGCCGCCTGTTTTTCGAGTTCTACCGACTGCTCCATGAAGCCCGTCCCAAAGAGGGGGATGATCGGCCCTTCTTTTGGCTGTTC---GAGAATGTGGTGGCCATGGGTGTCAGTGACAAGAGGGACATC---------TCCCGCTTTTTGGAGTGTAACCCTGTGATGATTGATGCCAAGGAAGTGTCAGCCGCTCACCGTGCCCGCTACTTCTGGGGCAACCTGCCTGGGATGAACAGA---------------CCACTGACAGCCATGACTAATGACAAGCTGGACCTGCAGGATTGTTTGGAGCATGGAAGAACAGCCAAGTTCGGCAAAGTGAGAACCATCACCACTCGGTCTAATTCTATCAAGCAGGGC---AAAGAC---CAGCACTTCCCAGTCTACATGAACGAGAAGGAGGACATTCTGTGGTGCACTGAGATGGAGAGG------------------GTGTTCGGCTTCCCTGTCCACTACACAGACGTGTCCAACATGAGTCGGCTTGCCAGACAGAGACTC---TTGGGAAGGTCGTGGAGCGTGCCCGTCATCCGTCACCTGTTTGCCCCACTCAAGGAGTACTTC------------------------GCC------------------------TGTGTCTAA------------------------------------------------------------------------------------------------------------------------------------
	S_formosus_lcl_NW_017371616.1_cds_XP_018599188.1_16366__gene_dnmt3a_	------------------------------------------------------------------------------------------------------------------------------------------------------------------------------------ATG---------------------------------------------------------TACTATGGAGTGGATGCCATTTCAAGA------------------------------------------------------------------------------------ATGCTTAGAATGAGTCAGGTGGCCAGCTGT---------------------------------------------------------------------------------------------------------------------------------------------------------------------------------GAGGAAGCG------------------------------------------------------------------------------------------------------------------------------------------------------------------------------------------------------------------------------------------------------------------------------------------------------------------------------------------------------------------------------------------------------------------------------------------------------------AAGGAGAGTGTGGTGGGCTCTAAG---------------------------------------------------------------------------------------------------------------------------------------------------------------------------------------------AGTCACGCTTGCCCCGAGAGCCAGTCCGCAGAGCAGGTG---------------------------------------------------------------CCCAATGGGGGGCTCGGGGCC---------------------------------------------------------------------------------------------------------------------------------------------------------------------------------CATGGTGGGGCCCCTGCCTCCTCC---------------------------------------------------------------------------------------------------------------------------------------------------------------------------------------------TCCCGGCAGGACAGGGGAGTC------------------------------------------------------------------------------------------------------------------------------------------------------------------------------------------------------------------------------------------------------------------------------------------------------------------------------------------------------------------------------------------------------------CCGGAGAACGGCGTC------------------------------------------------------------------------TCCAGG---------------------------------------GATCCAGCCGGCCGTGCTGAA---------------------------------------------GGGCTTCCG------------------------------GATCAA---------------------------------------------------------------------GGCTCCTCCAGGAGGGGGTGTGTAGATTCCTCCATGGAGAATGGC---------------------------------------------------------------------------------------------------CTCCAGGATTCGGAGAAG------------------------------------------------------------------------------------------------------------------------------------------------------------------------------GATGGAGAGCCGGTT------------------------------------CCACCC---------------------------------------------------------------------------------------------------------------------------------------------ATACCCCGC------------------------------------AGGAAGCGT------------------GGGAGA------------------------------------------------------------------CGGAAACTG------------------------------------------------GAG---------------------------------------CACCCGGAG---------------------------------------------------AAACAT---GTGGAG------------------------------------------------------------------------------------------------------------------------------------------------------------------------------------------------------------------------------------------------------------------------------------------------GAGAAGGAG---------------------------------GACACC---AGCTGTAATGCAGTC---------------------------------------------------------------------------------------------------------------------------------------------------CAG---------TCT------------GAG------------------------------------------GGAGATCGAACG------------------------------------AAGCACCGT------------------------------------------------------------------------------------------------GGGGGACTGGGC---------------------------------------------------------------------------------------------GGGGAAATGAGC------------------------------------------------------------------------------CTACGT---------------------------------------------------------------------------------------------------------------------------------------------------CAAAGGCCC---------------------------------------------------------------ATGCCGAGAATAACC---------------------------------------------------TACCAGGCCGGC---------------GAC---------------------------------CCTTAT---------------------------------------------------------TACATT---------------------AGC------------------------------------------------------------------AAGAGGAAGAGAGAT------------------------------GAGTGGCTGGCCAAATGGAAGATG---------------------------------------------------------------------------------------------------------------------------------------------------------------------------------------------------------------------------------------------------------------------GAGGCAGAGAAGAAGGCGCAACTG---------------------------------------------------------------GTGGCC---------------------------------------------GTGATGAAC---GCG---ATGGAG---------------------------------------------------------------------------------------------------------------------------------------------------------------------------------------------------------------------------------GAG---TGTGCC------------------------------------------GGGGAGGAGTCTCGGAAAGAGGAGAGG------------------------------------------------------------------------------------------------------------------------------------------------------------------------------------------------------------------------------------------------------GAAGCGGTG---------------------------------------------------------------------------------ATCGGCCCTCCG---------------------------------------------------------------------------------------------------------------------------------------------TCC---------------------------------------CCACCC---------------------------------------------------CCGCCT------------------------------------------GCACAGCAGCAGCAGCAACAG------------------------------------------------------------------------------------------------CAGCAG------------------------CAG---------CCC------------------------------------------------------------------------ACAGAT------CCCGCC------------------TCTCCC---------------------------------------------------------------------------------ACAGTG------------------------------------------------------GCC------------------------------------------------------------------------ACCACCCCAGAA---------------------------CCT---------------------------------GTGCCCGTC---------------GGG---------AGCGGTGATAAGGCC---------------------------------------------------------------ACACCCAAATCCACAGAC---------------------------------------------------------------------------------------------------------------------------------------------------------------------------------------------------ATGGAGCCCGAATAT---------------------GAGGACGGC------------------CGG---------------------------------------------------------------------GGGTTT---------------------------------------------GGG------------------------------------------------------------ATTGGTGAGCTGGTC------TGGGGGAAGCTGCGTGGG---TTCTCCTGGTGGCCG---------------------------------GGCCACATCGTGTCATGGTGGGCAACTGGGCGGAGCAGGGCT---GCGGAG---GGAACCAGATGGGTCAAGTGGTTCGGCGATGGAAAG---TTC---------TCTGTGGTG---TGTGTAGAGAAGCTGCTCCCCTTGAGTTCCTTCTCCAGCGCCTTTCACCAACCAACGTACAACAAGCAGCCCATGTACAAGAAAGCAATCTATGAGGTGCTT------CAGGTGGCCGGCACGCGAGCGGGCAAGATCTTCCCCGCCTGCCCCGACAGCGACGAG---------------------------------------------------------------------------------------------------------------------------------------------------------------------------------------------------------------------------------------------AGCGACACGTCCAAGTCC---GTG------GACCTGCAGAACAAGCAGATGATCGAGTGGGCCATGACGGGGTTCCAGCCCACCGGGCCTAAGGGCCTGGAGCCC---------------------------------------------------------------------CCA------GAA------------------------------------------------------------------------------------GAG---------------------------GAGCGCAAC------------------------------AAG---------------------------------------------------------------------GAAGTTTACCCTGAGATGTGG------GTGGAG------------CCCGAAGCAGCTGCA------------------------------------------------------TAC---------------------------ACC---CCT------------------------------------------------------------------------------CCCCCT------------CCA------------------------------------------------------------------GCCAAAAAGCCCCGC------------------------------------------------------------------------------------AAG------------------------AGCACAACG---------------GAG---------------AAG------------------------------------------CCCAAGATGAAG------------------------------------------------------------GAAATCATC------------------------------------------------------------------------------------------------------------------------------------GATGAGGGG------------ACGCGAGAGAGACTTGTGTATGAAGTCAGACAGAAATGCAGA---------AACATAGAAGACATTTGCATCTCCTGCGGAAGCCTGAACGTATCCCTGGAACACCCCCTCTTTACCGGAGGCATGTGCCAAAGCTGCAAG------------------------AACTGCTTCCTGGAATGCGCGTATCAGTACGACGACGACGGCTACCAGTCCTACTGCACCATCTGCTGCGGAGGACGCGAGGTGCTCATGTGTGGAAACAACAACTGCTGTCGGTGCTTCTGCGTGGAGTGCGTGGACCTCCTGGTGGGCCCTGGGGCAGCGCAGGCGGCCATCAAAGAGGACCCATGG---AACTGCTACATGTGCGGCCACAGGAACGTTTACGGACTGCTGAGACGCCGCGATGACTGGCCGTGTCGCTTGCAGCACTTCTTCGCCAACAACCACGAC---CAGGACTTC---------------------------------------------GACCCGCCA---AAGCTT---TACCCGCCGGTTGCTGCCGAGAAAAGGAAACCCATTCGCGTCCTCTCGCTGTTCGATGGTATCGCGACAGGGCTGCTGGTGCTAAAAGACCTCGGGATCCAGGTGGAAAGCTACATCGCATCAGAGGTGTGCGAGGACTCCATCACTGTGGGCATCGTGCGCCACCAGGGCCGCATCATGTACGTGGGAGACGTGCGGAACGTCACGCGCAAACACATTCAGGAGTGGGGCCCCTTCGACCTGGTCATCGGC---------------GGGAGCCCGTGCAATGACCTCTCCATCGTCAACCCTGCGCGGAAGGGCCTCTACGAGGGCACGGGCCGCCTGTTTTTCGAGTTCTACCGACTGCTCCATGAAGCCCGTCCCAAAGAGGGGGATGATCGGCCCTTCTTTTGGCTGTTC---GAGAATGTGGTGGCCATGGGTGTCAGTGACAAGAGGGACATC---------TCCCGCTTTTTGGAGTGTAACCCTGTGATGATTGATGCCAAGGAAGTGTCAGCCGCTCACCGTGCCCGCTACTTCTGGGGCAACCTGCCTGGGATGAACAGA---------------CCACTGACAGCCATGACTAATGACAAGCTGGACCTGCAGGATTGTTTGGAGCATGGAAGAACAGCCAAGTTCGGCAAAGTGAGAACCATCACCACTCGGTCTAATTCTATCAAGCAGGGC---AAAGAC---CAGCACTTCCCAGTCTACATGAACGAGAAGGAGGACATTCTGTGGTGCACTGAGATGGAGAGG------------------GTGTTCGGCTTCCCTGTCCACTACACAGACGTGTCCAACATGAGTCGGCTTGCCAGACAGAGACTC---TTGGGAAGGTCGTGGAGCGTGCCCGTCATCCGTCACCTGTTTGCCCCACTCAAGGAGTACTTC------------------------GCC------------------------TGTGTCTAA------------------------------------------------------------------------------------------------------------------------------------
[truncated: 899,760 more chars]
