# Supplementary material for: The round goby genome provides insights into mechanisms that may facilitate biological invasions
Source: BMC Biol. 2020 Jan 28;18:11. doi: 10.1186/s12915-019-0731-8 (PMC6988351; doi:10.1186/s12915-019-0731-8)
Supplement: Supplementary file 33 — Alignments of dnmt1, dnmt3, eed, ezh, rbbp4, and suz12. [file 12915_2019_731_MOESM33_ESM.zip › EED_MACSE_NT.nex]

#NEXUS
begin data;
	dimensions ntax=26 nchar=1407;
	format datatype=dna missing=N gap=-;
	matrix
	A_carolinensis_lcl_NC_014778_1_cds_XP_003219406_1_11052__gene_eed_	ATGTCTGAGCGGAGGCGAGGAGGAAGAGGTGGAGGTGGCAACGGGAGCAACGAGGCGGCCGAAGGAGCAGCGCCAGCGGCG---GCGGGAAGCGGAGCCGAG---ATGCCGGCC---AAGAAGCAGAAGCTCAGCAGCGACGAGAACAGCAACCCGGGCGACCTCTCGGGGGATGAGAATGACGATGCTGTCAGCATAGAGAGTGGTACCAATACAGAACGCCCAGACACCCCCACAAATACGCCCAATGCTCCAGGAAGAAAAAGCTGGGGGAAAGGCAAATGGAAGTCAAAGAAATGCAAATATTCCTTCAAATGTGTAAACAGCTTAAAG------GAAGATCATGGTCAGCCATTGTTTGGGGTACAGTTTAACTGGCACAGCAAAGAAGGCGACCCCTTGGTATTTGCCACTGTTGGCAGCAACAGAGTTACTCTCTATGAATGCCATTCCCAAGGAGAAATACGATTATTACAATCCTATGTGGATGCTGATGCAGATGAAAACTTTTACACTTGTGCATGGACCTACGATAGCAACACAAGCCACCCCCTTCTGGCTGTGGCTGGATCCAGAGGCATTATTAGGATAATTAACCCTATCACAATGCAGTGCATCAAGCACTATGTGGGCCATGGCAATGCAATCAATGAACTGAAATTTCACCCCAGGGATCCGAATCTTCTTTTGTCTGTAAGCAAAGATCATGCACTAAGATTATGGAATATTCAGACAGACACCTTGGTGGCAATATTTGGAGGTGTTGAAGGGCACAGAGATGAAGTTTTAAGTGCGGATTATGATCTGCTTGGTGAGAAAATCATGTCTTGTGGC---ATGGATCACTCCCTGAAACTCTGGCGAATCAATTCAAAGAGAATGATAAATGCAATCAAGGAATCCTATGAATACAATCCCAACAAAACCAACAGGCCATTTGTTTCTCAAAAAATCCACTTTCCTGACTTCTCTACTAGAGACATACATAGAAATTATGTAGACTGTGTGCGATGGCTTGGAGATCTTATACTCTCCAAGTCCTGCGAAAATGCCATTGTATGCTGGAAGCCT------GGCAAAATGGAAGATGACATAGATAAAATTAAACCCAGCGAGTCCAATGTGACTATTCTGGGCCGGTTTGACTACAGCCAGTGTGATATTTGGTATATGAGGTTTTCGATGGATTTTTGGCAAAAGATGCTGGCACTAGGTAATCAAGTTGGCAAACTTTATGTTTGGGATTTAGAAGTAGAAGACCCCCATAAGGCCAAGTGTACAACTCTTACTCATCCGAAATGTGCTGCTGCCATTCGACAAACCAGCTTTAGCAGAGACAGTAGTATTCTTATAGCTGTGTGTGACGATGCCAGTATCTGGCGCTGGGACAGGCTCCGATAA
	X_laevis_lcl_NC_030727_1_cds_NP_001082354_1_14041__gene_eed_S_	---------------------------------------------------------------------------------------------------------ATGCCGGCC---AAGAAACAGAAGCTGAGCAGCGATGAGAACAGTAACCCG---GAGTTGTCTGGGGATGAGAACGATGATAGTGTCAGCATAGAGAGTGGTACAAACACAGAGCGCCCAGACACCCCGACAAATGCAGCAAATGCCCCTGGCAGAAAAGGCTGGGGCAAAGGAAAATGGAAGTCAAAGAAATGCAAATACTCCTTCAAATGTGTAAATAGCCTTAAG------GAAGATCACAATCAGCCACTATTTGGGGTTCAGTTTAACTGGCACAGTAAGGAAGGAGACCCGTTGGTTTTTGCCACTGTTGGGAGTAACAGAGTAACATTATATGAATGCCACCCGCAGGGGGATATCCGACTGCTGCAGTCCTATGTCGATGCCGATGCAGATGAGAACTTTTATACTTGTGCTTGGACGTATGACAGCAATACAAGTCACCCGCTTCTAGCAGTGGCTGGTTCTAGAGGAATCATTAGGATAATTAATCCTATTACTATGCAGTGTATCAAGCACTATGTGGGTCACGGCAATGCTATCAATGAGCTTAAATTTCACCCACGGGATCCAAACCTCCTCTTATCAGTAAGCAAAGATCACGCTCTAAGACTTTGGAACATACAGACAGATACTCTTGTTGCCATTTTTGGTGGAGTGGAAGGTCACAGAGATGAAGTGTTAAGTGCGGACTATGATTTGCTTGGTGAGAAGATCATGTCGTGTGGT---ATGGACCATTCCCTCAAACTCTGGAGAATTAACTCTTTAAGAATGAAGACCGCCATCAAAGAGTCTTATGATTACAATCCCAATAAAACAAACAGGCCATTTGTCTCACAGAAGGTCCATTTTCCTGATTTTTCCACAAGGGACATTCACAGAAACTATGTAGATTGTGTCCGGTGGTTAGGAGACCTTATTTTGTCTAAATCTTGTGAAAATGCCATTGTGTGCTGGAAACCT------GGTAAAATGGAAGATGATATCGAGAAGATCAAAGCCAGCGAGTCCAATGTCACCATTCTCGGCAGATTTGATTACAGTCAGTGTGATATTTGGTATATGAGGTTTTCAATGGACTTCTGGCAAAAG------------------------------------------------------------------------AGGTGTACAACACTCACGTACCCCAAATGTGCGTCAGCAATCCGACAGACGAGTTTCAGCAGAGACAGCAGTGTCCTCATAGCCGTGTGCGACGACTCTACCATCTGGCGATGGGACAGGCTGCGGTGA
	O_latipes_lcl_NC_019860_1_cds_XP_011479497_1_1654__gene_eed_	ATGAGGGAAAAT------------------------------------AAGAGCATGTCCGAG------TCCCCGTCGCAA---GCGGCGAAA------GAA---ACACCGGCGGCGAAAAAGCAAAAACTAAGCAGTGACGAAAACAGCAACCCC---GACTTATCGGGAGACGAGAATGACGATGCCGTTAGCGTGGAAAGCGGGACGAACGCGGAGCGCCCGGACACGCCCACCAACACAACCAACGCCCCGGGCAAGAAGAGCTGGGGCAAGGGCAAGTGGAAGTCAAAGAAGTGTCGGTACTCCTTTAAATGTGTCAACAGTCTGAAGGTTCAGGAGGATCACGGACAGCCGCTGTTTGGCGTCCAGTTCAACTGGCACAGCAAGGAAGGAGACCCACTTGTGTTTGCCACCGTTGGGAGTAACAGGGTGACTCTGTACGAGTGTCACTCTCAGGGAGAGATCCGACTCCTACAGTCCTACGTTGATGCGGACGCGGACGAGAACTTCTACACGTGCGCTTGGACCTACGACACCAACACCAGCCACCCCCTCTTGGCCGTCGCCGGCTCCCGAGGCATCATCAGAGTGATCAACCACATCACAATGCAGTGCATCAAGCATTACGTGGGCCACGGGAACGCCATCAACGAGCTCAAGTTTCACCCGAGGGACCCCAACCTCCTTCTGTCTGTCAGTAAAGATCACGCTCTCCGGCTGTGGAACATCCAGACCGACACGTTGGTGGCGATCTTTGGAGGCGTGGAGGGGCATCGAGATGAAGTCCTGAGCGCCGATTTTGACCTTCTGGGTGAGAAGATCATGTCCTGCGGG---ATGGACCACTCGCTAAAGCTCTGGAGAATCAACTCGGAGAGGCTCCAGAAGGCCATCCGGGGTTCCTACGAGTACAACCCTTCAAAGACCAACAGGCCTTTTGTCTCCCAGAAGATCCACTTCCCGGATTTCTCCACCCGCGACATCCACAGGAACTACGTGGACTGTGTCCGGTGGTTGGGAGACCTCATTCTGTCCAAGTCCTGCGAAAACGCTATTGTCTGCTGGAAACCG------GGGAAGATGGAGGACGACATCGACCACATCAAGCCCAACGAGTCCAACGTGACCATTCTGGGCCGCTTCGATTACAGCCAGTGTGACATTTGGTACATGCGCTTCTCCATGGACTTCTGGCAGAAGATGCTGGCTCTGGGGAACCAGGTGGGGAAGCTGTACGTCTGGGACCTGGAGGTGGAAGACCCGCACAAGGCCAAGTGCACCACGCTGACTCTACCCAAATGCACATCGGCCATCCGGCAGACCAGCTTCAGCCGCGACAGCAGCATCCTGATCGCCGTCTGCGACGACGCCTCCATCTGGCGTTGGGACCGACAGCGTTGA
	O_latipes_lcl_NC_019860_1_cds_NP_001098326_1_1653__gene_eed_	ATGAGGGAAAAT------------------------------------AAGAGCATGTCCGAG------TCCCCGTCGCAA---GCGGCGAAA------GAA---ACACCGGCGGCGAAAAAGCAAAAACTAAGCAGTGACGAAAACAGCAACCCC---GACTTATCGGGAGACGAGAATGACGATGCCGTTAGCGTGGAAAGCGGGACGAACGCGGAGCGCCCGGACACGCCCACCAACACAACCAACGCCCCGGGCAAGAAGAGCTGGGGCAAGGGCAAGTGGAAGTCAAAGAAGTGTCGGTACTCCTTTAAATGTGTCAACAGTCTGAAG------GAGGATCACGGACAGCCGCTGTTTGGCGTCCAGTTCAACTGGCACAGCAAGGAAGGAGACCCACTTGTGTTTGCCACCGTTGGGAGTAACAGGGTGACTCTGTACGAGTGTCACTCTCAGGGAGAGATCCGACTCCTACAGTCCTACGTTGATGCGGACGCGGACGAGAACTTCTACACGTGCGCTTGGACCTACGACACCAACACCAGCCACCCCCTCTTGGCCGTCGCCGGCTCCCGAGGCATCATCAGAGTGATCAACCACATCACAATGCAGTGCATCAAGCATTACGTGGGCCACGGGAACGCCATCAACGAGCTCAAGTTTCACCCGAGGGACCCCAACCTCCTTCTGTCTGTCAGTAAAGATCACGCTCTCCGGCTGTGGAACATCCAGACCGACACGTTGGTGGCGATCTTTGGAGGCGTGGAGGGGCATCGAGATGAAGTCCTGAGCGCCGATTTTGACCTTCTGGGTGAGAAGATCATGTCCTGCGGG---ATGGACCACTCGCTAAAGCTCTGGAGAATCAACTCGGAGAGGCTCCAGAAGGCCATCCGGGGTTCCTACGAGTACAACCCTTCAAAGACCAACAGGCCTTTTGTCTCCCAGAAGATCCACTTCCCGGATTTCTCCACCCGCGACATCCACAGGAACTACGTGGACTGTGTCCGGTGGTTGGGAGACCTCATTCTGTCCAAGTCCTGCGAAAACGCTATTGTCTGCTGGAAACCG------GGGAAGATGGAGGACGACATCGACCACATCAAGCCCAACGAGTCCAACGTGACCATTCTGGGCCGCTTCGATTACAGCCAGTGTGACATTTGGTACATGCGCTTCTCCATGGACTTCTGGCAGAAGATGCTGGCTCTGGGGAACCAGGTGGGGAAGCTGTACGTCTGGGACCTGGAGGTGGAAGACCCGCACAAGGCCAAGTGCACCACGCTGACTCTACCCAAATGCACATCGGCCATCCGGCAGACCAGCTTCAGCCGCGACAGCAGCATCCTGATCGCCGTCTGCGACGACGCCTCCATCTGGCGTTGGGACCGACAGCGTTGA
	C_variegatus_lcl_NW_015150606_1_cds_XP_015232873_1_10717__gene_eed_	ATGAGAGAAAAC------------------------------------AAGAGCATGACAGAC------TCCCCGTCTCAA---GCGGGAAAA------GAA---ATGCCGGCG---AAAAAACAGAAACTAAGCAGCGATGAGAACAGTAACCCC---GACATGTCAGGAGACGAGAACGACGACGCCGTCAGCGTGGAAAGCGGGACCAACGCAGAGCGCCCGGACACTCCCACCAACACGGCCAACGCTCCGGGGAGGAAGAGCTGGGGGAAGGGCAAGTGGAAGTCCAAGAAGTGTAGATATTCCTTCAGATGTGTCAACAGCCTGAAG------GAGGACCACGGCCAGCCGCTGTTTGGGGTCCAGTTCAACTGGCACAGCAAGGAGGGAGACCCTCTGGTGTTCGCTACAGTCGGCAGTAACAGAGTCACTCTGTACGAGTGTCACTCTCAGGGGGAAATCCGACTCCTGCAGTCCTATGTCGATGCAGACGCAGACGAGAACTTCTACACGTGTGCCTGGACCTACGACACGAACACCAGTCACCCCCTGCTGGCCGTGGCCGGATCACGGGGCATCATCCGGGTCATCAACCACATAACGATGCAGTGCATTAAGCATTACGTTGGTCACGGGAACGCCATCAACGAGCTCAAGTTTCATCCAAGGGATCCAAATCTGCTCCTATCTGTCAGCAAAGATCACGCGCTCCGTCTGTGGAACATACAGACGGACACATTAGTCGCCATATTTGGGGGTGTGGAGGGCCACCGAGACGAAGTCCTGAGTGCTGATTTTGACCTGCTGGGGGAAAAGATCATGTCCTGTGGG---ATGGACCACTCGCTGAAGCTCTGGAGAATCAACTCGGAGCGAATGCAGAAAGCAATCCGAGGCTCCTACGAGTACAACCCCACAAAGACTAACAGGCCTTTTGTGTCACAGAAAATTCATTTCCCGGACTTTTCAACGCGAGACATCCACAGAAATTATGTGGACTGTGTGAGGTGGCTGGGAGATCTGATCCTCTCTAAGTCCTGCGAAAACGCCATCGTCTGCTGGAAACCG------GGAAAGATGGAGGACGACATCGACCACATCAAGCCAAACGAATCCAACGTGACGATTCTGGGGCGTTTCGATTACAGCCAGTGTGACATCTGGTACATGCGATTCTCCATGGATTTCTGGCAGAAGATGCTTGCTTTGGGAAACCAGGTGGGAAAACTCTACGTCTGGGACCTGGAAGTGGAAGATCCACACAAAGCAAAGTGCACCACGCTAACGCTCCCTAAATGCACCTCGGCCATCCGGCAAACCAGCTTCAGCCGTGACAGCAGCATCCTGATCGCCGTGTGCGATGACGCCTCCATCTGGCGCTGGGACCGCCAACGCTGA
	P_latipinna_lcl_NW_015114037_1_cds_XP_014912452_1_31495__gene_eed_	ATGAGAGAAAAC------------------------------------AAGAGCATGACTGAA------TCCCCATCTCAA---GCGGGAAAA------GAA---ATGCCGGCG---AAAAAACAGAAACTGAGCAGTGATGAGAACAGTAATCCT---GACATGTCAGGAGACGAGAACGACGACGCGGTCAGCGTTGAAAGCGGAACCAACGCGGAGCGTCCAGACACTCCCACTAACACAGCCAACGCTCCGGGCAGGAAGAGCTGGGGGAAGGGCAAGTGGAAGTCCAAGAAGTGTAGATATTCTTTCAAATGCGTCAACAGCCTGCGG------GAGGACCACGGCCAGCCGCTGTTTGGAGTCCAGTTTAACTGGCACAGTAAGGAGGGAGACCCTCTGGTGTTCGCCACAGTTGGCAGTAACAGGGTCACTCTGTATGAATGTCACTCTCAGGGGGAGATCAGACTTCTGCAGTCCTATGTTGATGCAGACGCAGACGAAAACTTCTACACGTGCGCCTGGACCTACGACACAAACACGAGTCACCCCCTGCTGGCCGTGGCTGGGTCTCGCGGCATCATCCGGGTAATCAACCACATAACGATGCAGTGCATCAAGCATTATGTAGGTCATGGGAACGCCATCAACGAGCTCAAGTTTCATCCAAGAGATCCAAATCTCCTCCTGTCTGTCAGTAAAGATCACGCCCTGCGTCTGTGGAACATACAGACGGACACATTAGTTGCCATATTTGGAGGCGTGGAAGGCCACCGAGACGAAGTCCTGAGTGCTGATTTTGACCTCCTGGGTGAAAAGATCATGTCATGTGGG---ATGGACCACTCACTGAAACTCTGGAGAATCAACTCAGAGCGGATGCAAAAAGCCATCCGCGGCTCGTATGAGTACAACCCCACAAAGACGAACCGGCCTTTTGTATCACAGAAAATTCATTTTCCAGACTTTTCAACACGAGACATCCACAGAAACTATGTGGACTGTGTGAGGTGGCTTGGAGATTTGATTCTCTCTAAGTCCTGTGAAAACGCCATTGTGTGTTGGAAGCCG------GGAAAGATGGAGGACGACATCGACCACATCAAGCCAAACGAATCCAACGTCACAATTCTGGGACGTTTCGATTACAGCCAGTGTGACATTTGGTACATGCGCTTCTCTATGGACTTTTGGCAGAAGATGCTTGCTTTGGGAAACCAGGTGGGAAAACTTTACGTTTGGGACCTAGAAGTGGAAGATCCACACAAAGCAAAGTGCACCACACTGACGCTTCCCAAATGCACCTCGGCTATCCGGCAAACCAGTTTCAGCCGCGACAGCAGCATCCTGATCGCCGTGTGCGACGACGCCTCCATCTGGCGCTGGGACCGTCAGCGCTGA
	P_reticulata_lcl_NC_024332_1_cds_XP_008422393_1_2796__gene_eed_	ATGAGAGAAAAC------------------------------------AGGAGCATGACTGAA------TCCCCATCTCAA---GCGGGAAAA------GAA---ATGCCGGCG---AAAAAACAGAAACTGAGCAGTGATGAGAACAGTAACCCT---GACATGTCAGGAGACGAGAACGACGATGCGGTCAGCGTTGAAAGCGGAACCAACGCGGAGCGTCCAGACACTCCCACTAACACAGCCAACGCTCCGGGCAGGAAGAGCTGGGGGAAGGGCAAGTGGAAGTCCAAGAAGTGTAGATATTCTTTCAAATGCGTCAACAGCCTGCGG------GAGGACCACGGCCAGCCGCTGTTTGGAGTCCAGTTTAACTGGCACAGTAAGGAGGGAGACCCTCTGGTGTTCGCCACAGTTGGCAGTAACAGGGTCACTCTGTATGAATGTCACTCTCAGGGGGAGATCAGACTTCTGCAGTCCTATGTTGATGCAGACGCAGACGAAAACTTCTACACGTGCGCCTGGACCTACGACACAAACACGAGTCACCCCCTGCTGGCCGTGGCTGGGTCTCGCGGCATCATCCGGATAATCAACCACATAACGATGCAGTGCATCAAGCATTATGTAGGTCATGGGAACGCCATCAACGAGCTCAAGTTTCATCCAAGAGATCCAAATCTCCTCCTGTCTGTCAGTAAAGATCACGCCCTCCGTCTGTGGAACATACAGACGGACACATTAGTTGCCATATTTGGAGGCGTGGAGGGCCACCGAGACGAAGTCCTGAGTGCTGATTTTGACCTGCTGGGTGAAAAGATCATGTCATGTGGG---ATGGACCACTCACTGAAACTCTGGAGAATCAACTCAGAGCGGATGCAAAAAGCCATCCGTGGCTCGTATGAGTACAACCCCACAAAGACGAACCGGCCTTTTGTATCACAGAAAATTCATTTTCCAGACTTTTCAACACGAGACATCCATAGAAACTACGTGGACTGTGTGAGGTGGCTTGGAGATTTGATTCTCTCTAAGTCCTGTGAAAACGCCATTGTGTGTTGGAAGCCT------GGAAAGATGGAGGACGACATCGACCACATCAAGCCAAACGAATCCAACGTCACAATTCTGGGGCGTTTCGATTACAGCCAGTGTGACATTTGGTACATGCGCTTCTCTATGGACTTTTGGCAGAAGATGCTTGCTTTGGGAAACCAGGTGGGAAAACTTTACGTTTGGGACCTAGAAGTGGAAGATCCACACAAAGCAAAGTGCACCACACTGACGCTTCCCAAATGCACCTCGGCTATCCGGCAAACCAGCTTCAGCCGCGACAGCAGCATCCTGATCGCCGTGTGCGACGACGCCTCCATCTGGCGCTGGGACCGTCAGCGCTGA
	O_niloticus_lcl_NC_031986_1_cds_XP_003459967_1_50744__gene_eed_	ATGAGGGAAAAT------------------------------------AAGAACATGTCCGAG------TCCCCTTCTCAA---GCGGGAAAA------GAA---ATACCGGCG---AAAAAGCAAAAGCTGAGCAGCGATGAGAACAGCAATCCT---GACTTATCAGGAGACGAGAACGACGATGCCGTCAGCGTTGAGAGTGGCACCAACGCAGAACGCCCAGACACACCCACCAACACCGCCAATGCCCCCGGCAGAAAGAGCTGGGGCAAGGGCAAGTGGAAGTCCAAGAAGTGCAGATATTCTTTTAAATGTGTCAACAGCCTGAGG------GAGGACCATGGCCAGCCATTGTTTGGAGTCCAGTTTAACTGGCACAGCAAGGAGGGAGACCCGCTGGTGTTTGCTACAGTTGGGAGTAACAGGGTAACTCTGTATGAATGCCACTCTCAAGGAGAAATCAGACTCCTGCAGTCCTACGTTGATGCAGACGCAGACGAGAACTTCTACACGTGCGCCTGGACCTATGACACCAACACAAGTCACCCCCTGCTGGCTGTGGCCGGATCCCGCGGCATCATCCGGGTGATCAACCACATCACGATGCAGTGCATCAAGCATTATGTAGGTCATGGGAACGCCATCAACGAGCTCAAGTTTCACCCGAGGGATCCCAATCTGCTCCTCTCTGTCAGCAAAGATCACGCTCTTCGGCTGTGGAACATACAGACGGACACTTTAGTGGCCATTTTCGGAGGCGTCGAGGGTCATCGGGATGAAGTGCTGAGTGCTGATTTTGATCTCCTAGGTGAAAAGATTATGTCATGTGGG---ATGGACCACTCGCTAAAACTTTGGAGGATCAATTCAGAGAGAATGCAGAAAGCCATTCGCGCGTCTTACGAGTACAACCCCTCAAAGACAAACAGGGCATTTGTCTCACAGAAAATTCACTTCCCCGACTTCTCAACACGTGACATTCATAGAAACTATGTGGACTGTGTGCGGTGGCTTGGTGATCTTATTCTTTCTAAGTCTTGTGAAAACGCCATTGTGTGCTGGAAACCC------GGGAAGATGGAGGATGACATTGATCACATTAAACCAAATGAGTCAAATGTGACGATTCTGGGACGCTTTGACTACAGCCAGTGTGACATTTGGTACATGCGCTTCTCCATGGACTTCTGGCAGAAGATGCTGGCTCTGGGGAATCAGGTGGGGAAGCTTTACGTGTGGGACCTTGAAGTAGAAGATCCGCACAAAGCCAAGTGCACCACGCTGACCCTCCCCAAATGCACATCGGCCATCCGGCAGACCAGCTTCAGCCGCGACAGCAGCATTTTGATAGCAGTGTGCGACGACGCCTCCATCTGGCGCTGGGATCGACAGCGCTGA
	N_coriiceps_lcl_NW_011339380_1_cds_XP_010767513_1_6357__gene_eed_	ATGAGGGAAAAT------------------------------------AAGAACATGTCCGAG------ACCCCCTCTCAA---GCGGGAAAA------GAA---ATACCGGCG---AAAAAACAAAAACTTAGCAGTGACGAGAACAGTAACCCC---GATTTATCAGGAGACGAGAATGATGATGCTGTCAGTGTTGAGAGTGGGACCCACGCAGAGCGCCCAGACACCCCCACCAACACGGCCAACGCCCCGGGCAGAAAGAGCTGGGGCAAGGGCAAGTGGAAGTCCAAGAAGTGCAGATATTCTTTTAAATGTGTAAACAGCCTGAGG------GAAGACCACGGACAGCCGCTGTTTGGCGTCCAGTTTAACTGGCACAGCAAGGAGGGAGACCCGCTGGTGTTTGCCACAGTGGGGAGTAACAGGGTAACTCTTTATGAATGTCACTCTCAGGGAGAAATAAGACTATTGCAGTCTTACGTGGATGCAGATACAGATGAGAACTTCTATACGTGTGCCTGGACCTACAACACCAACACAAACCATCCTCTGCTGGCCGTGGCCGGGTCCCGCGGAATCATCCGGGTGATCAACCACATCACAATGCAGTGTATCAAG---------------------------------------------------------------------------------------------------------GTACAG---------CTCGTC------------GGGGTT---------------------------------------------------------------TGCAGTAGTTTGGATCAC---------------------------------------------------------------------------------------------------------------------------------------------------------------------------------------CTAGCACACATCTGTCTGAACACACACATA------------------------------------ATACTCCATATA---------------AATGTCTCTTAG------------------------------------------------------------------------------------------------------------------------------------------------------------------------------------------------------------------------------------------------------------------------------
	B_pectinirostris_lcl_NW_018348300_1_cds_XP_020797464_1_3071__gene_eed_	ATGAGGGAAAAT------------------------------------AAGAACATGTCTGAG------TCCCCGTCTCCA---GCGGGAAAA------GAA---ACACCAGCG---AAGAAACAGAAACTAAGCAGTGACGAGAACAGTAACCCC---GACCTGTCAGGAGACGAGAATGACGATGCTGTTAGCGTGGAGAGTGGGACCAACACAGAGCGCCCAGACACCCCCACCAACACAGCCAACGCCCCCGGCAAAAAGAGCTGGGGCAAGGGCAAGTGGAAGTCCAAGAAGTGCCGCTACTCCTTCAAATGTGTCAACAGCCTGAGG------GAAGACCATGGGCAGCCTCTTTTTGGAGTCCAGTTTAATTGGAACAGTAAAGAAGGGGACCCACTGGTGTTTGCGACTGTGGGGAGCAACAGGGTAACTCTATATGAATGTCACTCTCAGGGAGAAATCCGCCTGCTGCAGTCCTACGTAGACGCTGATGCCGATGAGAACTTCTACACGTGTGCCTGGACCTATGACACCAACACCAGCCACCCTCTGCTGGCTGTGGCCGGCTCCCGCGGCATCATCCGAGTCATCAACCATATCACCATGCAGTGCATCAAGCATTATGTAGGACATGGGAATGCCATTAATGAACTGAAGTTCCATCCCAGGGACCCTAACCTCCTCCTTTCCGTCAGCAAAGACCATGCACTGCGCCTGTGGAACATCCAAACTGATACTTTAGTAGCCATCTTTGGAGGCGTGGAGGGTCACAGAGATGAAGTGCTCAGTGCCGATTTTGACCTTCTGGGTGAAAAGATCATGTCCTGTGGG---ATGGACCACTCTCTGAAACTGTGGAGAATTAACTCAGAGAGAATGCAGAAAGCGATCAGAGGCTCATATGAGTACAATCCTTCAAAGACAAACAGACCTTTTGTCTCACAGAAAATCCACTTCCCTGACTTTTCTACTCGTGACATCCATAGAAACTATGTGGACTGTGTGCGCTGGCTGGGAGACCTCATCCTCTCCAAGTCTTGTGAAAACGCCATTGTGTGTTGGAAACCG------GGGAAGATGGAGGACGACATAGACCACATAAAACCAAATGAGTCAAATGTGACCATTCTGGGGCGCTTTGATTACAGCCAGTGTGACATCTGGTACATGCGCTTCTCCATGGACTTCTGGCAGAAGATGCTGGCTTTAGGAAACCAAGTGGGGAAGCTGTATGTGTGGGACCTTGAAGTGGAAGACCCACATAAAGCCAAATGTACCACCCTAACACTCCCCAAGTGCACGTCGGCCATCAGACAGACGAGCTTCAGCCGGGACAGCAGCATCCTGATCGCGGTGTGTGACGACGCCTCCATCTGGCGCTGGGACAGACAACGTTGA
	EED_mRNA_20171128_putative_after_RACE	ATGAGGGAAAAT------------------------------------AAGAACATGTCCGAG------TCCCTTTCTCAA---GCGGGAAAA------GAA---GTACCGGCC---AAGAAGCAGAAACTCAGCAGTGACGAGAACAGCAACCCC---GACCTGTCCGGAGACGAGAACGATGATGCTGTCAGCGTTGAGAGCGGGACCAACACCGAGCGCCCCGACACCCCCACCAACACGGCCAATGCCCCCGGCAAAAAGAGCTGGGGCAAGGGCAAGTGGAAGTCCAAGAAGTGCCGCTACTCCTTCAAATGTGTTAACAGCCTGAGG------GAGGACCATGGGCAGCCTCTATTCGGAGTCCAGTTTAATTGGAACAGTAAAGAAGGGGACCCACTGGTGTTTGCGACTGTCGGGAGCAACAGGGTAACACTGTACGAATGCCACTCTCAGGGAGAAATCCGCCTGCTGCAGTCTTACGTAGACGCTGATGCTGATGAGAACTTCTACACGTGTGCCTGGACCTATGACACCAGCACCAGCCACCCTCTGCTGGCTGTAGCCGGCTCTAGGGGCATCATCCGGGTCATCAACCATATCACCATGCAGTGCATCAAGCATTATGTAGGTCATGGAAATGCAATTAACGAATTGAAGTTTCATCCCAGGGACCCCAACCTCCTGCTTTCAGTCAGCAAAGACCATGCGCTGCGCCTCTGGAACATCCAGACAGATACTTTAGTGGCCATCTTTGGAGGTGTGGAGGGACACCGAGACGAAGTGCTCAGTGCTGATTTTGACCTCCTGGGGGAAAAGATTATGTCCTGTGGG---ATGGACCACTCTCTAAAACTGTGGAGGATCAACTCTGAGCGAATGCAGAAAGCAATCAGAGGCTCCTATGAGTACAATCCTTCAAAGACCAACAGACCATTTGTCTCACAGAAGATCCACTTCCCGGACTTCTCCACACGTGATATCCATCGGAACTATGTGGACTGTGTGCGCTGGCTGGGTGACCTCATCCTCTCCAAGTCATGTGAAAATGCCATCGTGTGCTGGAAACCA------GGCAAGATGGAGGACGACGTAGACCTCATCAAACCAAACGAGTCCAACGTGACCATTCTGGGCCGCTTCGACTACAGCCAGTGTGACATCTGGTACATGCGCTTCTCCATGGACTTCTGGCAGAAGATGCTGGCTTTGGGAAATCAAGTCGGGAAGCTCTATGTGTGGGATCTGGAGGTGGAAGACCCTCACAAAGCCAAGTGCACCACTCTGACGCTCCCCAAGTGCACGGCGGCCATCAGGCAGACCAGCTTCAGCCGGGACAGCAGTATCCTGATCGCCGTGTGTGACGACGCCTCCATCTGGCGCTGGGACAGACAGCGCTGA
	E_lucius_lcl_NC_025989_3_cds_XP_010884408_1_44258__gene_eed_	ATGAGGAGG---------------------------------------GACAACATGTCCGAG------ACCCCTATCGAA---GCGGGAAAG------GAG---ATGCCGACA---AAAAAGCAGAAATTGAGCAGTGATGAAAACAGTAATCCC---GATATCTCTGGAGATGAGAATGATGATGCTGTCAGCATTGAGAGCGGGACCAATGTAGAGCGACCAGACACACCCACCAACACAGCCAACGCTCCAGGCAGGAAGAGCTGGGGCAAGGGAAAGTGGAAGTCCAAGAAGTGCAAATATTCATTTAAATGTGTCAACAGCCTTAAG------GAGGATCATGGCCAGCCATTGTTTGGGGTCCAGTTCAACTGGCACAGCAAAGAGGGAGACCCACTGGTGTTTGCTACTGTGGGGAGCAACAGAGTAACCCTGTACGAGTGCCATTCCCAAGGAGAGATCCGACTCTTGCAGTCGTATGTGGACGCCGACGCCGAAGAGAACTTCTACACTTGCGCCTGGACCTTTGACACCAGCACCAGTCACCCTCTGCTGGCCGTGGCCGGCTCACGGGGCATCATTCGGGTGATCAACCACATCACCATGCAGTGCATCAAGCACTATGTGGGTCATGGGAATGCTATTAATGAGCTCAAGTTTCACCCCAGGGACCCCAACCTCCTGCTTTCTGTCAGCAAAGACCATGCACTTCGTCTTTGGAACATCCAAACGGATACACTGGTGGCCATCTTCGGAGGTGTAGAAGGCCACAGAGATGAGGTTCTCAGTGCAGACTTTGACCTGCTGGGGGAGAAGATCATGTCTTGTGGG---ATGGACCACTCTCTGAAGCTCTGGAGGATCAACTCCGAAAGAATGCAGAAAGCCATTCACGGGTCCTATGAATACAACCCCTCCAAGACAAACAGACCATGGGTCTCTCAGAAGATTCACTTCCCTGACTTCTCTACCAGAGACATCCATAGAAACTATGTGGACTGCGTACGCTGGCTTGGAGATTTGATTTTATCCAAGTCGTGTGAGAACGCCATAGTGTGTTGGAAACCA------GGAAAGATGGAGGACGACATCGACCGCATCAAACCGAACGAGTCCAACGTGACTATCCTGGGTCGCTTTGAATACAGCCAGTGTGACATCTGGTACATGCGCTTCTCCATGGACTTCTGGCAGAAGATGTTGGCTCTGGGAAACCAAGTGGGGAAACTGTATGTGTGGGACCTTGAGGTGGAGGATCCTCACAAAGCCAAGTGCACCACCCTCACCCTCCCCAGGTGCACTTCCGCTATCCGACAGACCAGCTTCAGTCGCGACAGCAGCATCCTGATCGCGGTGTGCGACGACGCCTCGATCTGGCGCTGGGACCGCCTGCGGTGA
	S_salar_lcl_NC_027315_1_cds_XP_014006483_1_61375__db_xref_GeneID_106574878_	ATGAGGAGG---------------------------------------GAGAACATGTCCGAG------ACCCCTACCGAA---GCGGGAAAG------GAG---ATGCCGACA---AAAAAGCAGAAGCTGAGCAGTGATGAAAACAGTAATCCC---GATCTCTCTGCAGATGAGAATGATGATGCTGTCAGCGTTGAGAGTGGGACCAATGTGGAGCGCTCAGACACACCCACCAACACAGCCAACGCTCCAGGCAGGAAGAGCTGGGGCAAGGGCAAGTGGAAATCAAAGAAGTGCAAATACTCCTTCAAGTGTGTCAACAGCCTCAGG------GAGGACCATGGCCAGCCATTATTTGGGGTCCAGTTCAACTGGCACAGTAAAGAAGGGGACCCGCTGGTGTTTGCTACTGTTGGGAGCAACAGAGTAACACTGTACGAGTGCCATTCCCAAGGAGAGATCCGACTCCTGCAGTCATACGTGGATGCCGATGCAGATGAGAACTTCTACACCTGCGCCTGGACCTTTGACACCAGTACAAGCCATCCCCTCCTGGCCGTGGCCGGGTCGCGGGGCATCATTCGGGTGATCAACCACATCACCATGCAGTGTATCAAGCACTATGTGGGTCACGGGAACGCCATCAACGAGCTCAAGTTTCACCCCAGAGACCCCAACCTCCTGCTATCCGTCAGTAAAGACCACGCCCTTCGTCTGTGGAACATCCAAACAGACACACTGGTGGCCATCTTTGGAGGTGTAGAAGGCCATAGAGATGAAGTCCTCAGCGCAGACTTTGACCTGCTAGGTGAGAAGATCATGTCGTGTGGA---ATGGACCACTCTCTGAAGCTCTGGACGATCAACTCAGAGAGGATGCAGAAAGCCATTCATGGGTCCTATGAATACAACCCTTCCAAGACAAACAGG---------------------------------------------------------------------------------------------------------------------------------TGGCTACCTGCTGGTGGGAAGATGGAGGACGATATTGACCGCATCAAACCAAACGAGTCCAACGTGACAATCCTGGGTCGCTTCGACTACAGCCAGTGTGACATCTGGTACATGCGTTTCTCCATGGACTTCTGGCAGAAGATGTTGGCTCTGGGAAACCAAGTGGGGAAACTGTACGTGTGGGACCTTGAGGTAGAGGACCCCCACAAAGCAAAGTAA---------------------------------------------------------------------------------------------------------------------------
	T_rubripes_lcl_NC_018897_1_cds_XP_003966763_1_9370__db_xref_GeneID_101076119_	ATGAGGGAA---------------------------------------AAGAGCATGTCCGAA------TTGCCTTCTCAA---GCGGGAAAA------GAG---ATTCCTGCG---AAAAAGCAGAAATTAAGTAGTGACGAGAACAGTAACCCA---GATTTGTCCGGCGATGAGAATGACGATGCTGTCAGCGTGGAGAGCGGCACCAATGCTGAGCGCCCCGACACACCCACAAACACAGCCAATGTTCCTGGCAGGAAGAGCTGGGGGAAAGGCAAGTGGAAGTCCAAGAAGTGCAGATACTCTTTCAAGTGCGTCAACAGCCTGAGG------GAGGACCACGGTCAGCCGCTCTTCGGTGTCCAGTTCAACTGGCACAGTAAGGAGGGAGACCCACTGGTCTTCGCCACGGTTGGCAGCAACAGGGTAACGCTGTACGAGTGTCACTCTCAAGGAGAAATCCGACTGCTTCAGTCGTACGTCGACGCCGACGCAGATGAAAACTTCTACACGTGTGCGTGGACGTACGACACCAACACCAGCCACCCCCTGCTGGCCGTCGCCGGCTCCCGTGGCATCATTCGTATCATCAACCACATCACCATGCAATGCATCAAGCACTACGTCGGTCACGGAAACGCCATCAACGAGCTGAAGTTTCACCCCAGGGATCCGAACCTGCTGCTGTCTGTCAGCAAAGATCACGCTCTCCGCCTGTGGAACATCCGGATGGACACTTTGGTGGCCATTTTTGGGGGAGTAGAAGGTCATCGCGATGAGGTCCTGAGTGCGGACTTCGACCTGCTGGGTGAAAAGATCATGTCGTGCGGT---ATGGACCACTCGTTAAAGCTGTGGAGGATCGACTCGGACAGGATGCAGAAGGCCATCACGGGGTCTTATGAGTACAACCCCTCCAAGACCAACAGGCCCTTCGTCTCTCAGAAGATCCATTTCCCCGATTTCTCCACTCGAGACATCCACAGAAACTACGTGGACTGTGTCCGGTGGCTCGGAGACCTGATTCTGTCCAAGTCTTGTGAGAACGCCATCGTCTGCTGGAAACCA------GGAAAAATGGAAGACAACGTCGACCACATCAAACCTAACGAGTCCAACGTGACCATCCTGGGACGCTTCGACTACAGCCAGTGTGACATCTGGTACATGCGCTTTTCCATGGACTTCTGGCAGAAGATGCTGGCTCTGGGGAACCAAGTGGGGAAGCTGTATGTGTGGGACCTGGAAGTGGAAGATCCTCACAAAGCAAAGTGTACAACGCTCACACTACCTAAATGCACCTCGGCCATCCGCCAGACGAGCTTCAGTCGTGACAGCAGTATTTTGATCGCCGTGTGTGACGATGCTTCTATCTGGCGCTGGGATCGTCAGCGCTAA
	D_rerio_lcl_NC_007112_7_cds_NP_001017766_2_7__gene_eed_	ATGAGG------------------------------------------AGGAAGATGTCTGAA------CCTCACGGCGAG---GCGGGAAAC------GAG---ATGCCGAAC---AAAAAGCAGAAACTGAGCAGCGACGAGAACAGCAACCCC---GACCTGTCTGGAGACGACAATGATGATGCGGTCAGCGTGGAGAGCGGCACACACCCCGAGCGTCCCGACACTCCCACCAACACAGCGAGCGCTCCGGGCAGGAAGAGCTGGGGGAAGGGGAAGTGGAAGTCCAAGAAGTGCAAATACTCCTTCAAGTGTGTGAACAGCCTAAAG------GAGGATCATGGTCAGCCGCTGTTTGGAGTTCAGTTCAACTGGCACAGCAAAGAAGGAGATCCGCTGGTGTTCGCTACTGTGGGCAGCAACAGAGTCACGCTGTACGAGTGTCATTCTCAGGGAGAGATCCGGCTGCTGCAGTCCTACGTGGACGCTGATGCTGATGAGAACTTCTACACGTGTGCGTGGACGTTCGACTGCAGCTCCAGTCACCCCCTGCTGGCTGTCGCTGGCTCCCGCGGCATCATCCGCATCATCAACCACATCACCATGCAGTGTGTGAAGCATTATGTTGGTCATGGGAACGCCATCAACGAGCTGAAGTTTCACCCCAGAGACCCGAATCTGCTGCTGTCCGTCAGCAAAGATCATGCTCTGCGTCTGTGGAACATCCAGACAGACACACTGGTGGCCATCTTTGGGGGAGTGGAAGGACATCGGGACGAGGTGTTGAGTGCTGACTTTGACCTGCTGGGGGAGAAGATCATGTCGTGTGGG---ATGGATCACTCGCTGAAGCTGTGGCGGCTGGACTCTGAGCGTCTGCAGCGGGCCATACGTGGATCCTACGAGTACAACCCTAGCAAGACCAACCGGCCTTTCGTGTCTCAGAAGATCCACTTCCCGGATTTCTCCACGCGGGACATTCACAGGAACTATGTGGACTGTGTGCGCTGGCTCGGAGACCTGATCCTGTCCAAGTCATGTGAGAACGCCATCGTGTGCTGGAAGCCG------GGCCGGATGGAGGACGACATCGACCGCATTAAACCCAACGAGAGCAACGTGACCATCCTGGGCCGCTTCGACTACAGCCAGTGCGACATCTGGTACATGCGCTTCTCCATGGACTTCTGGCAGAAGATGCTGGCTCTGGGGAATCAGGTGGGGAAGCTGTACGTCTGGGATCTGGAGGTGGAAGATCCACATAAAGCAAAGTGCACCACCCTGACGCTGCCGCGCTGCACCTCCGCCATCCGGCAGACCAGCTTCAGCCGTGACAGCAGCATCCTGATCGCAGTGTGTGACGACGCCTCCATCTGGCGCTGGGACCGACTGCGCTGA
	S_formosus_lcl_NW_017371699_1_cds_XP_018603581_1_20192__gene_eed_	ATGAAG------------------------------------------GGGAACATGTCCGAG------AGCCAAGCCGAG---GCGGGAAAC------GAA---ATGCCGGCG---AAAAAGCAGAAACTGAGCAGCGACGAGAACAGCAACCCG---GACCTGTCGGGCGACGAGAATGATGATGCTGTGAGCATTGAAAGCGGGACCAACACGGAGCGGCCCGACACACCGACCAACACGCCCAACGCCCCCGGCAGGAAGAGCTGGGGCAAGGGCAAGTGGAAGTCCAAGAAGTGCAAGTACTCCTTCAAATGTGTCAACAGCTTAAGG------GAAGACCATGGTCAGCCTCTGTTTGGGGTGCAATTCAACTGGCACAGTAAAGAGGGCGACCCCTTGGTGTTCGCCACCGTGGGCAGCAACAGGGTCACACTGTACGAGTGTCACTCCCAAGGAGAGATCCGGCTGCTGCAGTCCTACGTGGATGCTGACGCTGATGAGAACTTTTACACGTGTGCCTGGACCTATGACACGAGCACCAGCCACCCACTGCTTGCTGTGGCCGGCTCACGCGGCATTATCCGCATCATCAATCACATCACCATGCAGTGCATCAAGCATTACGTGGGACATGGCAACGCCATCAACGAGCTCAAGTTCCATCCTCGAGACCCCAACCTCCTCTTATCGGTCAGCAAAGATCATGCCTTGAGGCTGTGGAACATCCAGACAGACACGCTGGTGGCCATTTTTGGGGGTGTGGAAGGTCACCGTGATGAAGTCCTCAGTGCAGACTTTGACCTTCTTGGGGAGAAGATCATGTCATGTGGG---ATGGACCACTCTCTGAAGCTGTGGAGAATCAATTCAGAGAGAATGCAGAAGGCCATCCGGGCCTCCTATGAGTACAACCCCAGCAAGACCAACAGACCCTTCGTCTCTCAGAAGATCCACTTTCCTGATTTCTCCACCCGTGACATCCACCGGAACTACGTGGACTGTGTGCGCTGGCTCGGAGACCTGATCCTGTCCAAGTCCTGTGAGAACGCCATCGTGTGCTGGAAGCCA------GGGAAAATGGAAGACGACATTGACCACATCAAGCCCAACGAGTCCAACGTGACCATCCTGGGCCGCTTTGATTACAGCCAATGTGACATCTGGTACATGCGCTTCTCCATGGACTTCTGGCAGAAGATGTTGGCTTTGGGCAACCAGGTGGGGAAACTCTATGTTTGGGACCTAGAGGTGGAGGACCCTCACAAAGCCAAGTGCACCACCCTGACCCTTCCTAAATGCACGTCAGCAATTCGCCAGACTAGCTTCAGTCGCGACAGCAGCATTCTCATCGCCGTGTGCGACGACGCCTCCATTTGGCGCTGGGATCGATTGCGCTGA
	S_formosus_lcl_NW_017371699_1_cds_XP_018603582_1_20193__gene_eed_	ATGAAG------------------------------------------GGGAACATGTCCGAG------AGCCAAGCCGAG---GCGGGAAAC------GAA---ATGCCGGCG---AAAAAGCAGAAACTGAGCAGCGACGAGAACAGCAACCCG---GACCTGTCGGGCGACGAGAATGATGATGCTGTGAGCATTGAAAGCGGGACCAACACGGAGCGGCCCGACACACCGACCAACACGCCCAACGCCCCCGGCAGGAAGAGCTGGGGCAAGGGCAAGTGGAAGTCCAAGAAGTGCAAGTACTCCTTCAAATGTGTCAACAGCTTAAGG------GAAGACCATGGTCAGCCTCTGTTTGGGGTGCAATTCAACTGGCACAGTAAAGAGGGCGACCCCTTGGTGTTCGCCACCGTGGGCAGCAACAGGGTCACACTGTACGAGTGTCACTCCCAAGGAGAGATCCGGCTGCTGCAGTCCTACGTGGATGCTGACGCTGATGAGAACTTTTACACGTGTGCCTGGACCTATGACACGAGCACCAGCCACCCACTGCTTGCTGTGGCCGGCTCACGCGGCATTATCCGCATCATCAATCACATCACCATGCAGTGCATCAAGCATTACGTGGGACATGGCAACGCCATCAACGAGCTCAAGTTCCATCCTCGAGACCCCAACCTCCTCTTATCGGTCAGCAAAGATCATGCCTTGAGGCTGTGGAACATCCAGACAGACACGCTGGTGGCCATTTTTGGGGGTGTGGAAGGTCACCGTGATGAAGTCCTCAGTGCAGACTTTGACCTTCTTGGGGAGAAGATCATGTCATGTGGG---ATGGACCACTCTCTGAAGCTGTGGAGAATCAATTCAGAGAGAATGCAGAAGGCCATCCGGGCCTCCTATGAGTACAACCCCAGCAAGACCAACAGACCCTTCGTCTCTCAGAAGATCCACTTTCCTGATTTCTCCACCCGTGACATCCACCGGAACTACGTGGACTGTGTGCGCTGGCTCGGAGACCTGATCCTGTCCAAGTCCTGTGAGAACGCCATCGTGTGCTGGAAGCCA------GGGAAAATGGAAGACGACATTGACCACATCAAGCCCAACGAGTCCAACGTGACCATCCTGGGCCGCTTTGATTACAGCCAATGTGACATCTGGTACATGCGCTTCTCCATGGACTTCTGGCAGAAGATGTTGGCTTTGGGCAACCAGGTGGGGAAACTCTATGTTTGGGACCTAGAGGTGGAGGACCCTCACAAAGCCAAT------------GATGCCCCA---TGTCCTCACCTCCCCAACCAGGTGCACCACCCT---GACCCTTCCTAA------------------------------------------------------
	L_oculatus_lcl_NC_023195_1_cds_XP_006639249_1_32158__db_xref_GeneID_102685474_	------------------------------------------------------ATGTCTGAG------AGCCAAGCCGAG---GCGGGAAAC------GAG---ATGCCGTCG---AAAAAGCAGAAACTGAGCAGCGACGAGAACAGCAACCCC---GATCTTTCGGGGGATGAAAACGACGATGCCATCAGTATAGAGAGTGGGACCAACACCGAGCGCCCAGACACCCCCACCAACACGCCCAACGCCCCCGGCAGGAAGAGCTGGGGCAAGGGCAAGTGGAAATCCAAGAAGTGTAAATACTCCTTCAAGTGCGTCAACAGCCTCAAG------GAGGACCATGGGCAGCCTCTGTTTGGGGTGCAGTTTAACTGGCACAGTAAGGAGGGAGACCCCCTGGTCTTCGCTACAGTGGGAAGCAACAGGGTAACTCTGTATGAATGCCATTCCCAAGGAGAGATCCGCCTGCTTCAGTCCTACGTGGATGCTGATGCTGATGAGAATTTCTACACGTGCGCCTGGACGTTCGACAGCAGCACGAGTCACCCCCTTCTTGCGGTGGCGGGGTCAAGGGGCATCATCCGCGTCATCAATCACATCACCATGCAGTGCATCAAGCACTACGTGGGACACGGGAATGCAATCAATGAGCTGAAATTTCACCCTCGAGACCCGAACCTCCTGTTGTCCGTCAGTAAAGATCACGCTCTCAGGCTGTGGAACATCCAGACAGATACCCTGGTTGCCATATTTGGGGGAGTTGAGGGTCACCGCGATGAAGTCCTCAGTGCGGATTTTGATCTCTTGGGGGAGAAGATCATGTCATGCGGT---ATGGACCACTCTCTCAAGCTGTGGAGGATTAACTCGGAGAGGATGCAGAAAGCCATTCGGGGCTCTTATGAATACAACCCCAGCAAAACCAACAGGCCTTTTGTCTCCCAGAAGATCCATTTCCCCGATTTCTCCACACGAGACATTCATAGGAATTACGTTGACTGTGTACGATGGCTGGGAGACCTAATACTGTCTAAGTCATGTGAAAATGCCATCGTGTGCTGGAAGCCA------GGAAAGATGGAAGATGACATTGACAGGATCAGAGCTAACGAATCCAATGTCACCATTCTGGGGCGCTTTGACTACAGCCAGTGTGACATCTGGTACATGCGTTTCTCTATGGACTTTTGGCAGAAGATGCTGGCTTTGGGCAATCAGGTTGGGAAACTCTATGTGTGGGACCTGGAAGTGGAAGACCCTCATAAAGCAAAATGCACCACCCTGACGCACCCGAAGTGCAACGCTGCTATCCGCCAGACCAGCTTCAGCCGCGACAGCAGCATCCTGATCGCGGTGTGCGACGACGCCTCCATCTGGCGCTGGGATCGCTTGCGCTGA
	I_punctatus_lcl_NC_030441_1_cds_XP_017313699_1_42921__gene_eed_	ATGAGG------------------------------------------GGTAAGATGTCCGAG------GCTCATGCCGAG---GCGGGAAAC------GACATCATGCCGGCA---AAAAAGCAGAAACTGAGCAGCGATGAAAACAGCAACCCT---GACCTCTCCGGGGATGAAAATGACGATGCTGTCAGCATTGAGAGCGGAACGAATGCTGAGCGGCCCGACACTCCTACAAACACGGCTAGCGCCCCGGGCAGGAAGAGCTGGGGCAAGGGCAAGTGGAAATCGAAGAAATGCAAATACTCCTTCAAGTGTGTTAACAGCCTGAGG------GAAGACCACGGCCAGCCTTTATTTGGGGTCCAGTTCAATTGGCACAGTAAGGAGGGCGACCCCCTCGTCTTCGCAACAGTGGGAAGCAACAGAGTCACCTTATATGAATGTCATTCCCAAGGAGAGATCCGGCTCCTGCAGTCTTATGTAGATGCAGATGCAGATGAGAACTTCTACACCTGTGCTTGGACGTATGACACCAGCACCAGTCACCCTCTCTTGGCGGTGGCTGGCTCCCGAGGCATCATCCGCATCATCAACCACATTACTATGCAATGTGTCAAACATTATGTGGGACATGGAAACGCAATCAACGAGCTTAAGTTTCATCCGAGAGATCCCAACCTACTGCTGTCTGTGAGCAAAGACCATGCGTTACGGCTGTGGAACATCCAGACGGATACGCTCGTAGCCATATTTGGAGGTGTGGAGGGCCATCGAGATGAGGTCTTGAGTGCGGACTTTGACCTACTAGGGGAGAAGATCATGTCCTGTGGA---ATGGACCACTCTCTGAAACTGTGGAGAATAAACTCAGAGAGAATGCAAAAAGCAATACGAGGCTCTTATGAGTACAACCCCAGCAAGACCAACAGGCCTTTTGTGTCTCAGAAGATTCACTTCCCAGATTTCTCCACACGGGACATCCACAGAAACTATGTAGATTGTGTGCGCTGGCTTGGGGATTTAATTCTCTCCAAGTCCTGTGAAAACGCCATCGTGTGCTGGAAACCC------GGGAAGATGGAGGATGATGTTGATCACATCAAGCCCAGTGAATCCAACGTGACCATTCTGGGCCGATTTGACTACAGTCAGTGTGACATCTGGTACATGCGCTTCTCGATGGACTTCTGGCAGAAGATGCTGGCTCTGGGAAATCAGGTCGGAAAACTGTACGTGTGGGACCTGGAGGTTGAAGATCCTCATAAAGCAAAGTGCACCACTCTCACGCTTCCTAAATGCACTTCAGCCATCAGGCAGACCAGCTTCAGCAGAGACAGCAGTATTCTCATAGCAGTGTGTGACGATGCGTCTATCTGGCGCTGGGACAGGCTACGCTGA
	A_mexicanus_lcl_NC_035908_1_cds_XP_007254895_1_14566__gene_eed_	ATGAGG------------------------------------------GGGAAGATGTCTGAA------GCTCCTGCCGAG---GCGGGAAAC------GAC---ATGCCGGCA---AAAAAGCAGAAACTAAGCAGCGACGAGAACAGCAACCCG---GACCTTTCCGGAGACGAGAACGATGATGCCGTCAGCGTTGAGAGTGGCACCAATGCTGAACGTCCCGACACCCCCACCAACACCGCCAATGCCCCTGGCAGAAAGAGCTGGGGCAAGGGCAAGTGGAAATCGAAGAAATGCAAATACTCCTTCAAGTGTGTTAACAGTCTAAAG------GAAGACCATGGCCAGCCTTTGTTTGGGGTCCAGTTCAACTGGCATAGTAAGGAGGGCGACCCCCTTGTCTTTGCAACAGTGGGAAGCAACAGAGTCACCTTATATGAATGTCATTCCCACGGAGAGATCCGGCTCCTGCAGTCCTACGTAGATGCGGATGCAGATGAGAACTTCTACACTTGCGCTTGGACGTATGACACCAGCACCAGTCACCCTCTGTTGGCGGTAGCTGGCTCCCGAGGCATCATCCGCATCATTAACCACATCACTATGCAGTGCGTCAAACATTATGTGGGGCATGGAAACGCAATCAATGAGCTCAAATTTCATCCAAGAGATCCAAACCTACTGCTGTCAGTGAGCAAAGACCACGCGTTGCGTCTATGGAACATTCAGACGGACACACTTGTAGCCATATTTGGTGGTGTGGAGGGCCATAGAGATGAGGTGCTGAGTGCGGACTTTGACCTCCTTGGTGAGAAGATCATGTCTTGTGGA---ATGGACCACTCTCTGAAACTGTGGAGGATTAACTCTGAGCGAATGCAGAAAGCAATACGATGCTCTTATGAGTACAACCCCAGCAAGACCAACAGGCCTTTTGTGTCTCAGAAAATCCACTTCCCAGACTTTTCCACAAGAGACATCCACAGGAACTATGTAGATTGCGTACGCTGGCTTGGGGATTTAATCCTCTCTAAGTCCTGTGAAAATGCTATTGTGTGTTGGAAACCT------GGTAAGATGGAGGATGATATCGATCACATCAAGCCCAACGAGTCTAACGTGACTATCCTGGGCCGCTTTGACTACAGCCAGTGTGACATCTGGTACATGCGCTTCTCCATGGACTTTTGGCAAAAGATGTTGGCTCTGGGAAATCAAGTCGGAAAGCTTTATGTCTGGGACCTGGAAGTAGAAGATCCTCATAAAGCAAAGTGTACCACCCTCACCCTCCCGAAATGCACCTCAGCCATAAGACAGACCAGCTTCAGCAGGGACAGCAGTATTCTCATAGCGGTGTGTGACGACGCCTCTATCTGGCGCTGGGACAGGTTACGCTGA
	C_carpio_lcl_NW_017545551_1_cds_XP_018958640_1_63569__gene_eed_	ATGCGG------------------------------------------AGGAAGATGTCTGAA------TCTCATGCCGAG---GCGGGAAAC------GAG---ATGCCGAATAACAAAAAACTGAAATTAAGCAGTGATGAAAACAGCAACCCT---GATCTGTCTGGAGACGACAATGATGATGCTGTCAGCATTGAAAGTGGCACCAACATGGAGCGACCCGACACCCCCACAAACACAGCCAATGCCCCGGGCAGGAAGAGCTGGGGCAAAGGCAAGTGGAAGTCCAAGAAATGCAAATATTCCTTCAAGTGTGTCAACAGTCTGAGG------GAGGATCACGGGCAGCCTTTATTTGGAGTGCAGTTTAACTGGCACAGTAAAGAAGGAGACCCGCTGGTGTTTGCAACCGTTGGAAGCAACAGAGTCACTTTATATGAGTGTCATTCTCAAGGAGAGATTCGTCTCCTGCAGTCATATGTAGATGCTGATGCAGATGAAAACTTCTACACTTGTGCTTGGACATTTGACACGAGCACAAGTCACCCACTGCTGGCCGTGGCGGGGTCGCGCGGCATCATTCGCATCATCAACCACATCACCATGCAGTGTGTCAAACATTATGTCGGCCATGGTAATGCAATCAATGAACTCAAATTTCATCCGAGGGATCCAAACCTTTTGCTGTCAGTCAGTAAAGATCATGCACTGCGCCTTTGGAACATTCAGACAGACACTCTGGTGGCCATCTTTGGAGGCGTTGAAGGCCATCGTGATGAGGTCTTGAGTGCGGATTTTGACCTTCTTGGTGAGAAGATCATGTCCTGTGGG---ATGGATCATTCCTTGAAACTGTGGAGAATCAACTCTGAGAGGATGCAGAAAGCAATACGTGGTTCATATGAGTATAACCCCAGCAAAACCAACCGGCCTTTTGTGTCTCAGAAGATTCACTTCCCAGACTTTTCCACACGAGACATTCACAGGAACTATGTGGACTGTGTCCGCTGGCTTGGTGATTTGATTCTTTCAAAGTCATGTGAAAATGCTATTGTGTGTTGGAAACCT------GGGAAAATGGAAGACGATATTGACCACATCAAACCGAATGAGTCTAATGTGACCATTCTGGGCCGCTTTGATTACAGTCAGTGTGACATTTGGTACATGCGTTTCTCAATGGACTTCTGGCAGAAGATGTTAGCTCTTGGAAATCAAGTCGGGAAGCTCTATGTTTGGGACCTGGAAGTAGAAGATCCTCATAAAGCAAAGTGTACCACGCTTACCCTCCCTAAATGCACGTCGGCCATCAGACAGACCAGTTTCAGCAGGGACAGCAGTATTCTTATTGCAGTGTGTGATGACGCATCAATCTGGCGCTGGGACCGACTGCGCTGA
	C_harengus_lcl_NW_012220521_1_cds_XP_012678797_1_11521__gene_eed_	------------------------------------------------------ATGTCAGAG------GTTTATTTACAG---GCGGGAAAC------GAG---ATGCCGAGC---AAAAAGCAAAAATTAAGCAGCGACGAAAACAGCAACCCT---GATCTTTCAGGAGACGAAAATGACGACGCTGTGAGTGTTGAGAGTGGCACGAACATTGAGCGCCCAGACACACCCACTAACACAGCCAATGCCCCTGGGAGGAAGAGCTGGGGGAAGGGCAAGTGGAAGTCCAAGAAGTGCAAGTACTCCTTTAAGTGCGTCAACAGCTTGAGG------GAGGACCATGGTCAGCCGCTGTTTGGGGTGCAGTTCAACTGGCACAGTAAGGAGGGTGACCCACTGGTGTTTGCCACTGTAGGCAGCAACAGAGTGACCCTCTATGAATGCCATTCTCAAGGGGAGATTCGCCTCTTGCAGTCCTATGTGGATGCTGATGCAGATGAAAACTTCTACACCTGTGCCTGGACATTTGACAACAGCACCAGTCACCCCCTGCTAGCTGTGGCAGGGTCGCGTGGCATCATCCGGGTTATTAACCACATCACCATGCAGTGTATTAAGCACTATGTTGGACATGGTAATGCCATCAACGAGCTCAAGTTTCATCCGAGGGACCCCAATCTTCTCCTCTCTGTTAGCAAAGATCACGCTCTGCGACTGTGGAACATCCAGACGGACACACTGGTGGCCATCTTTGGTGGAGTAGAGGGCCACAGAGATGAAGTGCTCAGTGCCGACTTTGATTTGCTGGGTGAGAAGATCATGTCATGCGGA---ATGGACCATTCTCTGAAGCTGTGGAGAATCAACTCTGAGCGGATGCAGAAAGCCATCCGAGGGTCCTATGAGTATAATCCCAGCAAGACCAACAGACCGTTTGTGTCACAGAAGATTCACTTCCCAGACTTCTCTACGCGAGATATCCACAGGAACTATGTAGACTGCGTCCGCTGGCTGGGAGACTTGATCCTCTCTAAGTCTTGTGAGAATGCCATTGTGTGCTGGAAACCG------GGCAAGATGGAGGACGACATTGACCACATCAAACCCAATGAGTCAAATGTGACCATCCTTGGCCGCTTTGATTATGGTCAGTGTGACATCTGGTACATGCGCTTCTCAATGGACTTTTGGCAGAAGATGCTTGCTCTGGGGAACCAAGTGGGAAAGCTTTACGTCTGGGATCTAGAGGTGGAGGACCCTCACAAGGCCAAGTGTACCACTCTAACATTGCCCAAGTGCACATCAGCTATTCGACAGACGAGCTTCAGTCGTGACAGCAGCATCCTCATTGCTGTTTGTGATGATGCTTCAATCTGGCGATGGGACAGACAGCGATGA
	X_tropicalis_lcl_NC_030678_1_cds_NP_001017325_1_9358__gene_eed_	------------------------------------------------------ATGTCCGAA------GCTTCCGGTCGCACGGCGGGAAAC------GAG---ATGCCGGCC---AAGAAACAGAAGCTCAGCAGCGATGAGAACAGTAACCCG---GAGCTGTCTGGGGATGAGAACGACGATACTGTCAGCATAGAGAGCGGTACAAACACAGAGCGCCCAGACACCCCGACAAATGCAGCAAATGCCCCCGGCAGAAAGGGCTGGGGCAAAGGAAAATGGAAGTCAAAGAAATGCAAATACTCCTTCAAGTGTGTAAATAGCCTCAAG------GAAGATCACAATCAGCCACTGTTTGGGGTTCAGTTTAACTGGCACAGTAAGGAGGGAGACCCGCTGGTTTTCGCTACTGTTGGAAGTAACAGGGTAACGTTATATGAATGCCACCCACAGGGGGAAATCCGACTGCTGCAGTCCTATGTGGACGCCGACGCAGATGAGAACTTTTATACTTGCGCTTGGACGTACGACAGCAACACAAGTCACCCACTTCTAGCAGTGGCTGGTTCTAGAGGGATCATAAGGATAATTAATCCTATTACTATGCAGTGTATTAAGCACTATGTGGGCCACGGAAATGCTATCAATGAGCTTAAATTTCATCCAAGGGATCCAAACCTCCTCCTATCAGTTAGCAAAGATCATGCGCTAAGACTTTGGAACATACAGACAGACACACTTGTAGCCATTTTTGGTGGAGTGGAAGGTCACAGAGATGAAGTGTTAAGCGCGGACTATGATTTGCTTGGTGAGAAGATCATGTCATGTGGT---ATGGACCATTCCCTTAAGCTCTGGAGAATTAATTCTTTAAGAATGAAGACGGCCATCAGAGAGTCTTACGAATACAACCCCAATAAAACAAACAGGCCATTTGTCTCGCAGAAAATCCATTTTCCTGATTTTTCCACAAGGGACATACACAGAAACTATGTTGATTGTGTCAGGTGGTTAGGAGACCTTATTTTGTCTAAGTCTTGTGAAAATGCAATCGTGTGCTGGAAACCT------GGTAAAATGGAAGATGATATAGACAAGATCAAAGCCAGCGAGTCCAACGTGACCATTCTGGGGCGCTTTGATTACAGTCAGTGTGATATTTGGTATATGAGGTTTTCCATGGACTTCTGGCAAAAAATGCTGGCCTTGGGTAACCAAGTAGGAAAGCTCTATGTTTGGGATTTGGAAGTAGAAGATCCACATAAGGCCAAGTGTACAACACTCACATACCCCAAATGTGCCTCGGCAATCCGACAGACGAGTTTCAGCAGAGACAGCAGTATCCTCGTAGCAGTGTGCGACGACGCTACTATTTGGCGCTGGGACAGACTGCGGTGA
	G_gallus_lcl_NC_006088_4_cds_NP_001026547_1_5392__db_xref_GeneID_426381_	ATGTCTGAGCGG------------------------------GGAGAAGCCCCGGCGGCGGCG------GCATCGGCGGGA---GCGGGCGGC------GAG---ATGCCGGCT---AAGAAGCAAAAGCTGAGCAGCGATGAGAACAGCAACCCCGGGGACCTGTCTGGCGATGAAAACGATGATGCTGTTAGTATTGAAAGCGGTACTAACACGGAACGCCCTGATACCCCAACGAACACTCCTAATGCACCGGGAAGAAAAAGCTGGGGAAAAGGAAAATGGAAGTCAAAGAAGTGCAAATATTCCTTCAAATGTGTAAATAGCCTAAAG------GAGGACCATGGTCAGCCTTTGTTTGGAGTCCAGTTTAACTGGCACAGTAAAGAAGGTGATCCTCTTGTTTTTGCCACTGTAGGCAGCAACAGAGTTACTTTATATGAATGCCACTCCCAAGGAGAAATCCGTCTGTTACAGTCTTACGTGGATGCTGATGCAGATGAAAACTTCTATACCTGTGCATGGACATACGATAGCAATACAAGCCATCCTCTTCTTGCCGTGGCAGGGTCCAGGGGTATTATTAGGATAATTAATCCTATTACAATGCAGTGCATAAAGCACTACGTGGGTCATGGAAATGCAATCAATGAACTGAAATTCCATCCAAGAGATCCAAATCTCCTTTTATCTGTAAGCAAAGATCATGCATTGAGACTGTGGAACATCCAGACAGACACGCTGGTTGCAATATTTGGAGGAGTAGAAGGGCACAGGGATGAGGTGTTAAGTGCAGATTATGATCTTCTTGGTGAAAAAATCATGTCTTGCGGA---ATGGATCACTCTCTCAAACTCTGGAGAATTAATTCCAAGAGAATGATAAATGCCATCAAAGAGTCTTATGAGTACAATCCAAATAAAACAAACAGGCCCTTTATTTCCCAGAAAATTCACTTTCCTGACTTTTCTACGAGAGACATACATAGGAACTATGTTGACTGTGTACGATGGTTGGGTGACCTAATTCTTTCCAAGTCTTGTGAAAATGCCATTGTGTGCTGGAAACCT------GGCAAAATGGAAGATGATATAGATAAAATCAAGCCAAGTGAGTCAAATGTGACCATACTTGGGAGATTCGATTACAGCCAGTGTGATATATGGTACATGAGGTTTTCAATGGATTTCTGGCAAAAGATGCTTGCTCTAGGCAATCAGGTTGGCAAACTTTATGTTTGGGATTTGGAAATAGAAGATCCTCATAAAGCCAAGTGTACGACTCTTACTCATCCTAAATGTGTTGCTGCCATTCGACAAACCAGTTTTAGCAGGGATAGTAGTATCCTTATAGCTGTGTGTGATGATGCCAGTATCTGGCGCTGGGACAGACTACGATAA
	X_laevis_lcl_NC_030726_1_cds_NP_001089517_1_11030__gene_eed_L_	---------------------------------------------------------------------------------------------------------------------------------------------------------------------------------------------------------------------------------------------------------------------------------------------------------------------------------------------------GAAGATCACAATCAGCCACTGTTTGGGGTTCAGTTTAACTGGCACAGCAAGGAAGGAGACCCATTGGTTTTTGCTACTGTCGGGAGTAATCGAGTG------------------------------------------------------------------------------------------------TATGAAACA---------------------------------------------------------------------------------------------------------------------------------------------------------------------GATCACGCTCTAAGACTGTGGAACATTCAGACAGACACGCTTGTAGCCATTTTTGGTGGAGTGGAAGGTCACCGAGATGAGGTGTTGAGTGCGGACTATGATTTGCTCGGTGAGAAGATCATGTCATGCGGT---ATGGACCATTCCCTTAAACTCTGGAGAATTAACTCTTTAAGAATGAAAACCGCCATCAAAGAATCGTATGAGTACAACCCCAGTAAAACAAACAGGCCATTTGTCTCACAGAAGATCCATTTTCCTGATTTTTCTACAAGGGACATACATAGAAACTATGTTGACTGTGTAAGGTGGTTAGGAGACCTTATTTTGTCTAAGTCTTGTGAAAATGCGATTGTGTGCTGGAAACCT------GGTAAAATGGAAGATGATATAGACAAGATCAAACCCAGCGAGTCCAATGTGACAATTCTTGGGAGATTTGATTACAGTCAGTGTGATATTTGGTATATGAGGTTTTCCATGGACTTTTGGCAAAAGATGCTGGCCTTGGGTAACCAAGTAGGAAAGCTCTACGTTTGGGACTTGGAAGCAGAAGATCCACATAAGGCCAAGTGTACAACACTCACGTACCCCAAATGTGCATCGGCGGTGAGACAGACAAGTTTCAGCAGAGACAGCAGTATTCTCGTAGCAGTGTGTGATGACGCTACCATTTGGCGCTGGGACAGACTCCGGTGA
	C_milii_lcl_NW_006890057_1_cds_XP_007900557_1_1961__gene_eed_	------------------------------------------------------ATGTCTGAG------AGCGCGGCGCGA---GGC------------GAG---ATGCCGGCA---AAGAGGCAGAAG---CCGAGCGACGAGAACAGCAACCCC---GAGGCCTCCGGCGACGAGAACGACGATGCTGCCAGTATAGAGAGTGGTACAAATACGGAGCGACCAGACACTCCTACAAACACACCAAATGTCCCTGGAAGGAAGAGTTGGGGGAAGGGGAAGTGGAAGTCAAAGAAATGCAAATATTCCTTCAAATGTGTCAACAGTCTTAAG------GAGGATCACGGACAGCCACTTTTCGGAGTGCAGTTCAATTGGCACAGCAAGGAGGGCGATCCTTTGGTATTTGCCACCGTTGGTAGCAATCGGGTGACACTTTACGAATGCCATTCCCAAGGGGATGTAAGGTTACTACAATCTTATGTTGACGCTGATACAGATGAAAACTTCTACACCTGTGCATGGACCTACGATAGCAACACCAGTCATCCTCTTCTTGCTGTGGCAGGATCAAGAGGCATCATCCGTATTATTAACCCCATCTCCATGCAGTGCATTAAGCATTATGTTGGACATGGTAATGCTATCAATGAGTTGAAATTCCACCCTAGAGAACCAAATCTGCTCCTCTCAGTGAGCAAAGATCATGCCCTAAGGTTTTGGAACATCCAGACAGACACATTAGTTGCAATATTTGGAGGTGTGGAAGGCCATCGAGATGAGGTTTTGAGTGCAGATTTTGATCTCCTTGGTGAGAAAATAATGTCTTGTGGC---ATGGATCATTCCCTTAAATTATGGCGAATCAACTCTGAAAGGATGCTGAAAGCTATCCAGGGATCTAATGAATATAATCCAAGTAAAACTAACAGGCCATTTGTATCACAGAAAATACATTTCCCAGATTTCTCCACAAGGGACATACATAGAAATTATGTGGACTGTGTGCGATGGCTTGGAGATCTGATACTTTCTAAGTCTTGCGAAAATGCCATTGTGTGTTGGAAACCT------GGCAAAATGGAAGATGAAATTGATAGAATAAAACCAAATGAGTCAAATGTGACCATCCTGGGAAGATTTGATTACAGTCAGTGTGACATCTGGTATATGAGATTTTCAATGGATTTCTGGCAAAAGATGCTGGCCCTTGGTAATCAAGTTGGAAAACTCTATGTGTGGGATCTTGAAGTGGAAGATCCTCATAAGGCTAAATGCACAACGCTGGCCTATCCGAAATGTACTGCAGCCATACGACAAACAAGCTTTAGCAGAGATAGCAGTATTCTCATAGCTGTATGTGATGATGCCACTATCTGGCGTTGGGATAGACTTCGGTAA

;
end;

begin mrbayes;

	charset Subset1 = 1-1407\3;
	charset Subset2 = 2-1407\3;
	charset Subset3 = 3-1407\3;

	partition PartitionFinder = 3:Subset1, Subset2, Subset3;
	set partition=PartitionFinder;

	lset applyto=(1) nst=6 rates=invgamma;
	lset applyto=(2) nst=6 rates=invgamma;
	lset applyto=(3) nst=6 rates=invgamma;

	prset applyto=(all) ratepr=variable;
	unlink statefreq=(all) revmat=(all) shape=(all) pinvar=(all) tratio=(all);

	mcmc ngen=2000000 samplefreq=1000 printfreq=1000;	
	
end;
