# Supplementary material for: The round goby genome provides insights into mechanisms that may facilitate biological invasions
Source: BMC Biol. 2020 Jan 28;18:11. doi: 10.1186/s12915-019-0731-8 (PMC6988351; doi:10.1186/s12915-019-0731-8)
Supplement: Supplementary file 33 — Alignments of dnmt1, dnmt3, eed, ezh, rbbp4, and suz12. [file 12915_2019_731_MOESM33_ESM.zip › EZH_MACSE_NT_temp_0_05.nex]

#NEXUS
begin data;
	dimensions ntax=138 nchar=3816;
	format datatype=dna missing=N gap=-;
	matrix
	X_laevis_lcl_NC_030735.1_cds_XP_018124037.1_34796__gene_ezh2_b_	---------------------------------------------------------------------------------------------------------------------------------------------------------------------------------ATGGGCCAG---------------------------------------------------------------------------------------ACAGGC------------------------------------------AAGAAA---------------------TCTGAGAAGGGA------------GCG------------------------…
	X_laevis_lcl_NC_030735.1_cds_NP_001167506.1_34795__gene_ezh2_b_	---------------------------------------------------------------------------------------------------------------------------------------------------------------------------------ATGGGCCAG---------------------------------------------------------------------------------------ACAGGC------------------------------------------AAGAAA---------------------TCTGAGAAGGGA------------GCG------------------------…
	A_mexicanus_lcl_NC_035899.1_cds_XP_007254851.1_2961__gene_ezh2_	---------------------------------------------------------------------------------------------------------------------------------------------------------------------------------ATGGGCTTG---------------------------------------------------------------------------------------ACTGGG------------------------------------------AAGAAA---------------------ATGGAGAAAGGC------------CCA------------------------…
	H_sapiens_lcl_NC_000017.11_cds_XP_016879841.1_90793__gene_EZH1_	---------------------------------------------------------------------------------------------------------------------------------------------------------------------------------------------------------------------------------------------------------------------------------------------------------------------------------------------------------------------------------------------------------------…
	C_milii_lcl_NW_006890211.1_cds_XP_007904512.1_20385__gene_ezh2_	---------------------------------------------------------------------------------------------------------------------------------------------------------------------------------ATG---------------------------------------------------------------------------------------------------------------------------------------------------------------------------------------------------------------------------…
	A_carolinensis_lcl_NC_014781.1_cds_XP_016849928.1_17505__gene_ezh2_	ATG---------------------------------------------------------------------AACTTGCTGAGGGGAAAACAGGTGGAAATGACTGAAGTCCTACTC---------------------------------------------GTGAGCAGGATAATCATGGGTCAA---------------------------------------------------------------------------------------ACTGGA------------------------------------------AAGAAA---------------------TCTGAGAAGGGA------------CCA------------------------…
	A_carolinensis_lcl_NC_014781.1_cds_XP_016849930.1_17504__gene_ezh2_	ATG---------------------------------------------------------------------AACTTGCTGAGGGGAAAACAGGTGGAAATGACTGAAGTCCTACTC---------------------------------------------GTGAGCAGGATAATCATGGGTCAA---------------------------------------------------------------------------------------ACTGGA------------------------------------------AAGAAA---------------------TCTGAGAAGGGA------------CCA------------------------…
	A_carolinensis_lcl_NC_014781.1_cds_XP_016849932.1_17503__gene_ezh2_	ATG---------------------------------------------------------------------AACTTGCTGAGGGGAAAACAGGTGGAAATGACTGAAGTCCTACTC---------------------------------------------GTGAGCAGGATAATCATGGGTCAA---------------------------------------------------------------------------------------ACTGGA------------------------------------------AAGAAA---------------------TCTGAGAAGGGA------------CCA------------------------…
	A_carolinensis_lcl_NC_014781.1_cds_XP_016849929.1_17506__gene_ezh2_	ATG---------------------------------------------------------------------AACTTGCTGAGGGGAAAACAGGTGGAAATGACTGAAGTCCTACTC---------------------------------------------GTGAGCAGGATAATCATGGGTCAA---------------------------------------------------------------------------------------ACTGGA------------------------------------------AAGAAA---------------------TCTGAGAAGGGA------------CCA------------------------…
	A_carolinensis_lcl_NC_014781.1_cds_XP_016849927.1_17508__gene_ezh2_	ATG---------------------------------------------------------------------AACTTGCTGAGGGGAAAACAGGTGGAAATGACTGAAGTCCTACTC---------------------------------------------GTGAGCAGGATAATCATGGGTCAA---------------------------------------------------------------------------------------ACTGGA------------------------------------------AAGAAA---------------------TCTGAGAAGGGA------------CCA------------------------…
	G_gallus_lcl_NC_006089.4_cds_XP_418879.3_7592__db_xref_GeneID_420784_	ATG---------------------------------------------------------------------TTTATTTGTGATAACAATAATGCATCTTCA---------------------------------------------------------------GAAGGGTTAGTCATGGGTCAA---------------------------------------------------------------------------------------ACAGGA------------------------------------------AAAAAA---------------------TCTGAGAAAGGA------------CCA------------------------…
	G_gallus_lcl_NC_006089.4_cds_XP_004935119.1_7594__db_xref_GeneID_420784_	---------------------------------------------------------------------------------------------------------------------------------------------------------------------------------ATGGGTCAA---------------------------------------------------------------------------------------ACAGGA------------------------------------------AAAAAA---------------------TCTGAGAAAGGA------------CCA------------------------…
	G_gallus_lcl_NC_006089.4_cds_XP_004935118.1_7591__db_xref_GeneID_420784_	ATG---------------------------------------------------------------------TTTATTTGTGATAACAATAATGCATCTTCA---------------------------------------------------------------GAAGGGTTAGTCATGGGTCAA---------------------------------------------------------------------------------------ACAGGA------------------------------------------AAAAAA---------------------TCTGAGAAAGGA------------CCA------------------------…
	C_carpio_lcl_NW_017538414.1_cds_XP_018939514.1_46433__gene_LOC109066954_	---------------------------------------------------------------------------------------------------------------------------------------------------------------------------------------------------------------------------------------------------------------------------------------------------------------------------------------------------------------------------------------------------------------…
	M_musculus_lcl_NC_000072.6_cds_XP_006505583.1_24878__gene_Ezh2_	---------------------------------------------------------------------------------------------------------------------------------------------------------------------------------ATGGGCCAG---------------------------------------------------------------------------------------ACTGGG------------------------------------------AAGAAA---------------------TCTGAGAAGGGA------------CCG------------------------…
	M_musculus_lcl_NC_000072.6_cds_NP_031997.2_24876__gene_Ezh2_	---------------------------------------------------------------------------------------------------------------------------------------------------------------------------------ATGGGCCAG---------------------------------------------------------------------------------------ACTGGG------------------------------------------AAGAAA---------------------TCTGAGAAGGGA------------CCG------------------------…
	M_musculus_lcl_NC_000072.6_cds_NP_001140161.1_24875__gene_Ezh2_	---------------------------------------------------------------------------------------------------------------------------------------------------------------------------------ATGGGCCAG---------------------------------------------------------------------------------------ACTGGG------------------------------------------AAGAAA---------------------TCTGAGAAGGGA------------CCG------------------------…
	M_musculus_lcl_NC_000072.6_cds_XP_006505586.1_24874__gene_Ezh2_	---------------------------------------------------------------------------------------------------------------------------------------------------------------------------------ATGGGCCAG---------------------------------------------------------------------------------------ACTGGG------------------------------------------AAGAAA---------------------TCTGAGAAGGGA------------CCG------------------------…
	H_sapiens_lcl_NC_000007.14_cds_XP_011514192.1_46382__gene_EZH2_	ATG---------------------------------------------------------------------ATATACTTT------------------------------------------------------------------------------------ATTAGAATAATCATGGGCCAG---------------------------------------------------------------------------------------ACTGGG------------------------------------------AAGAAA---------------------TCTGAGAAGGGA------------CCA------------------------…
	H_sapiens_lcl_NC_000007.14_cds_XP_011514196.1_46394__gene_EZH2_	---------------------------------------------------------------------------------------------------------------------------------------------------------------------------------ATGGGCCAG---------------------------------------------------------------------------------------ACTGGG------------------------------------------AAGAAA---------------------TCTGAGAAGGGA------------CCA------------------------…
	H_sapiens_lcl_NC_000007.14_cds_XP_011514195.1_46381__gene_EZH2_	ATG---------------------------------------------------------------------ATATACTTT------------------------------------------------------------------------------------ATTAGAATAATCATGGGCCAG---------------------------------------------------------------------------------------ACTGGG------------------------------------------AAGAAA---------------------TCTGAGAAGGGA------------CCA------------------------…
	H_sapiens_lcl_NC_000007.14_cds_XP_011514194.1_46385__gene_EZH2_	ATG---------------------------------------------------------------------ATATACTTT------------------------------------------------------------------------------------ATTAGAATAATCATGGGCCAG---------------------------------------------------------------------------------------ACTGGG------------------------------------------AAGAAA---------------------TCTGAGAAGGGA------------CCA------------------------…
	H_sapiens_lcl_NC_000007.14_cds_XP_011514203.1_46404__gene_EZH2_	ATG---------------------------------------------------------------------ATATACTTT------------------------------------------------------------------------------------ATTAGAATAATCATGGGCCAG---------------------------------------------------------------------------------------ACTGGG------------------------------------------AAGAAA---------------------TCTGAGAAGGGA------------CCA------------------------…
	H_sapiens_lcl_NC_000007.14_cds_XP_011514201.1_46405__gene_EZH2_	ATG---------------------------------------------------------------------ATATACTTT------------------------------------------------------------------------------------ATTAGAATAATCATGGGCCAG---------------------------------------------------------------------------------------ACTGGG------------------------------------------AAGAAA---------------------TCTGAGAAGGGA------------CCA------------------------…
	H_sapiens_lcl_NC_000007.14_cds_XP_016867308.1_46383__gene_EZH2_	ATG---------------------------------------------------------------------ATATACTTT------------------------------------------------------------------------------------ATTAGAATAATCATGGGCCAG---------------------------------------------------------------------------------------ACTGGG------------------------------------------AAGAAA---------------------TCTGAGAAGGGA------------CCA------------------------…
	H_sapiens_lcl_NC_000007.14_cds_XP_011514198.1_46380__gene_EZH2_	ATG---------------------------------------------------------------------ATATACTTT------------------------------------------------------------------------------------ATTAGAATAATCATGGGCCAG---------------------------------------------------------------------------------------ACTGGG------------------------------------------AAGAAA---------------------TCTGAGAAGGGA------------CCA------------------------…
	H_sapiens_lcl_NC_000007.14_cds_XP_005250021.1_46377__gene_EZH2_	ATG---------------------------------------------------------------------ATATACTTT------------------------------------------------------------------------------------ATTAGAATAATCATGGGCCAG---------------------------------------------------------------------------------------ACTGGG------------------------------------------AAGAAA---------------------TCTGAGAAGGGA------------CCA------------------------…
	H_sapiens_lcl_NC_000007.14_cds_XP_011514197.1_46376__gene_EZH2_	ATG---------------------------------------------------------------------ATATACTTT------------------------------------------------------------------------------------ATTAGAATAATCATGGGCCAG---------------------------------------------------------------------------------------ACTGGG------------------------------------------AAGAAA---------------------TCTGAGAAGGGA------------CCA------------------------…
	H_sapiens_lcl_NC_000007.14_cds_XP_016867306.1_46386__gene_EZH2_	ATG---------------------------------------------------------------------ATATACTTT------------------------------------------------------------------------------------ATTAGAATAATCATGGGCCAG---------------------------------------------------------------------------------------ACTGGG------------------------------------------AAGAAA---------------------TCTGAGAAGGGA------------CCA------------------------…
	H_sapiens_lcl_NC_000007.14_cds_XP_011514187.1_46379__gene_EZH2_	ATG---------------------------------------------------------------------ATATACTTT------------------------------------------------------------------------------------ATTAGAATAATCATGGGCCAG---------------------------------------------------------------------------------------ACTGGG------------------------------------------AAGAAA---------------------TCTGAGAAGGGA------------CCA------------------------…
	H_sapiens_lcl_NC_000007.14_cds_XP_011514189.1_46391__gene_EZH2_	---------------------------------------------------------------------------------------------------------------------------------------------------------------------------------ATGGGCCAG---------------------------------------------------------------------------------------ACTGGG------------------------------------------AAGAAA---------------------TCTGAGAAGGGA------------CCA------------------------…
	H_sapiens_lcl_NC_000007.14_cds_XP_005250019.1_46384__gene_EZH2_	ATG---------------------------------------------------------------------ATATACTTT------------------------------------------------------------------------------------ATTAGAATAATCATGGGCCAG---------------------------------------------------------------------------------------ACTGGG------------------------------------------AAGAAA---------------------TCTGAGAAGGGA------------CCA------------------------…
	H_sapiens_lcl_NC_000007.14_cds_NP_001190176.1_46395__gene_EZH2_	---------------------------------------------------------------------------------------------------------------------------------------------------------------------------------ATGGGCCAG---------------------------------------------------------------------------------------ACTGGG------------------------------------------AAGAAA---------------------TCTGAGAAGGGA------------CCA------------------------…
	H_sapiens_lcl_NC_000007.14_cds_XP_016867310.1_46401__gene_EZH2_	---------------------------------------------------------------------------------------------------------------------------------------------------------------------------------------------------------------------------------------------------------------------------------------------------------------------------------------------------------------------------------------------------------------…
	H_sapiens_lcl_NC_000007.14_cds_XP_011514191.1_46398__gene_EZH2_	---------------------------------------------------------------------------------------------------------------------------------------------------------------------------------ATG---GAA---------------------------------------------------------------------------------------ACAGCG------------------------------------------AAGGAT---------------------ACA------------------------------------------------…
	H_sapiens_lcl_NC_000007.14_cds_XP_005250020.1_46378__gene_EZH2_	ATG---------------------------------------------------------------------ATATACTTT------------------------------------------------------------------------------------ATTAGAATAATCATGGGCCAG---------------------------------------------------------------------------------------ACTGGG------------------------------------------AAGAAA---------------------TCTGAGAAGGGA------------CCA------------------------…
	H_sapiens_lcl_NC_000007.14_cds_NP_001190177.1_46390__gene_EZH2_	---------------------------------------------------------------------------------------------------------------------------------------------------------------------------------ATGGGCCAG---------------------------------------------------------------------------------------ACTGGG------------------------------------------AAGAAA---------------------TCTGAGAAGGGA------------CCA------------------------…
	H_sapiens_lcl_NC_000007.14_cds_XP_016867309.1_46388__gene_EZH2_	---------------------------------------------------------------------------------------------------------------------------------------------------------------------------------ATGGGCCAG---------------------------------------------------------------------------------------ACTGGG------------------------------------------AAGAAA---------------------TCTGAGAAGGGA------------CCA------------------------…
	L_oculatus_lcl_NC_023187.1_cds_XP_015210227.1_21350__db_xref_GeneID_102691488_	---------------------------------------------------------------------------------------------------------------------------------------------------------------------------------------------------------------------------------------------------------------------------------------------------------------------------------------------------------------------------------------------------------------…
	L_oculatus_lcl_NC_023187.1_cds_XP_015210225.1_21347__db_xref_GeneID_102691488_	---------------------------------------------------------------------------------------------------------------------------------------------------------------------------------ATGGGCTTT---------------------------------------------------------------------------------------CCGGGA------------------------------------------AGGAAG---------------------TCGGAGAAGGGG------------CCC------------------------…
	L_oculatus_lcl_NC_023187.1_cds_XP_015210226.1_21349__db_xref_GeneID_102691488_	---------------------------------------------------------------------------------------------------------------------------------------------------------------------------------ATGGGCTTT---------------------------------------------------------------------------------------CCGGGA------------------------------------------AGGAAG---------------------TCGGAGAAGGGG------------CCC------------------------…
	L_oculatus_lcl_NC_023187.1_cds_XP_015210223.1_21348__db_xref_GeneID_102691488_	---------------------------------------------------------------------------------------------------------------------------------------------------------------------------------ATGGGCTTT---------------------------------------------------------------------------------------CCGGGA------------------------------------------AGGAAG---------------------TCGGAGAAGGGG------------CCC------------------------…
	L_oculatus_lcl_NC_023187.1_cds_XP_015210221.1_21345__db_xref_GeneID_102691488_	---------------------------------------------------------------------------------------------------------------------------------------------------------------------------------ATGGGCTTT---------------------------------------------------------------------------------------CCGGGA------------------------------------------AGGAAG---------------------TCGGAGAAGGGG------------CCC------------------------…
	H_sapiens_lcl_NC_000007.14_cds_NP_694543.1_46393__gene_EZH2_	---------------------------------------------------------------------------------------------------------------------------------------------------------------------------------ATGGGCCAG---------------------------------------------------------------------------------------ACTGGG------------------------------------------AAGAAA---------------------TCTGAGAAGGGA------------CCA------------------------…
	H_sapiens_lcl_NC_000007.14_cds_XP_011514193.1_46375__gene_EZH2_	---------------------------------------------------------------------------------------------------------------------------------------------------------------------------------ATGGCGATT---------------------------------------------------------------------------------------GGGCTG------------------------------------------CCGCGT---------------------TTGGCGCTCGGT------------CCG------------------------…
	H_sapiens_lcl_NC_000007.14_cds_XP_024302448.1_46374__gene_EZH2_	---------------------------------------------------------------------------------------------------------------------------------------------------------------------------------ATGGCGATT---------------------------------------------------------------------------------------GGGCTG------------------------------------------CCGCGT---------------------TTGGCGCTCGGT------------CCG------------------------…
	H_sapiens_lcl_NC_000007.14_cds_XP_011514188.1_46400__gene_EZH2_	---------------------------------------------------------------------------------------------------------------------------------------------------------------------------------ATGGAAACA---------------------------------------------------------------------------------------GCGAAG------------------------------------------GATACA---------------------GCCTGTGCACAT------------CCT---GAC------------------…
	H_sapiens_lcl_NC_000007.14_cds_XP_016867307.1_46399__gene_EZH2_	---------------------------------------------------------------------------------------------------------------------------------------------------------------------------------ATGGAAACA---------------------------------------------------------------------------------------GCGAAG------------------------------------------GATACA---------------------GCCTGTGCACAT------------CCT---GAC------------------…
	M_musculus_lcl_NC_000072.6_cds_XP_006505587.1_24877__gene_Ezh2_	---------------------------------------------------------------------------------------------------------------------------------------------------------------------------------ATGGGCCAG---------------------------------------------------------------------------------------ACTGGG------------------------------------------AAGAAA---------------------TCTGAGAAGGGA------------CCG------------------------…
	M_musculus_lcl_NC_000072.6_cds_XP_006505588.1_24873__gene_Ezh2_	---------------------------------------------------------------------------------------------------------------------------------------------------------------------------------ATGGGCCAG---------------------------------------------------------------------------------------ACTGGG------------------------------------------AAGAAA---------------------TCTGAGAAGGGA------------CCG------------------------…
	H_sapiens_lcl_NC_000007.14_cds_NP_001190178.1_46389__gene_EZH2_	---------------------------------------------------------------------------------------------------------------------------------------------------------------------------------ATGGGCCAG---------------------------------------------------------------------------------------ACTGGG------------------------------------------AAGAAA---------------------TCTGAGAAGGGA------------CCA------------------------…
	G_gallus_lcl_NC_006089.4_cds_XP_015131394.1_7590__db_xref_GeneID_420784_	ATGTCGCCAAGCGCGGTGTCT---------------ATCAAA------------------------------TTGAGAGTCCGGGGAATGTTTATTTGTGATAACAATAATGCATCT---------------------------------------------TCAGAAGGGTTAGTCATGGGTCAA---------------------------------------------------------------------------------------ACAGGA------------------------------------------AAAAAA---------------------TCTGAGAAAGGA------------CCA------------------------…
	G_gallus_lcl_NC_006089.4_cds_XP_015131395.1_7589__db_xref_GeneID_420784_	ATGTCGCCAAGCGCGGTGTCT---------------ATCAAA------------------------------TTGAGAGTCCGGGGAATGTTTATTTGTGATAACAATAATGCATCT---------------------------------------------TCAGAAGGGTTAGTCATGGGTCAA---------------------------------------------------------------------------------------ACAGGA------------------------------------------AAAAAA---------------------TCTGAGAAAGGA------------CCA------------------------…
	A_carolinensis_lcl_NC_014781.1_cds_XP_008111115.1_17509__gene_ezh2_	---------------------------------------------------------------------------------------------------------------------------------------------------------------------------------ATGGGTCAA---------------------------------------------------------------------------------------ACTGGA------------------------------------------AAGAAA---------------------TCTGAGAAGGGA------------CCA------------------------…
	C_milii_lcl_NW_006890211.1_cds_XP_007904511.1_20382__gene_ezh2_	---------------------------------------------------------------------------------------------------------------------------------------------------------------------------------ATGGGATTT---------------------------------------------------------------------------------------ACTGGT------------------------------------------AGAAAA---------------------TCTACTAAAGGA------------CCG------------------------…
	C_milii_lcl_NW_006890211.1_cds_XP_007904509.1_20383__gene_ezh2_	---------------------------------------------------------------------------------------------------------------------------------------------------------------------------------ATGGGATTT---------------------------------------------------------------------------------------ACTGGT------------------------------------------AGAAAA---------------------TCTACTAAAGGA------------CCG------------------------…
	D_rerio_lcl_NC_007135.7_cds_NP_001070747.1_45426__gene_ezh2_	---------------------------------------------------------------------------------------------------------------------------------------------------------------------------------ATGGGATTG---------------------------------------------------------------------------------------ACCGGG------------------------------------------AGGAAA---------------------TCGGAGAAGGGT------------CCT------------------------…
	A_carolinensis_lcl_NC_014781.1_cds_XP_016849931.1_17507__gene_ezh2_	------------------------------------------------------------------------------------------------------------------ATGAACTTGCTGAGGGGAAAACAGGTGGAAATGACTGAAGTCCTACTCGTGAGCAGGATAATCATGGGTCAA---------------------------------------------------------------------------------------ACTGGA------------------------------------------AAGAAA---------------------TCTGAGAAGGGA------------CCA------------------------…
	X_laevis_lcl_NC_030734.1_cds_XP_018121882.1_32381__gene_ezh2.L_	---------------------------------------------------------------------------------------------------------------------------------------------------------------------------------ATGGGCCAG---------------------------------------------------------------------------------------ACGGGG------------------------------------------AAGAAA---------------------TCTGAGAAGGGA------------CCG------------------------…
	X_laevis_lcl_NC_030734.1_cds_XP_018121884.1_32383__gene_ezh2.L_	---------------------------------------------------------------------------------------------------------------------------------------------------------------------------------ATGGGCCAG---------------------------------------------------------------------------------------ACGGGG------------------------------------------AAGAAA---------------------TCTGAGAAGGGA------------CCG------------------------…
	X_tropicalis_lcl_NC_030682.1_cds_XP_012820252.1_22296__gene_ezh2_	---------------------------------------------------------------------------------------------------------------------------------------------------------------------------------ATGGGCCAG---------------------------------------------------------------------------------------ACGGGC------------------------------------------AAGAAA---------------------TCTGAGAAGGGA------------CCG------------------------…
	X_tropicalis_lcl_NC_030682.1_cds_NP_001017293.1_22297__gene_ezh2_	---------------------------------------------------------------------------------------------------------------------------------------------------------------------------------ATGGGCCAG---------------------------------------------------------------------------------------ACGGGC------------------------------------------AAGAAA---------------------TCTGAGAAGGGA------------CCG------------------------…
	X_tropicalis_lcl_NC_030682.1_cds_XP_012820250.1_22292__gene_ezh2_	------------------------------------------------------------------------------------------------------------------------------------ATGCTGGGCCATCCAAAGCCCTCTTCAGCAAGTCGCAGGATAATCATGGGCCAG---------------------------------------------------------------------------------------ACGGGC------------------------------------------AAGAAA---------------------TCTGAGAAGGGA------------CCG------------------------…
	X_laevis_lcl_NC_030735.1_cds_XP_018124036.1_34797__gene_ezh2_b_	---------------------------------------------------------------------------------------------------------------------------------------------------------------------------------------------------------------------------------------------------------------------------------------------------------------------------------------------------------------------------------------------------------------…
	X_tropicalis_lcl_NC_030682.1_cds_XP_012820251.1_22294__gene_ezh2_	------------------------------------------------------------------------------------------------------------------------------------ATGCTGGGCCATCCAAAGCCCTCTTCAGCAAGTCGCAGGATAATCATGGGCCAG---------------------------------------------------------------------------------------ACGGGC------------------------------------------AAGAAA---------------------TCTGAGAAGGGA------------CCG------------------------…
	EZH12_mRNA_20171128_putative_after_RACE_NEME275	---------------------------------------------------------------------------------------------------------------------------------------------------------------------------------ATGGTGCTG---------------------------------------------------------------------------------------ACGGGG------------------------------------------AAGCGC---------------------TCGGAGAAAGGC------------CCT------------------------…
	G_gallus_lcl_NC_006114.4_cds_XP_004948679.1_40319__db_xref_GeneID_420023_	---------------------------------------------------------------------------------------------------------------------ATGACTGCAGCCTGGGCCGGGATCTCAGAGGGAAGGACCCCCCTGCTGGGGGCTGTAAAAATGGAAATC---------------------------------------------------------------------------------------GCCACC------------------------------------------CCTCCA---------------------ACATCAAAGTGT------------ATT------------------------…
	G_gallus_lcl_NC_006114.4_cds_XP_015155121.1_40318__db_xref_GeneID_420023_	---------------------------------------------------------------------------------------------------------------------ATGACTGCAGCCTGGGCCGGGATCTCAGAGGGAAGGACCCCCCTGCTGGGGGCTGTAAAAATGGAAATC---------------------------------------------------------------------------------------GCCACC------------------------------------------CCTCCA---------------------ACATCAAAGTGT------------ATT------------------------…
	EZH12_mRNA_20171128_putative_after_RACE_NEME55_var2	---------------------------------------------------------------------------------------------------------------------------------------------------------------------------------ATGGAGGACCCACCCACAGCC------------------------------------GCTCCA------------------CCGCGTGGCACTGATACTGCC------------------------------------------CCGTCC---------------------ACACCAAGA---------------CCC------------------------…
	I_punctatus_lcl_NC_030417.1_cds_XP_017348892.1_2558__gene_ezh1_	---------------------------------------------------------------------------------------------------------------------------------------------------------------------------------ATGGAGGTG---------------------------------------------------------------------------ATGGAGGAGGCATCCGGT------------------------------------------GCTCGCCTCTGT---------------CCCGCTAAAGCC------------CCG------------------------…
	H_sapiens_lcl_NC_000017.11_cds_NP_001982.2_90790__gene_EZH1_	---------------------------------------------------------------------------------------------------------------------------------------------------------------------------------ATGGAAATA---------------------------------------------------------------------------------------CCAAAT------------------------------------------CCCCCT---------------------ACCTCCAAATGT------------ATC------------------------…
	H_sapiens_lcl_NC_000017.11_cds_NP_001308008.1_90787__gene_EZH1_	---------------------------------------------------------------------------------------------------------------------------------------------------------------ATGGAGGATTACAGCAAGATGGAAATA---------------------------------------------------------------------------------------CCAAAT------------------------------------------CCCCCT---------------------ACCTCCAAATGT------------ATC------------------------…
	H_sapiens_lcl_NC_000017.11_cds_XP_011522819.1_90785__gene_EZH1_	---------------------------------------------------------------------------------------------------------------------------------------------------------------ATGGAGGATTACAGCAAGATGGAAATA---------------------------------------------------------------------------------------CCAAAT------------------------------------------CCCCCT---------------------ACCTCCAAATGT------------ATC------------------------…
	T_rubripes_lcl_NC_018894.1_cds_XP_003964923.1_6183__db_xref_GeneID_101070195_	---------------------------------------------------------------------------------------------------------------------------------------------------------------------------------ATGGAGGAA---------------------------------------------------------------------------------------ACAGCTGCTACAGCTCTCACCCAGGGAAGCGGCGGCACCCCGAGACCCCAACCT---------------------TCCTCCCTCCCA------------GCC------------------------…
	M_musculus_lcl_NC_000072.6_cds_XP_006505592.1_24881__gene_Ezh2_	---------------------------------------------------------------------------------------------------------------------------------------------------------------------------------------------------------------------------------------------------------------------------------------------------------------------------------------------------------------------------------------------------------------…
	H_sapiens_lcl_NC_000007.14_cds_NP_004447.2_46396__gene_EZH2_	---------------------------------------------------------------------------------------------------------------------------------------------------------------------------------ATGGGCCAG---------------------------------------------------------------------------------------ACTGGG------------------------------------------AAGAAA---------------------TCTGAGAAGGGA------------CCA------------------------…
	M_musculus_lcl_NC_000072.6_cds_XP_006505590.1_24882__gene_Ezh2_	---------------------------------------------------------------------------------------------------------------------------------------------------------------------------------------------------------------------------------------------------------------------------------------------------------------------------------------------------------------------------------------------------------------…
	H_sapiens_lcl_NC_000007.14_cds_XP_011514199.1_46402__gene_EZH2_	---------------------------------------------------------------------------------------------------------------------------------------------------------------------------------------------------------------------------------------------------------------------------------------------------------------------------------------------------------------------------------------------------------------…
	C_carpio_lcl_NW_017540722.1_cds_XP_018946276.1_52505__gene_ezh2_	---------------------------------------------------------------------------------------------------------------------------------------------------------------------------------ATGGGATTG---------------------------------------------------------------------------------------ACTGGG------------------------------------------AGGAAA---------------------TCGGAGAAGGGT------------CCT------------------------…
	G_gallus_lcl_NC_006114.4_cds_XP_015155122.1_40317__db_xref_GeneID_420023_	------------------------------------------------------------------------------------------------------------------------------------------------------------------ATGGCCGAGGAAAAAATGGAAATC---------------------------------------------------------------------------------------GCCACC------------------------------------------CCTCCA---------------------ACATCAAAGTGT------------ATT------------------------…
	G_gallus_lcl_NC_006114.4_cds_XP_015155120.1_40320__db_xref_GeneID_420023_	---------------------------------------------------------------------------------------------------------------------ATGACTGCAGCCTGGGCCGGGATCTCAGAGGGAAGGACCCCCCTGCTGGGGGCTGTAAAAATGGAAATC---------------------------------------------------------------------------------------GCCACC------------------------------------------CCTCCA---------------------ACATCAAAGTGT------------ATT------------------------…
	I_punctatus_lcl_NC_030438.1_cds_XP_017308845.1_38619__gene_ezh2_	------------------------------------------------------------------------------------------------------------------------------------------------ATGGTGATGTTCCCCAAAGCCTTTGGGGAAACCATGGGCTTG---------------------------------------------------------------------------------------ACTGGG------------------------------------------AAGAAA---------------------TCGGAGAAAGGC------------CCA------------------------…
	I_punctatus_lcl_NC_030438.1_cds_XP_017308846.1_38620__gene_ezh2_	---------------------------------------------------------------------------------------------------------------------------------------------------------------------------------ATGGGCTTG---------------------------------------------------------------------------------------ACTGGG------------------------------------------AAGAAA---------------------TCGGAGAAAGGC------------CCA------------------------…
	I_punctatus_lcl_NC_030417.1_cds_XP_017348928.1_2555__gene_ezh1_	---------------------------------------------------------------------------------------------------------------------------------------------------------------------------------ATGGAGGTG---------------------------------------------------------------------------ATGGAGGAGGCATCCGGT------------------------------------------GCTCGCCTCTGT---------------CCCGCTAAAGCC------------CCG------------------------…
	H_sapiens_lcl_NC_000017.11_cds_NP_001308010.1_90788__gene_EZH1_	---------------------------------------------------------------------------------------------------------------------------------------------------------------------------------ATGGAAATA---------------------------------------------------------------------------------------CCAAAT------------------------------------------CCCCCT---------------------ACCTCCAAATGT------------ATC------------------------…
	M_musculus_lcl_NC_000077.6_cds_NP_031996.1_50164__gene_Ezh1_	------------------------------------------------------------------------------------------------------------------------------------------------------------------------ATGAGGAAAATGGATATA---------------------------------------------------------------------------------------GCAAGT------------------------------------------CCCCCA---------------------ACTTCCAAATGC------------ATC------------------------…
	H_sapiens_lcl_NC_000017.11_cds_XP_016879840.1_90792__gene_EZH1_	---------------------------------------------------------------------------------------------------------------------------------------------------------------------------------ATGAAGCCT---------------------------------------------------------------------------------------GTGAGT------------------------------------------GGACAC---------------------------------------------CCT------------------------…
	M_musculus_lcl_NC_000077.6_cds_XP_006532241.1_50165__gene_Ezh1_	---------------------------------------------------------------------------------------------------------------------------------------------------------------------------------ATGGATATA---------------------------------------------------------------------------------------GCAAGT------------------------------------------CCCCCA---------------------ACTTCCAAATGC------------ATC------------------------…
	A_carolinensis_lcl_NC_014781.1_cds_XP_008111353.1_17808__gene_ezh1_	---------------------------------------------------------------------------------------------------------------------------------------------------------------------------------ATGTCTAAG------------------------------------------------------------------------GAAAAAGTAGAAATTCCAGCC------------------------------------------CCACCA---------------------ACATCAAAATGT------------ATC------------------------…
	A_carolinensis_lcl_NC_014781.1_cds_XP_003222404.1_17809__gene_ezh1_	---------------------------------------------------------------------------------------------------------------------------------------------------------------------------------ATGTCTAAG------------------------------------------------------------------------GAAAAAGTAGAAATTCCAGCC------------------------------------------CCACCA---------------------ACATCAAAATGT------------ATC------------------------…
	I_punctatus_lcl_NC_030417.1_cds_XP_017348945.1_2556__gene_ezh1_	---------------------------------------------------------------------------------------------------------------------------------------------------------------------------------ATGGAGGTG---------------------------------------------------------------------------ATGGAGGAGGCATCCGGT------------------------------------------GCTCGCCTCTGT---------------CCCGCTAAAGCC------------CCG------------------------…
	A_mexicanus_lcl_NW_019172896.1_cds_XP_015458015.2_40380__gene_ezh1_	---------------------------------------------------------------------------------------------------------------------------------------------------------------------------------ATGGAGGTG---------------------------------------------------------------------------ATGGATGAAGCATCCGGC------------------------------------------ACTCGGCTCTGC---------------CCCACTAAAGCC------------CCC------------------------…
	H_sapiens_lcl_NC_000017.11_cds_XP_016879839.1_90791__gene_EZH1_	---------------------------------------------------------------------------------------------------------------------------------------------------------------------------------------------------------------------------------------------------------------------------------------------------------------------------------ATGAAG---------------------------------------------CCT------------------------…
	X_tropicalis_lcl_NC_030682.1_cds_XP_017950166.1_22295__gene_ezh2_	------------------------------------------------------------------------------------------------------------------------------------ATGCTGGGCCATCCAAAGCCCTCTTCAGCAAGTCGCAGGATAATCATGGGCCAG---------------------------------------------------------------------------------------ACGGGC------------------------------------------AAGAAA---------------------TCTGAGAAGGGA------------CCG------------------------…
	X_tropicalis_lcl_NC_030682.1_cds_XP_017950165.1_22293__gene_ezh2_	------------------------------------------------------------------------------------------------------------------------------------ATGCTGGGCCATCCAAAGCCCTCTTCAGCAAGTCGCAGGATAATCATGGGCCAG---------------------------------------------------------------------------------------ACGGGC------------------------------------------AAGAAA---------------------TCTGAGAAGGGA------------CCG------------------------…
	C_harengus_lcl_NW_012220937.1_cds_XP_012681118.1_13606__gene_ezh1_	---------------------------------------------------------------------------------------------------------------------------------------------------------------------------------ATGGAGGAG---------------------------------------------------------------------------------------GCGGCC---------------------------------------------------------------------TCCCAGCGCCCC------------CCT------------------------…
	A_mexicanus_lcl_NW_019172896.1_cds_XP_007237666.2_40378__gene_ezh1_	---------------------------------------------------------------------------------------------------------------------------------------------------------------------------------ATGGAGGTG---------------------------------------------------------------------------ATGGATGAAGCATCCGGC------------------------------------------ACTCGGCTCTGC---------------CCCACTAAAGCC------------CCC------------------------…
	H_sapiens_lcl_NC_000017.11_cds_NP_001308011.1_90789__gene_EZH1_	---------------------------------------------------------------------------------------------------------------------------------------------------------------------------------ATGGAAATA---------------------------------------------------------------------------------------CCAAAT------------------------------------------CCCCCT---------------------ACCTCCAAATGT------------ATC------------------------…
	C_harengus_lcl_NW_012220937.1_cds_XP_012681120.1_13607__gene_ezh1_	---------------------------------------------------------------------------------------------------------------------------------------------------------------------------------------------------------------------------------------------------------------------------------------------------------------------------------------------------------------------------------------------------------------…
	P_reticulata_lcl_NC_024350.1_cds_XP_008395138.1_37322__gene_ezh2_	---------------------------------------------------------------------------------------------------------------------------------------------------------------------------------ATGGTGCTG---------------------------------------------------------------------------------------ACAGGG------------------------------------------AAGCGT---------------------TCGGACAAAGGT------------CCA------------------------…
	S_salar_lcl_NC_027318.1_cds_XP_014012609.1_67146__db_xref_GeneID_106578387_	---------------------------------------------------------------------------------------------------------------------------------------------------------------------------------ATGGTGCTG---------------------------------------------------------------------------------------ACAGGG------------------------------------------AAGCGG---------------------TCTGAGAAGGGA------------CCA------------------------…
	E_lucius_lcl_NC_025988.3_cds_XP_010888455.1_42774__gene_ezh2_	---------------------------------------------------------------------------------------------------------------------------------------------------------------------------------ATGGTGCTG---------------------------------------------------------------------------------------ACTGGG------------------------------------------AAGCGG---------------------TCTGAGAAGGGA------------CCT------------------------…
	E_lucius_lcl_NC_025988.3_cds_XP_010888454.1_42773__gene_ezh2_	------------------------------------------------------------------------------------------------------------------------------------------------------ATGAGGACTGACACATCTCGGTTGACAATGGTGCTG---------------------------------------------------------------------------------------ACTGGG------------------------------------------AAGCGG---------------------TCTGAGAAGGGA------------CCT------------------------…
	A_mexicanus_lcl_NW_019172896.1_cds_XP_015458016.2_40381__gene_ezh1_	---------------------------------------------------------------------------------------------------------------------------------------------------------------------------------ATGGAGGTG---------------------------------------------------------------------------ATGGATGAAGCATCCGGC------------------------------------------ACTCGGCTCTGC---------------CCCACTAAAGCC------------CCC------------------------…
	S_salar_lcl_NC_027318.1_cds_XP_014012608.1_67145__db_xref_GeneID_106578387_	---------------------------------------------------------------------------------------------------------------------------------------------------------------------------------ATGGTGCTG---------------------------------------------------------------------------------------ACAGGG------------------------------------------AAGCGG---------------------TCTGAGAAGGGA------------CCA------------------------…
	H_sapiens_lcl_NC_000017.11_cds_XP_005257202.1_90786__gene_EZH1_	---------------------------------------------------------------------------------------------------------------------------------------------------------------ATGGAGGATTACAGCAAGATGGAAATA---------------------------------------------------------------------------------------CCAAAT------------------------------------------CCCCCT---------------------ACCTCCAAATGT------------ATC------------------------…
	E_lucius_lcl_NC_025988.3_cds_XP_010888453.1_42772__gene_ezh2_	------------------------------------------------------------------------------------------------------------------------------------------------------ATGAGGACTGACACATCTCGGTTGACAATGGTGCTG---------------------------------------------------------------------------------------ACTGGG------------------------------------------AAGCGG---------------------TCTGAGAAGGGA------------CCT------------------------…
	O_latipes_lcl_NC_019866.1_cds_XP_020560613.1_11032__gene_ezh1_	ATGGTACTTCAAGCAGTTGCATCAGTTCCTGTGCGTGTGCGTAATGGCTGTGCCGTTGCTGCTCCACGCTACTTTTTATTCCTAGGGCGCAGAATAGACATAAATCCCAGCTCCGCTTGGAAGCGCTCTGGTCGCAGTAAAGACGTCACCCTCGTGCTCGGAGTTTGTCCTGCAGTCATGGAGGAA---------------------------------------------------------------------------------------ACAGCACATCCTGCCCCTGGTACCAGTGTTGCC---------------CCATCT---------------------CAGCCAAGGCCT------------CCG------------------------…
	D_rerio_lcl_NC_007114.7_cds_NP_001035072.2_6148__gene_ezh1_	---------------------------------------------------------------------------------------------------------------------------------------------------------------------------------ATGGAGGAA------------------------------------------------------------------------------------GTGTCAGGC------------------------------------------CCTCGG---------------------------------------------CCC------------------------…
	O_latipes_lcl_NC_019866.1_cds_XP_020560614.1_11033__gene_ezh1_	ATGGTACTTCAAGCAGTTGCATCAGTTCCTGTGCGTGTGCGTAATGGCTGTGCCGTTGCTGCTCCACGCTACTTTTTATTCCTAGGGCGCAGAATAGACATAAATCCCAGCTCCGCTTGGAAGCGCTCTGGTCGCAGTAAAGACGTCACCCTCGTGCTCGGAGTTTGTCCTGCAGTCATGGAGGAA---------------------------------------------------------------------------------------ACAGCACATCCTGCCCCTGGTACCAGTGTTGCC---------------CCATCT---------------------CAGCCAAGGCCT------------CCG------------------------…
	I_punctatus_lcl_NC_030417.1_cds_XP_017348935.1_2562__gene_ezh1_	---------------------------------------------------------------------------------------------------------------------------------------------------------------------------------ATGGAGGTG---------------------------------------------------------------------------ATGGAGGAGGCATCCGGT------------------------------------------GCTCGCCTCTGT---------------CCCGCTAAAGCC------------CCG------------------------…
	O_niloticus_lcl_NW_017615909.1_cds_XP_003459527.1_56298__gene_ezh2_	---------------------------------------------------------------------------------------------------------------------------------------------------------------------------------ATGGTGCTG---------------------------------------------------------------------------------------ACTGGG------------------------------------------AAGCGT---------------------TCGGAGAAAGGC------------CCC------------------------…
	O_latipes_lcl_NC_019866.1_cds_NP_001265765.1_11035__gene_ezh1_	---------------------------------------------------------------------------------------------------------------------------------------------------------------------------------ATGGAGGAA---------------------------------------------------------------------------------------ACAGCACATCCTGCCCCTGGTACCAGTGTTGCC---------------CCATCT---------------------CAGCCAAGGCCT------------CCG------------------------…
	D_rerio_lcl_NC_007114.7_cds_XP_005164197.1_6149__gene_ezh1_	---------------------------------------------------------------------------------------------------------------------------------------------------------------------------------ATGGAGGAA------------------------------------------------------------------------------------GTGTCAGGC------------------------------------------CCTCGG---------------------------------------------CCC------------------------…
	O_latipes_lcl_NC_019866.1_cds_XP_020560615.1_11034__gene_ezh1_	ATGGTACTTCAAGCAGTTGCATCAGTTCCTGTGCGTGTGCGTAATGGCTGTGCCGTTGCTGCTCCACGCTACTTTTTATTCCTAGGGCGCAGAATAGACATAAATCCCAGCTCCGCTTGGAAGCGCTCTGGTCGCAGTAAAGACGTCACCCTCGTGCTCGGAGTTTGTCCTGCAGTCATGGAGGAA---------------------------------------------------------------------------------------ACAGCACATCCTGCCCCTGGTACCAGTGTTGCC---------------CCATCT---------------------CAGCCAAGGCCT------------CCG------------------------…
	C_harengus_lcl_NW_012222247.1_cds_XP_012688698.1_20433__gene_ezh2_	---------------------------------------------------------------------------------------------------------------------------------------------------------------------------------ATGGGCTTG---------------------------------------------------------------------------------------ACTGGG------------------------------------------AAGAAA---------------------TCAGAGAAGCGT------------CCT------------------------…
	O_latipes_lcl_NC_019878.1_cds_XP_020568032.1_28792__gene_ezh2_	---------------------------------------------------------------------------------------------------------------------------------------------------------------------------------ATGGGG------------------------------------------------------------------------------------------ACGGGG------------------------------------------AAACGC---------------------TCAGACAAGGGT------------CCT------------------------…
	O_latipes_lcl_NC_019878.1_cds_NP_001098571.1_28791__gene_ezh2_	---------------------------------------------------------------------------------------------------------------------------------------------------------------------------------ATGGGG------------------------------------------------------------------------------------------ACGGGG------------------------------------------AAACGC---------------------TCAGACAAGGGT------------CCT------------------------…
	P_reticulata_lcl_NC_024338.1_cds_XP_008414068.1_15863__gene_ezh1_	------------------------------------------------------------------------------------------------------------------------------------------------------------------------------ATGATGGAAGAA---------------------------------------------------------------------------------------ACAGCTGCTGCAGCCCCGGCCTCTGGCACCAGTGCTGTCCCATCAACTCCAAGG---------------------CCTCAGCCTGGC------------TCT------------------------…
	C_variegatus_lcl_NW_015151183.1_cds_XP_015250700.1_26690__gene_ezh2_	---------------------------------------------------------------------------------------------------------------------------------------------------------------------------------ATGGTGCTG---------------------------------------------------------------------------------------ACAGGG------------------------------------------AAGCGT---------------------TCAGACAAGGGT------------CCA------------------------…
	B_pectinirostris_lcl_NW_018354254.1_cds_XP_020778438.1_8595__gene_ezh2_	---------------------------------------------------------------------------------------------------------------------------------------------------------------------------------ATGGTGCTG---------------------------------------------------------------------------------------ACGGGG------------------------------------------AAGCGG---------------------TCGGAGAAGGGC------------CCG------------------------…
	T_rubripes_lcl_NW_004071999.1_cds_XP_003977206.1_26350__gene_ezh2_	---------------------------------------------------------------------------------------------------------------------------------------------------------------------------------ATGGTGCTG---------------------------------------------------------------------------------------ACAGGG------------------------------------------AAGCGC---------------------TCGGAGAAAGGA------------CCT------------------------…
	X_tropicalis_lcl_NC_030686.1_cds_XP_017953284.1_33893__gene_ezh1_	---------------------------------------------------------------------------------------------------------------------------------------------------------------------------------ATGCGATCT---------------------------------------------------------------------------------------GTCACC------------------------------------------CCCAAGGATTGCTCTACTGTCCTACACAGCCCAATGGAG------------CCTCCAGACCCAACATACACAAGAACA…
	O_niloticus_lcl_NW_017615909.1_cds_XP_019210517.1_56299__gene_ezh2_	---------------------------------------------------------------------------------------------------------------------------------------------------------------------------------ATGGTGCTG---------------------------------------------------------------------------------------ACTGGG------------------------------------------AAGCGT---------------------TCGGAGAAAGGC------------CCC------------------------…
	P_latipinna_lcl_NW_015113872.1_cds_XP_014910006.1_29333__gene_ezh2_	---------------------------------------------------------------------------------------------------------------------------------------------------------------------------------ATGGTGCTG---------------------------------------------------------------------------------------ACAGGG------------------------------------------AAGCGT---------------------TCGGACAAAGGT------------CCA------------------------…
	E_lucius_lcl_NC_025978.3_cds_XP_010872847.1_20228__gene_ezh1_	---------------------------------------------------------------------------------------------------------------------------------------------------------------------------------ATGGAGGAGCCCCCAGATGCCCCA---------------------GTCTCTGACCCAGCCCCAGATCTGGCC---------TTGACCCCTGCAACAACACCT------------------------------------------CGTCCT---------------------GCCGCCAACATA------------CCC------------------------…
	E_lucius_lcl_NC_025978.3_cds_XP_010872846.1_20229__gene_ezh1_	---------------------------------------------------------------------------------------------------------------------------------------------------------------------------------ATGGAGGAGCCCCCAGATGCCCCA---------------------GTCTCTGACCCAGCCCCAGATCTGGCC---------TTGACCCCTGCAACAACACCT------------------------------------------CGTCCT---------------------GCCGCCAACATA------------CCC------------------------…
	N_coriiceps_lcl_NW_011335355.1_cds_XP_010764066.1_3256__gene_ezh2_	---------------------------------------------------------------------------------------------------------------------------------------------------------------------------------ATGGTGCTG---------------------------------------------------------------------------------------ACAGGG------------------------------------------AAGCGC---------------------TCGGAGAAAGGC------------CCG------------------------…
	S_formosus_lcl_NW_017372339.1_cds_XP_018583380.1_39353__gene_ezh2_	---------------------------------------------------------------------------------------------------------------------------------------------------------------------------------ATGGGCTTG---------------------------------------------------------------------------------------ACTGCA------------------------------------------AAGAAA---------------------TCAGAGAAAGGC------------CCT------------------------…
	C_variegatus_lcl_NW_015150805.1_cds_XP_015241416.1_18382__gene_ezh1_	---------------------------------------------------------------------------------------------------------------------------------------------------------------------------------ATGGAAGAA---------------------------------------------------------------------------------------ACAGCTGCTGCAGCCCTGGCCTCTGGCACCAGTGCCGTCCCATCAACCCCAAAG---------------------CCGCAGCCTGGC------------TCC------------------------…
	S_formosus_lcl_NW_017372339.1_cds_XP_018583382.1_39354__gene_ezh2_	---------------------------------------------------------------------------------------------------------------------------------------------------------------------------------ATGGGCTTG---------------------------------------------------------------------------------------ACTGCA------------------------------------------AAGAAA---------------------TCAGAGAAAGGC------------CCT------------------------…
	S_formosus_lcl_NW_017372339.1_cds_XP_018583377.1_39351__gene_ezh2_	---------------------------------------------------------------------------------------------------------------------------------------------------------------------------------ATGGGCTTG---------------------------------------------------------------------------------------ACTGCA------------------------------------------AAGAAA---------------------TCAGAGAAAGGC------------CCT------------------------…
	S_formosus_lcl_NW_017372339.1_cds_XP_018583381.1_39355__gene_ezh2_	---------------------------------------------------------------------------------------------------------------------------------------------------------------------------------ATGGGCTTG---------------------------------------------------------------------------------------ACTGCA------------------------------------------AAGAAA---------------------TCAGAGAAAGGC------------CCT------------------------…
	S_formosus_lcl_NW_017372339.1_cds_XP_018583383.1_39356__gene_ezh2_	---------------------------------------------------------------------------------------------------------------------------------------------------------------------------------ATGGGCTTG---------------------------------------------------------------------------------------ACTGCA------------------------------------------AAGAAA---------------------TCAGAGAAAGGC------------CCT------------------------…
	O_niloticus_lcl_NC_031969.1_cds_XP_003442093.1_7603__gene_ezh1_	---------------------------------------------------------------------------------------------------------------------------------------------------------------------------------ATGGAGGAA---------------------------------------------------------------------------------------AGTGCA------------------------------------------GCAGCC---------------------CCTGACACCGGTGTTGCC------CCA------------------------…
	L_oculatus_lcl_NC_023193.1_cds_XP_015217358.1_29632__db_xref_GeneID_102693111_	---------------------------------------------------------------------------------------------------------------------------------------------------------------------------------ATGTCATTCTCACACGGCCAGAAATCAGATTACTACTTAGACGTGATTGGGAACGCCGTGTCTTCAATTTCTGTTAGCACATGTGCGGTAATTACAACGGGA------------------------------------------AAAAAA---------------------ACCCAACAAGGAGCGATGGAGGAGCCC------------------------…
	EZH12_mRNA_20171128_putative_after_RACE_NEME55_var1	---------------------------------------------------------------------------------------------------------------------------------------------------------------------------------ATGGAGGAC------------------------------------------------------CCACCCACAGCCGCTCCACCGCGTGGCACTGATACTGCC------------------------------------------CCGTCC---------------------ACACCAAGA---------------CCC------------------------…
	B_pectinirostris_lcl_NW_018346968.1_cds_XP_020787846.1_2018__gene_ezh1_	---------------------------------------------------------------------------------------------------------------------------------------------------------------------------------ATGGAGGAA---------------------------------------------------------------------------------------ACGACCACAGCTGCTCCACCCACTGGCCCTGGCACCATC---------CCCTCC---------------------ACACAACGACCC------------CCT------------------------…
;
end;
begin mrbayes;
	charset Subset1 = 1-3816\3;
	charset Subset2 = 2-3816\3;
	charset Subset3 = 3-3816\3;
	partition PartitionFinder = 3:Subset1, Subset2, Subset3;
	set partition=PartitionFinder;
	lset applyto=(1) nst=6 rates=invgamma;
	lset applyto=(2) nst=6 rates=invgamma;
	lset applyto=(3) nst=6 rates=invgamma;
	prset applyto=(all) ratepr=variable;
	unlink statefreq=(all) revmat=(all) shape=(all) pinvar=(all) tratio=(all);
	mcmc ngen=2000000 temp=0.05 samplefreq=1000 printfreq=1000;
end;
