# Supplementary material for: The round goby genome provides insights into mechanisms that may facilitate biological invasions
Source: BMC Biol. 2020 Jan 28;18:11. doi: 10.1186/s12915-019-0731-8 (PMC6988351; doi:10.1186/s12915-019-0731-8)
Supplement: Supplementary file 33 — Alignments of dnmt1, dnmt3, eed, ezh, rbbp4, and suz12. [file 12915_2019_731_MOESM33_ESM.zip › RBBP4_MACSE_NT.nex]

#NEXUS
begin data;
	dimensions ntax=39 nchar=1713;
	format datatype=dna missing=N gap=-;
	matrix
	E_lucius_lcl_NC_025982.3_cds_XP_010877212.2_30351__gene_LOC105015627_	ATGGACACAAGAACGACGTTTTCCGGTTTATTTTTCGTTGATTGGGTATTTGAGCTCCGAGGAGTTCCCGCCAAGGTATTACGGCTGTGCGCTTGCTCTCCACAAAGCGCTATTTCTGAAAACATACTTTTTGTTATTATCAACACCATGGCT------------------------------GATAAAGAA---------------GCA---------------------------------------------------------------------------------------------------------------------------------------------GCGTTTGATGATGCTGTTGAGGAGAGGGTGATAAATGAGGAGTACAAGATCTGGAAGAAGAACACGCCCTTCCTCTATGACTTGGTGATGACCCATGCCCTGGAGTGGCCCAGCCTAACAGCACAGTGGCTGCCAGATGTCACCAGACCAGAAGGGAAGGATTTCAGTGTACACAGGCTGGTTCTTGGCACCCACACCTCAGATGAGCAGAATCACCTGGTCATCGCTAGCGTGCAACTGCCTAATGACGATGCTCAATTTGATGCATCTCACTATGACAGTGAAAAAGGC---------GAGTTTGGAGGCTTTGGGTCAGTCAGTGGTAAGATAGAGATTGAAATCAAGATCAACCATGAGGGAGAAGTGAACCGGGCCCGGTACATGCCCCAGAACCCCTGCATCATCGCCACCAAAACCCCAACTAGCGATGTGCTTGTCTTTGACTACACCAAACACCCCTCCAAACCAGATCCATCTGGAGAGTGCACCCCAGATCTGCGTTTGAGAGGACACCAGAAAGAGGGCTATGGCCTCTCGTGGAACCCCAATCTGAGTGGCTGCCTCCTCAGCGCTTCTGATGACCAT---------ACAATCTGTATGTGGGACATTAGTGCTGTTCCCAAAGAGGGGAAGATTGTGGATGCTAAGACAATCTTCACTGGACACACAGCTGTAGTGGAGGATGTCTCCTGGCATCTGCTGCACGAGTCGCTCTTTGGATCTGTAGCTGATGACCAGAAACTCATGATTTGGGACACACGGTCCAACAACACATCCAAGCCCAGCCATGCTGTAGACGCCCACACTGCAGAGGTCAATTGTTTGTCCTTCAACCCCTACAGCGAGTTTATCCTAGCGTCGGGCTCAGCAGACAAGACTGTTGCTCTCTGGGATCTGAGGAATTTGAAACTAAAGCTGCATTCATTCGAGTCTCACAAAGATGAGATATTCCAG---GTCCAGTGGTCTCCTCATAATGAAACCATCCTGGCCTCAAGCGGTACAGACAGGCGTCTCAACGTGTGGGACCTCAGTAAAATCGGAGAGGAGCAGTCTCCAGAGGACGCTGAGGATGGCCCACCTGAACTGCTGTTTATCCACGGTGGTCACACAGCTAAGATCTCCGACTTCTCGTGGAACCCCAATGAACCCTGGGTCATCTGTTCTGTATCGGAGGACAACATCATGCAAGTCTGGCAGATGGCTGAGAACATCTACAACGACGAGGACCCAGAG---------------------------------------------------------------------------------GGGGCAGCTGATACTGAGGTCCAG---GCATGA
	N_coriiceps_lcl_NW_011369099.1_cds_XP_010790592.1_27110__gene_LOC104963675_	---------------------------------------------------------------------------------------------------------------------------------------------------ATGGCT------------------------------GATAAAGAGGATATTGCATTTGCAGGT---------------------------------------------------------------------------------------------------------------------------------------------GCATTTGATGATGCCGTGGAGGAGAGGGTGATCAATGAGGAGTACAAGATATGGAAGAAGAACACGCCTTTCCTCTACGACCTGGTCATGACACACGCCCTGGAGTGGCCCAGCCTCACCGCCCAGTGGCTGCCTGATGTCACCAGGCCAGAGGGGAAAGACTACAGCGTACACAGGCTGGTTTTGGGAACACACACGTCTGATGAGCAGAATCACCTTGTCATTGCTAGTGTTCAGCTTCCTAATGATGACGCGCAGTTTGATGCCTCACACTATGACAGCGAGAAAGGA---------GAGTTTGGAGGTTTTGGATCTGTCAGTGGGAAGATAGAGATTGAGATCAAGATAAACCATGAGGGGGAGGTGAACAGAGCCCGCTACATGCCTCAGAACCCTTGCATCATCGCCACTAAGACCCCCACCAGCGACGTGCTGGTCTTTGACTATACAAAGCACCCCTCTAAACCTGACCCTTCTGGAGAGTGCACCCCAGATCTGCGGTTGCGAGGCCACCAGAAGGAGGGCTATGGTCTCTCCTGGAACCCAAACCTTAGCGGCTGCCTCCTCAGTGCCTCTGATGATCAT---------ACAATCTGCCTTTGGGACATCAGCACAGTGCCCAAAGAGGGAAAGGTAGTGGATGCCAAGACCATCTTCACAGGCCACACGGCCGTGGTGGAGGATGTTTCCTGGCACCTGCTGCACGAGTCTCTCTTTGGATCTGTGGCCGATGACATGAAACTCATGATCTGGGACACACGGTCCAACAACACCTCCAAGCCCAGCCATGCAGTAGATGCCCACACTGCTGAGGTCAACTGCTTATCCTTCAACCCGTACAGCGAGTTCATCCTGGCCTCTGGCTCTGCAGATAAGACCGTGGCGCTGTGGGACCTGAGGAACTTGAAGCTGAAGCTGCACTCGTTTGAGTCTCACAAGGACGAGATCTTCCAG---GTTCAGTGGTCTCCTCATAACGAAACCATCCTGGCCTCCAGCGGCACCGACAGGAGGCTCAATGTGTGGGACCTCAGTAAGATCGGAGAGGAGCAGTCACCAGAGGACGCTGAGGACGGCCCCCCTGAACTGCTGTTCATCCACGGCGGACACACGGCGAAGATCTCAGACTTCTCTTGGAACCCCAACGAGCCGTGGGTCATCTGCTCTGTATCAGAGGACAACATCATGCAAGTCTGGCAAATGGCTGAAAATATCTACGACGATGAGGACCCAGAAGTCCATTCTCTCCACACCTCTTCATTTCACCTGCTTTGTGCATCTATTTTCCGGTGCTGGGTGCATATGCATTTTTCTCAAAATCCTTTTTCTTGGGAGCTGTGT---TTTTGA
	N_coriiceps_lcl_NW_011369099.1_cds_XP_010790594.1_27112__gene_LOC104963675_	---------------------------------------------------------------------------------------------------------------------------------------------------ATGGCT------------------------------GATAAAGAG---------------GGT---------------------------------------------------------------------------------------------------------------------------------------------GCATTTGATGATGCCGTGGAGGAGAGGGTGATCAATGAGGAGTACAAGATATGGAAGAAGAACACGCCTTTCCTCTACGACCTGGTCATGACACACGCCCTGGAGTGGCCCAGCCTCACCGCCCAGTGGCTGCCTGATGTCACCAGGCCAGAGGGGAAAGACTACAGCGTACACAGGCTGGTTTTGGGAACACACACGTCTGATGAGCAGAATCACCTTGTCATTGCTAGTGTTCAGCTTCCTAATGATGACGCGCAGTTTGATGCCTCACACTATGACAGCGAGAAAGGA---------GAGTTTGGAGGTTTTGGATCTGTCAGTGGGAAGATAGAGATTGAGATCAAGATAAACCATGAGGGGGAGGTGAACAGAGCCCGCTACATGCCTCAGAACCCTTGCATCATCGCCACTAAGACCCCCACCAGCGACGTGCTGGTCTTTGACTATACAAAGCACCCCTCTAAACCTGACCCTTCTGGAGAGTGCACCCCAGATCTGCGGTTGCGAGGCCACCAGAAGGAGGGCTATGGTCTCTCCTGGAACCCAAACCTTAGCGGCTGCCTCCTCAGTGCCTCTGATGATCAT---------ACAATCTGCCTTTGGGACATCAGCACAGTGCCCAAAGAGGGAAAGGTAGTGGATGCCAAGACCATCTTCACAGGCCACACGGCCGTGGTGGAGGATGTTTCCTGGCACCTGCTGCACGAGTCTCTCTTTGGATCTGTGGCCGATGACATGAAACTCATGATCTGGGACACACGGTCCAACAACACCTCCAAGCCCAGCCATGCAGTAGATGCCCACACTGCTGAGGTCAACTGCTTATCCTTCAACCCGTACAGCGAGTTCATCCTGGCCTCTGGCTCTGCAGATAAGACCGTGGCGCTGTGGGACCTGAGGAACTTGAAGCTGAAGCTGCACTCGTTTGAGTCTCACAAGGACGAGATCTTCCAG---GTTCAGTGGTCTCCTCATAACGAAACCATCCTGGCCTCCAGCGGCACCGACAGGAGGCTCAATGTGTGGGACCTCAGTAAGATCGGAGAGGAGCAGTCACCAGAGGACGCTGAGGACGGCCCCCCTGAACTGCTGTTCATCCACGGCGGACACACGGCGAAGATCTCAGACTTCTCTTGGAACCCCAACGAGCCGTGGGTCATCTGCTCTGTATCAGAGGACAACATCATGCAAGTCTGGCAAATGGCTGAAAATATCTACGACGATGAGGACCCAGAAGTCCATTCTCTCCACACCTCTTCATTTCACCTGCTTTGTGCATCTATTTTCCGGTGCTGGGTGCATATGCATTTTTCTCAAAATCCTTTTTCTTGGGAGCTGTGT---TTTTGA
	A_carolinensis_lcl_NW_003339848.1_cds_XP_016854465.1_32886__gene_rbbp4_	---------------------------------------------------------------------------------------------------------------------------------------------------ATGGCG------------------------------GATAAAGAA---------------GCT---------------------------------------------------------------------------------------------------------------------------------------------GCCTTTGATGATGCAGTGGAGGAACGGGTGATTAATGAAGAATATAAAATATGGAAAAAGAACACGCCGTTTCTCTATGATCTTGTAATGACACATGCGCTGGAGTGGCCCAGCTTGACTGCTCAGTGGCTTCCTGATGTAACCAGACCTGAAGGCAAAGACTTCAGTATCCATCGACTAGTGCTTGGGACCCACACCTCTGATGAGCAAAACCACCTTGTGATCGCCAGCGTTCAGCTTCCGAATGATGATGCACAGTTTGATGCTTCCCATTATGATAGTGAAAAGGGA---------GAGTTTGGAGGCTTTGGATCTGTCAGCGGGAAAATTGAGATTGAAATAAAAATCAACCACGAAGGAGAAGTGAATAGAGCACGCTACATGCCCCAGAATCCTTGCATCATTGCAACAAAGACACCATCCAGTGATGTTCTGGTGTTCGACTATACCAAGCACCCATCTAAACCAGACCCTTCTGGTGAATGTAATCCAGATCTCCGTCTCCGTGGGCATCAGAAAGAAGGCTATGGTCTGTCCTGGAACCCAAACCTTAGTGGGCATTTGCTTAGCGCATCTGATGATCATGTTAGTATTACTATCTGCTTGTGGGACATCAGCGCTGTTCCAAAGGAAGGGAAAGTGGTGGATGCCAAAACGATCTTCACAGGCCACACAGCTGTAGTTGAAGACGTTTCCTGGCATTTGCTCCATGAATCGCTTTTTGGCTCTGTTGCGGATGATCAGAAACTCATGATCTGGGACACCCGGTCAAACAACACTTCCAAGCCAAGCCACTCTGTGGATGCTCACACTGCAGAAGTGAACTGTTTGTCTTTCAACCCTTACAGCGAGTTCATCCTGGCCACAGGATCAGCTGATAAGACAGTTGCATTGTGGGATCTTAGAAACCTGAAATTGAAGCTACATTCCTTTGAGTCACACAAAGATGAAATATTTCAG---GTTCAGTGGTCTCCTCATAATGAGACTATTTTGGCTTCCAGTGGCACGGATCGCAGGCTGAATGTCTGGGATTTGAGCAAAATTGGAGAAGAGCAGTCTCCTGAAGACGCAGAGGATGGTCCACCTGAACTGTTGTTTATTCACGGAGGCCACACTGCCAAGATCTCCGACTTCTCCTGGAATCCCAATGAGCCCTGGGTAATTTGTTCTGTATCAGAAGACAATATCATGCAAGTCTGGCAAATGGCAGAGAACATTTATAACGATGAAGATCCCGAA---------------------------------------------------------------------------------GGCAACGTGGATCCAGAAGGCCAGGGGTCCTAG
	A_carolinensis_lcl_NW_003339848.1_cds_XP_003230003.3_32885__gene_rbbp4_	---------------------------------------------------------------------------------------------------------------------------------------------------ATGGCG------------------------------GATAAAGAA---------------GCT---------------------------------------------------------------------------------------------------------------------------------------------GCCTTTGATGATGCAGTGGAGGAACGGGTGATTAATGAAGAATATAAAATATGGAAAAAGAACACGCCGTTTCTCTATGATCTTGTAATGACACATGCGCTGGAGTGGCCCAGCTTGACTGCTCAGTGGCTTCCTGATGTAACCAGACCTGAAGGCAAAGACTTCAGTATCCATCGACTAGTGCTTGGGACCCACACCTCTGATGAGCAAAACCACCTTGTGATCGCCAGCGTTCAGCTTCCGAATGATGATGCACAGTTTGATGCTTCCCATTATGATAGTGAAAAGGGA---------GAGTTTGGAGGCTTTGGATCTGTCAGCGGGAAAATTGAGATTGAAATAAAAATCAACCACGAAGGAGAAGTGAATAGAGCACGCTACATGCCCCAGAATCCTTGCATCATTGCAACAAAGACACCATCCAGTGATGTTCTGGTGTTCGACTATACCAAGCACCCATCTAAACCAGACCCTTCTGGTGAATGTAATCCAGATCTCCGTCTCCGTGGGCATCAGAAAGAAGGCTATGGTCTGTCCTGGAACCCAAACCTTAGTGGGCATTTGCTTAGCGCATCTGATGATCAT---------ACTATCTGCTTGTGGGACATCAGCGCTGTTCCAAAGGAAGGGAAAGTGGTGGATGCCAAAACGATCTTCACAGGCCACACAGCTGTAGTTGAAGACGTTTCCTGGCATTTGCTCCATGAATCGCTTTTTGGCTCTGTTGCGGATGATCAGAAACTCATGATCTGGGACACCCGGTCAAACAACACTTCCAAGCCAAGCCACTCTGTGGATGCTCACACTGCAGAAGTGAACTGTTTGTCTTTCAACCCTTACAGCGAGTTCATCCTGGCCACAGGATCAGCTGATAAGACAGTTGCATTGTGGGATCTTAGAAACCTGAAATTGAAGCTACATTCCTTTGAGTCACACAAAGATGAAATATTTCAG---GTTCAGTGGTCTCCTCATAATGAGACTATTTTGGCTTCCAGTGGCACGGATCGCAGGCTGAATGTCTGGGATTTGAGCAAAATTGGAGAAGAGCAGTCTCCTGAAGACGCAGAGGATGGTCCACCTGAACTGTTGTTTATTCACGGAGGCCACACTGCCAAGATCTCCGACTTCTCCTGGAATCCCAATGAGCCCTGGGTAATTTGTTCTGTATCAGAAGACAATATCATGCAAGTCTGGCAAATGGCAGAGAACATTTATAACGATGAAGATCCCGAA---------------------------------------------------------------------------------GGCAACGTGGATCCAGAAGGCCAGGGGTCCTAG
	S_salar_lcl_NC_027308.1_cds_NP_001133542.1_28960__db_xref_GeneID_100195041_	---------------------------------------------------------------------------------------------------------------------------------------------------ATGGCT------------------------------GATAAAGAA---------------GCA---------------------------------------------------------------------------------------------------------------------------------------------GCGTTTGATGATGCTGTGGAGGAGAGGGTGATAAATGAGGAGTACAAGATATGGAAGAAGAACACGCCCTTCCTCTATGACCTGGTGATGACACACGCCCTGGAGTGGCCCAGCCTCACAGCACAGTGGTTGCCTGATGTCACCAGACCTGAGGGGAAGGATTTCAGTGTACACAGGCTGGTTCTTGGCACACACACATCAGATGAACAGAATCACCTGGTCATTGCCAGCGTGCAACTGCCCAATGACGACGCGCAGTTTGATGCTTCTCACTATGATAGTGAGAAAGGC---------GAATTTGGAGGCTTTGGCTCAGTCAGCGGTAAGATAGAGATTGAAATCAAGATAAACCATGAGGGAGAGGTGAACAGAGCCCGCCACATGCCCCAGAACCCCTGCATCATCGCCACCAAAACCCCAACCAGCGACGTCCTTGTCTTTGACTACACCAAACATCCCTCCAAACCAGATCCATCTGGAGAGTGCACCCCAGATCTGCGTTTGAGGGGACACCAGAAGGAGGGTTACGGTCTCTCCTGGAACCCCAACCTGAGTGGCTGCCTTCTCAGCGCTTCTGATGACCAT---------ACGATCTGTATGTGGGACATCAGTGCAGTTCCTAAGGAGGGGAAGGTTGTGGACGCTAAGACCATCTTCACTGGACACACAGCCGTTGTGGAGGACGTTTCTTGGCATCTACTGCACGAGTCGCTCTTTGGATCTGTAGCTGACGACCAGAAACTCATGATTTGGGACACGCGATCAAACAATACGTCGAAACCTAGCCATGCTGTGGACGCCCACACTGCAGAGGTCAACTGTCTGTCCTTCAACCCTTACAGCGAGTTCATCCTGGCCTCAGGCTCAGCAGACAAGACTGTTGCTCTTTGGGACCTGAGGAACCTGAAACTGAAGCTGCATTCATTTGAGTCTCACAAAGATGAGATCTTCCAG---GTCCAGTGGTCTCCTCATAATGAAACCATCTTGGCCTCCAGTGGCACAGACAGGCGACTCAACGTGTGGGACCTCAGTAAAATCGGAGAGGAGCAGTCGCCAGAGGATGCTGAGGATGGTCCACCTGAACTGCTGTTCATTCACGGTGGTCACACAGCTAAGATCTCAGACTTCTCGTGGAACCCCAATGAGCCCTGGGTCATCTGTTCGGTGTCTGAGGACAACATCATGGAAGTTTGGCAGATGGCTGAGAACATCTACAATGACGAGGACCCAGAG---------------------------------------------------------------------------------GGAGCAGCAGACACTGAGGTCCAG---GCATGA
	P_reticulata_lcl_NC_024352.1_cds_XP_008397708.1_39670__gene_rbbp4_	---------------------------------------------------------------------------------------------------------------------------------------------------ATGGCC------------------------------GATAAAGAC---------------GCT---------------------------------------------------------------------------------------------------------------------------------------------GCATTTGATGATGCCGTGGAGGAAAGGGTGATCAATGAAGAGTACAAGATCTGGAAGAAGAACACCCCTTTCCTCTATGATCTGGTCATGACTCACGCCCTGGAGTGGCCCAGCCTGACCGCTCAGTGGCTGCCAGATGTCACCAGACCCGAGGGAAAGGACTACAGCGTGCATAGACTGGTTTTGGGGACGCACACCTCTGACGAGCAGAATCATCTTGTTATTGCCAGTGTTCAGCTTCCAAATGATGATGCCCAGTTTGATGCTTCACACTATGACAGTGAGAAAGGA---------GAGTTTGGGGGCTTTGGCTCTGTTAGTGGAAAAATAGAGATTGAGATCAAGATCAACCATGAGGGAGAAGTGAACAGAGCGCGCTATATGCCCCAGAACCCCTGTATTATTGCCACCAAAACCCCCACCAGTGATGTGCTGGTCTTTGACTATACAAAGCACCCCTCCAAACCTGATCCTTCTGGAGAATGCACCCCAGACCTGCGACTCAGGGGACACCAGAAGGAAGGCTACGGCCTCTCCTGGAACCCAAACCTCAGCGGATGCCTCCTCAGTGCTTCTGATGACCAT---------ACTATATGCCTCTGGGATATCAGCACGGTGCCAAAGGAGGGGAAGATCGTAGATGCCAAAACAATCTTCACAGGCCACACTGCTGTGGTGGAGGACGTCTCCTGGCATCTTCTCCACGAATCCCTCTTCGGATCTGTGGCAGACGACCAGAAACTCATGATCTGGGACACACGGTCAAACAACACCTCCAAACCGAGCCATGCAGTGGACGCTCACACTGCTGAAGTCAACTGCCTGTCTTTTAATCCCTACAGTGAGTTCATTCTGGCCACTGGCTCTGCTGACAAGACTGTGGCTCTTTGGGACTTGAGGAACCTGAAACTGAAACTCCATTCATTTGAGTCTCACAAGGATGAGATCTTCCAG---GTTCAGTGGTCTCCTCATAACGAGACGATCCTGGCCTCCAGCGGCACCGACAGGCGGCTCAACGTCTGGGACCTGAGTAAGATCGGAGAAGAGCAGTCGCCAGAGGACGCTGAGGATGGCCCTCCCGAGCTGCTGTTCATCCATGGCGGACACACAGCTAAGATCTCAGACTTTTCCTGGAACCCCAACGAGCCGTGGGTCATCTGTTCGGTGTCAGAGGACAACATCATGCAAGTGTGGCAGATGGCTGAAAACATCTACAACGATGAAGACCCAGAG---------------------------------------------------------------------------------GGAGCTGCAGATTCAGAGGTCCAG---GCATGA
	P_latipinna_lcl_NW_015113120.1_cds_XP_014895791.1_16552__gene_LOC106952289_	---------------------------------------------------------------------------------------------------------------------------------------------------ATGGCC------------------------------GATAAAGAC---------------GCT---------------------------------------------------------------------------------------------------------------------------------------------GCATTTGATGATGCCGTGGAGGAAAGGGTGATCAATGAAGAGTACAAGATCTGGAAGAAGAACACCCCTTTCCTCTATGATCTGGTCATGACTCACGCCCTGGAGTGGCCCAGCCTGACCGCTCAGTGGCTGCCAGATGTCACCAGACCCGAGGGAAAGGACTACAGTGTGCACAGACTGGTTTTGGGGACGCACACCTCTGACGAGCAGAATCACCTTGTTATTGCCAGTGTTCAGCTTCCAAATGATGATGCCCAGTTTGATGCTTCACACTATGACAGTGAGAAAGGA---------GAGTTTGGAGGCTTTGGCTCTGTTAGTGGAAAAATAGAGATTGAGATCAAGATCAACCATGAGGGAGAAGTGAACAGAGCGCGCTATATGCCCCAGAACCCCTGCATTATTGCCACCAAAACCCCCACCAGTGATGTGCTGGTCTTTGACTACACAAAACACCCCTCCAAACCTGATCCTTCTGGAGAATGCACCCCAGACCTGCGACTCAGGGGACACCAGAAGGAAGGCTACGGTCTCTCCTGGAACCCAAACCTCAGCGGATGCCTCCTCAGTGCTTCTGATGACCAT---------ACTATATGTCTCTGGGATATCAGCACGGTGCCAAAGGAGGGGAAGATCGTAGATGCCAAAACAATCTTCACAGGCCACACTGCTGTGGTGGAGGACGTCTCCTGGCATCTTCTCCACGAATCCCTCTTCGGATCTGTGGCAGACGACCAGAAACTCATGATCTGGGACACACGGTCAAACAACACCTCCAAGCCCAGCCATGCAGTGGACGCTCACACTGCTGAAGTCAACTGCCTGTCTTTTAATCCCTACAGTGAGTTCATTCTGGCCACTGGCTCTGCTGACAAGACTGTGGCCCTTTGGGACTTGAGGAACCTGAAACTGAAACTCCATTCGTTTGAGTCTCACAAGGATGAGATCTTCCAG---GTTCAGTGGTCTCCTCATAACGAGACGATCCTGGCCTCCAGCGGCACCGACAGGCGGCTCAACGTCTGGGACCTGAGTAAGATCGGAGAGGAGCAGTCGCCAGAGGACGCTGAGGATGGCCCTCCCGAGCTGCTGTTCATCCATGGCGGACACACAGCTAAGATCTCCGACTTTTCCTGGAACCCCAACGAGCCGTGGGTCATCTGTTCGGTGTCAGAGGACAACATCATGCAAGTGTGGCAGATGGCTGAAAACATCTACAACGATGAAGACCCAGAG---------------------------------------------------------------------------------GGCGCTGCAGATTCAGAGGTCCAG---GCATGA
	O_latipes_lcl_NC_019880.1_cds_XP_004082417.1_31998__gene_rbbp4_	---------------------------------------------------------------------------------------------------------------------------------------------------ATGGCT------------------------------GACAAAGAC---------------GCT---------------------------------------------------------------------------------------------------------------------------------------------GCATTTGATGATGCTGTGGAGGAAAGAGTGATCAATGAGGAGTACAAGATCTGGAAGAAGAACACCCCTTTTCTTTATGACTTGGTTATGACCCACGCGCTGGAGTGGCCCAGTCTCACTGCTCAGTGGCTCCCAGATGTCACCAGACCGGAGGGAAAGGATTACAGCGTGCACAGGCTGGTTCTGGGGACGCACACTTCAGATGAGCAGAACCACCTCGTCATTGCCAGTGTTCAGCTTCCAAATGATGACGCCCAGTTTGATGCCTCGCATTATGACAGTGAAAAAGGA---------GAATTCGGAGGTTTTGGATCTGTAAGTGGGAAGATTGAGATTGAAATCAAGATCAACCATGAGGGAGAGGTGAACAGAGCTCGCTACATGCCTCAGAATCCTTGCATCATTGCAACCAAAACTCCCACAAGTGATGTGCTGGTCTTTGATTACACAAAGCATCCCTCCAAGCCTGACCCTTCTGGTGAATGTACCCCAGATCTGCGTCTGAGGGGCCACCAGAAGGAGGGATATGGTCTCTCCTGGAACCCCAATCTCAGTGGATGCCTTCTCAGTGCTTCTGATGACCAC---------ACCATATGCTTGTGGGATATCAGCACTGTGCCCAAGGAGGGGAAGATCGTGGATGCCAAAACCATCTTCACAGGCCACACTGCTGTGGTGGAGGACGTTTCGTGGCATCTGCTCCATGAATCACTTTTTGGATCCGTCGCAGATGACCAGAAACTCATGATTTGGGACACACGGTCAAACAACACCTCCAAACCCAGCCATGCGGTGGACGCCCACACAGCTGAGGTCAACTGTCTGTCTTTTAATCCCTACAGTGAGTTCATTCTGGCTACAGGCTCTGCTGACAAGACTGTGGCTCTTTGGGACCTGAGGAACCTGAAGCTGAAGCTCCACTCCTTTGAATCTCACAAAGACGAGATCTTCCAG---GTTCAGTGGTCTCCTCATAATGAGACCATCCTGGCCTCCAGCGGAACAGACAGGCGGCTCAACGTTTGGGACCTCAGTAAGATTGGAGAGGAGCAGTCGCCCGAGGATGCTGAGGACGGGCCTCCTGAGCTGCTGTTCATCCACGGAGGACACACGGCTAAGATCTCCGACTTCTCCTGGAACCCAAACGAACCGTGGGTCATCTGCTCTGTATCAGAGGACAACATCATGCAAGTGTGGCAGATGGCTGAAAATATCTACAACGATGAGGACCCAGAG---------------------------------------------------------------------------------GGTGCAGCAGATTCTGAGGTGCAG---GCATGA
	O_niloticus_lcl_NC_031985.1_cds_XP_003458547.1_47457__gene_LOC100706337_	---------------------------------------------------------------------------------------------------------------------------------------------------ATGGCA------------------------------GACAAGGAA---------------GCTGGT------------------------------------------------------------------------------------------------------------------------------------------GCTTTTGATGATGCGGTGGAGGAGAGGGTCATCAATGAAGAGTACAAGATCTGGAAGAAAAACACCCCCTTTCTTTACGACCTGGTTATGACCCATGCCTTAGAGTGGCCCAGCCTGACTGTTCAGTGGTTACCTGACGTCTCAAGGCCCGAGGGGAAGGATTACAGCGTACACAGGCTCGTTTTGGGCACTCACACTTCTGATGAGCAGAATCACCTGGTTATTGCTAGCGTGCAGCTGCCCAATGATGATGCCCAGTTTGACGCCTCACACTACGACAGTGAAAAAGGA---------GAGTTTGGAGGCTTTGGCTCAGTAAACGGCAAGATTGAGATTGAAATCAAGATCAATCACGAAGGAGAAGTGAACCGTGCCCGCTATATGCCCCAGAACCCCTGCATCATTGCCACTAAGACCCCCACCTCAGATGTGCTGGTGTTTGATTACACCAAGCATCCCTCAAAGCCAGATACTTCAGGAGAGTGTCGCCCTGATCTGCGTCTCAGAGGCCATCAGAAAGAAGGCTATGGTCTATCCTGGAATTCAAATCTGTCAGGAGCTCTTCTTAGTGCGTCAGATGATCAC---------ACCATCTGTCTGTGGGACATCAGTGCTGTTCCCAAAGAGAGCAGGATAGTAAATGCAAAGACGGTCTTCACCGGTCACAGTGCTGTGGTTGAAGATGTCTCTTGGCATCTGCTTCACGAGTCGCTCTTTGGATCTGTAGCAGACGACCAGAAGCTTATGATCTGGGACACTCGTTCAAACAATACCTCCAACGCCAGCCATGCAGTGGAGGCCCACACAGCAGAGGTCAACTGTCTGTCATTTAACCCTTACAGCGAGTTCATCGTTGCCACCGGCTCAGCAGACAAGACCGTGGCTCTTTGGGACTTGAGAAACCTGAAGCTAAAGCTGCATTCCTTTGAGTCACACAAAGATGAGATCTTTCAG---GTTCAGTGGTCACCTCATAATGAAACCATATTAGCATCTAGTGGAACAGATCGCCGCCTCAATGTCTGGGATCTCAGTAAAATTGGCGAGGAGCAGTCTCCAGAAGATGCAGAGGACGGCCCACCTGAGCTTCTGTTTATCCACGGAGGCCACACAGCCAAGATCTCTGACTTTTCCTGGAACCCCAATGAACCCTGGGTCATCTGTTCTGTGTCTGAGGACAACATTATGCAAGTGTGGCAAATGGCTGAGAACATCTACAATGATGAAGAACCTGAG---------------------------------------------------------------------------------GGTACAACAGAAAGTGAAGCTACT---GCGTAA
	O_niloticus_lcl_NC_031983.1_cds_XP_003447806.1_43853__gene_LOC100711479_	---------------------------------------------------------------------------------------------------------------------------------------------------ATGGCT------------------------------GATAAAGAC---------------GCG---------------------------------------------------------------------------------------------------------------------------------------------GCTTTTGATGACGCTGTGGAGGAAAGGGTGATCAATGAGGAGTATAAAATTTGGAAGAAGAACACCCCTTTCCTCTATGATCTGGTCATGACCCATGCTCTGGAGTGGCCAAGCCTCACTGCTCAGTGGCTCCCAGATGTCACCAGACCAGAGGGAAAGGACTACAGTGTGCACAGGCTGGTTCTGGGGACCCATACTTCTGATGAGCAGAATCACCTCGTAATTGCCAGCGTTCAACTGCCGAATGATGATGCCCAGTTTGATGCTTCACACTATGACAGCGAGAAAGGA---------GAGTTTGGAGGCTTTGGATCTGTTAGTGGGAAAATAGAGATTGAGATCAAGATCAACCATGAAGGAGAAGTGAACAGAGCCCGATACATGCCTCAGAATCCTTGCATCATTGCCACCAAGACCCCCACCAGTGATGTCCTAGTCTTTGATTACACAAAGCACCCCTCCAAGCCTGACCCTTCTGGAGAATGCACCCCAGATCTCCGTCTGAGGGGCCACCAGAAGGAGGGCTATGGCCTCTCATGGAACCCAAACCTTAGTGGCTGTCTCCTCAGTGCTTCTGATGACCAT---------ACTATATGCCTGTGGGATATCAGCACAGTTCCCAAAGAGGGGAAGATTGTGGATGCCAAGACTATCTTCACAGGCCACACTGCTGTGGTGGAGGACGTCTCCTGGCACCTTCTTCACGAATCGCTCTTTGGATCTGTGGCAGATGACCAGAAACTGATGATTTGGGACACGCGGTCCAACAACACCTCCAAGCCTAGCCATGCAGTGGATGCCCACACTGCTGAGGTCAACTGCCTGTCTTTCAATCCTTACAGCGAGTTCATTCTTGCCACTGGCTCTGCAGATAAGACTGTGGCTCTTTGGGACTTGAGAAACCTGAAGCTGAAGCTTCACTCATTTGAATCCCACAAGGACGAGATCTTCCAG---GTTCAGTGGTCTCCTCATAACGAAACCATCCTGGCCTCCAGCGGCACCGACAGGCGGCTCAACGTCTGGGACCTTAGTAAGATTGGAGAGGAGCAGTCACCAGAGGATGCTGAGGATGGCCCTCCTGAGCTGCTGTTCATCCACGGAGGACACACAGCTAAGATCTCAGACTTCTCTTGGAACCCCAACGAGCCGTGGGTCATCTGTTCAGTATCAGAGGACAACATCATGCAAGTGTGGCAGATGGCTGAAAATATCTACAATGACGAGGACCCAGAA---------------------------------------------------------------------------------GGTGCTGCAGATTCAGAAGTCCAG---GCATGA
	S_formosus_lcl_NW_017372081.1_cds_XP_018615456.1_30816__gene_rbbp4_	---------------------------------------------------------------------------------------------------------------------------------------------------ATGGCG------------------------------GATAAAGAA---------------GCA---------------------------------------------------------------------------------------------------------------------------------------------GCATTTGACGATGCCGTGGAGGAGAGAGTCATAAATGAAGAGTACAAGATCTGGAAGAAGAACACGCCCTTCTTGTACGACCTGGTGATGACCCACGCGCTCGAGTGGCCCAGCCTTACGGCGCAGTGGCTGCCGGACGTCACCAGACCCGAGGGGAAGGATTACAGCATTCACCGTCTGGTGCTTGGCACACACACGTCAGATGAGCAGAATCATCTGGTCATCGCCAGCGTGCAGCTGCCCAACGATGACGCCCAGTTTGATGCCTCTCACTATGACAGTGAGAAAGGA---------GAGTTTGGTGGCTTTGGCTCAGTGAGCGGGAAGATTGAAATTGAGATAAAGATCAACCATGAGGGCGAGGTGAACCGGGCCCGCTACATGCCTCAGAACCCCTGCATCATCGCCACCAAGACTCCCACAAGCGATGTGCTGGTGTTCGACTACACCAAGCACCCGTCGAAGCCAGATCCTTCTGGAGAATGCACCCCAGACCTACGTTTGCGAGGACACCAGAAGGAGGGCTATGGCCTGTCGTGGAACCCAAACCTTAGCGGCTGCCTCCTCAGTGCCTCTGATGATCAT---------ACCATCTGCTTGTGGGATATCAGCACTGTGCCGAAGGAGGGCAAGGTGGTGGATGCCAAGACCATCTTCACGGGACACACGGCCGTGGTGGAGGATGTCTCCTGGCACCTACTGCATGAGTCGCTTTTTGGCTCTGTGGCTGATGACCAGAAGCTCATGATCTGGGACACTCGATCCAACAACACCTCGAAGCCCAGCCACGCTGTGGACGCCCACACGGCAGAGGTTAACTGCCTCTCCTTCAACCCGTACAGCGAGTTCATTCTGGCCACTGGCTCCGCGGACAAGACCGTGGCTTTGTGGGACCTGCGGAACCTGAAACTCAAGTTACACTCCTTTGAGTCCCACAAAGACGAGATCTTCCAA---GTTCAGTGGTCACCTCACAACGAGACCATTCTGGCCTCCAGTGGGACAGACAGGCGGCTCAACGTTTGGGACCTCAGTAAAATTGGTGAGGAGCAGTCACCAGAGGATGCAGAAGACGGACCACCAGAATTGCTGTTCATTCACGGGGGGCACACGGCAAAGATTTCGGACTTCTCTTGGAACCCTAACGAGCCCTGGGTCATCTGCTCCGTGTCGGAGGATAACATCATGCAAGTCTGGCAAATGGCAGAGAACATTTACAACGATGAAGATCCAGAG---------------------------------------------------------------------------------GGGGCGGCCGATGCCGAGGTCCAG---GGCTGA
	S_formosus_lcl_NW_017372081.1_cds_XP_018615457.1_30817__gene_rbbp4_	---------------------------------------------------------------------------------------------------------------------------------------------------ATGGCG------------------------------GATAAAGAA---------------GCA------------------------------------------------------------------------------------------------------------------------------------------------TTTGACGATGCCGTGGAGGAGAGAGTCATAAATGAAGAGTACAAGATCTGGAAGAAGAACACGCCCTTCTTGTACGACCTGGTGATGACCCACGCGCTCGAGTGGCCCAGCCTTACGGCGCAGTGGCTGCCGGACGTCACCAGACCCGAGGGGAAGGATTACAGCATTCACCGTCTGGTGCTTGGCACACACACGTCAGATGAGCAGAATCATCTGGTCATCGCCAGCGTGCAGCTGCCCAACGATGACGCCCAGTTTGATGCCTCTCACTATGACAGTGAGAAAGGA---------GAGTTTGGTGGCTTTGGCTCAGTGAGCGGGAAGATTGAAATTGAGATAAAGATCAACCATGAGGGCGAGGTGAACCGGGCCCGCTACATGCCTCAGAACCCCTGCATCATCGCCACCAAGACTCCCACAAGCGATGTGCTGGTGTTCGACTACACCAAGCACCCGTCGAAGCCAGATCCTTCTGGAGAATGCACCCCAGACCTACGTTTGCGAGGACACCAGAAGGAGGGCTATGGCCTGTCGTGGAACCCAAACCTTAGCGGCTGCCTCCTCAGTGCCTCTGATGATCAT---------ACCATCTGCTTGTGGGATATCAGCACTGTGCCGAAGGAGGGCAAGGTGGTGGATGCCAAGACCATCTTCACGGGACACACGGCCGTGGTGGAGGATGTCTCCTGGCACCTACTGCATGAGTCGCTTTTTGGCTCTGTGGCTGATGACCAGAAGCTCATGATCTGGGACACTCGATCCAACAACACCTCGAAGCCCAGCCACGCTGTGGACGCCCACACGGCAGAGGTTAACTGCCTCTCCTTCAACCCGTACAGCGAGTTCATTCTGGCCACTGGCTCCGCGGACAAGACCGTGGCTTTGTGGGACCTGCGGAACCTGAAACTCAAGTTACACTCCTTTGAGTCCCACAAAGACGAGATCTTCCAA---GTTCAGTGGTCACCTCACAACGAGACCATTCTGGCCTCCAGTGGGACAGACAGGCGGCTCAACGTTTGGGACCTCAGTAAAATTGGTGAGGAGCAGTCACCAGAGGATGCAGAAGACGGACCACCAGAATTGCTGTTCATTCACGGGGGGCACACGGCAAAGATTTCGGACTTCTCTTGGAACCCTAACGAGCCCTGGGTCATCTGCTCCGTGTCGGAGGATAACATCATGCAAGTCTGGCAAATGGCAGAGAACATTTACAACGATGAAGATCCAGAG---------------------------------------------------------------------------------GGGGCGGCCGATGCCGAGGTCCAG---GGCTGA
	N_coriiceps_lcl_NW_011353176.1_cds_XP_010777891.1_15687__gene_LOC104952724_	---------------------------------------------------------------------------------------------------------------------------------------------------ATGGCG------------------------------GACAAGGAA---------------GTAGGA------------------------------------------------------------------------------------------------------------------------------------------GCATTTGATGATGCGGTTGAGGAGAGGGTGATAAATGAGGAGTACAAGATCTGGAAGAAAAACACCCCCTTTCTGTATGACCTGGTTATGACCCATGCTTTAGAGTGGCCAAGCCTAACTGCCCAGTGGCTGCCTGATGTTTCCAGGCCGGAGGGGAAGGACTACAGTGTGCACCGTCTGGTGTTGGGGACTCATACATCAGATGAGCAAAATCACCTAGTCATTGCAAGCGTTCAGCTACCCAATGATGACGCCCAGTTTGAAGCATCACATTATGACAGCGAAAAAGGA---------GAGTTTGGAGGCTTTGGTTCAGTGAGTGGCAAGATCGAGATAGAAATCAAGATCAACCATGAAGGAGAGGTTAACCGTGCCCGCTATATGCCCCAGAACCCATGCATCATCGCCACCAAGACCCCCACCTCTGAAGTGCTGGTGTTTGACTACACCAAACACCCTTCCAAACCAGATGCTTCTGGAGAGTGTCACCCTGATCTTCGCCTCAGAGGCCATCAGAAAGAAGGCTATGGTCTTTCCTGGAATCCAAATCTGTCCGGCTCTCTCCTTAGTGCTTCAGATGACCAT---------ACAATCTGTCTGTGGGACATAAGTGCTGTGCCGAAGGAGGGGAAGATCGTAGAGGCAAAGACCATCTTCACTGGTCACACTGCTGTGGTGGAGGACGTGTCATGGCACTTGCTGCACGAGTCACTCTTCGGATCTGTAGCCGATGATCAAAAACTCATGATTTGGGACACTCGTTCAAACAACACCTCCAAACCCAGCCATGCCGTCGACGCCCACACAGCAGAGGTCAACTGTTTGTCATTCAACCCTTACAGCGAGTTCATTCTGGCCTCCGGCTCTGCAGACAAGACTGTGGCTCTTTGGGACTTGAGAAACTTAAAACTGAAGTTGCATTCCTTTGAGTCGCACAAAGATGAGATCTTCCAG---GTTCAGTGGTCACCTCATAATGAGACCATCCTGGCATCCAGTGGAACAGACCGCCGTCTCAACGTCTGGGACCTCAGTAAAATCGGAGAGGAGCAGTCACCAGAAGATGCAGAGGATGGCCCACCCGAGCTGCTGTTTATCCATGGAGGCCACACAGCCAAGATCTCTGACTTCTCCTGGAACCCCAACGAGCCCTGGGTCATCTGCTCGGTCTCTGAAGACAACATTATGCAAGTCTGGCAAATGGCTGAGAACATCTACAATGATGAAGATCCGGAG---------------------------------------------------------------------------------GGTTCGACAGACCCCGAGGCCACA---GTGTAA
	X_laevis_lcl_NC_030726.1_cds_NP_001083811.1_9338__gene_rbbp4.L_	---------------------------------------------------------------------------------------------------------------------------------------------------ATGGCT------------------------------GATAAAGAG---------------GCT---------------------------------------------------------------------------------------------------------------------------------------------GCGTTCGATGATGCGGTGGAGGAACGAGTCATAAATGAAGAGTATAAAATATGGAAGAAAAACACCCCTTTCCTGTATGATCTGGTGATGACCCATGCCTTGGAGTGGCCTAGCCTCACTGCTCAGTGGCTCTCAGATGTTACCAGACCCGATGGGAAAGATTTCAGCATCCACAGACTGGTACTGGGAACACACACTTCTGATGAACAGAATCACCTGGTGATTGCTAGCGTGCAGCTTCCTAATGATGATGCTCAATTTGATGCTTCCCACTATGACAGTGAAAAAGGA---------GAGTTTGGAGGCTTTGGCTCTGTGAGTGGGAAAATAGAAATCGAGATCAAAATAAATCATGAAGGAGAGGTGAACAGAGCTCGTTACATGCCACAGAATCCATGCATTATTGCCACCAAAACTCCAACCAGTGACGTTCTTGTGTTTGACTACACCAAACACCCATCTAAACCAGATCCTTCTGGTGAGTGTAATCCAGATCTCCGACTTCGAGGCCACCAAAAGGAGGGCTATGGCTTATCCTGGAATCCCAACCTAAGTGGCAACCTGCTTAGTGCTTCAGACGACCAT---------ACAATATGCCTGTGGGATATCAGTGCTGTACCTAAGGAGGGCAAAGTGGTGGATGCAAAGACCATTTTCACAGGGCACACTGCAGTGGTTGAGGATGTATCTTGGCATTTATTGCATGAATCTCTCTTTGGATCAGTTGCAGATGATCAGAAACTGATGATCTGGGACACCCGATCAAACAACACATCAAAGCCCAGCCACTCAGTAGATGCTCACACAGCTGAAGTGAACTGTCTGTCATTTAACCCTTACAGTGAGTTCATATTGGCAACTGGGTCAGCTGACAAGACTGTTGCATTATGGGACCTGCGCAATCTGAAATTAAAGTTGCATTCATTTGAATCTCACAAAGATGAAATCTTCCAG---GTCCAGTGGTCTCCACATAATGAGACCATTCTGGCATCCAGTGGAACTGACCGTAGACTAAATGTTTGGGATTTAAGTAAAATAGGAGAAGAGCAGTCTCCTGAAGATGCAGAAGATGGTCCCCCTGAACTTCTGTTTATTCATGGTGGTCACACAGCCAAGATATCAGACTTCTCATGGAATCCTAATGAACCATGGGTGATCTGTTCTGTATCTGAGGATAATATCATGCAGGTCTGGCAAATGGCGGAGAACATTTATAATGATGAAGATACAGAG---------------------------------------------------------------------------------GGTGGTGTTGATCCAGAGGGTCAAGGTTCCTAG
	L_oculatus_lcl_NC_023184.1_cds_XP_006631293.1_13898__db_xref_GeneID_102682231_	---------------------------------------------------------------------------------------------------------------------------------------------------ATGGCC------------------------------GACAAAGAA---------------GCA---------------------------------------------------------------------------------------------------------------------------------------------GCGTTTGATGATGCCGTGGAGGAGAGGGTGATAAACGAGGAATACAAGATCTGGAAGAAGAACACGCCCTTTCTTTACGATCTGGTGATGACACACGCGTTGGAGTGGCCCAGTCTGACTGCTCAGTGGCTGCCTGATGTCACCAGACCCGAAGGGAAGGACTTCAGCGTCCACAGGCTGGTCCTCGGCACGCACACGTCAGACGAGCAGAACCACCTGGTGATCGCCAGCGTGCAGCTGCCCAACGATGACGCCCAGTTCGACGCCTCCCATTACGACAGCGAGAAAGGA---------GAGTTCGGCGGTTTCGGCTCGGTGAGCGGGAAGATCGAGATCGAAATCAAGATCAACCACGAGGGGGAGGTGAACCGCGCTCGCTACATGCCCCAGAACCCCTGCATCATCGCCACCAAAACCCCCACCAGCGACGTGCTGGTGTTCGACTACACAAAACACCCCTCTAAGCCAGACCCCTCTGGCGAGTGCAATCCTGACCTGCGACTGAGGGGTCACCAGAAAGAGGGGTACGGGCTGTCCTGGAACCCCAACCTTAGCGGATACCTTCTGAGTGCATCCGACGATCAC---------ACTATCTGCCTGTGGGATATCAGCACTGTTCCGAAGGAGGGGAAGGTGGTGGACGCCAAGACCATCTTCACTGGACACACAGCTGTGGTGGAGGACGTTTCCTGGCACCTCCTGCACGAGTCTCTGTTCGGATCGGTCGCTGACGACCAGAAGCTCATGATCTGGGACACCAGGTCAAACAACACGTCCAAGCCCAGCCATGCTGTGGACGCCCACACTGCTGAAGTCAATTGCCTGTCCTTCAACCCCTATAGTGAGTTCATCCTGGCCACAGGCTCCGCAGACAAGACTGTGGCTCTTTGGGATCTGCGGAACTTAAAACTGAAGTTGCACTCCTTTGAGTCTCATAAAGATGAAATTTTCCAG---GTCCAGTGGTCTCCTCATAATGAAACCATCCTGGCATCGAGTGGCACCGACAGGAGACTCAACGTCTGGGATCTCAGTAAAATTGGCGAGGAGCAGTCGCCGGAGGACGCTGAAGATGGACCCCCCGAACTCCTGTTCATCCACGGCGGCCACACAGCCAAGATCTCCGATTTCTCCTGGAACCCCAACGAGCCCTGGGTCATCTGTTCGGTGTCAGAAGACAACATCATGCAAGTGTGGCAGATGGCTGAGAACATTTACAATGACGAAGACCCAGAG---------------------------------------------------------------------------------GGAACAGCAGATGCAGAAGTACAA---GGATGA
	L_oculatus_lcl_NC_023184.1_cds_XP_006631294.1_13897__db_xref_GeneID_102682231_	---------------------------------------------------------------------------------------------------------------------------------------------------ATGGCC------------------------------GACAAAGAA---------------GCG------------------------------------------------------------------------------------------------------------------------------------------------TTTGATGATGCCGTGGAGGAGAGGGTGATAAACGAGGAATACAAGATCTGGAAGAAGAACACGCCCTTTCTTTACGATCTGGTGATGACACACGCGTTGGAGTGGCCCAGTCTGACTGCTCAGTGGCTGCCTGATGTCACCAGACCCGAAGGGAAGGACTTCAGCGTCCACAGGCTGGTCCTCGGCACGCACACGTCAGACGAGCAGAACCACCTGGTGATCGCCAGCGTGCAGCTGCCCAACGATGACGCCCAGTTCGACGCCTCCCATTACGACAGCGAGAAAGGA---------GAGTTCGGCGGTTTCGGCTCGGTGAGCGGGAAGATCGAGATCGAAATCAAGATCAACCACGAGGGGGAGGTGAACCGCGCTCGCTACATGCCCCAGAACCCCTGCATCATCGCCACCAAAACCCCCACCAGCGACGTGCTGGTGTTCGACTACACAAAACACCCCTCTAAGCCAGACCCCTCTGGCGAGTGCAATCCTGACCTGCGACTGAGGGGTCACCAGAAAGAGGGGTACGGGCTGTCCTGGAACCCCAACCTTAGCGGATACCTTCTGAGTGCATCCGACGATCAC---------ACTATCTGCCTGTGGGATATCAGCACTGTTCCGAAGGAGGGGAAGGTGGTGGACGCCAAGACCATCTTCACTGGACACACAGCTGTGGTGGAGGACGTTTCCTGGCACCTCCTGCACGAGTCTCTGTTCGGATCGGTCGCTGACGACCAGAAGCTCATGATCTGGGACACCAGGTCAAACAACACGTCCAAGCCCAGCCATGCTGTGGACGCCCACACTGCTGAAGTCAATTGCCTGTCCTTCAACCCCTATAGTGAGTTCATCCTGGCCACAGGCTCCGCAGACAAGACTGTGGCTCTTTGGGATCTGCGGAACTTAAAACTGAAGTTGCACTCCTTTGAGTCTCATAAAGATGAAATTTTCCAG---GTCCAGTGGTCTCCTCATAATGAAACCATCCTGGCATCGAGTGGCACCGACAGGAGACTCAACGTCTGGGATCTCAGTAAAATTGGCGAGGAGCAGTCGCCGGAGGACGCTGAAGATGGACCCCCCGAACTCCTGTTCATCCACGGCGGCCACACAGCCAAGATCTCCGATTTCTCCTGGAACCCCAACGAGCCCTGGGTCATCTGTTCGGTGTCAGAAGACAACATCATGCAAGTGTGGCAGATGGCTGAGAACATTTACAATGACGAAGACCCAGAG---------------------------------------------------------------------------------GGAACAGCAGATGCAGAAGTACAA---GGATGA
	I_punctatus_lcl_NC_030439.1_cds_XP_017310551.1_40377__gene_rbbp4_	---------------------------------------------------------------------------------------------------------------------------------------------------ATGGCT------------------------------GATAAAGAA---------------GCT---------------------------------------------------------------------------------------------------------------------------------------------GCTTTTGATGATGCAGTTGAGGAGAGGGTGATCAATGAAGAGTACAAGATATGGAAGAAAAACACACCTTTCCTCTACGACCTGGTGATGACCCATGCGCTCGAGTGGCCCAGTCTCACAGCACAGTGGCTCCCTGATGTCACCAGGCCTGAGGGGAAAGATTACAGTGTCCACCGGCTGGTCCTCGGCACCCACACCTCCGATGAGCAAAACCACCTGGTCATTGCCAGTGTTCAGCTGCCCAATGATGATGCCCAGTTCGATGCCTCGCATTACGACAGTGAGAAAGGG---------GAGTTTGGTGGCTTCGGATCAGTAAGTGGCAAGATTGAGATTGAGATTAAGATTAACCATGAAGGAGAAGTGAACCGGGCTCGCTACATGCCTCAGAACCCCTGCATCATTGCTACCAAGACGCCAACCAGTGATGTGCTGGTCTTTGATTACACCAAACACCCATCCAAACCAGACCCCTCTGGGGAATGCACTCCTGACCTGCGATTGAGAGGACATCAGAAAGAGGGCTATGGTCTGTCCTGGAACCCCAACTTAAGTGGCTGCCTGCTCAGTGCCTCTGATGATCAT---------ACGATCTGTTTGTGGGACATCAGCACAGTACCCAAGGAAGGGAAGATAGTTGATGCTAAGACCATTTTCACTGGTCACACTGCTGTGGTGGAGGATGTGTCCTGGCATCTTCTGCATGAATCACTCTTTGGATCAGTAGCAGATGACCAGAAGCTGATGATTTGGGATACACGCTCCAACAACACATCCAAGCCTAGTCATGCAGTGGATGCACACACTGCAGAGGTCAATTGCCTCTCGTTCAATCCTTACAGTGAGTTCATCCTGGCTACTGGATCTGCTGACAAGACTGTTGCCTTGTGGGACCTCAGGAACCTTAAATTGAAGCTGCATTCATTTGAGTCCCACAAAGACGAAATATTCCAG---GTTCAGTGGTCACCTCATAACGAGACCATCCTGGCCTCCAGTGGAACAGACAGACGTCTCAATGTTTGGGACCTCAGTAAAATTGGCGAGGAACAGTCACCAGAAGATGCAGAAGATGGGCCTCCTGAATTGCTGTTCATCCATGGTGGGCACACAGCGAAGATCTCTGACTTCTCCTGGAACCCCAATGAGCCGTGGGTGATCTGCTCTGTGTCTGAGGACAACATCATGCAAGTCTGGCAGATGGCGGAGAACATCTACAACGATGAGGACCCTGAA---------------------------------------------------------------------------------GGAGCAGCAGACACAGAGGTCCAG---GGATGA
	T_rubripes_lcl_NC_018891.1_cds_XP_003962472.1_2764__db_xref_GeneID_101078368_	---------------------------------------------------------------------------------------------------------------------------------------------------ATGACC------------------------------GATAAAGAC---------------GCC---------------------------------------------------------------------------------------------------------------------------------------------GCATTTGATGATGCTGTGGAGGAAAGAGTTATCAATGAAGAGTACAAGATCTGGAAAAAGAACACCCCTTTCCTGTACGATCTGGTCATGACGCACGCCCTGGAGTGGCCCAGCCTCACTGCGCAGTGGCTCCCAGATGTCACAAGGCCTGAAGGCAAAGACTATAGTGTTCACAGGCTGGTACTTGGGACACACACATCAGATGAGCAGAATCACCTTGTAATTGCTAGTGTTCAGCTCCCAAATGATGATGCCCAGTTTGACGCCTCGCACTATGACAGTGAAAAAGGA---------GAGTTTGGAGGCTTTGGGTCTGTGAGTGGAAAGATCGAGATTGAGATCAAAATCAACCACGAGGGAGAAGTGAACAGAGCTCGCTATATGCCCCAGAATCCCTGCATCATCGCCACCAAGACCCCTACTAGTGATGTGCTAGTTTTTGATTACACAAAACACCCCTCCAAGCCTGATCCTTCTGGAGAGTGCACCCCTGATCTGCGTTTGCGAGGCCACCAGAAAGAAGGATACGGTCTCTCCTGGAACCCAAACCTCAGTGGCTGTCTGCTCAGTGCTTCTGATGACCAT---------ACTATCTGTCTTTGGGACATTAGCACTGTCCCAAAGGAAGGAAAGATCGTGGATGCCAAGACCATCTTCACAGGCCATACTGCTGTTGTTGAGGATGTTTCCTGGCACCTCCTGCATGAGTCCCTGTTTGGATCAGTAGCGGATGACCAGAAACTCATGATCTGGGACACGCGGTCCAACAACACCTCCAAGCCCAGCCACGCAGTGGATGCTCACACCGCAGAGGTCAACTGTCTGTCCTTCAACCCCTACAGTGAGTTCATCCTGGCCACTGGCTCTGCCGATAAGACGGTGGCTCTTTGGGATTTGAGGAACCTTAAACTGAAGCTGCATTCATTTGAGTCTCACAAGGATGAGATCTTCCAG---GTTCAGTGGTCTCCCCATAACGAAACCATCCTGGCCTCCAGTGGCACCGACAGGAGGCTCAACGTGTGGGACCTCAGCAAGATCGGAGAGGAACAGTCACCCGAGGATGCGGAGGACGGTCCTCCTGAGCTGCTGTTCATCCACGGCGGTCACACAGCAAAGATCTCAGATTTCTCTTGGAACCCCAATGAACCGTGGGTCATCTGCTCTGTATCAGAGGACAACATCATGCAAGTGTGGCAGATGGCTGAAAATATCTACAACGATGAGGACCCGGAA---------------------------------------------------------------------------------GGTGCTGCCGACTCGGAGGTCCAG---GCTTGA
	G_gallus_lcl_NC_006110.4_cds_NP_990183.1_37554__db_xref_GeneID_395658_	---------------------------------------------------------------------------------------------------------------------------------------------------ATGGCG------------------------------GACAAGGAA---------------GCA---------------------------------------------------------------------------------------------------------------------------------------------GCCTTTGATGACGCAGTCGAAGAACGCGTGATCAACGAGGAGTATAAAATATGGAAAAAGAACACGCCCTTCTTGTACGACTTGGTAATGACCCACGCTCTGGAGTGGCCCAGCCTGACTGCTCAGTGGCTTCCTGATGTGACGAGGCCTGAGGGCAAAGATTTCAGCATTCACCGGTTGGTCCTGGGGACTCATACTTCAGATGAACAAAATCATCTTGTGATAGCAAGCGTGCAGCTGCCTAATGATGATGCACAGTTTGATGCCTCACACTATGATAGTGAGAAAGGA---------GAGTTTGGAGGCTTTGGGTCTGTTAGTGGAAAAATTGAAATTGAAATCAAGATAAATCATGAGGGAGAAGTGAACAGAGCACGTTACATGCCACAGAACCCATGCATCATTGCTACAAAGACTCCATCCAGTGATGTCCTCGTCTTCGATTACACCAAACATCCTTCTAAACCAGACCCTTCTGGAGAGTGCAACCCTGATCTGCGTCTTCGTGGACACCAGAAAGAAGGCTATGGGTTGTCATGGAACCCAAACCTGAGTGGGCATTTGCTTAGTGCTTCTGATGATCAT---------ACCATTTGCTTGTGGGATATAAGTGCTGTTCCAAAAGAAGGCAAAGTGGTGGATGCAAAGACCATCTTCACAGGGCACACAGCTGTAGTGGAAGATGTCTCCTGGCACCTGCTCCATGAATCTCTTTTTGGATCTGTTGCTGATGATCAGAAGCTCATGATCTGGGATACTCGATCAAACAACACCTCCAAACCCAGCCATTCTGTGGATGCTCACACAGCTGAAGTCAACTGCCTCTCTTTCAATCCCTACAGTGAGTTTATCCTGGCTACAGGATCAGCTGATAAGACTGTCGCATTATGGGACTTGAGGAACCTAAAGCTGAAGTTGCACTCCTTTGAATCACATAAAGATGAAATATTTCAG---GTCCAGTGGTCTCCCCACAATGAAACTATATTGGCCTCCAGTGGCACTGACCGCCGGCTGAATGTCTGGGACTTGAGTAAAATTGGAGAAGAGCAGTCCCCCGAGGATGCTGAGGATGGTCCCCCAGAGCTGTTGTTTATTCATGGCGGTCACACTGCAAAGATATCTGACTTCTCCTGGAATCCCAATGAACCCTGGGTTATCTGTTCTGTATCAGAAGACAATATCATGCAAGTCTGGCAAATGGCAGAGAACATATACAATGATGAAGACCCAGAA---------------------------------------------------------------------------------GGAAGCGTGGATCCAGAAGGTCAAGGATCTTAG
	G_gallus_lcl_NC_006110.4_cds_XP_015153087.1_37555__db_xref_GeneID_395658_	---------------------------------------------------------------------------------------------------------------------------------------------------ATGGCG------------------------------GACAAGGAA---------------GCC------------------------------------------------------------------------------------------------------------------------------------------------TTTGATGACGCAGTCGAAGAACGCGTGATCAACGAGGAGTATAAAATATGGAAAAAGAACACGCCCTTCTTGTACGACTTGGTAATGACCCACGCTCTGGAGTGGCCCAGCCTGACTGCTCAGTGGCTTCCTGATGTGACGAGGCCTGAGGGCAAAGATTTCAGCATTCACCGGTTGGTCCTGGGGACTCATACTTCAGATGAACAAAATCATCTTGTGATAGCAAGCGTGCAGCTGCCTAATGATGATGCACAGTTTGATGCCTCACACTATGATAGTGAGAAAGGA---------GAGTTTGGAGGCTTTGGGTCTGTTAGTGGAAAAATTGAAATTGAAATCAAGATAAATCATGAGGGAGAAGTGAACAGAGCACGTTACATGCCACAGAACCCATGCATCATTGCTACAAAGACTCCATCCAGTGATGTCCTCGTCTTCGATTACACCAAACATCCTTCTAAACCAGACCCTTCTGGAGAGTGCAACCCTGATCTGCGTCTTCGTGGACACCAGAAAGAAGGCTATGGGTTGTCATGGAACCCAAACCTGAGTGGGCATTTGCTTAGTGCTTCTGATGATCAT---------ACCATTTGCTTGTGGGATATAAGTGCTGTTCCAAAAGAAGGCAAAGTGGTGGATGCAAAGACCATCTTCACAGGGCACACAGCTGTAGTGGAAGATGTCTCCTGGCACCTGCTCCATGAATCTCTTTTTGGATCTGTTGCTGATGATCAGAAGCTCATGATCTGGGATACTCGATCAAACAACACCTCCAAACCCAGCCATTCTGTGGATGCTCACACAGCTGAAGTCAACTGCCTCTCTTTCAATCCCTACAGTGAGTTTATCCTGGCTACAGGATCAGCTGATAAGACTGTCGCATTATGGGACTTGAGGAACCTAAAGCTGAAGTTGCACTCCTTTGAATCACATAAAGATGAAATATTTCAG---GTCCAGTGGTCTCCCCACAATGAAACTATATTGGCCTCCAGTGGCACTGACCGCCGGCTGAATGTCTGGGACTTGAGTAAAATTGGAGAAGAGCAGTCCCCCGAGGATGCTGAGGATGGTCCCCCAGAGCTGTTGTTTATTCATGGCGGTCACACTGCAAAGATATCTGACTTCTCCTGGAATCCCAATGAACCCTGGGTTATCTGTTCTGTATCAGAAGACAATATCATGCAAGTCTGGCAAATGGCAGAGAACATATACAATGATGAAGACCCAGAA---------------------------------------------------------------------------------GGAAGCGTGGATCCAGAAGGTCAAGGATCTTAG
	X_tropicalis_lcl_NC_030678.1_cds_XP_017946704.1_7318__gene_rbbp4_	---------------------------------------------------------------------------------------------------------------------------------------------------ATGGCT------------------------------GATAAAGAG---------------GCT---------------------------------------------------------------------------------------------------------------------------------------------GCGTTTGATGATGCGGTGGAGGAACGAGTTATAAACGAAGAGTATAAGATATGGAAAAAGAACACCCCTTTCCTGTATGATCTGGTGATGACCCATGCCTTGGAATGGCCTAGCCTGACTGCCCAGTGGCTCCCAGATGTCACAAGACCCGATGGAAAAGATTTCAGTATCCACAGACTCGTCCTTGGGACACACACTTCTGATGAACAGAATCATCTGGTGATTGCTAGTGTGCAGCTTCCTAATGATGACGCTCAATTTGATGCATCACACTATGACAGTGAAAAAGGA---------GAGTTTGGAGGATTTGGCTCTGTCAGTGGGAAAATAGAAATTGAGATCAAAATAAATCATGAGGGAGAAGTAAACAGAGCTCGTTACATGCCACAGAATCCATGCATTATTGCTACAAAAACTCCATCCAGTGACGTTCTTGTGTTTGATTACACCAAACACCCATCAAAACCAGATCCTTCTGGTGAGTGTAATCCAGATCTCCGACTTAGAGGCCACCAAAAAGAGGGCTATGGCCTATCCTGGAATCCTAATCTAAGTGGCAACCTTCTTAGTGCTTCAGATGACCAT---------ACAATATGCCTTTGGGATATCAGTGCTGTACCTAAGGAGGGCAAAGTGGTGGATGCAAAGACCATTTTCACAGGGCACACTGCAGTGGTTGAGGATGTGTCTTGGCATTTATTGCATGAATCTCTCTTTGGATCAGTTGCAGATGATCAGAAACTGATGATCTGGGACACCCGATCAAACAACACATCAAAGCCCAGCCACTCTGTGGATGCTCACACAGCTGAAGTCAACTGTCTGTCATTTAACCCTTACAGCGAGTTCATATTGGCAACTGGGTCAGCTGACAAGACTGTTGCATTATGGGACCTACGCAATCTGAAATTAAAGTTGCATTCATTTGAATCTCACAAAGATGAAATTTTCCAGCAGGTCCAGTGGTCCCCACATAATGAGACCATCCTGGCATCCAGTGGAACTGACCGTAGACTAAATGTTTGGGATTTAAGTAAAATTGGAGAAGAGCAGTCTCCTGAAGATGCAGAAGATGGTCCCCCTGAACTTCTGTTTATCCATGGTGGTCACACAGCCAAGATATCAGACTTCTCATGGAATCCTAATGAACCATGGGTGATCTGTTCTGTATCTGAGGATAATATCATGCAGGTCTGGCAAATGGCGGAGAACATTTACAATGATGAAGATACAGAG---------------------------------------------------------------------------------GGTGGTGTTGATCCAGAGGGTCAAAGTTCCTAG
	X_tropicalis_lcl_NC_030678.1_cds_NP_001011394.2_7317__gene_rbbp4_	---------------------------------------------------------------------------------------------------------------------------------------------------ATGGCT------------------------------GATAAAGAG---------------GCT---------------------------------------------------------------------------------------------------------------------------------------------GCGTTTGATGATGCGGTGGAGGAACGAGTTATAAACGAAGAGTATAAGATATGGAAAAAGAACACCCCTTTCCTGTATGATCTGGTGATGACCCATGCCTTGGAATGGCCTAGCCTGACTGCCCAGTGGCTCCCAGATGTCACAAGACCCGATGGAAAAGATTTCAGTATCCACAGACTCGTCCTTGGGACACACACTTCTGATGAACAGAATCATCTGGTGATTGCTAGTGTGCAGCTTCCTAATGATGACGCTCAATTTGATGCATCACACTATGACAGTGAAAAAGGA---------GAGTTTGGAGGATTTGGCTCTGTCAGTGGGAAAATAGAAATTGAGATCAAAATAAATCATGAGGGAGAAGTAAACAGAGCTCGTTACATGCCACAGAATCCATGCATTATTGCTACAAAAACTCCATCCAGTGACGTTCTTGTGTTTGATTACACCAAACACCCATCAAAACCAGATCCTTCTGGTGAGTGTAATCCAGATCTCCGACTTAGAGGCCACCAAAAAGAGGGCTATGGCCTATCCTGGAATCCTAATCTAAGTGGCAACCTTCTTAGTGCTTCAGATGACCAT---------ACAATATGCCTTTGGGATATCAGTGCTGTACCTAAGGAGGGCAAAGTGGTGGATGCAAAGACCATTTTCACAGGGCACACTGCAGTGGTTGAGGATGTGTCTTGGCATTTATTGCATGAATCTCTCTTTGGATCAGTTGCAGATGATCAGAAACTGATGATCTGGGACACCCGATCAAACAACACATCAAAGCCCAGCCACTCTGTGGATGCTCACACAGCTGAAGTCAACTGTCTGTCATTTAACCCTTACAGCGAGTTCATATTGGCAACTGGGTCAGCTGACAAGACTGTTGCATTATGGGACCTACGCAATCTGAAATTAAAGTTGCATTCATTTGAATCTCACAAAGATGAAATTTTCCAG---GTCCAGTGGTCCCCACATAATGAGACCATCCTGGCATCCAGTGGAACTGACCGTAGACTAAATGTTTGGGATTTAAGTAAAATTGGAGAAGAGCAGTCTCCTGAAGATGCAGAAGATGGTCCCCCTGAACTTCTGTTTATCCATGGTGGTCACACAGCCAAGATATCAGACTTCTCATGGAATCCTAATGAACCATGGGTGATCTGTTCTGTATCTGAGGATAATATCATGCAGGTCTGGCAAATGGCGGAGAACATTTACAATGATGAAGATACAGAG---------------------------------------------------------------------------------GGTGGTGTTGATCCAGAGGGTCAAAGTTCCTAG
	X_laevis_lcl_NW_016694858.1_cds_NP_001085185.1_55546__gene_rbbp4.S_	---------------------------------------------------------------------------------------------------------------------------------------------------ATGGCT------------------------------GATAAAGAG---------------GCT---------------------------------------------------------------------------------------------------------------------------------------------GCGTTTGATGATGCCGTGGAGGAACGAGTCATAAACGAAGAGTATAAGATATGGAAGAAAAACACCCCGTTCCTGTATGATCTGGTGATGACCCATGCCTTGGAATGGCCTAGTCTGACTGCTCAGTGGCTCCCAGATGTCACCAGACCCGATGGGAAAGATTTTAGCATCCACAGGCTGGTACTTGGGACACATACTTCTGATGAACAGAATCACCTAGTAATTGCTAGTGTGCAGCTTCCTAATGATGATGCTCAATTTGATGCTTCCCACTACGATAGTGAAAAAGGA---------GAGTTTGGAGGCTTTGGCTCCGTGAGTGGGAAAATAGAAATCGAGATCAAAATAAATCACGAGGGGGAAGTGAACAGAGCTCGTTACATGCCACAGAATCCATGCATTATTGCCACCAAAACTCCATCCTGTGACGTTCTTGTGTTTGACTACACCAAACACCCATCTAAACCAGATCCTTCTGGTGAATGTAATCCAGATCTCCGACTTCGAGGCCACCAAAAGGAGGGCTATGGTCTATCCTGGAATCCCAACCTAAGTGGCAACCTTCTTAGTGCTTCAGACGACCAT---------ACAATATGCCTGTGGGATATCAGTGCTGTACCTAAGGAGGGCAAAGTAGTGGATGCAAAAACCATTTTCACAGGGCACACTGCAGTGGTTGAGGACGTGTCTTGGCATTTATTACATGAATCTCTCTTTGGATCAGTTGCAGATGATCAGAAACTGATGATCTGGGACACCCGATCAAACAACACATCAAAGCCCAGCCACTCTGTAGATGCTCACACAGCTGAAGTGAACTGTCTATCATTTAACCCTTACAGTGAGTTCATATTGGCAACTGGGTCAGCTGACAAGACTGTTGCATTATGGGACCTGCGCAATCTGAAGTTAAAGTTGCATTCATTTGAATCTCACAAAGATGAAATCTTCCAG---GTCCAGTGGTCTCCACATAATGAGACCATCCTGGCATCCAGTGGAACTGACCGTAGACTAAATGTCTGGGATTTAAGTAAAATAGGAGAAGAGCAGTCTCCTGAAGATGCAGAAGATGGTCCCCCTGAACTTCTGTTTATTCATGGTGGCCATACAGCCAAGATATCAGACTTCTCTTGGAATCCTAATGAACCATGGGTGATCTGTTCTGTATCTGAGGATAATATCATGCAGGTCTGGCAAATGGCGGAGAACATTTATAATGATGAAGATACAGAG---------------------------------------------------------------------------------GGTAGTGTTGATCCAGAGGGTCAAGGTTCCTAG
	E_lucius_lcl_NC_025977.3_cds_XP_012990906.1_19465__gene_LOC105012361_	---------------------------------------------------------------------------------------------------------------------------------------------------ATGGCC------------------------------GATAAAGAA---------------GCA---------------------------------------------------------------------------------------------------------------------------------------------GCCTTTGATGACGCAGTGGAGGAGCGGGTCATAAATGAGGAGTATAAGATCTGGAAGAAGAACACCCCCTTCCTCTACGACCTGGTGATGACCCACGCCCTGGAGTGGCCCAGTCTCACGGCCCAGTGGCTGCCGGATGTCTCCAGGCCCGAGGGGAAGGATTTCAGTGTGCACCGCCTGGTTCTGGGGACACATACGTCAGACGAGCAGAATCACCTGGTTATCGCCAGTGTCCAGCTGCCCAATGACGACGCGCAGTTTGACGCTTCTCATTATGACAGCGAGAAA------------GAGTTTGGAGGTTTTGGATCCGTTAGTGGAAAGATTGAAATTGAGATCAAGATAAACCACGAGGGAGAGGTGAACCGGGCCCGCTACATGCCCCAGAACCCCTGCATCATCGCCACCAAGACCCCCACATCAGACGTGTTGGTGTTTGACTACACCAAGCACCCGTCCAAACCAGACCCCTCGGGGGAGTGCACCCCTGACCTGCGTCTGAGGGGTCATCAGAAGGAGGGTTACGGCCTGTCATGGAACCCCAACCTCTCCGGGTGTCTTCTGAGCGCCTCCGATGACCAC---------ACCATCTGCATGTGGGACATCAGCGCCGTGCCGAAGGAGGGGAAGATCGTGGATGCCAAGACCATCTTCACGGGTCACACGGCCGTGGTGGAGGACGTTTCCTGGCATCTACTCCACGAGTCGCTGTTTGGGTCCGTGGCTGACGACCAGAAACTGATGATCTGGGACACTCGCTCCAACAACACGTCCAAGCCCAGCCACGCGGTGGACGCCCACACTGCTGAGGTCAACTGCCTCTCGTTTAACCCCTACAGCGAGTTCATCCTGGCCACTGGTTCTGCAGACAAGACAGTCGCTCTGTGGGACCTGAGGAACCTCAAGCTGAAGCTCCACTCCTTTGAATCACACAAGGATGAGATATTTCAG---GTCCAGTGGTCCCCCCATAACGAGACCATCCTGGCGTCCAGCGGTACGGACAGAAGACTCAACGTCTGGGACCTCAGTAAAATCGGAGAAGAGCAGTCGCCGGAGGACGCTGAAGACGGCCCCCCTGAGCTGCTGTTCATCCATGGGGGGCACACAGCTAAGATCTCAGACTTCTCCTGGAACCCCAATGAACCCTGGGTCATCTGCTCCGTGTCCGAGGACAACATCATGCAAGTCTGGCAGATGGCTGAGAACATTTATAATGATGAGGATCCAGAG---------------------------------------------------------------------------------GCGGGAACAGACCCGGAAGTCACG---GCCTGA
	E_lucius_lcl_NC_025977.3_cds_XP_012990905.1_19466__gene_LOC105012361_	---------------------------------------------------------------------------------------------------------------------------------------------------ATGGCC------------------------------GATAAAGAA---------------GCA---------------------------------------------------------------------------------------------------------------------------------------------GCCTTTGATGACGCAGTGGAGGAGCGGGTCATAAATGAGGAGTATAAGATCTGGAAGAAGAACACCCCCTTCCTCTACGACCTGGTGATGACCCACGCCCTGGAGTGGCCCAGTCTCACGGCCCAGTGGCTGCCGGATGTCTCCAGGCCCGAGGGGAAGGATTTCAGTGTGCACCGCCTGGTTCTGGGGACACATACGTCAGACGAGCAGAATCACCTGGTTATCGCCAGTGTCCAGCTGCCCAATGACGACGCGCAGTTTGACGCTTCTCATTATGACAGCGAGAAAGGC---------GAGTTTGGAGGTTTTGGATCCGTTAGTGGAAAGATTGAAATTGAGATCAAGATAAACCACGAGGGAGAGGTGAACCGGGCCCGCTACATGCCCCAGAACCCCTGCATCATCGCCACCAAGACCCCCACATCAGACGTGTTGGTGTTTGACTACACCAAGCACCCGTCCAAACCAGACCCCTCGGGGGAGTGCACCCCTGACCTGCGTCTGAGGGGTCATCAGAAGGAGGGTTACGGCCTGTCATGGAACCCCAACCTCTCCGGGTGTCTTCTGAGCGCCTCCGATGACCAC---------ACCATCTGCATGTGGGACATCAGCGCCGTGCCGAAGGAGGGGAAGATCGTGGATGCCAAGACCATCTTCACGGGTCACACGGCCGTGGTGGAGGACGTTTCCTGGCATCTACTCCACGAGTCGCTGTTTGGGTCCGTGGCTGACGACCAGAAACTGATGATCTGGGACACTCGCTCCAACAACACGTCCAAGCCCAGCCACGCGGTGGACGCCCACACTGCTGAGGTCAACTGCCTCTCGTTTAACCCCTACAGCGAGTTCATCCTGGCCACTGGTTCTGCAGACAAGACAGTCGCTCTGTGGGACCTGAGGAACCTCAAGCTGAAGCTCCACTCCTTTGAATCACACAAGGATGAGATATTTCAG---GTCCAGTGGTCCCCCCATAACGAGACCATCCTGGCGTCCAGCGGTACGGACAGAAGACTCAACGTCTGGGACCTCAGTAAAATCGGAGAAGAGCAGTCGCCGGAGGACGCTGAAGACGGCCCCCCTGAGCTGCTGTTCATCCATGGGGGGCACACAGCTAAGATCTCAGACTTCTCCTGGAACCCCAATGAACCCTGGGTCATCTGCTCCGTGTCCGAGGACAACATCATGCAAGTCTGGCAGATGGCTGAGAACATTTATAATGATGAGGATCCAGAG---------------------------------------------------------------------------------GCGGGAACAGACCCGGAAGTCACG---GCCTGA
	E_lucius_lcl_NC_025977.3_cds_XP_012990907.1_19464__gene_LOC105012361_	---------------------------------------------------------------------------------------------------------------------------------------------------ATGGCC------------------------------GATAAAGAA---------------GCC------------------------------------------------------------------------------------------------------------------------------------------------TTTGATGACGCAGTGGAGGAGCGGGTCATAAATGAGGAGTATAAGATCTGGAAGAAGAACACCCCCTTCCTCTACGACCTGGTGATGACCCACGCCCTGGAGTGGCCCAGTCTCACGGCCCAGTGGCTGCCGGATGTCTCCAGGCCCGAGGGGAAGGATTTCAGTGTGCACCGCCTGGTTCTGGGGACACATACGTCAGACGAGCAGAATCACCTGGTTATCGCCAGTGTCCAGCTGCCCAATGACGACGCGCAGTTTGACGCTTCTCATTATGACAGCGAGAAAGGC---------GAGTTTGGAGGTTTTGGATCCGTTAGTGGAAAGATTGAAATTGAGATCAAGATAAACCACGAGGGAGAGGTGAACCGGGCCCGCTACATGCCCCAGAACCCCTGCATCATCGCCACCAAGACCCCCACATCAGACGTGTTGGTGTTTGACTACACCAAGCACCCGTCCAAACCAGACCCCTCGGGGGAGTGCACCCCTGACCTGCGTCTGAGGGGTCATCAGAAGGAGGGTTACGGCCTGTCATGGAACCCCAACCTCTCCGGGTGTCTTCTGAGCGCCTCCGATGACCAC---------ACCATCTGCATGTGGGACATCAGCGCCGTGCCGAAGGAGGGGAAGATCGTGGATGCCAAGACCATCTTCACGGGTCACACGGCCGTGGTGGAGGACGTTTCCTGGCATCTACTCCACGAGTCGCTGTTTGGGTCCGTGGCTGACGACCAGAAACTGATGATCTGGGACACTCGCTCCAACAACACGTCCAAGCCCAGCCACGCGGTGGACGCCCACACTGCTGAGGTCAACTGCCTCTCGTTTAACCCCTACAGCGAGTTCATCCTGGCCACTGGTTCTGCAGACAAGACAGTCGCTCTGTGGGACCTGAGGAACCTCAAGCTGAAGCTCCACTCCTTTGAATCACACAAGGATGAGATATTTCAG---GTCCAGTGGTCCCCCCATAACGAGACCATCCTGGCGTCCAGCGGTACGGACAGAAGACTCAACGTCTGGGACCTCAGTAAAATCGGAGAAGAGCAGTCGCCGGAGGACGCTGAAGACGGCCCCCCTGAGCTGCTGTTCATCCATGGGGGGCACACAGCTAAGATCTCAGACTTCTCCTGGAACCCCAATGAACCCTGGGTCATCTGCTCCGTGTCCGAGGACAACATCATGCAAGTCTGGCAGATGGCTGAGAACATTTATAATGATGAGGATCCAGAG---------------------------------------------------------------------------------GCGGGAACAGACCCGGAAGTCACG---GCCTGA
	E_lucius_lcl_NC_025977.3_cds_XP_019906053.1_19467__gene_LOC105012361_	------------------------------------------------------------------------------------------------------------------------------------------------------------------------------------------------------------------------------------------------------------------------------------------------------------------------------------------------------------------------------------------------------------------------------------------------------ATGACCCACGCCCTGGAGTGGCCCAGTCTCACGGCCCAGTGGCTGCCGGATGTCTCCAGGCCCGAGGGGAAGGATTTCAGTGTGCACCGCCTGGTTCTGGGGACACATACGTCAGACGAGCAGAATCACCTGGTTATCGCCAGTGTCCAGCTGCCCAATGACGACGCGCAGTTTGACGCTTCTCATTATGACAGCGAGAAAGGC---------GAGTTTGGAGGTTTTGGATCCGTTAGTGGAAAGATTGAAATTGAGATCAAGATAAACCACGAGGGAGAGGTGAACCGGGCCCGCTACATGCCCCAGAACCCCTGCATCATCGCCACCAAGACCCCCACATCAGACGTGTTGGTGTTTGACTACACCAAGCACCCGTCCAAACCAGACCCCTCGGGGGAGTGCACCCCTGACCTGCGTCTGAGGGGTCATCAGAAGGAGGGTTACGGCCTGTCATGGAACCCCAACCTCTCCGGGTGTCTTCTGAGCGCCTCCGATGACCAC---------ACCATCTGCATGTGGGACATCAGCGCCGTGCCGAAGGAGGGGAAGATCGTGGATGCCAAGACCATCTTCACGGGTCACACGGCCGTGGTGGAGGACGTTTCCTGGCATCTACTCCACGAGTCGCTGTTTGGGTCCGTGGCTGACGACCAGAAACTGATGATCTGGGACACTCGCTCCAACAACACGTCCAAGCCCAGCCACGCGGTGGACGCCCACACTGCTGAGGTCAACTGCCTCTCGTTTAACCCCTACAGCGAGTTCATCCTGGCCACTGGTTCTGCAGACAAGACAGTCGCTCTGTGGGACCTGAGGAACCTCAAGCTGAAGCTCCACTCCTTTGAATCACACAAGGATGAGATATTTCAG---GTCCAGTGGTCCCCCCATAACGAGACCATCCTGGCGTCCAGCGGTACGGACAGAAGACTCAACGTCTGGGACCTCAGTAAAATCGGAGAAGAGCAGTCGCCGGAGGACGCTGAAGACGGCCCCCCTGAGCTGCTGTTCATCCATGGGGGGCACACAGCTAAGATCTCAGACTTCTCCTGGAACCCCAATGAACCCTGGGTCATCTGCTCCGTGTCCGAGGACAACATCATGCAAGTCTGGCAGATGGCTGAGAACATTTATAATGATGAGGATCCAGAG---------------------------------------------------------------------------------GCGGGAACAGACCCGGAAGTCACG---GCCTGA
	lcl_NC_007130.7_cds_NP_997760.1_37139__gene_rbbp4_	---------------------------------------------------------------------------------------------------------------------------------------------------ATGGCT------------------------------GATAAAGAA---------------GCT---------------------------------------------------------------------------------------------------------------------------------------------GCATTTGATGACGCGGTGGAGGAGAGGGTGATAAATGAAGAATATAAAATATGGAAGAAAAACACTCCGTTTCTTTACGATCTGGTGATGACCCACGCGCTTGAGTGGCCCAGTCTGACTGCTCAGTGGTTGCCAGATGTCACCAGGCCTGAAGGGAAGGATTTTAGTGTGCATCGTCTGGTTCTTGGCACACACACCTCTGATGAGCAGAATCACCTGGTTATTGCCAGTGTTCAGCTGCCCAATGATGATGCCCAGTTTGATGCTTCACATTATGATAGTGAAAAAGGA---------GAATTTGGTGGTTTTGGCTCAGTAAGTGGCAAGATAGAGATTGAGATCAAGATTAATCATGAAGGAGAGGTTAACAGGGCTCGCTACATGCCACAGAACCCCTGCATCATTGCCACAAAGACGCCTACTAGTGACGTGCTGGTCTTTGACTACACCAAACACCCCTCCAAACCAGACCCCTCTGGAGAGTGCACTCCTGATCTGCGTCTTAGGGGGCATCAGAAAGAAGGTTATGGTCTGTCCTGGAACCCCAATCTTAGTGGCTGCCTGCTGAGTGCATCAGATGATCAT---------ACCATCTGTCTGTGGGACATCAGCACAGTGCCCAAGGAGGGAAAAATAGTGGATGCAAAAACTATTTTCACTGGTCACACTGCTGTAGTGGAGGATGTGTCCTGGCACCTGCTGCATGAGTCTCTCTTCGGGTCTGTTGCAGATGACCAAAAGCTTATGATCTGGGACACTCGTTCCAATAACACATCCAAACCTAGTCATGCAGTGGATGCCCACACTGCAGAGGTCAACTGTTTGTCCTTCAACCCTTACAGCGAGTTCATTCTGGCCACAGGTTCTGCTGACAAAACTGTTGCATTGTGGGATTTGCGAAACCTCAAGCTGAAACTTCACTCATTTGAGTCGCACAAAGATGAAATCTTCCAG---GTTCAGTGGTCACCCCATAATGAGACCATTCTGGCCTCCAGTGGAACAGACAGGAGACTTAATGTTTGGGATCTCAGTAAAATTGGTGAGGAACAGTCACCAGAAGATGCAGAAGATGGGCCTCCAGAGCTGCTGTTTATCCATGGAGGCCATACAGCCAAGATTTCTGACTTTTCTTGGAATCCAAATGAACCATGGGTGATTTGCTCTGTGTCTGAGGACAACATCATGCAAGTCTGGCAGATGGCGGAGAACATCTATAATGATGAGGACCCAGAG---------------------------------------------------------------------------------GGGGCAGCAGACACTGAGGTTCAG---GGATAA
	RBBP4_mRNA_20171128_putative_after_RACE_long3UTR	---------------------------------------------------------------------------------------------------------------------------------------------------ATGGCG------------------------------GACAAAGAC---------------GCT---------------------------------------------------------------------------------------------------------------------------------------------GCATTTGATGATGCCGTGGAGGAAAGAGTCATTAACGAGGAATATAAGATTTGGAAGAAAAACACTCCTTTTCTCTATGACTTGGTCATGACCCATGCCCTGGAGTGGCCTAGCCTCACAGCACAGTGGCTGCCAGATGTCACCAGGCCAGAGGGAAAGGATTACAGCGTGCACAGGCTCGTTCTGGGGACACACACCTCAGATGAGCAGAATCATCTCGTCATCGCCAGTGTTCAGCTACCAAATGATGATGCCCAGTTTGATGCCTCTCACTATGACAGTGAGAAAGGA---------GAGTTTGGAGGCTTTGGGTCTGTCAGTGGCAAAATAGAAATCGAGATAAAGATAAATCACGAGGGGGAAGTGAACAGAGCTCGCTACATGCCTCAGAATCCATGCATCATTGCCACGAAGACTCCCACCAGCGATGTCCTTGTCTTTGATTACACAAAGCATCCGTCTAAGCCTGACCCATCTGGAGAGTGCACCCCAGATTTGCGACTCAGAGGGCACCAAAAAGAAGGCTATGGTCTTTCCTGGAACCCCAACCTTAGTGGATGTCTACTCAGTGCTTCAGACGATCAT---------ACTATCTGCCTTTGGGACATTAGCACTGTGCCTAAAGAGGGGAAGATTGTGGATGCCAAAACAATCTTCACAGGCCACACTGCTGTTGTAGAGGATGTGTCATGGCACCTTCTGCATGAGTCTCTTTTTGGATCGGTAGCAGATGACCAGAAACTCATGATCTGGGATACGCGATCGAACAACACTTCTAAGCCCAGCCATGCGGTTGATGCCCACACTGCTGAGGTCAACTGTTTGTCCTTCAACCCTTACAGCGAATTCATATTGGCAACAGGCTCAGCAGATAAGACTGTGGCTCTTTGGGACCTGAGGAACCTTAAGCTGAAACTGCATTCCTTTGAGTCTCACAAAGATGAGATCTTCCAG---GTGCAATGGTCCCCTCATAATGAAACTATTCTGGCATCCAGTGGCACAGACAGAAGGCTCAATGTGTGGGATCTCAGTAAAATTGGAGAGGAGCAGTCTCCAGAGGATGCTGAGGATGGGCCACCTGAGCTGCTGTTCATTCATGGTGGTCACACGGCAAAGATCTCAGACTTCTCTTGGAACCCCAACGAGCCCTGGGTCATCTGTTCAGTGTCTGAGGATAACATCATGCAAGTTTGGCAGATGGCTGAAAATATCTACAATGATGAAGACCCAGAA---------------------------------------------------------------------------------GGGGCTACAGACTCTGAGGTCCAG---GCATAA
	lcl_NW_017538293.1_cds_XP_018938592.1_45599__gene_LOC109066061_	---------------------------------------------------------------------------------------------------------------------------------------------------ATGGCT------------------------------GATAAAGAA---------------GCT---------------------------------------------------------------------------------------------------------------------------------------------GCATTTGATGACGCGGTGGAGGAGAGGGTGATAAATGAAGAATATAAAATATGGAAGAAAAACACTCCGTTTCTTTACGATCTGGTGATGACCCACGCGCTGGAGTGGCCCAGTCTTACTGCTCAGTGGTTGCCAGATGTCACCAGACCTGAAGGGAAGGATTTTAGCGTGCACCGCCTGGTTCTCGGCACACATACCTCTGATGAGCAGAATCACCTGGTTATTGCCAGTGTCCAGCTGCCCAATGATGACGCCCAGTTTGATGCCTCACATTATGACAGTGAAAAAGGA---------GAGTTTGGTGGTTTTGGCTCAGTGAGTGGCAAGATAGAGATTGAGATCAAGATTAATCACGAGGGAGAAGTGAACAGGGCTCGCTACATGCCACAGAACCCCTGCATCATTGCCACCAAGACCCCCACTAGTGATGTGCTGGTCTTTGACTACACCAAACACCCCTCCAAACCTGACCCCTCAGGAGAGTGCACTCCTGACCTGCGTCTCAGGGGACATCAGAAAGAAGGATATGGTCTGTCCTGGAACCCCAACCTGAGTGGCTGTCTACTGAGTGCATCTGATGATCAC---------ACTATCTGTCTGTGGGACATCAGTACAGTGCCAAAGGAGGGAAAAATAGTGGACGCTAAGACCATTTTCACTGGTCACACGGCTGTAGTGGAGGACGTGTCTTGGCATCTGCTGCACGAGTCTCTCTTTGGGTCTGTAGCAGATGACCAGAAGCTTATGATCTGGGACACGCGCTCCAATAACACATCCAAACCCAGTCATGCAGTAGATGCCCACACTGCAGAGGTCAACTGTTTGTCCTTCAACCCCTACAGCGAGTTCATCCTGGCCACCGGTTCTGCTGACAAAACTGTTGCATTGTGGGATCTGCGAAACCTGAAGCTGAAACTTCACTCATTTGAATCGCACAAAGATGAAATCTTTCAG---GTTCAGTGGTCACCACATAATGAGACCATCCTGGCCTCTAGTGGAACAGACAGGCGACTCAATGTTTGGGACCTCAGTAAAATCGGTGAGGAACAGTCCCCAGAAGATGCAGAGGATGGACCTCCAGAGCTACTGTTCATCCATGGAGGCCATACAGCCAAGATTTCTGACTTCTCCTGGAATCCAAATGAACCGTGGGTGATTTGCTCCGTGTCTGAGGACAACATCATGCAAGTCTGGCAGATGGCAGAGAACATCTACAATGACGAGGACCCAGAG---------------------------------------------------------------------------------GGAGCAGCAGACACTGAGGTTCAG---GGATAA
	lcl_NW_017538293.1_cds_XP_018938593.1_45600__gene_LOC109066061_	------------------------------------------------------------------------------------------------------------------------------------------------------------------------------------------------------------------------------------------------------------------------------------------------------------------------------------------------------------------------------------------------------------------------------------------------------ATGACCCACGCGCTGGAGTGGCCCAGTCTTACTGCTCAGTGGTTGCCAGATGTCACCAGACCTGAAGGGAAGGATTTTAGCGTGCACCGCCTGGTTCTCGGCACACATACCTCTGATGAGCAGAATCACCTGGTTATTGCCAGTGTCCAGCTGCCCAATGATGACGCCCAGTTTGATGCCTCACATTATGACAGTGAAAAAGGA---------GAGTTTGGTGGTTTTGGCTCAGTGAGTGGCAAGATAGAGATTGAGATCAAGATTAATCACGAGGGAGAAGTGAACAGGGCTCGCTACATGCCACAGAACCCCTGCATCATTGCCACCAAGACCCCCACTAGTGATGTGCTGGTCTTTGACTACACCAAACACCCCTCCAAACCTGACCCCTCAGGAGAGTGCACTCCTGACCTGCGTCTCAGGGGACATCAGAAAGAAGGATATGGTCTGTCCTGGAACCCCAACCTGAGTGGCTGTCTACTGAGTGCATCTGATGATCAC---------ACTATCTGTCTGTGGGACATCAGTACAGTGCCAAAGGAGGGAAAAATAGTGGACGCTAAGACCATTTTCACTGGTCACACGGCTGTAGTGGAGGACGTGTCTTGGCATCTGCTGCACGAGTCTCTCTTTGGGTCTGTAGCAGATGACCAGAAGCTTATGATCTGGGACACGCGCTCCAATAACACATCCAAACCCAGTCATGCAGTAGATGCCCACACTGCAGAGGTCAACTGTTTGTCCTTCAACCCCTACAGCGAGTTCATCCTGGCCACCGGTTCTGCTGACAAAACTGTTGCATTGTGGGATCTGCGAAACCTGAAGCTGAAACTTCACTCATTTGAATCGCACAAAGATGAAATCTTTCAG---GTTCAGTGGTCACCACATAATGAGACCATCCTGGCCTCTAGTGGAACAGACAGGCGACTCAATGTTTGGGACCTCAGTAAAATCGGTGAGGAACAGTCCCCAGAAGATGCAGAGGATGGACCTCCAGAGCTACTGTTCATCCATGGAGGCCATACAGCCAAGATTTCTGACTTCTCCTGGAATCCAAATGAACCGTGGGTGATTTGCTCCGTGTCTGAGGACAACATCATGCAAGTCTGGCAGATGGCAGAGAACATCTACAATGACGAGGACCCAGAG---------------------------------------------------------------------------------GGAGCAGCAGACACTGAGGTTCAG---GGATAA
	C_variegatus_lcl_NW_015150933.1_cds_XP_015245400.1_21991__gene_rbbp4_	---------------------------------------------------------------------------------------------------------------------------------------------------ATGGCT------------------------------GACAAAGAC---------------GCT---------------------------------------------------------------------------------------------------------------------------------------------GCATTTGATGATGCCGTGGAAGAAAGGGTGATTAATGAGGAGTACAAGATCTGGAAGAAGAACACCCCTTTTCTCTATGATCTGGTCATGACGCATGCCCTGGAGTGGCCCAGCCTGACCGCCCAGTGGCTGCCAGATGTCACCAGACCAGAGGGAAAGGACTACAGTGTGCATAGACTGGTTTTGGGGACACACACTTCTGATGAGCAGAATCACCTTGTAATCGCCAGTGTTCAGCTTCCAAATGACGATGCCCAGTTTGATGCCTCACACTATGACAGCGAGAAAGGA---------GAGTTTGGAGGCTTTGGCTCTGTTAGTGGAAAAATAGAGATTGAAATAAAGATCAATCATGAAGGAGAAGTGAATAGAGCTCGTTATATGCCCCAGAACCCCTGTATTATTGCCACAAAAACCCCAACCAGCGATGTGCTGGTCTTTGATTACACAAAACACCCCTCCAAACCTGATCCCTCTGGAGAATGCACCCCAGATCTGCGTCTCAGGGGCCACCAGAAGGAGGGCTATGGCCTCTCCTGGAACCCAAACCTCAGCGGATGCCTCCTTAGTGCTTCTGATGATCAC---------ACTATATGCCTCTGGGATATCAGCACAGTGCCAAAGGAGGGGAAGATCGTGGATGCCAAAACAATCTTCACAGGCCACACTGCTGTTGTGGAGGACGTCTCCTGGCACCTGCTCCATGAATCTCTCTTTGGATCAGTGGCAGATGACCAGAAACTCATGATCTGGGACACACGGTCGAACAACACCTCCAAACCGAGCCATGCGGTGGACGCCCACACTGCTGAAGTCAACTGCTTGTCTTTCAACCCTTACAGCGAGTTCATTCTGGCCACCGGCTCTGCTGACAAGACTGTGGCTCTTTGGGACCTGAGGAACCTGAAGCTGAAACTCCACTCTTTTGAATCTCATAAGGACGAGATCTTCCAG---GTTCAGTGGTCTCCCCATAACGAAACGATCCTTGCCTCCAGCGGCACCGACAGGCGACTCAACGTCTGGGACCTGAGTAAGATCGGAGAGGAGCAGTCGCCAGAGGATGCTGAGGATGGTCCTCCCGAGCTGCTGTTCATCCATGGCGGACACACGGCTAAGATCTCTGACTTTTCCTGGAACCCCAACGAGCCGTGGGTCATATGTTCAGTGTCGGAGGACAACATCATGCAAGTGTGGCAGATGGCTGAGAACATCTACAATGATGAGGACCCAGAG---------------------------------------------------------------------------------GGAGCTGCAGACTCGGAGGTCCAG---GCATGA
	C_harengus_lcl_NW_012223807.1_cds_XP_012695418.1_26555__gene_LOC105911176_	---------------------------------------------------------------------------------------------------------------------------------------------------ATGGCG------------------------------GACAAAGAA---------------GAT---------------------------------------------------------------------------------------------------------------------------------------------GCATTTGACGATGCCGTGGAGGAGCGGGTCATCAACGAGGAGTACAAGATCTGGAAGAAAAACACTCCGTTCCTCTACGACCTGGTGATGACCCACGCGCTGGAGTGGCCCAGTCTCACGGCACAGTGGCTTCCAGACGTCACACGACCCGAGGGGAAGGACTACAGCGTGCACCGGCTGGTCCTCGGTACACACACCTCGGATGAACAGAACCACCTGGTCATCGCCAGCGTCCAGCTTCCCAATGATGATGCCCAGTTTGATGCGTCGCACTACGACAGCGAGAAAGGA---------GAGTTTGGTGGCTTCGGCTCCGTGAGCGGTAAGATTGAGATCGAGATCAAGATCAACCACGAGGGCGAGGTCAACCGGGCGCGCTACATGCCCCAGAACCCCTGCATCATCGCCACCAAGACCCCCACCAGCGACGTGCTCGTCTTCGACTACACCAAACACCCCTCCAAACCCGACCCCTCTGGAGAGTGCTGTCCTGACCTGCGTCTGCGGGGTCATCAGAAGGAGGGGTACGGCCTCTCCTGGAACCCCAACCTGAGTGGCTGCCTGCTCAGCGCCTCTGACGACCAT---------ACTATCTGTCTGTGGGACATCAGCACGGTGCCTAAGGAGGGGAAGGTGGTGGACGCTAAGACCATCTTCACCGGACACACGGCTGTGGTGGAGGACGTCTCCTGGCACCTGCTGCACGAGTCCCTCTTCGGATCAGTCGCTGACGACCAGAAACTCATGATCTGGGACACACGGTCCAACAACACGTCCAAGCCCAGTCATGCGGTGGACGCCCACACGGCCGAGGTCAACTGCCTGTCCTTCAACCCCTACAGCGAGTTCATCCTGGCCACAGGCTCCGCCGACAAGACGGTGGCGCTGTGGGATCTGCGTAATCTAAAGCTGAAGCTGCACTCCTTTGAGTCGCACAAGGACGAGATCTTCCAG---GTATGA---------------------------------------------------------------------------------------------------------------------------------------------------------------------------------------------------------------------------------------------------------------------------------------------------------------------------------------------------------------------------------------------------
	C_milii_lcl_NW_006890174.1_cds_XP_007902488.1_18542__gene_rbbp4_	---------------------------------------------------------------------------------------------------------------------------------------------------ATGACG------------------------------GACAAAGAA---------------GCGTCAGATGCCCATTATGATGTTACACCTGTGACGTCACACACCCACTGTGCTTCATTACTGACGGCCGCCTCACCTGTGCAGTCCACTCATCTCGACACGACGCCAGCCATTTGTCATGAATGGAAACGAGGAAAAAAAACAGCCTTTGATGATGCTGTGGAAGAGCGTGTTATTAATGAAGAATACAAGATCTGGAAGAAGAATACCCCTTTCCTGTATGACTTGGTTATGACCCATGCCCTGGAGTGGCCTAGTCTGACCGCCCAGTGGTTACCTGACGTTTCAAGGCCAGAGGGGAAGGATTATAGTGTTCACAGACTGGTATTGGGAACCCATACATCTGATGAACAAAATCATCTGGTCATTGCCAGTGTTCAGCTACCAAACGACGATGCTCAATTTGATGCTTCACACTATGATAGTGAGAAGGGA---------GAATTCGGTGGTTTTGGTTCAGTTAGTGGAAAAATCGAGATTGAAATCAAAATAAACCATGAAGGGGAAGTAAATCGTGCTCGTTACATGCCTCAGAATCCTTGCATTATCGCTACCAAGACGCCATCCAGTGATGTGTTGGTCTTTGATTATACCAAGCATCCATCCAAACCAGATCCCTCTGGTGAGTGCAATCCCGATCTTCGTCTACGTGGCCATCAGAAGGAAGGATATGGACTCTCATGGAATCCCAACCTTAGTGGCCATCTACTCAGTGCTTCGGATGATCAT---------ACTATCTGTCTCTGGGATATCAGTGCTGTTCCAAAAGAAGGAAAAATAGTTGACGCGAAGACTATCTTTACTGGTCACACCGCAGTGGTGGAGGATGTGTCGTGGCATCTGTTGCATGAATCTCTGTTCGGCTCTGTAGCAGATGATCAGAAACTGATGATCTGGGATACCAGATCTAACAATACATCTAAACCAAGTCACTCAGTGGATGCACATACAGCAGAAGTGAACTGCCTGTCCTTCAACCCCTACAGTGAATTCATCCTAGCCACAGGCTCTGCAGATAAGACTGTTGCTTTGTGGGACTTGCGGAACCTGAAACTGAAGTTACACTCTTTTGAATCACACAAGGATGAGATCTTTCAG---GTTCAGTGGTCACCTCACAATGAAACTATATTGGCATCAAGTGGAACAGATCGCAGACTGAACGTGTGGGATCTGAGTAAAATTGGAGAGGAGCAGTCGCCTGAAGATGCAGAGGATGGTCCTCCAGAGCTACTGTTTATCCATGGTGGCCACACAGCTAAGATTTCAGACTTCTCCTGGAACCCTAATGAACCATGGGTCATTTGTTCTGTATCTGAAGATAACATTATGCAAGTCTGGCAGATGGCTGAAAACATTTACAATGATGAAGATCCCGAG---------------------------------------------------------------------------------GGAGCCCCTGATCCAGAGGGACAAGGCTCATAG
	B_pectinirostris_lcl_NW_018353624.1_cds_XP_020775066.1_5642__gene_LOC110155313_	---------------------------------------------------------------------------------------------------------------------------------------------------ATGGCG------------------------------GACAAAGAT---------------GCT---------------------------------------------------------------------------------------------------------------------------------------------GCCTTCGATGATGCAGTGGAGGAGAGAGTCATAAACGAGGAGTATAAGATTTGGAAGAAGAACACTCCCTTTCTCTATGATTTGGTCATGACCCATGCTCTTGAGTGGCCCAGCCTCACAGCACAGTGGTTGCCAGATGTCACCAGACCAGAAGGAAAAGATTACAGCGTCCACAGGCTTGTTCTGGGGACACACACATCAGATGAGCAGAACCACCTTGTCATAGCCAGTGTTCAGCTCCCAAATGACGATGCACAGTTTGATGCTTCACACTATGACAGTGAGAAAGGA---------GAATTTGGAGGCTTTGGATCTGTCAGTGGTAAAATAGAAATCGAGATCAAGATAAACCATGAAGGAGAAGTGAACCGAGCTCGCTACATGCCTCAAAATCCATGCATCATCGCCACTAAGACTCCCACCAGCGATGTTCTTGTCTTTGATTACACAAAGCATCCATCTAAGCCTGATCCATCTGGAGAATGCACCCCAGATTTGCGGCTCAGAGGTCACCAAAAAGAAGGCTATGGCCTCTCCTGGAACCCAAACCTAAGTGGGTGTCTACTTAGCGCTTCAGATGATCAT---------ACGATCTGCCTTTGGGACATTAGCACTGTTCCTAAAGAGGGGAAGATTGTGGATGCCAAAACAATTTTCACAGGCCACACTGCGGTTGTAGAAGATGTTTCTTGGCATCTTCTTCATGAGTCTCTTTTCGGATCAGTGGCAGATGACCAGAAGCTCATGATTTGGGATACGCGATCAAACAACACCTCGAAGCCTAGCCACGCTGTTGATGCTCACACAGCTGAAGTCAACTGCTTGTCCTTCAACCCATACAGCGAGTTTATACTGGCAACAGGCTCAGCAGATAAGACTGTGGCACTTTGGGACCTGCGGAACCTGAAACTGAAACTGCATTCTTTTGAGTCTCACAAAGATGAGATTTTCCAG---GTGCAGTGGTCTCCTCATAATGAGACTATCCTGGCTTCTAGTGGCACAGACAGAAGGCTCAATGTGTGGGATCTGAGTAAGATCGGAGAGGAGCAGTCTCCAGAGGACGCAGAGGATGGTCCACCAGAGCTGCTGTTCATTCATGGGGGTCACACAGCGAAGATTTCAGACTTCTCTTGGAACCCCAACGAGCCTTGGGTCATCTGTTCAGTGTCCGAGGATAACATCATGCAAGTTTGGCAAATGGCTGAAAATATCTACAATGATGAAGACCCAGAG---------------------------------------------------------------------------------GGAGCAACAGACTCCGAAGTCCAG---GCATAA
	A_mexicanus_lcl_NC_035919.1_cds_XP_007249347.1_27940__gene_rbbp4_	---------------------------------------------------------------------------------------------------------------------------------------------------ATGGCT------------------------------GATAAAGAC---------------GCT---------------------------------------------------------------------------------------------------------------------------------------------GCTTTTGACGATGCTGTTGAAGAGAGGGTGATAAATGAAGAGTACAAGATATGGAAGAAGAACACCCCATTTCTCTACGACCTGGTGATGACCCATGCCCTGGAGTGGCCGAGCCTCACTGCGCAGTGGCTGCCAGATGTCACAAGGCCTGAGGGTAAGGATTACAGTGTTCACCGTCTGGTTCTCGGCACCCACACCTCTGATGAGCAAAACCACTTGGTCATTGCCAGTGTTCAGCTACCTAACGACGATGCCCAATTTGATGCCTCACATTACGACAGTGAGAAAGGA---------GAGTTTGGAGGCTTTGGCTCAGTGAGTGGTAAGATCGAGATTGAGATCAAGATTAACCATGAAGGAGAGGTGAACAGGGCGCGATACATGCCACAGAACCCCTGCATCATTGCTACCAAGACTCCCACCAGTGATGTGCTGGTCTTTGACTACACCAAGCATCCGTCCAAGCCTGACCCCTCTGGCGAGTGTACTCCTGACTTGCGATTGAGGGGGCATCAGAAAGAGGGATACGGCCTGTCTTGGAATCCCAACTTAAGTGGCTGCTTGCTGAGTGCATCTGATGACCAT---------ACAATCTGTCTTTGGGATATCAGTACGGTGCCAAAAGAGGGAAAGATTGTTGATGCTAAGACCATTTTCACTGGTCACACTGCTGTGGTGGAGGATGTTTCATGGCATCTCCTTCATGAATCTCTTTTTGGATCCGTGGCTGATGACCAGAAGCTTATGATTTGGGATACCCGTTCCAACAACACATCCAAGCCCAGCCATGCAGTTGATGCCCATACTGCAGAGGTCAATTGCCTGTCCTTTAATCCCTATAGTGAGTTCATCTTGGCCACAGGTTCAGCTGACAAGACTGTAGCACTCTGGGATCTTAGGAACCTTAAGCTGAAGCTACACTCCTTCGAGTCACACAAAGACGAAATCTTCCAG---GTTCAGTGGTCACCTCATAATGAGACCATCTTGGCATCCAGTGGAACAGACAGACGGCTCAATGTCTGGGATCTCAGTAAAATTGGTGAGGAACAGTCACCTGAAGATGCAGAGGATGGTCCTCCTGAATTACTGTTCATCCATGGTGGTCACACAGCAAAAATCTCAGACTTCTCCTGGAACCCCAATGAGCCGTGGGTGATCTGCTCTGTATCCGAGGACAACATCATGCAAGTGTGGCAGATGGCGGAGAACATTTACAATGATGAGGACCCTGAA---------------------------------------------------------------------------------GGAGCTGCAGACACAGAGGTCCAG---GGATAA
	A_carolinensis_lcl_NW_003339848.1_cds_XP_016854466.1_32887__gene_rbbp4_	---------------------------------------------------------------------------------------------------------------------------------------------------ATGAGGCGCGGTGGCGGCGGCGGAGGCGGCCTCCAGGATGGATCA---------------GCT---------------------------------------------------------------------------------------------------------------------------------------------GCCTTTGATGATGCAGTGGAGGAACGGGTGATTAATGAAGAATATAAAATATGGAAAAAGAACACGCCGTTTCTCTATGATCTTGTAATGACACATGCGCTGGAGTGGCCCAGCTTGACTGCTCAGTGGCTTCCTGATGTAACCAGACCTGAAGGCAAAGACTTCAGTATCCATCGACTAGTGCTTGGGACCCACACCTCTGATGAGCAAAACCACCTTGTGATCGCCAGCGTTCAGCTTCCGAATGATGATGCACAGTTTGATGCTTCCCATTATGATAGTGAAAAGGGA---------GAGTTTGGAGGCTTTGGATCTGTCAGCGGGAAAATTGAGATTGAAATAAAAATCAACCACGAAGGAGAAGTGAATAGAGCACGCTACATGCCCCAGAATCCTTGCATCATTGCAACAAAGACACCATCCAGTGATGTTCTGGTGTTCGACTATACCAAGCACCCATCTAAACCAGACCCTTCTGGTGAATGTAATCCAGATCTCCGTCTCCGTGGGCATCAGAAAGAAGGCTATGGTCTGTCCTGGAACCCAAACCTTAGTGGGCATTTGCTTAGCGCATCTGATGATCATGTTAGTATTACTATCTGCTTGTGGGACATCAGCGCTGTTCCAAAGGAAGGGAAAGTGGTGGATGCCAAAACGATCTTCACAGGCCACACAGCTGTAGTTGAAGACGTTTCCTGGCATTTGCTCCATGAATCGCTTTTTGGCTCTGTTGCGGATGATCAGAAACTCATGATCTGGGACACCCGGTCAAACAACACTTCCAAGCCAAGCCACTCTGTGGATGCTCACACTGCAGAAGTGAACTGTTTGTCTTTCAACCCTTACAGCGAGTTCATCCTGGCCACAGGATCAGCTGATAAGACAGTTGCATTGTGGGATCTTAGAAACCTGAAATTGAAGCTACATTCCTTTGAGTCACACAAAGATGAAATATTTCAG---GTTCAGTGGTCTCCTCATAATGAGACTATTTTGGCTTCCAGTGGCACGGATCGCAGGCTGAATGTCTGGGATTTGAGCAAAATTGGAGAAGAGCAGTCTCCTGAAGACGCAGAGGATGGTCCACCTGAACTGTTGTTTATTCACGGAGGCCACACTGCCAAGATCTCCGACTTCTCCTGGAATCCCAATGAGCCCTGGGTAATTTGTTCTGTATCAGAAGACAATATCATGCAAGTCTGGCAAATGGCAGAGAACATTTATAACGATGAAGATCCCGAA---------------------------------------------------------------------------------GGCAACGTGGATCCAGAAGGCCAGGGGTCCTAG
	T_rubripes_lcl_NC_018891.1_cds_XP_011614536.1_2763__db_xref_GeneID_101078368_	---------------------------------------------------------------------------------------------------------------------------------------------------ATGACC------------------------------GATAAAGAC---------------GCC---------------------------------------------------------------------------------------------------------------------------------------------GCATTTGATGATGCTGTGGAGGAAAGAGTTATCAATGAAGAGTACAAGATCTGGAAAAAGAACACCCCTTTCCTGTACGATCTGGTCATGACGCACGCCCTGGAGTGGCCCAGCCTCACTGCGCAGTGGCTCCCAGATGTCACAAGGCCTGAAGGCAAAGACTATAGTGTTCACAGGCTGGTACTTGGGACACACACATCAGATGAGCAGAATCACCTTGTAATTGCTAGTGTTCAGCTCCCAAATGATGATGCCCAGTTTGACGCCTCGCACTATGACAGTGAAAAAGGAGAAAATATTGAGTTTGGAGGCTTTGGGTCTGTGAGTGGAAAGATCGAGATTGAGATCAAAATCAACCACGAGGGAGAAGTGAACAGAGCTCGCTATATGCCCCAGAATCCCTGCATCATCGCCACCAAGACCCCTACTAGTGATGTGCTAGTTTTTGATTACACAAAACACCCCTCCAAGCCTGATCCTTCTGGAGAGTGCACCCCTGATCTGCGTTTGCGAGGCCACCAGAAAGAAGGATACGGTCTCTCCTGGAACCCAAACCTCAGTGGCTGTCTGCTCAGTGCTTCTGATGACCAT---------ACTATCTGTCTTTGGGACATTAGCACTGTCCCAAAGGAAGGAAAGATCGTGGATGCCAAGACCATCTTCACAGGCCATACTGCTGTTGTTGAGGATGTTTCCTGGCACCTCCTGCATGAGTCCCTGTTTGGATCAGTAGCGGATGACCAGAAACTCATGATCTGGGACACGCGGTCCAACAACACCTCCAAGCCCAGCCACGCAGTGGATGCTCACACCGCAGAGGTCAACTGTCTGTCCTTCAACCCCTACAGTGAGTTCATCCTGGCCACTGGCTCTGCCGATAAGACGGTGGCTCTTTGGGATTTGAGGAACCTTAAACTGAAGCTGCATTCATTTGAGTCTCACAAGGATGAGATCTTCCAG---GTTCAGTGGTCTCCCCATAACGAAACCATCCTGGCCTCCAGTGGCACCGACAGGAGGCTCAACGTGTGGGACCTCAGCAAGATCGGAGAGGAACAGTCACCCGAGGATGCGGAGGACGGTCCTCCTGAGCTGCTGTTCATCCACGGCGGTCACACAGCAAAGATCTCAGATTTCTCTTGGAACCCCAATGAACCGTGGGTCATCTGCTCTGTATCAGAGGACAACATCATGCAAGTGTGGCAGATGGCTGAAAATATCTACAACGATGAGGACCCGGAA---------------------------------------------------------------------------------GGTGCTGCCGACTCGGAGGTCCAG---GCTTGA

;
end;
begin mrbayes;

	charset Subset1 = 1-1713\3;
	charset Subset2 = 2-1713\3;
	charset Subset3 = 3-1713\3;

	partition PartitionFinder = 3:Subset1, Subset2, Subset3;
	set partition=PartitionFinder;

	lset applyto=(1) nst=6 rates=invgamma;
	lset applyto=(2) nst=6 rates=propinv;
	lset applyto=(3) nst=6 rates=gamma;

	prset applyto=(all) ratepr=variable;
	unlink statefreq=(all) revmat=(all) shape=(all) pinvar=(all) tratio=(all);

	
	mcmc ngen=2000000 samplefreq=1000 printfreq=1000;
	
end;
