# Supplementary material for: The round goby genome provides insights into mechanisms that may facilitate biological invasions
Source: BMC Biol. 2020 Jan 28;18:11. doi: 10.1186/s12915-019-0731-8 (PMC6988351; doi:10.1186/s12915-019-0731-8)
Supplement: Supplementary file 33 — Alignments of dnmt1, dnmt3, eed, ezh, rbbp4, and suz12. [file 12915_2019_731_MOESM33_ESM.zip › SUZ12_MACSE_NT.nex]

#NEXUS
begin data;
	dimensions ntax=42 nchar=2946;
	format datatype=dna missing=N gap=-;
	matrix
	G_gallus_lcl_NC_006105.4_cds_XP_004946226.1_33525__db_xref_GeneID_417406_	---ATGGCT------------------CCTCAGAAGCAT------------------------------------GGTGGAGGCGCGGGGCCCAGCTCGGGCTCCGCCGGCGGCGCGGCCGGA------------------------------------GGAGGAGGTGGAGGTGGC---------------------------------------------------------------------------------GGCGGCGGC------------------GGAGGAGGAGGTGGAGGTGGCGGCGGCGGTGGCGGCGGCGGCGGCAGCAGC---AGCAGCAGCAGC---GGA---------------GGCGGAGGGTTCGTGGGCTCCGCCGCGGCGGCGGCCCCGGCC---GGTAAATCCGGTGGGGCGGCGGGAGGAGGCGGCGGCGGCGGCGGAGGAAGCGGTTACTCGGGCGGTTCCTCGGCCTCCTCAGCGGCGGCGGCG---------------------------------------------GCGACAGCC---------------------------GCGCTGCCCCCCGTGAAGAAGCCGAAGATGGAGCAGATCCAGGCCGACCACGAGCTCTTTCTTCAGGCCTTCGAGAAACCAACACAGATATACAGATTTCTACGTACCCGGAATCTCATAGCACCAATATTTTTGCACAGAACTCTTACTTACATGTCCCACAGAAACTCCCGAACAAATATAAAAAGGAAAACGTTCAAAGTAGATGATATGTTATCAAAAGTAGAGAAAATGAAGGGAGAACAAGAATCTCACAGC---CTGTCTGCTCATCTGCAACTTACGTTTACTGGTTTCTTCCATAAAAATGATAAGCCATCACAAAACTCAGAGAATGAACAAAATTCTGTAACCCTGGAAGTACTGCTTGTGAAAGTTTGCCACAAGAAACGAAAG---------------------------------------------------------------------------------------GATGTCAGTTGTCCAATAAGACAGGTTCCTACAGGTAAAAAGCAGGTGCCTTTAAACCCAGAC---CTCAGT---------------------------------CAAATCAAACCAGGCAACTTCCCATCACTTGCAGTTTCCAGCAATGAGTTTGAACCAAGCAACAGCCATATGGTGAAGTCTTACTCATTGTTATTCAGAGTAACTCGCCCAGGAAGAAGA------GATTTTAATGGACTGATTAATGGCGAAACTAATGAAAACATTGATGTCAATGAGGAGCTTCCAGCTAGAAGAAAAAGAAATTCTTCAAATCGTGAA---GATGGAGAA------AAGACATTTGTAGCACAAATGACTGTATTTGATAAAAACAGACGATTGCAGCTTCTGGATGGAGAATATGAAGTGGCCATGCAGGAAATGGAAGAGTGTCCCATCAGTAAGAAAAGAGCAACATGGGAAACAATACTTGATGGGAAG---------AGGTTGCCTCCATTTGAAACATTTTCTCAGGGACCTACACTTCAGTTTACTCTTCGTTGGACAGGAGACACAAATGATAAGTCTACAGCTCCTATAGCCAAGCCTCTTGCAACACGAAATTCTGAAAGCCTG---------------------------------CCTCAA---GAGAACAAACCCAATTCTGTTAAACCTACTCAGACTATAGCTGTGAAAGAATCCTTGCCCGCAGAC---------------------------------------CTTCAAACAAGAAAAGAGAGAGATGTTTTAAATGAACCTCGACAAAAGTTGCGAATATTTTACCAGTTCCTTTATAACAACAACACAAGACAGCAGACTGAAGCCCGAGATGACTTGCATTGCCCATGGTGCACGCTGAACTGTCGGAAACTGTATAGTTTACTCAAACACCTTAAACTTTGTCACAGCAGATTTATCTTTAATTATGTTTATCATCCGAAAGGTGCTAGGATAGATGTGTCTATCAATGAGTGCTATGACGGCTCATATGCGGGGAACCCGCAGGATATCCATCGTCAGCCTGGGTTTGCCTTCAGTCGCAATGGACCAGTCAAAAGAACTCCTATCACACACATACTTGTATGCAGGCCAAAGCGTACGAAAGCAAGTATGTCTGAATTTCTGGAATCTGAAGATGGAGAAGTAGAACAGCAGCGGACGTACAGCAGTGGGCACAATCGGTTATATTTCCACAGTGACACATGTTTACCTCTCCGTCCACAAGAAATGGAAGTAGATAGTGAGGATGAAAAGGACCCTGAATGGCTACGAGAGAAAACCATTACTCAAATTGAAGAATTCTCTGATGTTAATGAAGGAGAGAAAGAAGTGATGAAATTATGGAATCTTCATGTTATGAAGCACGGG---------------------TTTATTGCTGACAATCAAATGAATCATGCCTGTATGCTGTTTGTTGAAAATTACGGACAAAAAATAATTAAGAAGAACTTGTGTCGAAACTTTATGCTACACCTGGTCAGCATGCATGACTTTAACCTCATCAGCATAATGTCAATAGACAAAGCTGTTGCCAGGCTCCGAGAGATGCAGCAGAAGTTAGAGAAAGGAGAATCGACCTCC---------------------CCGATGGATGAGGAATCTTCTGAGGAG------------------CAGAGTGGGACA---------ACAAATGGATACAGTGAAAATAACATGAGGGAGAGAATTTCAGAAATGGATAGCATC------------TCAGGT---GTCACAAAACAGAGCAAGAAACAAAAGCTCTGA---------------
	O_latipes_lcl_NC_019859.1_cds_XP_004065843.1_456__gene_suz12_	---ATGCCA------------------TCAGCCAGGAAC------------------------------------TCGGAT------------------------------------------------------------------------------------------------------------------------------------------------------------------------------------------------------------------------------------------------------------------TATATCATGAGT---GGG---------------------------------------------------ACGAGC---TGCAAAGCTAACGGAGCG---------------------------------------------------------------GTGTACCCGGCC---------------------------------------------TCATCAACA---------------------------ATGATGAGCTCCCTGAAGAAGCCGAAGATGGAGCAAATTCAGGCCGACCACGAGCTCTTCCTACAGGCTTTTGAAAAACCAACTCAGATTTACAGATTTCTCCGCACAAGGAACTTGATTGCACCTATATTTTTGCACAGAACGCTTACTTTTATGTCTCACAGGAATGGCCGAACAAACACCCGCAGGAAAACATTCAAAGTGGATGATATGCTGCAGACTGTTGAGAGGATGAAAGTGGAGCAGGATTCGCCAAGT---TTGTCTTCACACCTGCAGCTAACTTTTACTGGGTTCTTCCATAAGGATGAAAAGCCATCCCAGAATTCAGAAAATGAACAAACTTCTGTGTCTTTAGAGGTGCTACTTGTCAAAGTCTGCCATAAAAAACGCAAG---------------------------------------------------------------------------------------GATGTCAGCTGTCCTATAAAGCAAGTGCCTACAGGTAAAAAGCAGGTGCCTTTGAATCCTGAC---AGTAAC---------------------------------CAAACCAAGCCTGGCTCCTGCCCTTCCTTATTGGTCCCCAGCAATGAGTTTGAGCCCAGCAACAGCCACACGGTGAAGTCCTATTCGCTCCTCTTCAGGGTGTCGCGCACAGGGAAACGA------GAAGCCAACGGTCTGGTTTATGGAGAAACTAATGAGAATATTGATATTACAGAG---ACTCCCAGTAGAAAGAAGAGAAGTTCGTCTCATAGGGAG---GAAGGAGAAACGATGGAGACGTATGTAGCACAGATGACTGTCTTTGATAAGAACAGAAGACTGCAGCTTCTTGACGGCGAGTATGAGGTTTCAATGCAAGGCATGGAGGACAGTCCTGTGAGCAAGAAGAGAGCCACGTGGGAAACCATTCTTGATGGGAAG---------AGAGTACCACCGTTTGAGACTTTTTCTCAGGGACCCACATTACAGTTCACGCTGCGTTGGACTTCCGATTCCAGTGGAAAGTCCACCGCTCCTGTGGCCAAGCCGCTCGCCACTCGCAACTCAGGCAGCACC---------------------------------AGCCCCATGGAGACAAGGACCAGCCACCACCGAGCCGCCCTC---ATGGCCTTGAAGGAGTCGGTCAGCGCAGAC---------------------------------------ATTCAGATGAAGAAAGAGCTG---GTGCCATGCGAGCCCCGCCAGAAGATCCGGATATTTTATCAGTTCCTGTACAACAACAACACGCGGCAGCAGACCGAGGCGAGAGATGACCTGCACTGTCCCTGGTGCACTCTGAACTGCAGCAAACTCTACAGCCTGATCAAACACCTGAAGCTCTCCCACTCCCGCTTCATCTTTAACTACGTGCCTCACCCCAAAGGTGCACGGATAGACGTGTCCATCAACGAGTGCTACGATGGCTCGTATGTTGGCAACCCTCAGGACATTCACAGTCAGCCAGGCTTTGCTTTCAGCCGCAACGGCCCGGTGAAGAGAACTGCTGTCACTCATATTCTGGTTTCCAGACCCAAGAGGACCAAACCAAGTCTGTCAGAGTTCTTGGAGTCTGAGGATGGAGAGTTGGAGCAGCAGAGGACTTATGTAAGTGGACACAACCGGCTGTACTTCCACAGCGACAGCTGCATGCCTCTGCGGCCCCAAGAGATGGAGGTGGACAGCGAGGACGAGAGAGATCCAGAGTGGCTCCGAGAAAAGACCTCCATGCAACTTGATGAGTTTACGGATGTCAATGAAGGAGAAAAGGAGGTGATGAAGCTGTGGAACCTCCATGTGATGAAGCATGGC---------------------TTTATAGCCGACAACCAGATGAACCAGGCGATCATGCTCTTCGTGGAAAATCGCGGCGCTCACATCATCCGCCGCAACCTCTGCCGCAATTTCCTCCTGCACCTAGTGAGCATGCACGACTTCAACTTGGTGAGCACCGCCACCATCGACCGAGCGATGGCGCGCCTGCAGCAGATCCAGGACGAGCTG------------------------------------------CCGGACGGGGAGGCGCTGAGGGAGCAG---------------------GCGCTGGCT---------TGCAACGGCAGT------------------------------------GCTGCCCCT------------TCCAGC---GGGGGGACACAAGGAAAGAGGACAAAAAGTGTGCTGACAGACTGA---
	O_latipes_lcl_NC_019859.1_cds_XP_020556824.1_453__gene_suz12_	---ATGCCA------------------TCAGCCAGGAAC------------------------------------TCGGAT------------------------------------------------------------------------------------------------------------------------------------------------------------------------------------------------------------------------------------------------------------------TATATCATGAGT---GGG---------------------------------------------------ACGAGC---TGCAAAGCTAACGGAGCG---------------------------------------------------------------GTGTACCCGGCC---------------------------------------------TCATCAACA---------------------------ATGATGAGCTCCCTGAAGAAGCCGAAGATGGAGCAAATTCAGGCCGACCACGAGCTCTTCCTACAGGCTTTTGAAAAACCAACTCAGATTTACAGATTTCTCCGCACAAGGAACTTGATTGCACCTATATTTTTGCACAGAACGCTTACTTTTATGTCTCACAGGAATGGCCGAACAAACACCCGCAGGAAAACATTCAAAGTGGATGATATGCTGCAGACTGTTGAGAGGATGAAAGTGGAGCAGGATTCGCCAAGT---TTGTCTTCACACCTGCAGCTAACTTTTACTGGGTTCTTCCATAAGGATGAAAAGCCATCCCAGAATTCAGAAAATGAACAAACTTCTGTGTCTTTAGAGGTGCTACTTGTCAAAGTCTGCCATAAAAAACGCAAG---------------------------------------------------------------------------------------GATGTCAGCTGTCCTATAAAGCAAGTGCCTACAGGTAAAAAGCAGGTGCCTTTGAATCCTGAC---AGTAAC---------------------------------CAAACCAAGCCTGGCTCCTGCCCTTCCTTATTGGTCCCCAGCAATGAGTTTGAGCCCAGCAACAGCCACACGGTGAAGTCCTATTCGCTCCTCTTCAGGGTGTCGCGCACAGGGAAACGA------GAAGCCAAC---------------------------------GATATTACAGAG---ACTCCCAGTAGAAAGAAGAGAAGTTCGTCTCATAGGGAG---GAAGGAGAAACGATGGAGACGTATGTAGCACAGATGACTGTCTTTGATAAGAACAGA---CTGCAGCTTCTTGACGGCGAGTATGAGGTTTCAATGCAAGGCATGGAGGACAGTCCTGTGAGCAAGAAGAGAGCCACGTGGGAAACCATTCTTGATGGGAAG---------AGAGTACCACCGTTTGAGACTTTTTCTCAGGGACCCACATTACAGTTCACGCTGCGTTGGACTTCCGATTCCAGTGGAAAGTCCACCGCTCCTGTGGCCAAGCCGCTCGCCACTCGCAACTCAGGCAGCACC---------------------------------AGCCCCATGGAGACAAGGACCAGCCACCACCGAGCCGCCCTC---ATGGCCTTGAAGGAGTCGGTCAGCGCAGAC---------------------------------------ATTCAGATGAAGAAAGAGCTG---GTGCCATGCGAGCCCCGCCAGAAGATCCGGATATTTTATCAGTTCCTGTACAACAACAACACGCGGCAGCAGACCGAGGCGAGAGATGACCTGCACTGTCCCTGGTGCACTCTGAACTGCAGCAAACTCTACAGCCTGATCAAACACCTGAAGCTCTCCCACTCCCGCTTCATCTTTAACTACGTGCCTCACCCCAAAGGTGCACGGATAGACGTGTCCATCAACGAGTGCTACGATGGCTCGTATGTTGGCAACCCTCAGGACATTCACAGTCAGCCAGGCTTTGCTTTCAGCCGCAACGGCCCGGTGAAGAGAACTGCTGTCACTCATATTCTGGTTTCCAGACCCAAGAGGACCAAACCAAGTCTGTCAGAGTTCTTGGAGTCTGAGGATGGAGAGTTGGAGCAGCAGAGGACTTATGTAAGTGGACACAACCGGCTGTACTTCCACAGCGACAGCTGCATGCCTCTGCGGCCCCAAGAGATGGAGGTGGACAGCGAGGACGAGAGAGATCCAGAGTGGCTCCGAGAAAAGACCTCCATGCAACTTGATGAGTTTACGGATGTCAATGAAGGAGAAAAGGAGGTGATGAAGCTGTGGAACCTCCATGTGATGAAGCATGGC---------------------TTTATAGCCGACAACCAGATGAACCAGGCGATCATGCTCTTCGTGGAAAATCGCGGCGCTCACATCATCCGCCGCAACCTCTGCCGCAATTTCCTCCTGCACCTAGTGAGCATGCACGACTTCAACTTGGTGAGCACCGCCACCATCGACCGAGCGATGGCGCGCCTGCAGCAGATCCAGGACGAGCTG------------------------------------------CCGGACGGGGAGGCGCTGAGGGAGCAG---------------------GCGCTGGCT---------TGCAACGGCAGT------------------------------------GCTGCCCCT------------TCCAGC---GGGGGGACACAAGGAAAGAGGACAAAAAGTGTGCTGACAGACTGA---
	B_pectinirostris_lcl_NW_018360135.1_cds_XP_020794126.1_22728__gene_suz12_	---ATGCCA------------------TCAGCCAGGAAC------------------------------------TCAGGA------------------------------------------------------------------------------------------------------------------------------------------------------------------------------------------------------------------------------------------------------------------AGTATTATGAGC---GGG---------------------------------------------------GCGAGC---TGCAAAGCAAACGGCGCC---------------------------------------------------------------GTGTACCCCGCC---------------------------------------------TCATCAGCG---------------------------ATGATGAACTCTGTGAAGAAGCCCAAGATGGAGCAGATTCAGGCCGACCATGAGCTCTTCCTGCAGGCCTTCGAAAAACCTACTCAAATATATAGATTTCTCCGCACAAGGAACATAATTGCTCCTATCTTCTTGCACAGAACTTTGACATTCATGTCTCATAGAAATACCCGAACAAACAAAAAAAGAAAATCTTTCAAAGTGGATGATTTGATGAAGAAAGTGGAAAAAATGAAGGGACACCCTGACTCGCCAAAC---ATGTCTTCACATTTACAGCTAACATTTACTGGATTCTTCCATAAGGATGAAAAGCCATCACAGAATTCAGAAAATGACCAGAGTTCAGTTTCTTTAGAGGTGCTACTTGTCAAAGTCTGCCATAAAAAAAGAAAG---------------------------------------------------------------------------------------GATGTCAGTTGTCCAGTGAAGCAAGTGCCTACAGGTAAAAAGCAGGTGCCTTTGAACCCTGAC---GGTAAC---------------------------------CAAAACAAGTCCGGATCCTATCCTTCCTTAGTCGTCTCCAGCAATGAATTTGAGCCCAGCAACAGCCACATGGTGAAGTCCTATTCACTCCTGTTCAAAGTGTCACGCACAGGGAAGAAG------AATGGCACTAATCTGGTCAATGGTCAGGCCAATGAGAATGTCGATGTTACTGAT---ACACCGAGCAGAAAGAAGAGAAGTTCATCACATAGAGAA---GAAGGTTTGACCACAGAGACGTATATTGCACAAATGACTGTTTTTGATAAGAACAGAAGATTGCAGCTGTTGGATGGCGAGTATGAAGTGTCAATGCAAGGAATGGAAGACAGCCCTGTTGGCAAGAAGCGTGCCACATGGGAGACAATCCTGGACGGAAAG---------AGACTTCCACCTTTCGAGACCTTTTCTCAGGGACCCACATTGCAGTTTACTCTGCGCTGGACAGGGGATGTTAATGGAAAATCTACTGGTTCTGTGGCCAGACCGCTCTCTACTCGCAACTCTGAGACCTTC---------------------------------ACTCCCATGGAAACTAGAAACAGCAACCACAGAGCA---------CTTATGATGAAGGAGTCGGTCAATGCAGAC---------------------------------------GTTCACTCAAAAAAAGATAAT---TCCCAATCTGAACCGCGACAGAAATTAAGGATATTTTATCAGTTTTTATACAACAATAACACAAGGCAGCAGACAGAGGCCAGAGATGACCTTCACTGTCCTTGGTGTACGTTGAACTGCAGAAAGCTCTACAGCCTTCTCAAGCACCTCAAACTCTCCCACTCACGCTTCATCTTCAACTATGTGCCTCATCCCAAAGGAGCAAGGATAGATGTGTCTATCAATGAATGTTATGATGGTTCATACGTTGGCAACCCTCAGGACATCCACAGCCAACCGGGCTTTGCTTTTAGTCGCAATGGGCCCGTCAAGAGAACAGCTGTCACCCACATTCTAGTCTGCAGACCTAAAAGGACCAAACCAAGTCTGTCAGAGTTTCTGGAGTCTGAAGATGGAGAGTTGGAGCAACAGAGGACTTATGTGAGTGGACACAACCGTCTGTACTTCCACAGTGACAGCTGCATGCCTCTGCGGCCTCAGGAGATGGAGGAGGACAGTGAAGACGAGCGCGACCCAGAGTGGCTCAGAGAGAAAACTGCTACGCAACTGGATGAGTTCACTGATGTAAATGAGGGTGAGAAAGAGGTGATGAAGCTTTGGAACCTGCATGTTATGAAGAATGGC---------------------TTCATCGCTGATAACCAGATGAGCCAGGCCATAATGCTTTTTGTGGAGAGCTGTGGAGCTCACATCGTACGGCGTAACCTGTGTCGTAACTTCCTTCTTCACCTCGTGAGCATGCATGACTTTAACCTGGTCAACACCTCCACCATCGACCGGGCAATGTCCCACCTGAGACAGATGCAAGAGGAGCTC------------------------------------------AAAGACACAGAGGAGCAGGATCCATCA---------------CTGTCGGCAGGCGCC---------TGCAATGGCACT------------------------------------GCCATCACC------------TCCAGT---GGTGGCAAACAGGGCAAGAGGACAAAGAGCTCCCTCACAGACTGA---
	N_coriiceps_lcl_NW_011346291.1_cds_XP_010772409.1_10754__gene_suz12_	---ATGCCA------------------TCGGCCAGGAAC------------------------------------TCAGGT------------------------------------------------------------------------------------------------------------------------------------------------------------------------------------------------------------------------------------------------------------------TATATTATGAGT---GGG---------------------------------------------------GCGAGT---TGCAAAGCTAACGGCGCT---------------------------------------------------------------GTGTACCCCGCC---------------------------------------------TCATCAGCA---------------------------ATGATGAATTCTGTGAAGAAGCCGAAGATGGAGCAGATTCAGGCCGACCATGAGCTGTTCCTGCAGGCCTTTGAAAAACCAACTCAGATATACAGATTCCTCCGCACAAGGAATTTGATTGCACCCATATTTATGCACAGGACGCTCACCTTCATGTCTCATCGAAACAGCCGATCAAATGTCAGAAGAAAAACATTCAAAGTGGATGATATGTTGCAGACTGTGGAGAAGATGAAGGTAGAGCAGGATTCTCCAAGT---TTGTCTTCACATCTACAGCTAACATTCACTGGGTTCTTCCATAAGGATGAAAAGCCATCTCAGAATTCAGAAAATGAACAAAATTCTGTGTCTTTAGAGGTACTACTTGTCAAAGTCTGCCATAAAAAACGCAAG---------------------------------------------------------------------------------------GATGTCAGCTGCCCCGTAAAGCAAGTGCCTACAGGTAAAAAGCAGGTGCCTTTGAATCCTGAG---AGTAAC---------------------------------CAAACCAAGCATGGCTCCTACCCCTCCTTACTCGTCTCCAGCAATGAGTTTGAGCCCAGCAACAGCCACATGGTCAAGTCTTACTCGCTCCTGTTCAGGGTGTCACGCACAGGAAGGAGG------GATACCAATGGCCTGGTCAATGGAGAGGCCAACGAGAACATTGAAGTTACAGAT---GCACCTAGTAGAAAGAAAAGAAGTTCATCCCATAGA------GAAGGAGAGACCACAGAGACCTTTGTTGCACAGATGACTGTTTTTGATAAGAATAGGAGATTGCAGCTGTTGGATGGAGAGTACGAAGTGTCGATGCAAGGGATGGAGGACAGCCCTGTCAGCAAGAAGCGCGCTACGTGGGAAACCATTCTCGATGGAAAG---------AAACGGCCACCATTTGAGACCTTTTCTCAGGGACCCACATTGCAGTTCATGTTGCGTTGGACAGGCGATGCTAGCGGAAAGTCCACTGCCCCAGTAGCAAAACCCCTTGCTACACGCAACTCCGACAGCTCC---------------------------------AGCCCCATGGAGACCAGAACCAGCAATCACCGAGCTGCC------CTCATGATGAAAGAGTCAGTGTGCACAGAC---------------------------------------ATTCAGACGAGGAAAGAGCAG---GTCCTGTGTGAGCCGCGGCAGAAGCTACGTATATTTTATCAGTTCTTGTACAACAATAACACAAGGCAGCAAACTGAAGCGAGAGATGACCTTCACTGTCCCTGGTGTACCCTGAACTGCAGCAAACTCTACAGCCTGCTCAAACACCTCAAAATGTCCCACTCGCGCTTCATCTTCAACTACGTGCCTCACCCCAAAGGAGCGCGGATAGACGTGTCCATCAATGAGAGCTATGACGGCTCATACGTTGGCAACCCTCAGGACATCCACAGCCAGCCCGGCTTCGCTTTCAGCCGCAACGGCCCCGTTAAGAGGACGGCTGTAACTCACATACTGGTTTGCAGGCCCAAAAGGATCAAAGCGAGTCTGTCAGAGTTCCTTGAGACTGAGGACGGAGAGTTGGAGCAGCAGAGGACTTATGTCAGCGGACACAACCGCCTGTACTTCCACAGTGATAGCTGCATGCCCCTGCGGCCCCAGGAGATGGATGAGGACAGCGAGGACGAGAGGGATCCAGACTGGCTCCGAGAGAAGACTGCCACGCAACTGGATGAGTTCACAGATGTCAATGAAGGAGAGAAAGAAGTGATGAAGTTGTGGAATCTGCACGTCATGAAGTATGGT---------------------TTCATAGCAGATAACCAGATGAATCAGGCTATCCTACATTTCGCGGAAAACAATGGAGCTCACATAATCCGCCGCAAACTCTGCCGCAACTTCCTCCTGCATCTAGTCAGCATGCATGACTTCAACCTGGTGAGCACAGCCACCATCGACCATGCCATGGCCCGCCTGAAACAGATCCAGGAGGAGCTT------------------------------------------CCAGACACAGAGGAGGAGGAGGCGCAGCCGGGCCAGAGTCTGGTACCAGCAGCAGCC---------TGCAACGGCACC------------------------------------GTCACCCCC------------TCCACC---GCAGGGAAACTGGGCAAGAGGACAAAAAGCACACTTACAGACTGA---
	O_niloticus_lcl_NC_031971.1_cds_XP_005470002.1_13223__gene_suz12_	---ATGCCA------------------TCAGCCAGGAAC------------------------------------TCAGGT------------------------------------------------------------------------------------------------------------------------------------------------------------------------------------------------------------------------------------------------------------------CATATTATGAGC---GGG---------------------------------------------------GCCAGT---TGCAAAGCTAACGGCGCC---------------------------------------------------------------GTCTACCCTGCC---------------------------------------------TCATCAGCA---------------------------ATGATGAACTCTGTAAAAAAGCCGAAGATGGAGCAGATTCAGGCCGACCATGAGCTGTTCCTACAGGCCTTTGAAAAACCAACTCAGATATACAGATTTCTACGCACAAGGAATTTGATTGCACCCATATTTTTGCACAGGACACTCACCTTCATGTCTCACAGAAATGGTCGAACAAATGCCAGAAGGAAAACATTCAAAGTGGATGATATGCTGCAGACAGTGGTGAAGATGAAGGGGGAGCAGGATTCTCCAAGC---TTGTCCTCACATCTACAGTTAACATTCACTGGGTTCTTCCATAAGGATGAAAAGCCATCTCAGAATTCAGAAAATGAACAAAATTCTGTGTCCTTAGAGGTGCTACTTGTCAAAGTCTGCCATAAAAAACGCAAG---------------------------------------------------------------------------------------GATGTCAGCTGCCCGATAAAGCAAGTGCCTACAGGTAAAAAGCAGGTGCCTTTGAATCCCGAC---AGTAAC---------------------------------CAAACCAAGCCCGGCTCCTACCCTTCCTTACTGGTTCCCAGCAATGAATTTGAGCCCAGCAACAGCCACATGGTGAAGTCCTACTCGCTTCTATTCAGGGTATCGCGCACAGGGAGAAGG------GATGCCAGTGGTCTAGTGAATGGAGAGGCCAATGAAAACATTGATGTAACAGAT---ACTCCTACTAGAAAGAAGCGAAGTTCATCCCATAGAGAT---GAAGGAGAGGCCACAGAGACCTATGTTGCACAGATGACTGTCTTTGATAAGAATAGGAGACTGCAGCTGCTGGATGGGGAGTACGAGGTGTCAATGCAAGGGATGGACGACAGCCCTGTGAGCAAGAAGCGAGCCACATGGGAAACCATTCTTGATGGGAAG---------AGACTGCCACCATTTGAGACATTTTCTCAGGGACCCACATTGCAGTTCACGCTGCGTTGGACAGGTGATGGCAGTGGAAAGTCTACTGCTCCTGTGGCTAAACCCCTCTCTACCCGCAACTCAGATAGCTCC---------------------------------AGCCCTATGGAGACCAGAACCAGCAACCACCGAACTGCCCTC---ATGACAGTGAAAGAGTCAGTCAGCACAGAC---------------------------------------ATTCAGACGAAGAAAGAGCAG---GTCCCATGTGAGCCGCGACAGAAGCTACGTATATTTTATCAGTTTCTGTACAACAATAATACGCGGCAGCAGACGGAGGCAAGAGATGATCTTCACTGTCCCTGGTGTACCCTGAACTGCAGCAAACTCTACAGCCTGCTCAAACACCTCAAACTCTCCCACTCCCGCTTTATCTTCAACTATGTGCCTCACCCTAAAGGAGCAAGGATAGACGTTTCCATCAATGAGTGCTATGACGGCTCATACGTTGGCAACCCTCAGGACATTCACAGCCAGCCAGGTTTTGCTTTTAGCCGCAATGGCCCAGTCAAGAGGACCGCTGTGACTCACATACTGGTTTCCAGGCCCAAGAGGACCAAACCAAGTCTTTCAGAGTTCCTGGAGTCTGAGGACGGAGAACTGGAGCAGCAGAGGACCTACGTCAGTGGACATAACCGCCTCTATTTCCACAGTGATAGCTGCATGCCCCTGCGGCCTCAGGAAATGGATGTAGACAGCGAGGATGAAAGGGATCCAGAGTGGCTCAGAGAGAAAACTGCCACGCAACTGGATGAGTTCACGGACGTTAATGAAGGAGAGAAGGAGGTGATGAAGCTGTGGAACCTGCACGTCATGAAACATGGC---------------------TTCATTGCAGACAACCAGATGAATCAGGCCATCATGCTTTTCGTGGAGAATCGCGGCGCTCACATCATCCGCCGCAACCTCTGCCGCAACTTCCTCTTGCATCTAGTCAGCATGCACGACTTCAACCTGGTAAGCACATCCACCATCGACCGTGCGATGGCCCGACTGCGGCAGATACAAGAAGAGCTG------------------------------------------CCGGAAGTTGAGGTGGACCAGCAGGAT------------CAGAATCCAGCAGGAGCC---------TGTAATGGAAAT------------------------------------GCCGTCACC------------CCAAGT---GGGGGAAAGCAGGGCAAGAGGACAAAAAGCGCTCTAACAGACTGA---
	A_carolinensis_lcl_NW_003338745.1_cds_XP_008112590.1_19460__gene_suz12_	---ATGCCTTCGCCGAGCAATGAGGTGCCACGGCGCCACAGCGAGAACCAATCAGCGCTCGGAGGAGGGGGCGGGAGCGGCGGCTGCGGGAGCCGTCGGGCTTGTTTGGCTGGGCGGAGAGGGCGCTTGAGGAGAACACAGCCGAGGCGGAGGAGGCGCGGGCTTGGAGGAGTCGGAGCGCCACCACTTCCTCCTCGCCTCTCGGTCGCGAGGGAGCGGGAAAGCCCTCTCGATGGCGCCTCAGAAGCACGGCGGCGGGGGAGGGGGCGGCGCGGGCCCAGCTCTGGCGCTCCGAGCGCGGGAGGAGGAGGGGGCGCCGCCGCGGCCGCCGCCTCAGCCTCCGCCGCCTCA---GCCTCCGCCGCCGCCACGGGAGGGGGCTTCGGGGGCTCGGCTTCCGCTGCGGCGCCCGGC---GGCAAATCTGGGGGCGCCGTTGGAGGGGCGGGCGGCGGCGGC---------------------------------------GTTTATTCTGCCGTTGGCGGCGGCGGGGGCTGCTCCTCGGCCTCCTGCGCCACCGCCTCCTCCGCG---------------------------GCCCTCCCGCCGGTGAAGAAGCCCAAGATGGAGCAGATCCGC---GACCACGAGCTCTTCCTGCAGTCCTTCGAGAAACCAACACAAATATATAGATTTCTACGTACCCGTAATCTTATTGCTCCAATATTCTTGCACAGAACTCTCACTTACATGTCTCACAGAAACTCCCGAACAAATATCAAAAGGAAAACTTTCAGAGTAGACGGGATGCTGACGAAAGTAGAGAAAACAAAGGGAGAACACGACTTGCAAAGT---TTGTCTGCTCATCTGCAACTCACATTCACTGGTTTCTTCCATAAAAATGATAAGCCATTACAAAACTCAGAAAATGAACAAAGTTCTGTAAACCTGGAAGTACTGCTTGTAAAAGTCTGCCACAAGAAGCGAAAG---------------------------------------------------------------------------------------GATGTTAGCTGTCCCATAAGGCAAGTACCTACTGGTAAAAAGCAAGTACCTTTGAATCCAGAC---CTCAAC---------------------------------CAAATAAAGCCAGGCAACTTTCCATCACTTGCAGTTTCCAGCAATGAGTTTGAACCCAGTAACAGCCACATGGTGAAGTCCTATTCATTATTATTCAGAGTAACTCGTCCAGGAAGAAGA------GAATTTAATGGAATGATAAATGGTGAAACTAATGAAAACATTGATGTTAATGAGGAGCTTCCAGCTAGAAGAAAACGCAATTCTTCCAACCGTGAA---GATGGAGAA------AAGATTTTTGTAGCACAGATGACTGTATTTGATAAAAATAGGCGACTACAGCTTCTTGATGGGGAATATGAAGTAGCTATGCAAGAGATGGAAGAGTGTCCGGTTAGCAAAAAAAGAGCAACATGGGAGACGATACTTGATGGGAAG---------AGGCTGCCTCCATTTGAAACATTTTCTCAGGGACCCACACTGCAGTTTACTCTTCGGTGGACGGGAGAGACAAATGAAAAGCCTGCAGCCCCTACTGCTAGGCCTCTTTCAACACGCAATTCAGAAAGCCTC---------------------------------CCTCAA---GAAAACAAGCCTAGTTCTGTCAAACCTACACAGACTATAGCTGTAAAAGAAACTTTGCCATCAGAC---------------------------------------CTACAAACAAGAAAAGAGAGAGATGTTTCAAATGAGCCTCGACAAAAGCTGAGAATATTTTATCAGTTTTTGTATAACAATAACACAAGGCAGCAGACTGAAGCTAGAGATGACTTGCATTGCCCTTGGTGCACACTGAATTGCCGCAAGCTTTACAGCTTACTCAAACACCTCAAGCTTTGCCACAGCCGCTTCATTTTCAATTATGTGTATCATCCAAAAGGTGCTAGGATAGATGTTTCGATCAATGAGTGTTACGATGGCTCCTATGCAGGAAATCCTCAGGATATTCATCGTCAGCCTGGGTTTGCCTTCAGTCGTAATGGACCAGTCAAAAGAACTCCAATTACTCACATCCTGGTATGCAGACCAAAGCGTACAAAAGCGAGCATGTCTGAATTTCTTGAATCTGAAGATGGAGAAGTAGAACAGCAACGAACATATAGCAGTGGTCATAATCGGTTGTATTTTCACAGTGATACTTGTCTACCTCTCCGTCCTCAAGAAATGGAAGTTGATAGTGAGGATGAAAAGGACCCCGAGTGGCTAAGGGAAAAAACTATAACGCAAATTGAAGAGTTTTCTGATGTTAATGAAGGAGAAAAAGAAGTGATGAAATTATGGAATCTACATGTTATGAAGCACGGG---------------------TTTATTGCTGACAATCAAATGAATCATGCCTGTATGCTGTTTGTAGAAAATTATGGACACAAAATAATTAAGAAAAACTTGTGTCGAAACTTCATGCTCCATCTAGTCAGCATGCATGACTTTAATCTTATAAGTATAATGTCAATTGACAAGGCTGTTACCAAGCTCCGAGAAATGCAGCAGAAGTTAGAAAAGGGAGAGTCT---------------------------CCTGCTACGACAGTGACCGAGGAGCTTTCTGAGGAACAAACTGGCACAGCGAATGGC---------TGCAACGAGGCT---------AACACTAGGGAACGATCTTCAGAAATGGATAGTATC------------TCATGC---TTGACAAAACAGAACAGAAAACAGAAGATCTGA---------------
	SUZ12_mRNA_20171206_after_RACE_RT_NEME4	---ATGCCA------------------TCAGCCAGGAAC------------------------------------TCAGGA------------------------------------------------------------------------------------------------------------------------------------------------------------------------------------------------------------------------------------------------------------------AGTATTATGAGC---GGG---------------------------------------------------GCAAGT---TGCAAAGCAAACGGCGCC---------------------------------------------------------------GTGTACCCCGCC---------------------------------------------TCATCAGCA---------------------------ATGATGAACTCTGTGAAGAAGCCCAAGATGGAGCAGATTCAGGCCGACCATGAGCTCTTCCTACAGGCCTTTGAAAAACCCACTCAAATATACAGATTTCTTCGCACAAGGAACATCATTGCACCAATATTCTCGCACAGAACGTTAACCTTCATGTCTCACAGAAATGCCAGAACAAACAAAAAAAGAAAGTCATTTAAAGTGGATGACTTGTTGAAGAAAGTGGAAAAGAAGAAGGGACAGCATGACTCGCCAAAC---ATGTCTTCTCATTTGCAACTAACATTTACTGGATTCTTCCATAAGGATGATAAGCCATCACAGAATTCAGAAAATGACCAGAATTCAGTTTCTTTAGAGGTGCTACTTGTCAAGGTCTGCCATAAAAAAAGAAAG---------------------------------------------------------------------------------------GATGTCAGCTGTCCCGTTAAGCAAGTGCCTACCGGTAAAAAGCAGGTGCCTTTGAACCCTGAC---GGTAAT---------------------------------CAAACCAAGTCCGGATCCTATCCTTCCTTAGTTGTCTCCAGCAATGAATTTGAGCCCAGCAACAGCCACATGGTGAAGTCCTACTCCCTACTGTTCAAAGTCTCTCGCACAGGGAAGAGG------GCTTCCCATTGTCTAGTCAATGGCCAGACCAATGAGAATCCTGATGTTATAGAC---ATTCAAAGTAGAAAGAAAAGAAGTTCATCACATAGAGAA---GAGAGTGAGACCATGGAGACGTATGTTGCACAAATGACTGTTTTTGATAAGAATAGAAGATTGCAGCTTTTGGATGGCGAGTATGAGGTGTCAATGCAAGGAATGGAAGACAGCCCCGTAAGCAAGAAGCGCGCCACATGGGAGACAATTCTGGATGGAAAG---------AGGCTTCCACCTTTTGAGACATTTTCTCAGGGACCTACACTGCAGTTTACACTGCGCTGGACTGGAGATGTCAATGGAAAGTCCACTGGCTCTGTGTCAAGGCCCCTCTCTACACGCAACTCAGACACTTTC---------------------------------ACTCCCATGGAAACCAGAAACGGCAACCACAGAGCA---------CTTATGATGAAGGAGTTGGTCAATGCTGAT---------------------------------------GTTCACTCAAAAAAAGATCAT---GCCCAATCGGAACCACGGCAGAAATTACGGATTTTTTATCAGTTTTTATACAACAATAACACAAGGCAGCAGACAGAGGCCAGAGATGACCTTCACTGTCCTTGGTGTACGTTGAACTGTAGAAAGCTCTACAGTTTGCTCAAACACCTCAAACTGTCCCACTCCCGCTTCATCTTTAACTATGTGCCTCATCCCAAAGGAGCAAGGATAGATGTGTCCATCAATGAATGTTATGATGGTTCATACGTTGGCAACCCTCAGGACATCCACAGCCAGCCTGGCTTTGCTTTTAGCCGTAATGGCCCTGTCAAGAGGACAGCAGTCACTCACATACTAGTTTGCAGACCCAAAAGGACCAAGCCAAGTCTGTCCGAGTTTCTGGAGACTGAAGATGGAGAGTTGGAGCAGCAGAGGACCTATGTGAGTGGACACAATCGGCTGTACTTCCACAGTGACAGCTGCATGCCTCTTCGGCCACAAGAGATGGACGAAGACAGTGAGGATGAGTGTGATCCAGAGTGGCTCAGGGAGAAAACTGCCACGCAACTGGAGGAGTTCACTGATGTGAATGAAGGTGAAAAAGAAGTGATGAAGCTTTGGAACCTGCATGTTATGAAGAGCGGC---------------------TTCATTGCTGACAACCAGATGAGCCAGGCCACAATGGTTTTTGTGGAGGACTGTGGAGCTTACATCATCCGGCGTAACCTCTGTCGTAACTTCCTCCTGCACCTCGTGAGCATGCATGACTTTAACCTGGTAAACACCTCCACCATCGACCGTGCAATGTCTCATCTAAGACGGATACAAGAGGAGCTC------------------------------------------ATGGGCACGGAGGAGCAACACGACTTG---------------TCTCTATCCACCACC---------TGCAATGGCACT------------------------------------GCTATCTCT------------TCCAGT---GGTGGGAAACCGGGCAAGAGGACAAAGAGTTCACTAACAGACTGA---
	D_rerio_lcl_NC_007117.7_cds_NP_001076293.2_12801__gene_suz12b_	---ATGGCT------------------CCTCAGAAATAT------------------------------------TCGGCT------------------------------------------------------------------------------------------------------------------------------------------------------------------------------------------------------------------------------------------------------------------CAGGTGATGAAC------------------------------------------------------------------TCTAAAGCCAATGGTGCT---------------------------------------------------------------GTATACCCATCT---------------------------------------------TCTGGCGTG---------------------------------AGCTCACTCAAGAAACCTAAGATTGAACAGTTGCAGGCCGACCATGAGCTCTTTCTGCAGGCCTTTGAGAAACCGACTCAAATATACAGGTTTCTGCGAACAAGGAATCTGATAACTCCTGTATTGCTTCACAGGACCCTCACCTTCATGTCACATAGAAACTCACGAACAAATGCCAAAAGGAAATCATTTAAAGTTGACGACTTGCTGTCCAGTGTGGAGAAAATGAAAGGAGAGCCTGAGTCTCCGAGT---TTGACCTCACATCTGCAACTGACATTCACTGGATTTTTTCACAAGAACGTTAAGCCATGTCAAAACTCAGAAAATGAACAAAACTCAGTTTCACTTGAGGTGCTACTTGTCAAAGTCTGTCACAAAAAGCGTAAG---------------------------------------------------------------------------------------GATGTCAGCTGTCCTATAAAGCAAGTGCCTACGGGAAAAAAGCAGGTGCCTTTGAACCCGGAT---CTCAGC---------------------------------CAAACCAAGCCTGGTGCCTTCCCCTCCCTGCTGGTGTCTAGCAATGAGTTTGAGCCCAGTAACAGTCACATGGTCAAATCCTATTCTCTTCTCTTCAGGGTGTCTCACACAGGCAAAAGA------GACCCCAATGGCTTCATCAGCTGTGAGGCAGACGAGAATATTGATGTAAAAGATGAAATCCCACCTAGAAGGAAGAGAAACTCATCCCTGCGAGGT---GATGGAGAGACCACAGAAACATTTGTTGCTCAGATGACTGTTTTTGATAAAAACCGACGCTTGCAGCTACTGGATGGAGAGTATGAGGTTTCCATGCAACAAATTGAGGACTGTCCAGTCAGCAAGAAGAGGGCTACATGGGAGACCATACTGGATGGAAAG---------AGGTTGCCCCCATTTGAGACCTTCTCTCAGGGACCCACTTTGCAGTTCACTCTTCGTTGGACAGCTGACCCCAGTGACCCTTCAACGGCCCCTGTGGCTAAACCTCTCTCAACCCGCAATTCTGACACCAGC---------------------------------ACCACA---GAGAGCAGAATTAGCACTCTTCGACCTGCACCT---GTTGCAGTGAAGGAGTCAGTGAGCACCAGC---------------------------------------ATGCAATCCAGGATAGAACAT---TCCCCCTGTGAACCCCGACAGAAATTGCGCATTTTTTACCAGTTTCTGTACAACAATAACACCCGTCAGCAAACGGAGGCCAGAGATGACCTGCACTGTCCCTGGTGCACACTCAACTGCCGTAAACTCTACAGCCTGCTGAAACACCTCAAACTCTCTCACAGTAGATTCATTTTTAACTATGTGCCTCACCCTAAAGGTGCTCGAATAGACGTGTCAATAAACGAGTGCTATGATGGCTCATATGTTGGCAATCCTCAAGACATTCACAGCCAGCCTGGATTTGCCTTCAGCCGCAATGGACCTGTTAAGAGGACGGCTGTTACCCACATACTTGTTTGCCGGCCCAAGCGAACCAAGCCAAGTCTGTCTGAGTTTTTGGAGTCAGAGGACGGTGAGCCGGAGCAACAGCGGACCTATGTGAGCGGGCATAATCGTCTGTATTTTCACAGCGACAGCTGCATGCCCCTCCGTCCTCAAGAGATGGAGGTGGACAGTGAAGACGAGAGAGACCCAGAGTGGCTCCAAGAAAAGACTACCACGCAAATTGAAGAATTCACAGATGTGAATGAAGGAGAGAAAGAAGTAATGAAGTTGTGGAATCTTCACGTTATGAAGAATGGA---------------------TTCATTGCTGATAATCAGATGAGTCAAGCGAGTATGCTGTTTGTGGAGATTTGTGGTCCGCACATCATTCGCAGGAATCTGTGTCGGAACTTTCTCCTTCATCTGGTTAACCTGCATGACTTTAACCTAGTCACCATAGCAACCATTGATCAGGCCATGGCCCGTTTGAAGGAGATAGAGGAGTCATTT------------------------------------------CCTGAATTAGAGGCAGGACAAGAATCA------------------TTGGATGCCACT---------TGCAATGGTCAC------------------------------------TCACTGTCC------------CTGGGG---TTTTCACTGCATGGCAAATGTACCAAA------CTTGAGTCTTAG---
	D_rerio_lcl_NW_018395252.1_cds_NP_001076293.2_55853__gene_suz12b_	---ATGGCT------------------CCTCAGAAATAT------------------------------------TCGGCT------------------------------------------------------------------------------------------------------------------------------------------------------------------------------------------------------------------------------------------------------------------CAGGTGATGAAC------------------------------------------------------------------TCTAAAGCCAATGGTGCT---------------------------------------------------------------GTATTCCCATCT---------------------------------------------TCTGGCGTG---------------------------------AGCTCACTCAAGAAACCTAAGATTGAACAGTTGCAGGCCGACCATGAGCTCTTTCTGCAGGCCTTTGAGAAACCGACTCAAATATACAGGTTTCTGCGAACAAGGAATCTGATAACTCCTGTATTGCTTCACAGGACCCTCACCTTCATGTCACATAGAAACTCACGAACAAATGCCAAAAGGAAATCATTTAAAGTCGACGACTTGCTGTCCAGTGTGGAGAAAATGAAAGGAGAGCCTGAGTCTCCGAGT---TTGACCTCACATCTGCAACTGACATTCACTGGATTTTTTCACAAGAACGTTAAGCCATGTCAAAACTCAGAAAATGAACAAAACTCAGTTTCACTTGAGGTGCTACTTGTCAAAGTCTGTCACAAAAAGCGTAAG---------------------------------------------------------------------------------------GATGTCAGCTGTCCTATAAAGCAAGTGCCTACGGGAAAAAAGCAGGTGCCTTTGAACCCGGAT---CTCAGC---------------------------------CAAACCAAGCCTGGTGCCTTCCCCTCCCTGCTGGTGTCTAGCAATGAGTTTGAGCCCAGTAACAGTCACATGGTCAAATCCTATTCTCTTCTCTTCAGGGTGTCTCACACAGGCAAAAGA------GACCCCAATGGCTTCATCAGCTGTGAGGCAGACGAGAATATTGATGTAAAAGATGAAATCCCACCTAGAAGGAAGAGAAACTCATCCCTGCGAGGT---GATGGAGAGACCACAGAAACATTTGTTGCTCAGATGACTGTTTTTGATAAAAACCGACGCTTGCAGCTACTGGATGGAGAGTATGAGGTTTCCATGCAACAAATTGAGGACTGTCCAGTCAGCAAGAAGAGGGCTACATGGGAGACCATACTGGATGGAAAG---------AGGTTGCCCCCATTTGAGACCTTCTCTCAGGGACCCACTTTGCAGTTCACTCTTCGTTGGACAGCTGACCCCAGTGACCCTTCAACGGCCCCTGTGGCTAAACCTCTCTCAACCCGCAATTCTGACACCAGC---------------------------------ACCACA---GAGAGCAGAATTAGCACTCTTCGACCTGCACCT---GTTGCAGTGAAGGAGTCAGTGAGCACCAGC---------------------------------------ATGCAATCCAGGATAGAACAT---TCCCCCTGTGAACCCCGACAGAAATTGCGCATTTTTTACCAGTTTCTGTACAACAATAACACCCGTCAGCAAACGGAGGCCAGAGATGACCTGCACTGTCCCTGGTGCACACTCAACTGCCGTAAACTCTACAGCCTGCTGAAACACCTCAAACTCTCTCACAGTAGATTCATTTTTAACTATGTGCCTCACCCTAAAGGTGCTCGAATAGACGTGTCAATAAACGAGTGCTATGATGGCTCATATGTTGGCAATCCTCAAGACATTCACAGCCAGCCTGGATTTGCCTTCAGCCGCAATGGACCTGTTAAGAGGACGGCTGTTACCCACATACTTGTTTGCCGGCCCAAGCGAACCAAGCCAAGTCTGTCTGAGTTTTTGGAGTCAGAGGACGGTGAGCCGGAGCAACAGCGGACCTATGTGAGCGGGCATAATCGTCTGTATTTTCACAGCGACAGCTGCATGCCCCTCCGTCCTCAAGAGATGGAGGTGGACAGTGAAGACGAGAGAGACCCAGAGTGGCTCCAAGAAAAGACTACCACGCAAATTGAAGAATTCACAGATGTGAATGAAGGAGAGAAAGAAGTAATGAAGTTGTGGAATCTTCACGTTATGAAGAATGGA---------------------TTCATTGCTGATAATCAGATGAGTCAAGCGAGTATGCTGTTTGTGGAGATTTGTGGTCCGCACATCATTCGCAGGAATCTGTGTCGGAACTTTCTCCTTCATCTGGTTAACCTGCATGACTTTAACCTAGTCACCATAGCAACCATTGATCAGGCCATGGCCCGTTTGAAGGAGATGGAGGAGTCATTT------------------------------------------CCTGAATTAGAGGCAGGACAAGAATCA------------------TTGGATGCCACT---------TGCAATGGTCAC------------------------------------TCACTGTCC------------CTGGGG---TTTTCACTGCATGGCAAATGTACCAAA------CTTGAGTCTTAG---
	D_rerio_lcl_NC_007117.7_cds_XP_021332567.1_12802__gene_suz12b_	---ATGGCT------------------CCTCAGAAATAT------------------------------------TCGGCT------------------------------------------------------------------------------------------------------------------------------------------------------------------------------------------------------------------------------------------------------------------CAGGTGATGAAC------------------------------------------------------------------TCTAAAGCCAATGGTGCT---------------------------------------------------------------GTATACCCATCT---------------------------------------------TCTGGCGTG---------------------------------AGCTCACTCAAGAAACCTAAGATTGAACAGTTGCAGGCCGACCATGAGCTCTTTCTGCAGGCCTTTGAGAAACCGACTCAAATATACAGGTTTCTGCGAACAAGGAATCTGATAACTCCTGTATTGCTTCACAGGACCCTCACCTTCATGTCACATAGAAACTCACGAACAAATGCCAAAAGGAAATCATTTAAAGTTGACGACTTGCTGTCCAGTGTGGAGAAAATGAAAGGAGAGCCTGAGTCTCCGAGT---TTGACCTCACATCTGCAACTGACATTCACTGGATTTTTTCACAAGAACGTTAAGCCATGTCAAAACTCAGAAAATGAACAAAACTCAGTTTCACTTGAGGTGCTACTTGTCAAAGTCTGTCACAAAAAGCGTAAG---------------------------------------------------------------------------------------GATGTCAGCTGTCCTATAAAGCAAGTGCCTACGGGAAAAAAGCAGGTGCCTTTGAACCCGGAT---CTCAGC---------------------------------CAAACCAAGCCTGGTGCCTTCCCCTCCCTGCTGGTGTCTAGCAATGAGTTTGAGCCCAGTAACAGTCACATGGTCAAATCCTATTCTCTTCTCTTCAGGGTGTCTCACACAGGCAAAAGA------GACCCCAATGGCTTCATCAGCTGTGAGGCAGACGAGAATATTGATGTAAAAGATGAAATCCCACCTAGAAGGAAGAGAAACTCATCCCTGCGAGGT---GATGGAGAGACCACAGAAACATTTGTTGCTCAGATGACTGTTTTTGATAAAAACCGACGCTTGCAGCTACTGGATGGAGAGTATGAGGTTTCCATGCAACAAATTGAGGACTGTCCAGTCAGCAAGAAGAGGGCTACATGGGAGACCATACTGGATGGAAAGGTTGCTTATAGGTTGCCCCCATTTGAGACCTTCTCTCAGGGACCCACTTTGCAGTTCACTCTTCGTTGGACAGCTGACCCCAGTGACCCTTCAACGGCCCCTGTGGCTAAACCTCTCTCAACCCGCAATTCTGACACCAGC---------------------------------ACCACA---GAGAGCAGAATTAGCACTCTTCGACCTGCACCT---GTTGGG---------------------------------------------------------------------------------------------------------------------------------------------------------------------------GAGGAGCTA------------------------------------------------------------CTCTCTCACCCTCTCTTCCCTTTT------------CAT---GAAGGA------------------GTCAGTGAG---------------------------------------CACCAG------------------------------------------------------CATGCAATC---------------------------------------------------------------------CAGGATAGAACATTC---------------------------------------------CCCCTGTGA------------------------------------------------------------------------------------------------------------------------------------------------------------------------------------------------------------------------------------------------------------------------------------------------------------------------------------------------------------------------------------------------------------------------------------------------------------------------------------------------------------------------------------------------------------------------------------------------------------------
	N_coriiceps_lcl_NW_011346291.1_cds_XP_010772407.1_10753__gene_suz12_	---ATGCCA------------------TCGGCCAGGAAC------------------------------------TCAGGT------------------------------------------------------------------------------------------------------------------------------------------------------------------------------------------------------------------------------------------------------------------TATATTATGAGT---GGG---------------------------------------------------GCGAGT---TGCAAAGCTAACGGCGCT---------------------------------------------------------------GTGTACCCCGCC---------------------------------------------TCATCAGCA---------------------------ATGATGAATTCTGTGAAGAAGCCGAAGATGGAGCAGATTCAGGCCGACCATGAGCTGTTCCTGCAGGCCTTTGAAAAACCAACTCAGATATACAGATTCCTCCGCACAAGGAATTTGATTGCACCCATATTTATGCACAGGACGCTCACCTTCATGTCTCATCGAAACAGCCGATCAAATGTCAGAAGAAAAACATTCAAAGTGGATGATATGTTGCAGACTGTGGAGAAGATGAAGGTAGAGCAGGATTCTCCAAGT---TTGTCTTCACATCTACAGCTAACATTCACTGGGTTCTTCCATAAGGATGAAAAGCCATCTCAGAATTCAGAAAATGAACAAAATTCTGTGTCTTTAGAGGTACTACTTGTCAAAGTCTGCCATAAAAAACGCAAG---------------------------------------------------------------------------------------GATGTCAGCTGCCCCGTAAAGCAAGTGCCTACAGGTAAAAAGCAGGTGCCTTTGAATCCTGAG---AGTAAC---------------------------------CAAACCAAGCATGGCTCCTACCCCTCCTTACTCGTCTCCAGCAATGAGTTTGAGCCCAGCAACAGCCACATGGTCAAGTCTTACTCGCTCCTGTTCAGGGTGTCACGCACAGGAAGGAGG------GATACCAATGGCCTGGTCAATGGAGAGGCCAACGAGAACATTGAAGTTACAGAT---GCACCTAGTAGAAAGAAAAGAAGTTCATCCCATAGA------GAAGGAGAGACCACAGAGACCTTTGTTGCACAGATGACTGTTTTTGATAAGAATAGGAGATTGCAGCTGTTGGATGGAGAGTACGAAGTGTCGATGCAAGGGATGGAGGACAGCCCTGTCAGCAAGAAGCGCGCTACGTGGGAAACCATTCTCGATGGAAAG---------AAACGGCCACCATTTGAGACCTTTTCTCAGGGACCCACATTGCAGTTCATGTTGCGTTGGACAGGCGATGCTAGCGGAAAGTCCACTGCCCCAGTAGCAAAACCCCTTGCTACACGCAACTCCGACAGCTCC---------------------------------AGCCCCATGGAGACCAGAACCAGCAATCACCGAGCTGCCCTC---ATGACAGTGAAAGAGTCAGTGTGCACAGAC---------------------------------------ATTCAGACGAGGAAAGAGCAG---GTCCTGTGTGAGCCGCGGCAGAAGCTACGTATATTTTATCAGTTCTTGTACAACAATAACACAAGGCAGCAAACTGAAGCGAGAGATGACCTTCACTGTCCCTGGTGTACCCTGAACTGCAGCAAACTCTACAGCCTGCTCAAACACCTCAAAATGTCCCACTCGCGCTTCATCTTCAACTACGTGCCTCACCCCAAAGGAGCGCGGATAGACGTGTCCATCAATGAGAGCTATGACGGCTCATACGTTGGCAACCCTCAGGACATCCACAGCCAGCCCGGCTTCGCTTTCAGCCGCAACGGCCCCGTTAAGAGGACGGCTGTAACTCACATACTGGTTTGCAGGCCCAAAAGGATCAAAGCGAGTCTGTCAGAGTTCCTTGAGACTGAGGACGGAGAGTTGGAGCAGCAGAGGACTTATGTCAGCGGACACAACCGCCTGTACTTCCACAGTGATAGCTGCATGCCCCTGCGGCCCCAGGAGATGGATGAGGACAGCGAGGACGAGAGGGATCCAGACTGGCTCCGAGAGAAGACTGCCACGCAACTGGATGAGTTCACAGATGTCAATGAAGGAGAGAAAGAAGTGATGAAGTTGTGGAATCTGCACGTCATGAAGTATGGA---GTTCCTCTTTTCTCCAGTTTCATAGCAGATAACCAGATGAATCAGGCTATCCTACATTTCGCGGAAAACAATGGAGCTCACATAATCCGCCGCAAACTCTGCCGCAACTTCCTCCTGCATCTAGTCAGCATGCATGACTTCAACCTGGTGAGCACAGCCACCATCGACCATGCCATGGCCCGCCTGAAACAGATCCAGGAGGAGCTT------------------------------------------CCAGACACAGAGGAGGAGGAGGCGCAGCCGGGCCAGAGTCTGGTACCAGCAGCAGCC---------TGCAACGGCACC------------------------------------GTCACCCCC------------TCCACC---GCAGGGAAACTGGGCAAGAGGACAAAAAGCACACTTACAGACTGA---
	N_coriiceps_lcl_NW_011346291.1_cds_XP_010772408.1_10751__gene_suz12_	---ATGCCA------------------TCGGCCAGGAAC------------------------------------TCAGGT------------------------------------------------------------------------------------------------------------------------------------------------------------------------------------------------------------------------------------------------------------------TATATTATGAGT---GGG---------------------------------------------------GCGAGT---TGCAAAGCTAACGGCGCT---------------------------------------------------------------GTGTACCCCGCC---------------------------------------------TCATCAGCA---------------------------ATGATGAATTCTGTGAAGAAGCCGAAGATGGAGCAGATTCAGGCCGACCATGAGCTGTTCCTGCAGGCCTTTGAAAAACCAACTCAGATATACAGATTCCTCCGCACAAGGAATTTGATTGCACCCATATTTATGCACAGGACGCTCACCTTCATGTCTCATCGAAACAGCCGATCAAATGTCAGAAGAAAAACATTCAAAGTGGATGATATGTTGCAGACTGTGGAGAAGATGAAGGTAGAGCAGGATTCTCCAAGT---TTGTCTTCACATCTACAGCTAACATTCACTGGGTTCTTCCATAAGGATGAAAAGCCATCTCAGAATTCAGAAAATGAACAAAATTCTGTGTCTTTAGAGGTACTACTTGTCAAAGTCTGCCATAAAAAACGCAAG---------------------------------------------------------------------------------------GATGTCAGCTGCCCCGTAAAGCAAGTGCCTACAGGTAAAAAGCAGGTGCCTTTGAATCCTGAG---AGTAAC---------------------------------CAAACCAAGCATGGCTCCTACCCCTCCTTACTCGTCTCCAGCAATGAGTTTGAGCCCAGCAACAGCCACATGGTCAAGTCTTACTCGCTCCTGTTCAGGGTGTCACGCACAGGAAGGAGG------GATACCAATGGCCTGGTCAATGGAGAGGCCAACGAGAACATTGAAGTTACAGAT---GCACCTAGTAGAAAGAAAAGAAGTTCATCCCATAGA------GAAGGAGAGACCACAGAGACCTTTGTTGCACAGATGACTGTTTTTGATAAGAATAGGAGATTGCAGCTGTTGGATGGAGAGTACGAAGTGTCGATGCAAGGGATGGAGGACAGCCCTGTCAGCAAGAAGCGCGCTACGTGGGAAACCATTCTCGATGGAAAGGTGGGGGAGAAACGGCCACCATTTGAGACCTTTTCTCAGGGACCCACATTGCAGTTCATGTTGCGTTGGACAGGCGATGCTAGCGGAAAGTCCACTGCCCCAGTAGCAAAACCCCTTGCTACACGCAACTCCGACAGCTCC---------------------------------AGCCCCATGGAGACCAGAACCAGCAATCACCGAGCTGCCCTC---ATGACAGTGAAAGAGTCAGTGTGCACAGAC---------------------------------------ATTCAGACGAGGAAAGAGCAG---GTCCTGTGTGAGCCGCGGCAGAAGCTACGTATATTTTATCAGTTCTTGTACAACAATAACACAAGGCAGCAAACTGAAGCGAGAGATGACCTTCACTGTCCCTGGTGTACCCTGAACTGCAGCAAACTCTACAGCCTGCTCAAACACCTCAAAATGTCCCACTCGCGCTTCATCTTCAACTACGTGCCTCACCCCAAAGGAGCGCGGATAGACGTGTCCATCAATGAGAGCTATGACGGCTCATACGTTGGCAACCCTCAGGACATCCACAGCCAGCCCGGCTTCGCTTTCAGCCGCAACGGCCCCGTTAAGAGGACGGCTGTAACTCACATACTGGTTTGCAGGCCCAAAAGGATCAAAGCGAGTCTGTCAGAGTTCCTTGAGACTGAGGACGGAGAGTTGGAGCAGCAGAGGACTTATGTCAGCGGACACAACCGCCTGTACTTCCACAGTGATAGCTGCATGCCCCTGCGGCCCCAGGAGATGGATGAGGACAGCGAGGACGAGAGGGATCCAGACTGGCTCCGAGAGAAGACTGCCACGCAACTGGATGAGTTCACAGATGTCAATGAAGGAGAGAAAGAAGTGATGAAGTTGTGGAATCTGCACGTCATGAAGTATGGT---------------------TTCATAGCAGATAACCAGATGAATCAGGCTATCCTACATTTCGCGGAAAACAATGGAGCTCACATAATCCGCCGCAAACTCTGCCGCAACTTCCTCCTGCATCTAGTCAGCATGCATGACTTCAACCTGGTGAGCACAGCCACCATCGACCATGCCATGGCCCGCCTGAAACAGATCCAGGAGGAGCTT------------------------------------------CCAGACACAGAGGAGGAGGAGGCGCAGCCGGGCCAGAGTCTGGTACCAGCAGCAGCC---------TGCAACGGCACC------------------------------------GTCACCCCC------------TCCACC---GCAGGGAAACTGGGCAAGAGGACAAAAAGCACACTTACAGACTGA---
	O_latipes_lcl_NC_019859.1_cds_XP_011472328.1_454__gene_suz12_	---ATGCCA------------------TCAGCCAGGAAC------------------------------------TCGGAT------------------------------------------------------------------------------------------------------------------------------------------------------------------------------------------------------------------------------------------------------------------TATATCATGAGT---GGG---------------------------------------------------ACGAGC---TGCAAAGCTAACGGAGCG---------------------------------------------------------------GTGTACCCGGCC---------------------------------------------TCATCAACA---------------------------ATGATGAGCTCCCTGAAGAAGCCGAAGATGGAGCAAATTCAGGCCGACCACGAGCTCTTCCTACAGGCTTTTGAAAAACCAACTCAGATTTACAGATTTCTCCGCACAAGGAACTTGATTGCACCTATATTTTTGCACAGAACGCTTACTTTTATGTCTCACAGGAATGGCCGAACAAACACCCGCAGGAAAACATTCAAAGTGGATGATATGCTGCAGACTGTTGAGAGGATGAAAGTGGAGCAGGATTCGCCAAGT---TTGTCTTCACACCTGCAGCTAACTTTTACTGGGTTCTTCCATAAGGATGAAAAGCCATCCCAGAATTCAGAAAATGAACAAACTTCTGTGTCTTTAGAGGTGCTACTTGTCAAAGTCTGCCATAAAAAACGCAAG---------------------------------------------------------------------------------------GATGTCAGCTGTCCTATAAAGCAAGTGCCTACAGGTAAAAAGCAGGTGCCTTTGAATCCTGAC---AGTAAC---------------------------------CAAACCAAGCCTGGCTCCTGCCCTTCCTTATTGGTCCCCAGCAATGAGTTTGAGCCCAGCAACAGCCACACGGTGAAGTCCTATTCGCTCCTCTTCAGGGTGTCGCGCACAGGGAAACGA------GAAGCCAAC---------------------------------GATATTACAGAG---ACTCCCAGTAGAAAGAAGAGAAGTTCGTCTCATAGGGAG---GAAGGAGAAACGATGGAGACGTATGTAGCACAGATGACTGTCTTTGATAAGAACAGAAGACTGCAGCTTCTTGACGGCGAGTATGAGGTTTCAATGCAAGGCATGGAGGACAGTCCTGTGAGCAAGAAGAGAGCCACGTGGGAAACCATTCTTGATGGGAAG---------AGAGTACCACCGTTTGAGACTTTTTCTCAGGGACCCACATTACAGTTCACGCTGCGTTGGACTTCCGATTCCAGTGGAAAGTCCACCGCTCCTGTGGCCAAGCCGCTCGCCACTCGCAACTCAGGCAGCACC---------------------------------AGCCCCATGGAGACAAGGACCAGCCACCACCGAGCCGCCCTC---ATGGCCTTGAAGGAGTCGGTCAGCGCAGAC---------------------------------------ATTCAGATGAAGAAAGAGCTG---GTGCCATGCGAGCCCCGCCAGAAGATCCGGATATTTTATCAGTTCCTGTACAACAACAACACGCGGCAGCAGACCGAGGCGAGAGATGACCTGCACTGTCCCTGGTGCACTCTGAACTGCAGCAAACTCTACAGCCTGATCAAACACCTGAAGCTCTCCCACTCCCGCTTCATCTTTAACTACGTGCCTCACCCCAAAGGTGCACGGATAGACGTGTCCATCAACGAGTGCTACGATGGCTCGTATGTTGGCAACCCTCAGGACATTCACAGTCAGCCAGGCTTTGCTTTCAGCCGCAACGGCCCGGTGAAGAGAACTGCTGTCACTCATATTCTGGTTTCCAGACCCAAGAGGACCAAACCAAGTCTGTCAGAGTTCTTGGAGTCTGAGGATGGAGAGTTGGAGCAGCAGAGGACTTATGTAAGTGGACACAACCGGCTGTACTTCCACAGCGACAGCTGCATGCCTCTGCGGCCCCAAGAGATGGAGGTGGACAGCGAGGACGAGAGAGATCCAGAGTGGCTCCGAGAAAAGACCTCCATGCAACTTGATGAGTTTACGGATGTCAATGAAGGAGAAAAGGAGGTGATGAAGCTGTGGAACCTCCATGTGATGAAGCATGGC---------------------TTTATAGCCGACAACCAGATGAACCAGGCGATCATGCTCTTCGTGGAAAATCGCGGCGCTCACATCATCCGCCGCAACCTCTGCCGCAATTTCCTCCTGCACCTAGTGAGCATGCACGACTTCAACTTGGTGAGCACCGCCACCATCGACCGAGCGATGGCGCGCCTGCAGCAGATCCAGGACGAGCTG------------------------------------------CCGGACGGGGAGGCGCTGAGGGAGCAG---------------------GCGCTGGCT---------TGCAACGGCAGT------------------------------------GCTGCCCCT------------TCCAGC---GGGGGGACACAAGGAAAGAGGACAAAAAGTGTGCTGACAGACTGA---
	D_rerio_lcl_NC_007114.7_cds_NP_001003529.1_6083__gene_suz12a_	---ATGGCT------------------CCACAAAAGCAC------------------------GGCTCGGGTGGGAATGGT------------------------------------------------------------------------------------------------------------------------------------------------------------------------------------------------------------------------------------------------------------------TTTTATGGCAAC---AGC---------------------------------------------------GCGAGT---AAAGCCGCTAATGGAGGA---------------------------------------------------------------GCTCACGCATCG---------------------------------------------TCCGGTGTT---------------------------GTGATGACTTCAGTCAAGCGACTCAAGATGGAGCAGATCCAAGCCGACCACCAACTCTTCCTGGAGGCGTTCGAGAAACCAACTCAAATATACAGATTTCTTCGCACAAGGAATCTCATAACTCCAATTTTCCTGCACCGATCTCTTACATATATGTCCCACAGAAACTCGCGAACTAATTCAAAAAGAAAGAGCTTCAGTTTGAATGATCTGCTGTTTAAAGTGGAGAAGTCAAAAGTGGATCCAGAATCTCACAAT---TTGGCTTCAAACCTTCAACTCACTTTCACTGGATTCTTCCATAAAACTGAGAAGCAGTTGCAGAACTCAGAGAATGAAGAAAACTCTGTGTCTGTAGAAGTGCTACTCGTCAAGCTCTGCCACAAGAAAAGAAAG---------------------------------------------------------------------------------------GATGTGACTTGTCCAGTGAAGCAAGTGCCTACGGGTAAAAAGCAGGTTCCCCTCAACCCAGAC---ATCAGT---------------------------------CCTACCAAGCTGGGAGCTTTTCCCACTCTGGTAGTGCCCAGCCACGAGTTTGAGCCTGTTAACAGCAACACGGTGAAGTCCTACTCCCTTCTGTTTAGAGCGTCTCGTCCATGGGGAAGA------GAGCCCAATGGCATGACCACCAGAGATACCAAT------------GTTATTGAAGAGCTATCTAACAGGAAGAAGAGATACTGCTCTCATCAGGAT---GATGGAGAAACT------ACATTTGTGGCACAAATGACTGTTTTTGATAAAAATAGACGCCTCCAGCTTTTGGATGGTGAATATGAAGTCTCCATGCAGGAGATAGAGGAGAGCCCTGTAGGCAAGAAAAGGGCGACTTGGGAAACAATATTAGATGAGAAG---------TGGGTTCCTCCCTTCGAGACCTTTTCTCAGGGACCAACACTGCAGTTCACTTTGCGATGGACTAATGACACAGCGGACAAAGCGACAGCACCAGTTGCTAAACCGCTGGCCACACGCAATTCTGAGTCCAGC---------------------------------ACAGTAGACAGCAGTAAAACTAGTAATGTAAAGCCACCACAGGCTGTAGCAGTTAATGATTCTTTAGGCACTGAT---------------------------------------CTACCAGTTAGAAGAGAACAA---ACTCACATTGAACCTTGTCAGAAACTACATGTTTATTATCAGTTCCTGTATAACAATAACACACGGCAGCAGACAGAGGCCAGAGATGACCTGCACTGTCCCTGGTGCACGCTGAACTGCCGTAAGCTCTACAGCCTCCTTAAGCACCTCAAGCTCTCGCACAGCCGCTTCATCTTCAACTATGTGCCTCATCCTAAAGGAGCCAGGATAGATGTGTCAATCAATGAATGCTATGACGGGTCTTATGTGGGCAACCCTCAGGACATCCTCTGCCAGCCTGGCTTTGCCTTTAGCCGTAATGGTCCAGTAAAGAGGACTCCAGTTACACAGATCCTTGTCTGCAGGCCTAAGCGCTCAAAGCCCAGCCTTTCTGAGTTCCTGGAGCCGGAGGATGGAGAGCAGGAGCAGCAGCGAACGTACATCAGTGGCCACAACCGCCTGTACTTCCACAGTGACAGCTGCACGCCACTTCGACCACAGGAAATGGAAGTGGACAGTGAGGACGAGAGAGACCCGGATTGGCTCAGGGAGAAGACTGCTATGCAAATTGAGGAGTTCACAGATGTTAACGAAGGAGAGAAAGAGATCATGAAACTGTGGAACCTGCTCGTGATGAAACATGGA---------------------TTCATAGCTGACAACCAAATGAATCAGGCCTGTATGTCGTTTGTGGAGCAGCACGGCACCATCATGGTGGAGAAGAATCTGTGCCGAAACGCCCTGCTACATCTCATCAATATGCACGACTTCGGCTTGATAACCACAGCAACCATCGACAAGGCCATGACTCACCTGAGAGATCTCACACAGCAATCC------------------------------------------------------------------------------------------------------------------------------------------------------------ATAGCGCAA------------GACTGA---------------------------------------------------
	C_carpio_lcl_NW_017538041.1_cds_XP_018931038.1_38788__gene_LOC109058280_	---ATGGCT------------------CCACAGAAGCAC------------------------GGATCTGGTGGAAATGGT------------------------------------------------------------------------------------------------------------------------------------------------------------------------------------------------------------------------------------------------------------------TTTTACGGCAAC---AAC---------------------------------------------------ACGAGC---AAAGCGGCTAATGGAGGA---------------------------------------------------------------GCGCACGTATCG---------------------------------------------TCCGGTGTT---------------------------GTGATGACTTCAGCCAAGCGACCCAAGATGGAGCAGGTCCAAGCCGACCACGAACTCTTCCTGCAAGCCTTCGAGAAGCCAACTCAAATATACCGATTTCTTCGCACGAGGAATCTCATAGCACCAATCTTCCTGCACAGATCTCTTACATATATGGCACACAGAAATTCAAGAACAAATTCAAAAAGAAAATACTTCAGTGTGAACGACCTGCTATTCAAAGTAGAGAAGTCGAAAGTGGATCAGGAATCTCACAAC---ATGGCGTCAAACCTGCAGCTAACTTTTACTGGATTCTTTCATAAAACTGAGAAGCCATTGCAGAACTCAGAGAATGAAGAAAACTCAGTTTCTGTGGAAGTGCTGCTTGTCAAGGTCTGCCACAAGAAGAGAAAG---------------------------------------------------------------------------------------GATGTAAGTTGTCCAGTAAAGCAAGTGCCTACAGGTAAAAAGCAGGTGCCTCTGAACCCAGAC---AGCAGC---------------------------------CAGACCAAGCTGGGAGCTTTCCCCACACTGATGGTGTCCAGCCATGAGTTTGAACCCAGTAACAGCCACATGGTGAAGTCCTACTCCCTTCTGTTCAGAGTGTCCCGTCCAGGGGGGAGA------GAGCTCAACGGCATGACCACCAGAGATACCAAT------------GTTATGGAAGAGCTGCCTAACAGGAAGAAGAGATACTGCTCTAATCAGGAT---GACGGAGAAACT------ACATTTGTGGCGCAAATGACAGTTTTTGATAAAAATAGACGCCTCCAACTTTTGGATGGCGAGTATGAAGTCTCCATGCAGGAGATGGAGGAGAGTCCTGTAGGCAAGAAAAGGGCAACGTGGGAAACCATACTAGATGGGAAG---------TGGCTACCACCCTTTGAGACCTTTTCTCAGGGACCCACGCTGCAGTTCACTTTGCGATGGACTAACGACACGACTGACAGAGGAACAGCCCCAGTGGCCAAACCTCTTGCCACACGCAATTCTGAATCTAGC---------------------------------ACAGTAGACGGCAGCAAGCCTAGCAATGTAAAGCCTCCACAGGCAGTAGCTGTTAATGATTCAGTTGGTGCTGAT---------------------------------------CTACCAGTCAGAAGAGAGCAA---ACTCATGTTGAACCTCGTCAGAAACTACGTGTTTATTATCAGTTCCTATACAACAATAACACACGGCAGCAGACGGAGGCCAGAGATGACCTGCACTGTCCCTGGTGCACGTTGAACTGCCGTAAGCTCTACAGCCTCCTCAAGCACCTCAAGCTCTCGCACAGCCGCTTCATCTTCATCTATGTGCCTCATCCTAAAGGAGCCAGGATAGATGTGTCGATTAATGAATGCTATGACGGCTCTTACGTTGGCAACCCTCAGGACATCCACTGCCAGCCTGGCTTTGCCTTCAGCCGTAACGGCCCAGTGAAGAGGACTCCAGTTACACACTTCCTTGTCTGCAGGCCCAAGCGCTCAAAGCCCAGCCTCTCAGAGTTCCTGGAGTTAGAGGATGGAGAACAGGAGCAGCAGCGGACGTACATCAGCGGCCACAACCGCCTGTACTTCCACAGCGACAGCTGCGTGCCGCTTAGACCACAGGAAATGGATGTGGACAGTGAGGACGAGAGGGATCCGGCATGGCTCAGGGAGAAAACCGTTATGCAAATCGATGAATTCATGGATGTCAATGAGGGAGAGAAAGAGGTCATGAAACTGTGGAACCTGTATGTAATGAAACATGGA---------------------TTCATAGCTGACGACCAAATGAATCAGGCCTGCATGTTGTTTGTGGAACAGCATGGCACCACCATCATTGAGAAGAATCTGTGCCGGAACGTTCTGCTCCATCTGGTCAGCATGCACGACTTTGGCTTAGTAAATACAGTGAACATAGATAAGGCCATGGCTCACCTGAGAGATCTGAAACAGCAAAAA------------------------------------------GATGGCCAGGAGCAATCCAAAACGCAA------------------------GGCAAT---------GCGGACGGTGGA------------------------------------TCCAGCGGC------------GATGGT---GAAGCCAGTGTATCAAAGTTCGTCAAGACCCAG---AATCACTGA---
	O_niloticus_lcl_NC_031971.1_cds_XP_005470003.1_13224__gene_suz12_	---ATGCCA------------------TCAGCCAGGAAC------------------------------------TCAGGT------------------------------------------------------------------------------------------------------------------------------------------------------------------------------------------------------------------------------------------------------------------CATATTATGAGC---GGG---------------------------------------------------GCCAGT---TGCAAAGCTAACGGCGCC---------------------------------------------------------------GTCTACCCTGCC---------------------------------------------TCATCAGCA---------------------------ATGATGAACTCTGTAAAAAAGCCGAAGATGGAGCAGATTCAGGCCGACCATGAGCTGTTCCTACAGGCCTTTGAAAAACCAACTCAGATATACAGATTTCTACGCACAAGGAATTTGATTGCACCCATATTTTTGCACAGGACACTCACCTTCATGTCTCACAGAAATGGTCGAACAAATGCCAGAAGGAAAACATTCAAAGTGGATGATATGCTGCAGACAGTGGTGAAGATGAAGGGGGAGCAGGATTCTCCAAGC---TTGTCCTCACATCTACAGTTAACATTCACTGGGTTCTTCCATAAGGATGAAAAGCCATCTCAGAATTCAGAAAATGAACAAAATTCTGTGTCCTTAGAGGTGCTACTTGTCAAAGTCTGCCATAAAAAACGCAAG---------------------------------------------------------------------------------------GATGTCAGCTGCCCGATAAAGCAAGTGCCTACAGGTAAAAAGCAGGTGCCTTTGAATCCCGAC---AGTAAC---------------------------------CAAACCAAGCCCGGCTCCTACCCTTCCTTACTGGTTCCCAGCAATGAATTTGAGCCCAGCAACAGCCACATGGTGAAGTCCTACTCGCTTCTATTCAGGGTATCGCGCACAGGGAGAAGG------GATGCCAGTGGTCTAGTGAATGGAGAGGCCAATGAAAACATTGATGTAACAGAT---ACTCCTACTAGAAAGAAGCGAAGTTCATCCCATAGAGAT---GAAGGAGAGGCCACAGAGACCTATGTTGCACAGATGACTGTCTTTGATAAGAATAGGAGACTGCAGCTGCTGGATGGGGAGTACGAGGTGTCAATGCAAGGGATGGACGACAGCCCTGTGAGCAAGAAGCGAGCCACATGGGAAACCATTCTTGATGGGAAG---------AGACTGCCACCATTTGAGACATTTTCTCAGGGACCCACATTGCAGTTCACGCTGCGTTGGACAGGTGATGGCAGTGGAAAGTCTACTGCTCCTGTGGCTAAACCCCTCTCTACCCGCAACTCAGATAGCTCC---------------------------------AGCCCTATGGAGACCAGAACCAGCAACCACCGAACTGCC------CTCATGATGAAAGAGTCAGTCAGCACAGAC---------------------------------------ATTCAGACGAAGAAAGAGCAG---GTCCCATGTGAGCCGCGACAGAAGCTACGTATATTTTATCAGTTTCTGTACAACAATAATACGCGGCAGCAGACGGAGGCAAGAGATGATCTTCACTGTCCCTGGTGTACCCTGAACTGCAGCAAACTCTACAGCCTGCTCAAACACCTCAAACTCTCCCACTCCCGCTTTATCTTCAACTATGTGCCTCACCCTAAAGGAGCAAGGATAGACGTTTCCATCAATGAGTGCTATGACGGCTCATACGTTGGCAACCCTCAGGACATTCACAGCCAGCCAGGTTTTGCTTTTAGCCGCAATGGCCCAGTCAAGAGGACCGCTGTGACTCACATACTGGTTTCCAGGCCCAAGAGGACCAAACCAAGTCTTTCAGAGTTCCTGGAGTCTGAGGACGGAGAACTGGAGCAGCAGAGGACCTACGTCAGTGGACATAACCGCCTCTATTTCCACAGTGATAGCTGCATGCCCCTGCGGCCTCAGGAAATGGATGTAGACAGCGAGGATGAAAGGGATCCAGAGTGGCTCAGAGAGAAAACTGCCACGCAACTGGATGAGTTCACGGACGTTAATGAAGGAGAGAAGGAGGTGATGAAGCTGTGGAACCTGCACGTCATGAAACATGGC---------------------TTCATTGCAGACAACCAGATGAATCAGGCCATCATGCTTTTCGTGGAGAATCGCGGCGCTCACATCATCCGCCGCAACCTCTGCCGCAACTTCCTCTTGCATCTAGTCAGCATGCACGACTTCAACCTGGTAAGCACATCCACCATCGACCGTGCGATGGCCCGACTGCGGCAGATACAAGAAGAGCTG------------------------------------------CCGGAAGTTGAGGTGGACCAGCAGGAT------------CAGAATCCAGCAGGAGCC---------TGTAATGGAAAT------------------------------------GCCGTCACC------------CCAAGT---GGGGGAAAGCAGGGCAAGAGGACAAAAAGCGCTCTAACAGACTGA---
	I_punctatus_lcl_NC_030427.1_cds_XP_017337919.1_21781__gene_suz12_	---ATGGCG------------------CCGCAGAAATAC------------------------------------ACGGGT------------------------------------------------------------------------------------------------------------------------------------------------------------------------------------------------------------------------------------------------------------------CAGGTGGTGAGCGCTTCT---------------------------------------------------GCGGGC---GGCAGGACGAGTGGAGCG---------------------------------------------------------------GTGTGTGTCTCC---------------------------------------------------------------------------------GCCGTCAACTCGGTGAAAAAGCCCAAAATGGAGCAGATCCAGGCCGACCACGAGCTCTTCCTGCAGGCCTTCGAGAAGCCTACGCAAATATACAGATTTCTGCGCACGAGGAACCTAATTGCTCCGATTCTGCTACACAGATGTCTCACGTTCATGTCCCACAGAAACTCTCGTACAAACACCAACAGGAAAGCTTTTAAAGTGGACAACCTGTTGGCAAAGGTCGAGAAGATGAAAGGTGATCAGGAGTCACACAGT---TTATCATCACACCTGCAGCTCACCTTTACTGGATTCTTTTATAAAAACGATAAGCCATGTCAAAACTCAGAAAACGAGCAAAACTCGGTTTCTCTCGAGGTGCTACTCGTCAAAGTCTGCCATAAAAAGCGAAAG---------------------------------------------------------------------------------------GATGTCAGCTGCCCCATAAAGCAAGTGCCTACAGGGAAGAAGCAGGTGCCTTTGAACCCGGAT---GTGAAG---------------------------------CAGACGAAGCCGGCGTCATTCCCCACGCTACTCGTGTCCAGCACCGAGTTCGAGCCCAGCAACAGCCACATGGTGAAGTCCTACTCACTGCTGTTTCGAGTGTCCCGGCCTGGAAAAACA------CACTCCAGCGCTTACGTCAACGGAGAGACAGATGAGAACATGGATGTGAAGGAGGACCTATCGAGCAGGAAGAAAAGGGGCGTGTCTCACCGTGATGACGAGGGAAACGCCACGGAGACGTTCGTCGCACAGATGACCGTGTTTGATAAGAACAGGCGTCTGCAGCTGCTGGATGGTGAATACGAAGTGTCGATGCAGCAGATAGAAGACTGTCCTGTCAGTAAGAAAAGAGCCACCTGGGAAACCATCCTGGATGGAAAG---------AGGTTGCCTCCGTTTGAAACGTTCTCTCAGGGACCAACTCTACAGTTCACACTACGCTGGACCGGTGACCCAAACGACCCCTCGACGGCTCCTGTAGCTAAACCGCTGTCCACACGCAACTCTGACACCAGC---------------------------------GGCCCT---GAAATTCGCACTCCCACCCTCAGATCTGCCCCT------GCGGTGAAAGACTCGGTGAACAGCAGCAGTACAGGCGGAGGTGGAGGTTGTGGAGGTGGAGGTGGTGTTCAGACAAGGAGAGAGCAG---ACCGTCTCTGAGCCCAGACAGAAGCTCCGCATTTTCTATCAGTTTCTGTACAACAATAACACGCGGCAGCAGACAGAGGCCCGTGACGACCTGCACTGTCCCTGGTGCACGCTGAACTGCCAGAAGCTCTACAGCCTCCTCAAGCACCTCAAACTCTCACACAGCCGCTTCATCTTCAACTACGTGCCTCATCCCAAAGGGGCGAGGATAGACGTGTCCATAAACGAGTGTTACGACGGCTCGTACGTAGGGAATCCTCAGGACATCCACAGCCAGCCAGGATTCGCCTTCAGCCGCAATGGCCCCGTCAAGAGGACCGCCGTCACACACATCCTCGTCTGCAGGCCCAAGCGCACGAAGCCAAGCCTCTCAGAATTCCTGGAGTCGGAGGACGGAGAGCCAGAGCAGCAGAGGACGTACGTGAGTGGACACAACCGCCTGTACTTCCACAGCGACAGTTGCATGCCGCTGCGCCCTCAGGAAATGGACGTGGACAGTGAAGATGAGAGAGACCCCGAGTGGCTGAGAGAGAAAACTTCCACACAAATTGAAGAGTTCACAGACGTCAACGAAGGAGAAAAGGAGGTGATGAAGTTGTGGAACCTCCATGTCATGAAGCATGGG---------------------TTTATAGCAGATAACCAGATGAACCAGGCCATCATGCTGTTTGTGGAGAACTGTGGTCCTCACATCGCACACAGGAACCTGTGGCGCAACTTCCTGCTTCACCTGGTCAGCATGCACGACTTCAACCTGGTCACCACAGCGACCATCGACCGGGCCCTGACACGGCTACGGGAGATCCAGGCCGAGCTG------------------------------------------CCCAAGCCGGAGGAG------------------------------------AGTGCC---------TGTAATGGCCAT------------------------------------GCCGTCTCA------------TCGGGG---TTCTCCCTGCACGGCAAGCGCACCAAGAGTGGCGTCACTGACTGA---
	X_tropicalis_lcl_NW_016683713.1_cds_NP_001072292.1_37989__gene_suz12_	---ATGGCC------------------CCTCAGAAGCAC------------------------------------GGGGGC------------------------------------------------------------------------------------------------------------------------------------------------------------------------------------------------------------------------------------------------------------------------AGTTCG---GCA---------------------------------------------------CCCTCC---GGCAAA---------------------------------------------------------------------------------CCCAGC---------------------------------------------GCGGCGGCC---------------------------TCCCTTCTGCCTGTCCGGAAACCCAAGATGGAGCAGATCCAGGCGGACCATGAGCTCTTCCTGCAGGCCTTTGAGAAACCCACACAGATTTATAGATTTTTACGAACAAGGAATCTCATAGCACCAATTTTTTTGCACAGAACCCTCACCTACATGTCACACAGGAATTCCAGATCGAATGCCAAAAGAAAAACCTTCAAAGTTAACGACTTGTTGTTGAAAGTGGAAAAAATGAAAGGAGATCAGGAATCTCACAGT---GTATCCGCTCATTTACAGCTGACATTTACCGGTTTCTTCCATAAAATTGATAAGCCATCACAAAACTCAGAAAATGAACAAAGCTCCGTGACTCTGGAAGTTCTGCTCGTTAAAGTTTGCCACAAGAAAAGAAAG---------------------------------------------------------------------------------------GATGTAAGCTGTCCCATACGCCAGGTTCCTACTGGGAAAAAGCAGGTGCCTCTTAATCCAGAG---CTGAAC---------------------------------CCAGCAAAACCATCCACTTTTCCTTCACTCGCTGTATCCAGCAATGAATTTGAACCCAGCAACAGCCATATGGTCAAATCCTACTCCTTGCTTTTCCGGGTGACTCGCCAGGGGCGAAGG------GATTTCAATGGGTTAACCAATGGAGAGACCAATGAAAACATAGATGTCTCTGAGGAGCCTCCAGCTCGGAGAAAGCGCAATTCATCCAACAGAGAT---GAAGGGGAT------AAGACTTTTGTGGCACAGATGACTGTATTTGACAAAAACAGGCGCCTGCAGCTACTGGATGGGGAATATGAAGTTGCAATGCAGGAAATGGAGGACTGTCCTGTAAACAAGAAAAGGGCCACTTGGGAAACCATACTGGATGGAAAG---------AGACTTCCTCCATTTGAAACATTCTCTCAGGGACCAACCCTTCAATTTACACTTCGGTGGACAAATGATACCCCTGATAAATCTACTGCCCCAATTGCCAAGCCTCTAGCCACCCGCAACTCCGAGTCTCTC---------------------------------CCTCAA---GAACATAAACCTTCATCTGTCAAACCTGCACAGACCGTTGCTGTGAAGGAATCCTTATCTTCCGAC---------------------------------------CTGCAAGCCAGAAAGGAACGTGACGTTTCTAGTGAACCCCGGCAGAAGCTGAGGATATTCTATCAGTTCCTGTACAATAACAACACCCGACAGCAGACTGAGGCCAGGGATGACCTGCACTGCCCATGGTGTACATTAAACTGCCGCAAACTCTACAGTCTACTCAAACACCTGAAACTCTGCCACAGCAGATTCATCTTCAACTATGTGTATCATCCCAAAGGTGCTCGGATCGATGTTTCCATCAATGAGTGCTATGATGGCTCATATGCGGGCAATCCGCAGGACATTCATCGCCAGCCAGGCTTTGCCTTTAGCCGCAATGGGCCAGTTAAAAGGACTCCAATCACTCACATCCTTGTCTGCAGACCAAAGCGGACAAAAGCCAGTATGTCTGAATTTCTTGAGTCTGAAGATGGTGAGGTGGAACAACAGCGAACGTACAGCAGTGGCCACAATCGCTTGTATTTCCATAGCGACACGTGCCTTCCACTACGGCCCCAGGAGATGGATGTAGACAGTGAGGATGAGAAGGATCCGGAGTGGCTAAGGGAGAAAACCATAACTCAAATTGAGGAATTCTCTGATGTCAATGAAGGGGAAAAGGAGGTGATGAAAATGTGGAATCTGCATGTTATGAAACATGGG---------------------TTCATTGCAGACAATCAAATGAATCATGGCTGCATGCTTTTTGTAGACAACTATGGACCCCAAATCATTCAGAAAAACCTGTGTCGAAACTTTATGCTTCACTTAGTGAGCATGCACGATTTCAATCTGATCAGCATTACCACCATAGACAAAGCAGTGTCGAGACTGCGGGAAATCCAGCAAAAGGTGGAGCGGGATGAGTGTTTGGCG---------------------CCCCCTAGTGACGAGGCTTTTGAGGAGCCAAACAGAACCACAAGCAGCAGCAGCAGCTTCATGGAAACCAATGGAAAA------------------GATCGAGTGGTAGAGAATGATTGTGTC------------TCAGGGCAGCCCCCCAAACACAGCAAAAAGCAGAAGCCCTGA---------------
	D_rerio_lcl_NC_007114.7_cds_XP_021327339.1_6082__gene_suz12a_	---ATGGCT------------------CCACAAAAGCAC------------------------GGCTCGGGTGGGAATGGT------------------------------------------------------------------------------------------------------------------------------------------------------------------------------------------------------------------------------------------------------------------TTTTATGGCAAC---AGC---------------------------------------------------GCGAGT---AAAGCCGCTAATGGAGGA---------------------------------------------------------------GCTCACGCATCG---------------------------------------------TCCGGTGTT---------------------------GTGATGACTTCAGTCAAGCGACTCAAGATGGAGCAGATCCAAGCCGACCACCAACTCTTCCTGGAGGCGTTCGAGAAACCAACTCAAATATACAGATTTCTTCGCACAAGGAATCTCATAACTCCAATTTTCCTGCACCGATCTCTTACATATATGTCCCACAGAAACTCGCGAACTAATTCAAAAAGAAAGAGCTTCAGTTTGAATGATCTGCTGTTTAAAGTGGAGAAGTCAAAAGTGGATCCAGAATCTCACAAT---TTGGCTTCAAACCTTCAACTCACTTTCACTGGATTCTTCCATAAAACTGAGAAGCAGTTGCAGAACTCAGAGAATGAAGAAAACTCTGTGTCTGTAGAAGTGCTACTCGTCAAGCTCTGCCACAAGAAAAGAAAG---------------------------------------------------------------------------------------GATGTGACTTGTCCAGTGAAGCAAGTGCCTACGGGTAAAAAGCAGGTTCCCCTCAACCCAGAC---ATCAGT---------------------------------CCTACCAAGCTGGGAGCTTTTCCCACTCTGGTAGTGCCCAGCCACGAGTTTGAGCCTGTTAACAGCAACACGGTGAAGTCCTACTCCCTTCTGTTTAGAGCGTCTCGTCCATGGGGAAGA------GAGCCCAATGGCATGACCACCAGAGATACCAAT------------GTTATTGAAGAGCTATCTAACAGGAAGAAGAGATACTGCTCTCATCAGGAT---GATGGAGAAACT------ACATTTGTGGCACAAATGACTGTTTTTGATAAAAATAGACGCCTCCAGCTTTTGGATGGTGAATATGAAGTCTCCATGCAGGAGATAGAGGAGAGCCCTGTAGGCAAGAAAAGGGCGACTTGGGAAACAATATTAGATGAGAAG---------TGGGTTCCTCCCTTCGAGACCTTTTCTCAGGGACCAACACTGCAGTTCACTTTGCGATGGACTAATGACACAGCGGACAAAGCGACAGCACCAGTTGCTAAACCGCTGGCCACACGCAATTCTGAGTCCAGC---------------------------------ACAGTAGACAGCAGTAAAACTAGTAATGTAAAGCCACCACAG---GCTGTAGTTAATGATTCTTTAGGCACTGAT---------------------------------------CTACCAGTTAGAAGAGAACAA---ACTCACATTGAACCTTGTCAGAAACTACATGTTTATTATCAGTTCCTGTATAACAATAACACACGGCAGCAGACAGAGGCCAGAGATGACCTGCACTGTCCCTGGTGCACGCTGAACTGCCGTAAGCTCTACAGCCTCCTTAAGCACCTCAAGCTCTCGCACAGCCGCTTCATCTTCAACTATGTGCCTCATCCTAAAGGAGCCAGGATAGATGTGTCAATCAATGAATGCTATGACGGGTCTTATGTGGGCAACCCTCAGGACATCCTCTGCCAGCCTGGCTTTGCCTTTAGCCGTAATGGTCCAGTAAAGAGGACTCCAGTTACACAGATCCTTGTCTGCAGGCCTAAGCGCTCAAAGCCCAGCCTTTCTGAGTTCCTGGAGCCGGAGGATGGAGAGCAGGAGCAGCAGCGAACGTACATCAGTGGCCACAACCGCCTGTACTTCCACAGTGACAGCTGCACGCCACTTCGACCACAGGAAATGGAAGTGGACAGTGAGGACGAGAGAGACCCGGATTGGCTCAGGGAGAAGACTGCTATGCAAATTGAGGAGTTCACAGATGTTAACGAAGGAGAGAAAGAGATCATGAAACTGTGGAACCTGCTCGTGATGAAACATGGA---------------------TTCATAGCTGACAACCAAATGAATCAGGCCTGTATGTCGTTTGTGGAGCAGCACGGCACCATCATGGTGGAGAAGAATCTGTGCCGAAACGCCCTGCTACATCTCATCAATATGCACGACTTCGGCTTGATAACCACAGCAACCATCGACAAGGCCATGACTCACCTGAGAGATCTCACACAGCAATCC------------------------------------------------------------------------------------------------------------------------------------------------------------ATAGCGCAA------------GACTGA---------------------------------------------------
	D_rerio_lcl_NW_018394637.1_cds_NP_001076293.2_50281__gene_suz12b_	---ATGGCT------------------CCTCAGAAATAT------------------------------------TCGGCT------------------------------------------------------------------------------------------------------------------------------------------------------------------------------------------------------------------------------------------------------------------CAGGTGATGAAC------------------------------------------------------------------TCTAAAGCCAATGGTGCT---------------------------------------------------------------GTATTCCCATCT---------------------------------------------TCTGGCGTG---------------------------------AGCTCACTCAAGAAACCTAAGATTGAACAGTTGCAGGCCGACCATGAGCTCTTTCTGCAGGCCTTTGAGAAACCGACTCAAATATACAGGTTTCTGCGAACAAGGAATCTGATAACTCCTGTATTGCTTCACAGGACCCTCACCTTCATGTCACATAGAAACTCACGAACAAATGCCAAAAGGAAATCATTTAAAGTCGACGACTTGCTGTCCAGTGTGGAGAAAATGAAAGGAGAGCCTGAGTCTCCGAGT---TTGACCTCACATCTGCAACTGACATTCACTGGATTTTTTCACAAGAACGTTAAGCCATGTCAAAACTCAGAAAATGAACAAAACTCAGTTTCACTTGAGGTGCTACTTGTCAAAGTCTGTCACAAAAAGCGTAAG---------------------------------------------------------------------------------------GATGTCAGCTGTCCTATAAAGCAAGTGCCTACGGGAAAAAAGCAGGTGCCTTTGAACCCGGAT---CTCAGC---------------------------------CAAACCAAGCCTGGTGCCTTTCCCTCCCTGCTGGTGTCTAGCAATGAGTTTGAGCCCAGTAACAGTCACATGGTCAAATCCTATTCTCTTCTCTTCAGGGTGTCTCACACAGGCAAAAGA------GACCCCAATGGCTTCATCAGCTGTGAGGCAGATGAGAATATTGATGTAAAAGATGAAATCCCACCTAGAAGGAAGAGAAACTCATCCCTGCGAGGT---GATGGAGAGACCACAGAAACATTTGTTGCTCAGATGACTGTTTTTGATAAAAACCGACGCTTGCAGCTACTGGATGGAGAGTATGAGGTTTCCATGCAACAAATTGAGGACTGTCCAGTCAGCAAGAAGAGGGCTACATGGGAGACCATACTGGATGGAAAG---------AGGTTGCCCCCATTTGAGACCTTCTCTCAGGGACCCACTTTGCAGTTCACTCTTCGTTGGACAGCTGACCCCAGTGACCCTTCAACGGCCCCTGTGGCTAAACCTCTCTCAACCCGCAATTCTGACACCAGC---------------------------------ACCACCACAGAGAGCAGAATTAGCACTCTTCGACCTGCACCT---GTTGCAGTGAAGGAGTCAGTGAGCACCAGC---------------------------------------ATGCAATCCAGGATAGAACAT---TCCCCCTGTGAACCCCGACAGAAATTGCGCATTTTTTACCAGTTTCTGTACAACAATAACACCCGTCAGCAAACGGAGGCCAGAGATGACCTGCACTGTCCCTGGTGCACACTCAACTGCCGTAAACTCTACAGCCTGCTGAAACACCTCAAACTCTCTCACAGTAGATTCATTTTTAACTATGTGCCTCACCCTAAAGGTGCTCGAATAGACGTGTCAATAAACGAGTGCTATGATGGCTCATATGTTGGCAATCCTCAAGACATTCACAGCCAGCCTGGATTTGCCTTCAGCCGCAATGGACCTGTTAAGAGGACGGCTGTTACCCACATACTTGTTTGCCGGCCCAAGCGAACCAAGCCAAGTCTGTCTGAGTTTTTGGAGTCAGAGGACGGTGAGCCGGAGCAACAGCGGACCTATGTGAGCGGGCATAATCGTCTGTATTTTCACAGCGACAGCTGCATGCCCCTCCGTCCTCAAGAGATGGAGGTGGACAGTGAAGACGAGAGAGACCCAGAGTGGCTCCAAGAAAAGACTACCACGCAAATTGAAGAATTCACAGATGTGAATGAAGGAGAGAAAGAAGTAATGAAGTTGTGGAATCTTCACGTTATGAAGAATGGA---------------------TTCATTGCTGATAATCAGATGAGTCAAGCGAGTATGCTGTTTGTGGAGATTTGTGGTCCGCACATCATTCGCAGGAATCTGTGTCGGAACTTTCTCCTTCATCTGGTTAACCTGCATGACTTTAACCTAGTCACCATAGCAACCATTGATCAGGCCATGGCTCGTTTGAAGGAGATGGAGGAGTCATTT------------------------------------------CCTGAATTAGAGGCAGGACAAGAATCA------------------TTGGATGCCACT---------TGCAATGGTCAC------------------------------------TCACTGTCC------------CTGGGG---TTTTCACTGCATGGCAAATGTACCAAA------CTTGAGTCTTAG---
	C_harengus_lcl_NW_012219739.1_cds_XP_012674006.1_7192__gene_suz12_	---ATGGCT------------------CCTCAAAAGTAT------------------------------------TCGGGT------------------------------------------------------------------------------------------------------------------------------------------------------------------------------------------------------------------------------------------------------------------CAAGTTATGAGCAACTCT---------------------------------------------------GCGAAC---TGTAAAACAAACGGCGTT---------------------------------------------------------------ATGTACCCGTCC---------------------------------------------TCTGCGGCC---------------------------GTGATGAACGCGGCGAAGAAGCCCAAGATGGAACAGATTCAAGCAGACCATGAGTTGTTCTTGCAGGCCTTTGAGAAGCCGACTCAAATATACAGATTCCTGCGGACAAGGAATCTGATCGCGCCTATACTTCTGCATAGGACACTCACCTTCATGTCTCACAGAAACTCGAGAACAAATGCAAGGAGAAAGACCTTCAAAGTGGATGACATGCTTCCCAGAGTGCAGGCCATGAAAGGAGAGCAGGACTCCCACAAC---TTGGCATCACACCTACAGCTCACATTTACTGGATTCTTTCATAAGAACGACAAGCCATGCCAAAACTCCGAAAACGAGCAAAACTCAGTGTCTTTGGAGGTTCTACTCGTCAAAGTCTGCCATAAAAAACGCAAG---------------------------------------------------------------------------------------GATGTCAGTTGCCCAGTGAAGCAAGTGCCTACGGGTAAGAAGCAGGTGCCTTTGAACCCCGAT---CTCAGC---------------------------------CAAACGAAGCCGGGTGCCTTCCCCTCCCTACTGGTCTCCAGCAACGAGTTTGAGCCCAGCAACAGCCACATGGTCAAGTCCTACTCCCTTCTGTTCAGGGTGTCGAGAGCCGGCAAGAGG------GACCCAAACGGCCTGGTGAACGGAGAGACTGATGAGAACATGGATGTGAAGGAGGAGCTCCCCGGCAGGAAAAAGAGAAACTCCTCCCACAGAGAC---GACGGCGAGGCCACTGAGACATTTGTTGCACAGATGACTGTTTTTGACAAGAACAGACGCCTGCAGCTGCTGGATGGGGAGTACGAGGTGTCCATGCAGCAGGTGGAGGACTGCCCCGTGAGCAAGAAGAGGGCCACATGGGAGACCATCCTGGATGGGAAG---------AGGCTGCCCCCGTTTGAGACCTTCTCTCAGGGACCCACGCTGCAGTTCACCCTTCGCTGGACGGGCGACCCCAACGACCCGTCCACCGCGCCCGTGGCCAAACCGCTGTCCACACGCAACTCTGACACCAGT---------------------------------GCCGCC---GAGAGCAGGCCCAGCACTCTCCGATCAGCACCT---CTGGCTGTCAAAGACTCAGTCAGCACCAGC---------------------------------------ATCCAGACGAGGCGAGAGCAG---TCTGTGTGTGAGCCGAGGCAGAAACTGCGCATATTTTATCAGTTCCTGTATAACAACAACACACGGCAGCAGACGGAGGCGCGGGATGACCTGCACTGCCCCTGGTGCACCCTCAACTGCTGCAAACTCTACAGCCTGCTCAAGCACCTCAAGCTCTCCCACAGCCGCTTCATCTTTAACTACGTGCCTCACCCAAAGGGAGCCCGGATAGACGTGTCAATAAACGAGTGCTATGACGGCTCGTACGTGGGCAACCCCCAGGACATCCACAGCCAGCCGGGCTTCGCCTTCAGCCGTAACGGCCCGGTCAAGAGAACAGCAGTCACACACATCCTGGTATGCAGGCCCAAGCGCACTAAACCCAGCCTGTCGGAGTTCCTGGAGTCGGAGGAGGGTGAGCCGGAGCAGCAGCGGACTTACGTCAGCGGCCACAACCGCCTCTACTTCCACAGCGACAGCTGCATGCCGCTGCGGCCGCAGGAGATGGACGTGGACAGCGAGGACGAGCGCGACCCCGAGTGGCTCCGAGAGAAGACAATTACGCAAATCGAGGAGTTCACGGACGTGAATGAGGGCGAGAAGGAGGTTATGAAGCTGTGGAACCTTCACGTCATGAGGCACGGT---------------------TTTATAGCAGACAACCAGATGCCGCAGGCCATCATGCAGTTCGTGGATACCTGCGGCCCACACATCATCCGCCGCAACCTTCGACGCAACTTCCTGCTGCACCTGGTCAGCATGCACGACTTCAACCTGGTCACCATCGCCACCATCGACCGCACCATGGCGCGCTTGCACGAGATCGAGGACGAGCTG------------------------------------------CCCGAGACGGACGAGAGCCTGCCCGAC------------------ACCCATGGAGTC---------TGTAACGGCCAC------------------------------------GCGCTAAGC------------TCCGGA---GTCTCGCTACACGGCAAGCGCACCAAGAGCGCCATGTCTGACTGA---
	E_lucius_lcl_NC_025976.3_cds_XP_010871257.1_16917__gene_suz12_	---ATG---------------------------------------------------------------------AGTGGG---------------------------------------------------------------------------------------------------------------------------------------------------------------------------------------------------------------------------------------------------------------------------------------------------------------------------------------ACCAGT---TGTAAAGCGAACGGCGCC---------------------------------------------------------------GTGTACCCGGCC---------------------------------------------TCAACGACC---------------------------GTGATGAGCACGGTGAAGAAGCCGAAGATGGAGCAGATTCAAGCCGACCATGAGTTGTTCCTACAGGCCTTTGAAAAGCCAACACAAATCTACAGATTTCTCCGCACAAGGAACCTGATTGCACCAATATTCTTGCACAGGACTCTCACCTTTATGGCCCACAGAAACAGTCGAACAAATGCCAAAAGGAAAACCTTCAAGGTGGATGACATGCTGCTTCGTGTGGAGAAGATGAAAGGAGAGCAGGAATCACAAAGT---TTATCCTCACATCTGCAGCTTACCTTTACTGGATTCTTCCATAAAGACGAAAAGCCATCTCAGAATTCAGAAAATGAACAAAACTCAGTCTCTCTAGAGGTGCTACTTGTCAAAGTCTGCCATAAAAAACGAAAG---------------------------------------------------------------------------------------GATGTCAGCTGCCCGGTTAAGCAAGTGCCTACAGGTAAAAAACAGGTGCCTTTGAATCCGGACTGCAGCAAC---------------------------------CAAACCAAGCCGGGCTCCCTGCCCTCCCTACTGGTGTCTAGTAACGAGTTTGAGCCCAGCAACAGCCACATGGTCAAGTCCTACTCGCTCCTGTTCAGGGTCTCCAGAATCGGGAGGAGG------GACATGAATGGCCTTGTGAACGGCGAAGCCAACGAAAACATAGATGTGACCGAG---ACGCCCAGCAGAAAGAAGAGGAGTTCCTCCCACAGAGAA---GATGGAGAGACCACGGAGACATTTGTCGCACAGATGACCGTCTTCGACAAGAACAGGAGACTGCAGCTGCTGGATGGGGAGTATGAAGTGTCCATGCAGGGAATGGAGGACTGCCCTGTCAGCAAGAAACGAGCCACCTGGGAAACCATTCTGGATGGGAAG---------AGGCTTCCACCGTTCGAGACCTTCTCTCAGGGACCCACGCTCCAGTTCACCCTGCGCTGGACGGGCGACGCCAGCGACAAGTCCACCGCCCCCGTGGCTAAGCCCCTGGCCACGCGGAACTCTGACGGGGCC---------------------------------AGCCCCGCCGAGAGCCGACCCAGTGCGCTCAAATCAGCCCCC---CTGGCCGTCAAGGACTCTGTTGGCACAGAC---------------------------------------ATCCAGATGAGAAGAGAACAG---ATCCTGTGTGAGCCGAGACAGAAACTGCGCATATTTTACCAGTTCCTGTACAACAACAACACACGGCAGCAGACCGAGGCCCGAGACGATCTCCACTGTCCCTGGTGCACCCTGAACTGCAGGAATCTCTACAGCCTGCTCAAGCACCTCAAACTGTCCCACAGCCGCTTCATCTTCAACTACGTGCCTCACCCCAAAGGTGCTGGGATCGACGTGTCCATCAATGAGTGCTATGACGGCTCGTATGTGGGCAACCCCCAAGATATCCACAGCCAGCCGGGCTTCGCATTCAGCCGCAATGGCCCGGTCAAGAGGACTGCCGTTACACATGTCCTGGTGTGCAGGCCCAAGCGGACGAAGCCCAGCCTGTCTGAGTTCCTGGAGTCTGAGGACGGGGAACTGGAGCAGCAGAGGACCTACGTGAGCGGACACAACCGTCTGTACTTCCACAGTGACAGCTGCATGCCCCTCAGACCCCAGGAGATGGAAGTGGACAGCGAGGACGAGAGAGACCCCGAGTGGCTCAGAGAGAAGACTGCCACGCAACTGGAAGAGTTTACTGATGTCAATGAGGGCGAGAAGGAGGTGATGAAGCTGTGGAACCTGCACGTCATGAAGCATGGGTATGTACCTAAAAGCTGTGGCTTCATCGCGGACAATCAGATGAACCAGGCCAGCATGCAGTTTGTGGAAAAGTGCGGCGCCTACATCGTCCGCCGCAACCTCTGCCGCAACTTCCTGCTGCACCTGGTCAGCATGCACGACTTCAACCTGGTGTCCGTGGCCACCATCGACCGCGCCATGTCCAGGCTCCGCGACATCAAGGAAGAGCTG------------------------------------------CCCGACGCCGGCGCCGACGACCAGGCT------GAACGTGCTCTCATTGAGGGCGCC---------TGTAATGGCACC------------------------------------GCCATCGCCTGCACCCCTGGAGGTGGC---GGCACCAAGCACGGCAAGAGGACAAAAAGCTCCGTAACGGACTGA---
	X_laevis_lcl_NC_030741.1_cds_XP_018092618.1_51558__gene_suz12.S_	---ATGGCC------------------CCTCAGAAGCAC------------------------------------GGGGGC------------------------------------------------------------------------------------------------------------------------------------------------------------------------------------------------------------------------------------------------------------------------AGCTCG---GGA---------------------------------------------------CCCACC---AGCAAATCCAAC------------------------------------------------------------------------------------------------------------------------------GCCACAGCC---------------------------TCCCTCCTGCCCGTCCGGAAACCCAAGATGGAGCAGATCCAGGCGGACCATGAGCTCTTCCTGCAGGCCTTTGAGAAACCAACACAGATTTATAGATTTTTGCGAACAAGGAATCTCATAGCTCCAATTTTTTTGCACAGAACCCTCACCTACATGTCGCACAGGAATTCCAGATCAAATGCCAAAAGGAAAAGCTTCAAAGTTAATGACCTGCTGTTGAAAGTGGAAAAAATGAAGGGAGATCAGGAATCCCACAGT---GTATCCGCTCATTTACAGCTGACATTTACTGGTTTCTTCCATAAAATTGATAAGCCATCGCAAAACTCAGAAAATGATCAAAGCTCTGTGACTCTGGAGGTTCTGCTTGTTAAAGTTTGTCACAAGAAACGAAAGGGCAGGTACAATGATTCAGTGGCAGTGCAAGCTTCCCCACGCAGTGCTGGTAATGACCCCAAGCTGGAGGGCCAGCACTTTCTAGGGGATGTAAACTGTCCCATACGCCAGGTTCCTACTGGGAAAAAGCAGGTGCCTCTCAATCCAGAG---CTGAAC---------------------------------CCAGCAAAACCATCCAGTTTTCCTTCACTCGCTGTATCCAGCAATGAATTTGAACCCAGCAACAGCCATATGGTCAAATCCTACTCTCTGCTTTTCCGGGTGACCCGTCAGGGGCGAAGG------GATTTCAATGGATTAACCAATGGAGAGACTAATGAAAACATAGATGTCTCTGAGGAGCTTCCAACTCGTAGAAAGCGCAATTCATCCAGCATAGAT---GAAGGAGAG------AAGACATTTGTGGCACAGATGACTGTATTTGACAAAAACAGGCGCTTGCAGCTACTGGATGGGGAATACGAAGTTGCAATGCAGGAAATGGAGGACTGTCCTGTAAACAAGAAAAGGGCCTCGTGGGAAACCATACTGGATGGAAAG---------AGGCTGCCTCCGTTTGAAACATTTTCTCATGGACCAACCCTTCAATTTACACTTCGGTGGACAAGTGACACCCCTGATAAATCTACTGCCCCTATTGCCAAGCCTCTAGCCACCCGCAACTCAGAGTCTCTC---------------------------------CCTCAA---GAGCATAAACCTTCATCTGTCAAACCTGCACAGACAATTGCTGTGAAGGAATCCTTTTCCTCTGAT---------------------------------------TTGCAAGCCAGAAAGGAACGTGACGTTTCCACTGAACAACGGCAGAAGCTAAGGATATTTTACCAGTTCCTGTACAATAACAACACCAGGCAGCAGACTGAAGCCAGAGATGACCTGCACTGCCCATGGTGTACATTAAATTGTCGCAAACTCTATAGTTTGATCAAACACCTAAAACTCTGTCACAGCAGATTCATCTTCAACTATGTGTATCATCCCAAAGGTGCTCGGATCGATGTTTCGATCAATGAATGCTATGATGGCTCTTATGCGGGAAATCCGCAGGACATTCATCGCCAACCAGGCTTTGCCTTTAGCCGCAACGGGCCAGTTAAAAGGACTCCAATCACTCACATCCTTGTCTGCAGACCAAAGAGGACAAAAGCAAGTATGTCTGAATTCCTGGAGTCTGAAGATGGTGAGGTGGAACAGCAGCGAACATACAGCAGTGGCCACAATCGCTTGTATTTCCATAGTGACACGTGCCTTCCTCTCCGGCCCCAGGAAATGGAGGTGGACAGCGAGGATGAGAAGGATCCAGAGTGGTTAAGGGAGAAAACCATAACTCAAATTGAGGAATTCTCTGATGTCAATGAAGGGGAAAAGGAGGTGATGAAAATGTGGAATCTGCATGTTATGAAACATGGG---------------------TTCATTGCAGACAATCAAATGAATCATGGCTGCATGCAATTTGTAGAGAACTATGGACCCGAAATCGTTCAGAAAAACCTGTGTCGAAACTTTATGCTTCACTTGGTGAGCATGCACGATTTCAATCTAATCAGCATCGCAACCATAGACAAAGCAGTGACGAGATTGCGAGAAATCCAACAAAAACTGGAGAAGGATGTGTGTGTGGCT---------------------CCCCCTAGTGAAGAGCCCCCCGAAGAGCCAAACAGAACCACAAACAGCTTCATGGAA---------TCGAATGGAAAA------------------GACCAAGCACTAGAGAATGATTGTGTC------------TCAGGG---CCACCCAAACACAGCAAAAAGCAAAAGCCCTGA---------------
	D_rerio_lcl_NC_007117.7_cds_XP_021332565.1_12799__gene_suz12b_	---ATGGCT------------------CCTCAGAAATAT------------------------------------TCGGCT------------------------------------------------------------------------------------------------------------------------------------------------------------------------------------------------------------------------------------------------------------------CAGGTGATGAAC------------------------------------------------------------------TCTAAAGCCAATGGTGCT---------------------------------------------------------------GTATACCCATCT---------------------------------------------TCTGGCGTG---------------------------------AGCTCACTCAAGAAACCTAAGATTGAACAGTTGCAGGCCGACCATGAGCTCTTTCTGCAGGCCTTTGAGAAACCGACTCAAATATACAGGTTTCTGCGAACAAGGAATCTGATAACTCCTGTATTGCTTCACAGGACCCTCACCTTCATGTCACATAGAAACTCACGAACAAATGCCAAAAGGAAATCATTTAAAGTTGACGACTTGCTGTCCAGTGTGGAGAAAATGAAAGGAGAGCCTGAGTCTCCGAGT---TTGACCTCACATCTGCAACTGACATTCACTGGATTTTTTCACAAGAACGTTAAGCCATGTCAAAACTCAGAAAATGAACAAAACTCAGTTTCACTTGAGGTGCTACTTGTCAAAGTCTGTCACAAAAAGCGTAAG---------------------------------------------------------------------------------------GATGTCAGCTGTCCTATAAAGCAAGTGCCTACGGGAAAAAAGCAGGTGCCTTTGAACCCGGAT---CTCAGC---------------------------------CAAACCAAGCCTGGTGCCTTCCCCTCCCTGCTGGTGTCTAGCAATGAGTTTGAGCCCAGTAACAGTCACATGGTCAAATCCTATTCTCTTCTCTTCAGGGTGTCTCACACAGGCAAAAGA------GACCCCAATGGCTTCATCAGCTGTGAGGCAGACGAGAATATTGATGTAAAAGATGAAATCCCACCTAGAAGGAAGAGAAACTCATCCCTGCGAGGT---GATGGAGAGACCACAGAAACATTTGTTGCTCAGATGACTGTTTTTGATAAAAACCGACGCTTGCAGCTACTGGATGGAGAGTATGAGGTTTCCATGCAACAAATTGAGGACTGTCCAGTCAGCAAGAAGAGGGCTACATGGGAGACCATACTGGATGGAAAGGTTGCTTATAGGTTGCCCCCATTTGAGACCTTCTCTCAGGGACCCACTTTGCAGTTCACTCTTCGTTGGACAGCTGACCCCAGTGACCCTTCAACGGCCCCTGTGGCTAAACCTCTCTCAACCCGCAATTCTGACACCAGC---------------------------------ACCACA---GAGAGCAGAATTAGCACTCTTCGACCTGCACCT---GTTGCAGTGAAGGAGTCAGTGAGCACCAGC---------------------------------------ATGCAATCCAGGATAGAACAT---TCCCCCTGTGAACCCCGACAGAAATTGCGCATTTTTTACCAGTTTCTGTACAACAATAACACCCGTCAGCAAACGGAGGCCAGAGATGACCTGCACTGTCCCTGGTGCACACTCAACTGCCGTAAACTCTACAGCCTGCTGAAACACCTCAAACTCTCTCACAGTAGATTCATTTTTAACTATGTGCCTCACCCTAAAGGTGCTCGAATAGACGTGTCAATAAACGAGTGCTATGATGGCTCATATGTTGGCAATCCTCAAGACATTCACAGCCAGCCTGGATTTGCCTTCAGCCGCAATGGACCTGTTAAGAGGACGGCTGTTACCCACATACTTGTTTGCCGGCCCAAGCGAACCAAGCCAAGTCTGTCTGAGTTTTTGGAGTCAGAGGACGGTGAGCCGGAGCAACAGCGGACCTATGTGAGCGGGCATAATCGTCTGTATTTTCACAGCGACAGCTGCATGCCCCTCCGTCCTCAAGAGATGGAGGTGGACAGTGAAGACGAGAGAGACCCAGAGTGGCTCCAAGAAAAGACTACCACGCAAATTGAAGAATTCACAGATGTGAATGAAGGAGAGAAAGAAGTAATGAAGTTGTGGAATCTTCACGTTATGAAGAATGGA---------------------TTCATTGCTGATAATCAGATGAGTCAAGCGAGTATGCTGTTTGTGGAGATTTGTGGTCCGCACATCATTCGCAGGAATCTGTGTCGGAACTTTCTCCTTCATCTGGTTAACCTGCATGACTTTAACCTAGTCACCATAGCAACCATTGATCAGGCCATGGCCCGTTTGAAGGAGATAGAGGAGTCATTT------------------------------------------CCTGAATTAGAGGCAGGACAAGAATCA------------------TTGGATGCCACT---------TGCAATGGTCAC------------------------------------TCACTGTCC------------CTGGGG---TTTTCACTGCATGGCAAATGTACCAAA------CTTGAGTCTTAG---
	D_rerio_lcl_NC_007117.7_cds_XP_021332566.1_12800__gene_suz12b_	---ATGGCT------------------CCTCAGAAATAT------------------------------------TCGGCT------------------------------------------------------------------------------------------------------------------------------------------------------------------------------------------------------------------------------------------------------------------CAGGTGATGAAC------------------------------------------------------------------TCTAAAGCCAATGGTGCT---------------------------------------------------------------GTATACCCATCT---------------------------------------------TCTGGCGTG---------------------------------AGCTCACTCAAGAAACCTAAGATTGAACAGTTGCAGGCCGACCATGAGCTCTTTCTGCAGGCCTTTGAGAAACCGACTCAAATATACAGGTTTCTGCGAACAAGGAATCTGATAACTCCTGTATTGCTTCACAGGACCCTCACCTTCATGTCACATAGAAACTCACGAACAAATGCCAAAAGGAAATCATTTAAAGTTGACGACTTGCTGTCCAGTGTGGAGAAAATGAAAGGAGAGCCTGAGTCTCCGAGT---TTGACCTCACATCTGCAACTGACATTCACTGGATTTTTTCACAAGAACGTTAAGCCATGTCAAAACTCAGAAAATGAACAAAACTCAGTTTCACTTGAGGTGCTACTTGTCAAAGTCTGTCACAAAAAGCGTAAG---------------------------------------------------------------------------------------GATGTCAGCTGTCCTATAAAGCAAGTGCCTACGGGAAAAAAGCAGGTGCCTTTGAACCCGGAT---CTCAGC---------------------------------CAAACCAAGCCTGGTGCCTTCCCCTCCCTGCTGGTGTCTAGCAATGAGTTTGAGCCCAGTAACAGTCACATGGTCAAATCCTATTCTCTTCTCTTCAGGGTGTCTCACACAGGCAAAAGA------GACCCCAATGGCTTCATCAGCTGTGAGGCAGACGAGAATATTGATGTAAAAGATGAAATCCCACCTAGAAGGAAGAGAAACTCATCCCTGCGAGGT---GATGGAGAGACCACAGAAACATTTGTTGCTCAGATGACTGTTTTTGATAAAAACCGACGCTTGCAGCTACTGGATGGAGAGTATGAGGTTTCCATGCAACAAATTGAGGACTGTCCAGTCAGCAAGAAGAGGGCTACATGGGAGACCATACTGGATGGAAAGGTTGCTTATAGGTTGCCCCCATTTGAGACCTTCTCTCAGGGACCCACTTTGCAGTTCACTCTTCGTTGGACAGCTGACCCCAGTGACCCTTCAACGGCCCCTGTGGCTAAACCTCTCTCAACCCGCAATTCTGACACCAGC---------------------------------ACCACA---GAGAGCAGAATTAGCACTCTTCGACCTGCACCT------GTTGTGAAGGAGTCAGTGAGCACCAGC---------------------------------------ATGCAATCCAGGATAGAACAT---TCCCCCTGTGAACCCCGACAGAAATTGCGCATTTTTTACCAGTTTCTGTACAACAATAACACCCGTCAGCAAACGGAGGCCAGAGATGACCTGCACTGTCCCTGGTGCACACTCAACTGCCGTAAACTCTACAGCCTGCTGAAACACCTCAAACTCTCTCACAGTAGATTCATTTTTAACTATGTGCCTCACCCTAAAGGTGCTCGAATAGACGTGTCAATAAACGAGTGCTATGATGGCTCATATGTTGGCAATCCTCAAGACATTCACAGCCAGCCTGGATTTGCCTTCAGCCGCAATGGACCTGTTAAGAGGACGGCTGTTACCCACATACTTGTTTGCCGGCCCAAGCGAACCAAGCCAAGTCTGTCTGAGTTTTTGGAGTCAGAGGACGGTGAGCCGGAGCAACAGCGGACCTATGTGAGCGGGCATAATCGTCTGTATTTTCACAGCGACAGCTGCATGCCCCTCCGTCCTCAAGAGATGGAGGTGGACAGTGAAGACGAGAGAGACCCAGAGTGGCTCCAAGAAAAGACTACCACGCAAATTGAAGAATTCACAGATGTGAATGAAGGAGAGAAAGAAGTAATGAAGTTGTGGAATCTTCACGTTATGAAGAATGGA---------------------TTCATTGCTGATAATCAGATGAGTCAAGCGAGTATGCTGTTTGTGGAGATTTGTGGTCCGCACATCATTCGCAGGAATCTGTGTCGGAACTTTCTCCTTCATCTGGTTAACCTGCATGACTTTAACCTAGTCACCATAGCAACCATTGATCAGGCCATGGCCCGTTTGAAGGAGATAGAGGAGTCATTT------------------------------------------CCTGAATTAGAGGCAGGACAAGAATCA------------------TTGGATGCCACT---------TGCAATGGTCAC------------------------------------TCACTGTCC------------CTGGGG---TTTTCACTGCATGGCAAATGTACCAAA------CTTGAGTCTTAG---
	I_punctatus_lcl_NC_030427.1_cds_XP_017337918.1_21780__gene_suz12_	---ATGGCG------------------CCGCAGAAATAC------------------------------------ACGGGT------------------------------------------------------------------------------------------------------------------------------------------------------------------------------------------------------------------------------------------------------------------CAGGTGGTGAGCGCTTCT---------------------------------------------------GCGGGC---GGCAGGACGAGTGGAGCG---------------------------------------------------------------GTGTGTGTCTCC---------------------------------------------------------------------------------GCCGTCAACTCGGTGAAAAAGCCCAAAATGGAGCAGATCCAGGCCGACCACGAGCTCTTCCTGCAGGCCTTCGAGAAGCCTACGCAAATATACAGATTTCTGCGCACGAGGAACCTAATTGCTCCGATTCTGCTACACAGATGTCTCACGTTCATGTCCCACAGAAACTCTCGTACAAACACCAACAGGAAAGCTTTTAAAGTGGACAACCTGTTGGCAAAGGTCGAGAAGATGAAAGGTGATCAGGAGTCACACAGT---TTATCATCACACCTGCAGCTCACCTTTACTGGATTCTTTTATAAAAACGATAAGCCATGTCAAAACTCAGAAAACGAGCAAAACTCGGTTTCTCTCGAGGTGCTACTCGTCAAAGTCTGCCATAAAAAGCGAAAG---------------------------------------------------------------------------------------GATGTCAGCTGCCCCATAAAGCAAGTGCCTACAGGGAAGAAGCAGGTGCCTTTGAACCCGGAT---GTGAAG---------------------------------CAGACGAAGCCGGCGTCATTCCCCACGCTACTCGTGTCCAGCACCGAGTTCGAGCCCAGCAACAGCCACATGGTGAAGTCCTACTCACTGCTGTTTCGAGTGTCCCGGCCTGGAAAAACA------CACTCCAGCGCTTACGTCAACGGAGAGACAGATGAGAACATGGATGTGAAGGAGGACCTATCGAGCAGGAAGAAAAGGGGCGTGTCTCACCGTGATGACGAGGGAAACGCCACGGAGACGTTCGTCGCACAGATGACCGTGTTTGATAAGAACAGGCGTCTGCAGCTGCTGGATGGTGAATACGAAGTGTCGATGCAGCAGATAGAAGACTGTCCTGTCAGTAAGAAAAGAGCCACCTGGGAAACCATCCTGGATGGAAAG---------AGGTTGCCTCCGTTTGAAACGTTCTCTCAGGGACCAACTCTACAGTTCACACTACGCTGGACCGGTGACCCAAACGACCCCTCGACGGCTCCTGTAGCTAAACCGCTGTCCACACGCAACTCTGACACCAGC---------------------------------GGCCCT---GAAATTCGCACTCCCACCCTCAGATCTGCCCCT---GCGGTAGTGAAAGACTCGGTGAACAGCAGCAGTACAGGCGGAGGTGGAGGTTGTGGAGGTGGAGGTGGTGTTCAGACAAGGAGAGAGCAG---ACCGTCTCTGAGCCCAGACAGAAGCTCCGCATTTTCTATCAGTTTCTGTACAACAATAACACGCGGCAGCAGACAGAGGCCCGTGACGACCTGCACTGTCCCTGGTGCACGCTGAACTGCCAGAAGCTCTACAGCCTCCTCAAGCACCTCAAACTCTCACACAGCCGCTTCATCTTCAACTACGTGCCTCATCCCAAAGGGGCGAGGATAGACGTGTCCATAAACGAGTGTTACGACGGCTCGTACGTAGGGAATCCTCAGGACATCCACAGCCAGCCAGGATTCGCCTTCAGCCGCAATGGCCCCGTCAAGAGGACCGCCGTCACACACATCCTCGTCTGCAGGCCCAAGCGCACGAAGCCAAGCCTCTCAGAATTCCTGGAGTCGGAGGACGGAGAGCCAGAGCAGCAGAGGACGTACGTGAGTGGACACAACCGCCTGTACTTCCACAGCGACAGTTGCATGCCGCTGCGCCCTCAGGAAATGGACGTGGACAGTGAAGATGAGAGAGACCCCGAGTGGCTGAGAGAGAAAACTTCCACACAAATTGAAGAGTTCACAGACGTCAACGAAGGAGAAAAGGAGGTGATGAAGTTGTGGAACCTCCATGTCATGAAGCATGGG---------------------TTTATAGCAGATAACCAGATGAACCAGGCCATCATGCTGTTTGTGGAGAACTGTGGTCCTCACATCGCACACAGGAACCTGTGGCGCAACTTCCTGCTTCACCTGGTCAGCATGCACGACTTCAACCTGGTCACCACAGCGACCATCGACCGGGCCCTGACACGGCTACGGGAGATCCAGGCCGAGCTG------------------------------------------CCCAAGCCGGAGGAG------------------------------------AGTGCC---------TGTAATGGCCAT------------------------------------GCCGTCTCA------------TCGGGG---TTCTCCCTGCACGGCAAGCGCACCAAGAGTGGCGTCACTGACTGA---
	X_laevis_lcl_NC_030741.1_cds_XP_018092619.1_51557__gene_suz12.S_	---ATGGCC------------------CCTCAGAAGCAC------------------------------------GGGGGC------------------------------------------------------------------------------------------------------------------------------------------------------------------------------------------------------------------------------------------------------------------------AGCTCG---GGA---------------------------------------------------CCCACC---AGCAAATCCAAC------------------------------------------------------------------------------------------------------------------------------GCCACAGCC---------------------------TCCCTCCTGCCCGTCCGGAAACCCAAGATGGAGCAGATCCAGGCGGACCATGAGCTCTTCCTGCAGGCCTTTGAGAAACCAACACAGATTTATAGATTTTTGCGAACAAGGAATCTCATAGCTCCAATTTTTTTGCACAGAACCCTCACCTACATGTCGCACAGGAATTCCAGATCAAATGCCAAAAGGAAAAGCTTCAAAGTTAATGACCTGCTGTTGAAAGTGGAAAAAATGAAGGGAGATCAGGAATCCCACAGT---GTATCCGCTCATTTACAGCTGACATTTACTGGTTTCTTCCATAAAATTGATAAGCCATCGCAAAACTCAGAAAATGATCAAAGCTCTGTGACTCTGGAGGTTCTGCTTGTTAAAGTTTGTCACAAGAAACGAAAG---------------------------------------------------------------------------------------GATGTAAACTGTCCCATACGCCAGGTTCCTACTGGGAAAAAGCAGGTGCCTCTCAATCCAGAG---CTGAAC---------------------------------CCAGCAAAACCATCCAGTTTTCCTTCACTCGCTGTATCCAGCAATGAATTTGAACCCAGCAACAGCCATATGGTCAAATCCTACTCTCTGCTTTTCCGGGTGACCCGTCAGGGGCGAAGG------GATTTCAATGGATTAACCAATGGAGAGACTAATGAAAACATAGATGTCTCTGAGGAGCTTCCAACTCGTAGAAAGCGCAATTCATCCAGCATAGAT---GAAGGAGAG------AAGACATTTGTGGCACAGATGACTGTATTTGACAAAAACAGGCGCTTGCAGCTACTGGATGGGGAATACGAAGTTGCAATGCAGGAAATGGAGGACTGTCCTGTAAACAAGAAAAGGGCCTCGTGGGAAACCATACTGGATGGAAAG---------AGGCTGCCTCCGTTTGAAACATTTTCTCATGGACCAACCCTTCAATTTACACTTCGGTGGACAAGTGACACCCCTGATAAATCTACTGCCCCTATTGCCAAGCCTCTAGCCACCCGCAACTCAGAGTCTCTC---------------------------------CCTCAA---GAGCATAAACCTTCATCTGTCAAACCTGCACAGACAATTGCTGTGAAGGAATCCTTTTCCTCTGAT---------------------------------------TTGCAAGCCAGAAAGGAACGTGACGTTTCCACTGAACAACGGCAGAAGCTAAGGATATTTTACCAGTTCCTGTACAATAACAACACCAGGCAGCAGACTGAAGCCAGAGATGACCTGCACTGCCCATGGTGTACATTAAATTGTCGCAAACTCTATAGTTTGATCAAACACCTAAAACTCTGTCACAGCAGATTCATCTTCAACTATGTGTATCATCCCAAAGGTGCTCGGATCGATGTTTCGATCAATGAATGCTATGATGGCTCTTATGCGGGAAATCCGCAGGACATTCATCGCCAACCAGGCTTTGCCTTTAGCCGCAACGGGCCAGTTAAAAGGACTCCAATCACTCACATCCTTGTCTGCAGACCAAAGAGGACAAAAGCAAGTATGTCTGAATTCCTGGAGTCTGAAGATGGTGAGGTGGAACAGCAGCGAACATACAGCAGTGGCCACAATCGCTTGTATTTCCATAGTGACACGTGCCTTCCTCTCCGGCCCCAGGAAATGGAGGTGGACAGCGAGGATGAGAAGGATCCAGAGTGGTTAAGGGAGAAAACCATAACTCAAATTGAGGAATTCTCTGATGTCAATGAAGGGGAAAAGGAGGTGATGAAAATGTGGAATCTGCATGTTATGAAACATGGG---------------------TTCATTGCAGACAATCAAATGAATCATGGCTGCATGCAATTTGTAGAGAACTATGGACCCGAAATCGTTCAGAAAAACCTGTGTCGAAACTTTATGCTTCACTTGGTGAGCATGCACGATTTCAATCTAATCAGCATCGCAACCATAGACAAAGCAGTGACGAGATTGCGAGAAATCCAACAAAAACTGGAGAAGGATGTGTGTGTGGCT---------------------CCCCCTAGTGAAGAGCCCCCCGAAGAGCCAAACAGAACCACAAACAGCTTCATGGAA---------TCGAATGGAAAA------------------GACCAAGCACTAGAGAATGATTGTGTC------------TCAGGG---CCACCCAAACACAGCAAAAAGCAAAAGCCCTGA---------------
	X_laevis_lcl_NC_030741.1_cds_NP_001124416.1_51559__gene_suz12.S_	---ATGGCC------------------CCTCAGAAGCAC------------------------------------GGGGGC------------------------------------------------------------------------------------------------------------------------------------------------------------------------------------------------------------------------------------------------------------------------AGCTCG---GGA---------------------------------------------------CCCACC---AGCAAATCCAAC------------------------------------------------------------------------------------------------------------------------------GCCACAGCC---------------------------TCCCTCCTGCCCGTCCGGAAACCCAAGATGGAGCAGATCCAGGCGGACCATGAGCTCTTCCTGCAGGCCTTTGAGAAACCAACACAGATTTATAGATTTTTGCGAACAAGGAATCTCATAGCTCCAATTTTTTTGCACAGAACCCTCACCTACATGTCGCACAGGAATTCCAGATCAAATGCCAAAAGGAAAAGCTTCAAAGTTAATGACCTGCTGTTGAAAGTGGAAAAAATGAAGGGAGATCAGGAATCCCACAGT---GTATCCGCTCATTTACAGCTGACATTTACTGGTTTCTTCCATAAAATTGATAAGCCATCGCAAAACTCAGAAAATGATCAAAGCTCTGTGACTCTGGAGGTTCTGCTTGTTAAAGTTTGTCACAAGAAACGAAAG---------------------------------------------------------------------------------------GATGTAAACTGTCCCATACGCCAGGTTCCTACTGGGAAAAAGCAGGTGCCTCTCAATCCAGAG---CTGAAC---------------------------------CCAGCAAAACCATCCAGTTTTCCTTCACTCGCTGTATCCAGCAATGAATTTGAACCCAGCAACAGCCATATGGTCAAATCCTACTCTCTGCTTTTCCGGGTGACCCGTCAGGGGCGAAGG------GATTTCAATGGATTAACCAATGGAGAGACTAATGAAAACATAGATGTCTCTGAGGAGCTTCCAACTCGTAGAAAGCGCAATTCATCCAGCATAGAT---GAAGGAGAG------AAGACATTTGTGGCACAGATGACTGTATTTGACAAAAACAGGCGCTTGCAGCTACTGGATGGGGAATACGAAGTTGCAATGCAGGAAATGGAGGACTGTCCTGTAAACAAGAAAAGGGCCTCGTGGGAAACCATACTGGATGGAAAG---------AGGCTGCCTCCGTTTGAAACATTTTCTCATGGACCAACCCTTCAATTTACACTTCGGTGGACAAGTGACACCCCTGATAAATCTACTGCCCCTATTGCCAAGCCTCTAGCCACCCGCAACTCAGAGTCTCTC---------------------------------CCTCAA---GAGCATAAACCTTCATCTGTCAAACCTGCACAGACAATTGCTGTGAAGGAATCCTTTTCCTCTGAT---------------------------------------TTGCAAGCCAGAAAGGAACGTGACGTTTCCACTGAACAACGGCAGAAGCTAAGGATATTTTACCAGTTCCTGTACAATAACAACACCAGGCAGCAGACTGAAGCCAGAGATGACCTGCACTGCCCATGGTGTACATTAAATTGTCGCAAACTCTATAGTTTGATCAAACACCTAAAACTCTGTCACAGCAGATTCATCTTCAACTATGTG------------------------------------------------------------------------------------------------------------------------------------------------------------------------ACCAAAGAGGACAAAAGCAAGTATGTCTGA------------------------------------------------------------------------------------------------------------------------------------------------------------------------------------------------------------------------------------------------------------------------------------------------------------------------------------------------------------------------------------------------------------------------------------------------------------------------------------------------------------------------------------------------------------------------------------------------------------------------------------------------------------------------------------------------------------
	A_mexicanus_lcl_NC_035909.1_cds_XP_022530939.1_14975__gene_suz12_	---ATGGCG------------------CCTCAAAAATAC------------------------------------TCGGCT------------------------------------------------------------------------------------------------------------------------------------------------------------------------------------------------------------------------------------------------------------------CAAATTATGAGC---GCT---------------------------------------------------GCTTCACACAGTAAAGCTAATGGGTCC---------------------------------------------------------------ATGTACCCTTCA---------------------------------------------TCATCTTCATCATCATCCTCTTCATCATCCTCCTCCGCTGTGAACGCTGTAAAAAAGCCCAAGATGGAGCAGATTCAAGCGGACCATGAGCTGTTCCTACAGGCCTTTGAGAAGCCTACACAGATATATAGATTTCTGCGGACAAGGAACCTAATAACTCCGATTCTGCTACACAGATCCCTGACCTTCATGACACACAGAAACTCTCGAATGAATGCCAACCGGAAAGCGTTTAAAGTGGATGACATGCTCGCCAAAGTAGAGCGAATG---GGAGAACAAGAGACTCACAGC---TTCTCATCCCACTTACAGCTGACCTTTACTGGATTCTTTCACAAGAATGATAAGCCATGTCAAAACTCAGAAAATGAACAAAACTCAGTTTCTCTTGAGGTGCTACTTGTAAAAGTCTGCCATAAGAAGCGTAAG---------------------------------------------------------------------------------------GATGTCAGTTGCCCCATAAAGCAAGTGCCTACTGGGAAAAAGCAGGTGCCTTTGAACCCAGAT---CTCAGC---------------------------------CAAACCAAGCCTGGTGCCTTCCCCTCCCTACTGGTGTCCAGCAGTGAGTTTGAACCTAGTAACAGCCACATTGTAAAGTCCTACTCACTTCTGTTTCGAGTGTCACGCCCAGGGAAGAGA------GACTCCAACGGCTTCATTAATGGAGAGACTGACGAAAACATCGACGTGAAAGAAGAGCCCCCAAGCCGAAAGAAGAGAAGCACATCTCACAGAGAC---GATGGAGATGCCACAGAAACATTTGTCGCACAGATGACTGTCTTTGATAAGAACAGGCGGCTGCAGCTGCTGGATGGAGAGTATGAGGTGTCTATGCAGCAGATAGAGGACTCTCCAGTTAGCAAGAAAAGAGCTACATGGGAAACCATTCTGGATGGAAAG---------AGACTGCCGCCATTTGAAACCTTCTCTCAGGGACCCACTCTACAGTTCACTTTACGTTGGACTGGTGACCCCAATGACCCTTCTACAGCACCTGTGGCCAAGCCACTGTCTGCACGCAACTCTGACACCAGC---------------------------------GCCCCA---GAGAGCCGTATACTCACCCTAAGATCCGCCCCT---TTGGCTGCTAAAGAGTCTATGAGCACCAGC---------------------ACCGGCAGCAGTGGGGGTGTGCAGACCAGGAGAGAGCAG---TCTATCTGCGAGCCCAGACAGAAACTTCGGATCTTTTACCAGTTCCTGTATAACAATAACACACGGCAGCAGACGGAGGCTCGGGACGACCTGCATTGTCCATGGTGTACGCTAAACTGCCGAAAGCTCTACAGCCTCCTCAAACACCTCAAGCTATCCCACAGCCGCTTTATATTCAATTATGTGCCTCATCCTAAAGGGGCCAGGATAGATGTGTCCATAAACGAATGTTATGATGGGTCCTATGTTGGGAATCCACAAGATATACACAGCCAACCCGGCTTCGCCTTTAGTCGCAACGGTCCAGTCAAGAGAACAGCTGTCACTCACATTCTAGTCTGCAGGCCCAAGCGTACCAAACCAAGCCTGTCAGAGTTTCTGGAGTCGGAGGACGGGGAACCAGAGCAGCAGAGGACCTATGTGAGTGGCCACAACCGTCTGTACTTCCACAGTGACAGCTGCATGCCCCTCCGGCCACAGGAGATGGAGATGGACAGTGAGGATGAAAGGGACCCGGAGTGGCTCAGAGAAAAGACCACCACGCAAATTGAGGAGTTCACTGATGTGAATGAGGGAGAGAAAGAAGTCATGAAGCTATGGAATCTTCATGTCATGAAAAATGGG---------------------TTTATAGCTGATAACCAGATGAACCAGGCCATCATGCTGTTTGTGGAGAACTGCGGCCCACACATCGCCCGCAGGAACCTGTGTCGCAACTTCCTGCTGCACTTGGTCAGCATGCATGACTTCAACTTGGTCACCACAGCGACTATTGATCGGGCAATGACACGTCTGCGAGAGATCCAGTCCGAGCTC------------------------------------------CCGGATGTGGAGGAAGGGCACGAGGGT------------------GCGGATGTTGCC---------TGCAATGGCCAT------------------------------------GCTGTCTTA------------TCAGGG---TTCACTCTTCATGGCAAACGCACCAAGAGCGCCGTCTCAGACTGA---
	X_tropicalis_lcl_NW_016683713.1_cds_XP_012822185.1_37990__gene_suz12_	---ATGGCC------------------CCTCAGAAGCAC------------------------------------GGGGGC------------------------------------------------------------------------------------------------------------------------------------------------------------------------------------------------------------------------------------------------------------------------AGTTCG---GCA---------------------------------------------------CCCTCC---GGCAAA---------------------------------------------------------------------------------CCCAGC---------------------------------------------GCGGCGGCC---------------------------TCCCTTCTGCCTGTCCGGAAACCCAAGATGGAGCAGATCCAGGCGGACCATGAGCTCTTCCTGCAGGCCTTTGAGAAACCCACACAGATTTATAGATTTTTACGAACAAGGAATCTCATAGCACCAATTTTTTTGCACAGAACCCTCACCTACATGTCACACAGGAATTCCAGATCGAATGCCAAAAGAAAAACCTTCAAAGTTAACGACTTGTTGTTGAAAGTGGAAAAAATGAAAGGAGATCAGGAATCTCACAGT---GTATCCGCTCATTTACAGCTGACATTTACCGGTTTCTTCCATAAAATTGATAAGCCATCACAAAACTCAGAAAATGAACAAAGCTCCGTGACTCTGGAAGTTCTGCTCGTTAAAGTTTGCCACAAGAAAAGAAAGGCCAGGTACAATGATTCAGTGGCAGTGCAAGCTTCCCCACGCAGTGCTGGTAATGACCCCAAGCTGGAGGGCCAGCACTTTCTAGGGGATGTAAGCTGTCCCATACGCCAGGTTCCTACTGGGAAAAAGCAGGTGCCTCTTAATCCAGAG---CTGAAC---------------------------------CCAGCAAAACCATCCACTTTTCCTTCACTCGCTGTATCCAGCAATGAATTTGAACCCAGCAACAGCCATATGGTCAAATCCTACTCCTTGCTTTTCCGGGTGACTCGCCAGGGGCGAAGG------GATTTCAATGGGTTAACCAATGGAGAGACCAATGAAAACATAGATGTCTCTGAGGAGCCTCCAGCTCGGAGAAAGCGCAATTCATCCAACAGAGAT---GAAGGGGAT------AAGACTTTTGTGGCACAGATGACTGTATTTGACAAAAACAGGCGCCTGCAGCTACTGGATGGGGAATATGAAGTTGCAATGCAGGAAATGGAGGACTGTCCTGTAAACAAGAAAAGGGCCACTTGGGAAACCATACTGGATGGAAAG---------AGACTTCCTCCATTTGAAACATTCTCTCAGGGACCAACCCTTCAATTTACACTTCGGTGGACAAATGATACCCCTGATAAATCTACTGCCCCAATTGCCAAGCCTCTAGCCACCCGCAACTCCGAGTCTCTC---------------------------------CCTCAA---GAACATAAACCTTCATCTGTCAAACCTGCACAGACCGTTGCTGTGAAGGAATCCTTATCTTCCGAC---------------------------------------CTGCAAGCCAGAAAGGAACGTGACGTTTCTAGTGAACCCCGGCAGAAGCTGAGGATATTCTATCAGTTCCTGTACAATAACAACACCCGACAGCAGACTGAGGCCAGGGATGACCTGCACTGCCCATGGTGTACATTAAACTGCCGCAAACTCTACAGTCTACTCAAACACCTGAAACTCTGCCACAGCAGATTCATCTTCAACTATGTGTATCATCCCAAAGGTGCTCGGATCGATGTTTCCATCAATGAGTGCTATGATGGCTCATATGCGGGCAATCCGCAGGACATTCATCGCCAGCCAGGCTTTGCCTTTAGCCGCAATGGGCCAGTTAAAAGGACTCCAATCACTCACATCCTTGTCTGCAGACCAAAGCGGACAAAAGCCAGTATGTCTGAATTTCTTGAGTCTGAAGATGGTGAGGTGGAACAACAGCGAACGTACAGCAGTGGCCACAATCGCTTGTATTTCCATAGCGACACGTGCCTTCCACTACGGCCCCAGGAGATGGATGTAGACAGTGAGGATGAGAAGGATCCGGAGTGGCTAAGGGAGAAAACCATAACTCAAATTGAGGAATTCTCTGATGTCAATGAAGGGGAAAAGGAGGTGATGAAAATGTGGAATCTGCATGTTATGAAACATGGG---------------------TTCATTGCAGACAATCAAATGAATCATGGCTGCATGCTTTTTGTAGACAACTATGGACCCCAAATCATTCAGAAAAACCTGTGTCGAAACTTTATGCTTCACTTAGTGAGCATGCACGATTTCAATCTGATCAGCATTACCACCATAGACAAAGCAGTGTCGAGACTGCGGGAAATCCAGCAAAAGGTGGAGCGGGATGAGTGTTTGGCG---------------------CCCCCTAGTGACGAGGCTTTTGAGGAGCCAAACAGAACCACAAGCAGCAGCAGCAGCTTCATGGAAACCAATGGAAAA------------------GATCGAGTGGTAGAGAATGATTGTGTC------------TCAGGGCAGCCCCCCAAACACAGCAAAAAGCAGAAGCCCTGA---------------
	SUZ12_mRNA_20171128_putative_after_RACE_NEME386	---ATGGCG------------------CCTCATAGACAC------------------------------------TCCGGG------------------------------------------------------------------------------------------------------------------------------------------------------------------------------------------------------------------------------------------------------------------TCCACGATGGGCTACGGT---------------------------------------------------TCTGGA---GGAAAAACGAATGGT------------------------------------------------------------------TTGTACCCGCCG------------------------------------------------------------------------------------------TCCAACAAGAAGCAGAGCATGCAGCAGATTCAAGCGGACCACGAGCTGTTCCTGCAGGCCTTCGAGAAGCCAACGCAGATCTACAGATTCCTCCGCACTAGGAACTTGATTGCTCCCATTTTCTTGCACAGAACGTTGACTTACATGTCCCACAGAAACTCCAGGAACAACGCCAAAAGGAAAAACTGGAAGGTGAATGATTTTCTGTTCAAAGTGGAGAAGACCAGAGGGGAGCAGGAGACTCTGAGC---TTAAACTCCAACCTTCAGCTGACTTTCACCGGCTTCTTCCATAAAGCAGGTAGGCCGTGCCAGGACAGTGAGAATGAACAGAACTCTGTGTCTTTGGAGGTGCTTCTGGTCAAAGTGTGCCACAAAAAGAGA------------------------------------------------------------------------------------------GACGTGAGTTGTCCCGTGAAGCAGTTCCCGGCGGGTAAGAAGCCCGTCCCTCTGAACCCGGAC---TGTGGG---------------------------------CTCCGTCAGACCGGGGCC------TCGCTGACCGTCCCCAGCTCTGAGTTCGAACCCACCAATCAGCACACGGTCAAATCCTACTCCCTGCTCTTCAGAGTCTGCTGCCCGGGCTTCAGGGCGGGGCAGAACCACGGCCTGAGCAACGGAGACGCTCTGCACCAC---------CGAGAGGAAGCGGTGAACAGGAAGCGGAGGAGTTCCTCTGTCAGAGAC---GAGGCAGAGACG------ACCTTCGTTGCTCAGATGACGGTCTTTGATAAAAACAGGCGGCTTCAGCTTCTGGACGGAGAGTACGAGGTGTCGATGCAGGAGGTGGAGGAGAGTCCCATCGGGAAAAAGCGCGCCACGTGGGAGACTACGGTCGACGGCAAG---------CGTTTGCCGCCGTTCGAGAACTTCTCCCAGGGCCCGACGCTTCAGTTCACTCTGCGCTGGACGAACGACAGCTCAGAAAACCTGAGCCCTCCCACCGCCAAACCACTGTCCACCAGGAACACGGACACCAACCAGGAAGTAAACCAGGAACTGAACCTGGAGCTGACCCCAGAGGAGGCCAGGACG---------AGGACGGCACCGACGCAAGCCCTTAAAGATACAGTGAACTCAGAC---------------------------------------CTGCAATTGAAAAAAGAACCG---GTCTTGTCTGAACCACGACAGAAACTACGCATCTTCTACCAGTTCCAGTACAACCACAACACTCGTCAGCAGACGGAGGCCAGAGACGACCTGCACTGTCCCTGGTGCACCATCAACTGCAGGAAACTCTACAGCCTCATCAAGCACCTTAAGCTCTCGCACTCGCGCTTCATCTTCAACTACGTGCCTCACCCCAAAGGCGCCCGGATCGAGGTGTCCATAAACGACTGTTACGATGGCTCTTACGCCGGGAACCCTCAGGACGTGCACAATCAGCCGGGCTTCGCCTTCAGCCGCAACGGGCCGGTCAAACGCACGGCCGTCACCCACCTCCTCGTCTGCAGGCCGCGGAGGTTGAAGCCCAGTCTGTCGGAGTTCCTGGAGTCTGAGGACGGGGAGCGGGACCAGACCAGGACCTACATCAGCGGACACAACAGGCTGTACTTCCACAGCGACTGCTGCCTCCCGCTGAGGGCGCAGGAGATGGACCGGGACAGTGAGGACGAGAAGGACCCCGACTGGCTCCAGGAGAAGACCGTCAAGCAAATTGAGGAGTTCACGGACGTCAACGAAGGAGAGAAAGAGATCATGAAGCTCTGGAACCTTCACGTCATGAAGAACGGG---------------------TTTATCGCGGACAACCAGATGAACTCCGCGTGCCTCGTGTTCGCCGATGTCCACGGGCCGCACATCGTCGCAAACGACCTGTGCCGAAACTTCCTGCTCCACCTGGTCAGCATGCACGACTTCAACCTGGTCACCACGGGAACCATAGACACTGCCATGGCCAAACTACGGGACATTCAGCAA---CTGCAGAAACCACAGGCCAAAGCGGAG------------------GACGACGACGAGGAGGAAGAGGAGGAAGACTGGGAGACGGCGGCCGAATCTCAACCG---------GAGAACGACCCG------------------GAGGAGTTCAAAAACTGCTCCGACGAG------------GTGAAC---GGAGAGAACGGAGGGGAGGGGACAGAGGCAGAAGACGCGAGATGA---
	C_carpio_lcl_NC_031708.1_cds_XP_018961624.1_8633__gene_LOC109092321_	ATGATGGCT------------------CCTCAGAAATAC------------------------------------TCTGCT------------------------------------------------------------------------------------------------------------------------------------------------------------------------------------------------------------------------------------------------------------------CAGGTGATGAAC------------------------------------------------------------------TGTAAAGCCAACGGTGCT---------------------------------------------------------------GTATACCCCTCC---------------------------------------------TCTGGCGTG---------------------------------AGCTCCATAAAGAAGCCCAAGATGGAGCAGCTGCAGGCCGACCATGAGCTCTTCCTGCAGGCCTTTGAAAAGCCTACTCAAATATACAGATTCCTAAGAACAAGGAACCTAATAGCTCCAATATTACTTCATAGGACCCTCAACTTTATGTCTCATAGAAACTCACGAACAAATGCCAAAAGGAAAACATTTAAAGTTGATGATTTGCTGTCTAATGTGGAGAGAATGAAAGGGGAGCCCGAGTCTCAAAGT---TTGACTTCACATCTGCAACTGACATTCACTGGATTTTTTCACAAAAATGATAAGCCATGCCAAAACTCAGAAAATGATCAAAACTCAGTTTCACTCGAGGTGCTACTTGTCAAAGTCTGTCACAAAAAGCGTAAG---------------------------------------------------------------------------------------GATGTCAGCTGCCCTATAAAGCAAGTGCCTACGGGGAAAAAGCAGGTGCCTTTGAACCCGGAT---CTCAGC---------------------------------CAAACCAAGTCTGGTGCCTTCCCTTCCCTGCTGGTGTCCAGCAATGAGTTTGAGCCAAGTAACAGTCACATGGTCAAATCCTATTCTCTTCTCTTCAGGGTGTCTCATACAGGCAAAAGA------GACCCCAACGGTTTCATCAACTGTGAGACAGATGAGAATATTGATGTAAAAGAGGAACTCCCATCCAGAAAGAAGAGAAACTCATCCCACAGAGGT---GACGGAGAGATCCCAGAAACATTTGTTGCTCAGATGACTGTTTTTGATAAAAATAGACGGCTGCAGCTGCTGGATGGAGAGTATGAGGTTTCCATGCAACAGATTGAAGACTGTCCAGTCAGCAAGAAGAGGGCCACATGGGAGACCATACTGGATGGAAAG---------AGGTTGCCCCCGTTTGAGACCTTCTCTCAGGGACCCACTTTGCAGTTCACCCTTCGCTGGACAGGTGACTCCAGTGACCCTCCAATGGCCCCTGTGGCCAAACCTCTCTCCACCCGCAGTTCTGACACCAGC---------------------------------ACCACA---GAGAGCAGACCCAGCACTCTCCGAACTGCACTT---GTTGTGGCGAAGGATTCAGTAAGTACCAGC---------------------------------------ATGCAGACCAGGAGAGAGCAG---TCCCCCTGTGAACCCAGACAAAAACTACGCATCTTTTATCAGTTTCTGTACAACAATAATACTCGTCAGCAGACAGAGGCCAGAGACGACTTGCACTGTCCCTGGTGCACGCTCAACTGCCGTAAACTCTACAGCCTGCTGAAACACCTCAAACTCTCCCACAGTAGATTCATCTTTAACTACGTGCCTCATCCTAAAGGTGCTCGGATAGACGTGTCCATAAATGAGTGCTATGATGGCTCATATGTTGGCAATCCACAGGACATCCATAGCCAGCCTGGCTTTGCCTTTAGCCGCAACGGCCCTGTTAAGAGGACAGCTGTCACCCACATACTTGTTTGTCGGCCAAAGCGATTCAAGCCAAGTCTGTCTGAGTTTTTAGAGTCAGAGGACGGTGAGCCAGAGCAGCAGCGGACTTATGTGAGCGGACATAATCGTCTGTATTTCCACAGTGACAGCTGCATGCCCCTCCGTCCACAGGAGATGGAGGTGGACAGTGAGGATGAGCGGGATCCAGAGTGGCTCAGAGAAAAGACCACCACGCAAATTGAAGAATTCACAGATGTGAATGAAGGAGAAAAGGAAGTAATGAAGTTGTGGAATCTTCACGTTATGAAGAATGGA---------------------TTCATTTCTGACAATCAGATGACTCAGGCGAGCATGCTGTTTGTGGAGAACTGCGGGCCATACATCATCCGCAGGAATCTGTGTCGGAACTTCCTGCTTCACCTGGTCAATCTTCATGACTTCAATCTGGTCACAACAGCAACCATTGACCGGGCCATGGTCCGTATGAAGGAGATAGAGGAGTCACTT------------------------------------------CCTGAACTAGAGGAGGGGCAGGACTCC------------------TCCGATGCCACT---------TGCAATGGTCAC------------------------------------GCTGTGTCC------------TCGGGT---GTTTCACTACATGGCAAACGCACCAAAAGTGGAGTGTCAGACTGA---
	N_coriiceps_lcl_NW_011346291.1_cds_XP_010772405.1_10750__gene_suz12_	---ATGCCA------------------TCGGCCAGGAAC------------------------------------TCAGGT------------------------------------------------------------------------------------------------------------------------------------------------------------------------------------------------------------------------------------------------------------------TATATTATGAGT---GGG---------------------------------------------------GCGAGT---TGCAAAGCTAACGGCGCT---------------------------------------------------------------GTGTACCCCGCC---------------------------------------------TCATCAGCA---------------------------ATGATGAATTCTGTGAAGAAGCCGAAGATGGAGCAGATTCAGGCCGACCATGAGCTGTTCCTGCAGGCCTTTGAAAAACCAACTCAGATATACAGATTCCTCCGCACAAGGAATTTGATTGCACCCATATTTATGCACAGGACGCTCACCTTCATGTCTCATCGAAACAGCCGATCAAATGTCAGAAGAAAAACATTCAAAGTGGATGATATGTTGCAGACTGTGGAGAAGATGAAGGTAGAGCAGGATTCTCCAAGT---TTGTCTTCACATCTACAGCTAACATTCACTGGGTTCTTCCATAAGGATGAAAAGCCATCTCAGAATTCAGAAAATGAACAAAATTCTGTGTCTTTAGAGGTACTACTTGTCAAAGTCTGCCATAAAAAACGCAAG---------------------------------------------------------------------------------------GATGTCAGCTGCCCCGTAAAGCAAGTGCCTACAGGTAAAAAGCAGGTGCCTTTGAATCCTGAG---AGTAAC---------------------------------CAAACCAAGCATGGCTCCTACCCCTCCTTACTCGTCTCCAGCAATGAGTTTGAGCCCAGCAACAGCCACATGGTCAAGTCTTACTCGCTCCTGTTCAGGGTGTCACGCACAGGAAGGAGG------GATACCAATGGCCTGGTCAATGGAGAGGCCAACGAGAACATTGAAGTTACAGAT---GCACCTAGTAGAAAGAAAAGAAGTTCATCCCATAGA------GAAGGAGAGACCACAGAGACCTTTGTTGCACAGATGACTGTTTTTGATAAGAATAGGAGATTGCAGCTGTTGGATGGAGAGTACGAAGTGTCGATGCAAGGGATGGAGGACAGCCCTGTCAGCAAGAAGCGCGCTACGTGGGAAACCATTCTCGATGGAAAGGTGGGGGAGAAACGGCCACCATTTGAGACCTTTTCTCAGGGACCCACATTGCAGTTCATGTTGCGTTGGACAGGCGATGCTAGCGGAAAGTCCACTGCCCCAGTAGCAAAACCCCTTGCTACACGCAACTCCGACAGCTCC---------------------------------AGCCCCATGGAGACCAGAACCAGCAATCACCGAGCTGCCCTC---ATGACAGTGAAAGAGTCAGTGTGCACAGAC---------------------------------------ATTCAGACGAGGAAAGAGCAG---GTCCTGTGTGAGCCGCGGCAGAAGCTACGTATATTTTATCAGTTCTTGTACAACAATAACACAAGGCAGCAAACTGAAGCGAGAGATGACCTTCACTGTCCCTGGTGTACCCTGAACTGCAGCAAACTCTACAGCCTGCTCAAACACCTCAAAATGTCCCACTCGCGCTTCATCTTCAACTACGTGCCTCACCCCAAAGGAGCGCGGATAGACGTGTCCATCAATGAGAGCTATGACGGCTCATACGTTGGCAACCCTCAGGACATCCACAGCCAGCCCGGCTTCGCTTTCAGCCGCAACGGCCCCGTTAAGAGGACGGCTGTAACTCACATACTGGTTTGCAGGCCCAAAAGGATCAAAGCGAGTCTGTCAGAGTTCCTTGAGACTGAGGACGGAGAGTTGGAGCAGCAGAGGACTTATGTCAGCGGACACAACCGCCTGTACTTCCACAGTGATAGCTGCATGCCCCTGCGGCCCCAGGAGATGGATGAGGACAGCGAGGACGAGAGGGATCCAGACTGGCTCCGAGAGAAGACTGCCACGCAACTGGATGAGTTCACAGATGTCAATGAAGGAGAGAAAGAAGTGATGAAGTTGTGGAATCTGCACGTCATGAAGTATGGA---GTTCCTCTTTTCTCCAGTTTCATAGCAGATAACCAGATGAATCAGGCTATCCTACATTTCGCGGAAAACAATGGAGCTCACATAATCCGCCGCAAACTCTGCCGCAACTTCCTCCTGCATCTAGTCAGCATGCATGACTTCAACCTGGTGAGCACAGCCACCATCGACCATGCCATGGCCCGCCTGAAACAGATCCAGGAGGAGCTT------------------------------------------CCAGACACAGAGGAGGAGGAGGCGCAGCCGGGCCAGAGTCTGGTACCAGCAGCAGCC---------TGCAACGGCACC------------------------------------GTCACCCCC------------TCCACC---GCAGGGAAACTGGGCAAGAGGACAAAAAGCACACTTACAGACTGA---
	N_coriiceps_lcl_NW_011346291.1_cds_XP_010772410.1_10755__gene_suz12_	---------------------------------------------------------------------------------------------------------------------------------------------------------------------------------------------------------------------------------------------------------------------------------------------------------------------------------------------------------------------------------------------------------------------------------------------------------------------------------------------------------------------------------------------------------------------------------------------------------------ATGATGAATTCTGTGAAGAAGCCGAAGATGGAGCAGATTCAGGCCGACCATGAGCTGTTCCTGCAGGCCTTTGAAAAACCAACTCAGATATACAGATTCCTCCGCACAAGGAATTTGATTGCACCCATATTTATGCACAGGACGCTCACCTTCATGTCTCATCGAAACAGCCGATCAAATGTCAGAAGAAAAACATTCAAAGTGGATGATATGTTGCAGACTGTGGAGAAGATGAAGGTAGAGCAGGATTCTCCAAGT---TTGTCTTCACATCTACAGCTAACATTCACTGGGTTCTTCCATAAGGATGAAAAGCCATCTCAGAATTCAGAAAATGAACAAAATTCTGTGTCTTTAGAGGTACTACTTGTCAAAGTCTGCCATAAAAAACGCAAG---------------------------------------------------------------------------------------GATGTCAGCTGCCCCGTAAAGCAAGTGCCTACAGGTAAAAAGCAGGTGCCTTTGAATCCTGAG---AGTAAC---------------------------------CAAACCAAGCATGGCTCCTACCCCTCCTTACTCGTCTCCAGCAATGAGTTTGAGCCCAGCAACAGCCACATGGTCAAGTCTTACTCGCTCCTGTTCAGGGTGTCACGCACAGGAAGGAGG------GATACCAATGGCCTGGTCAATGGAGAGGCCAACGAGAACATTGAAGTTACAGAT---GCACCTAGTAGAAAGAAAAGAAGTTCATCCCATAGA------GAAGGAGAGACCACAGAGACCTTTGTTGCACAGATGACTGTTTTTGATAAGAATAGGAGATTGCAGCTGTTGGATGGAGAGTACGAAGTGTCGATGCAAGGGATGGAGGACAGCCCTGTCAGCAAGAAGCGCGCTACGTGGGAAACCATTCTCGATGGAAAGGTGGGGGAGAAACGGCCACCATTTGAGACCTTTTCTCAGGGACCCACATTGCAGTTCATGTTGCGTTGGACAGGCGATGCTAGCGGAAAGTCCACTGCCCCAGTAGCAAAACCCCTTGCTACACGCAACTCCGACAGCTCC---------------------------------AGCCCCATGGAGACCAGAACCAGCAATCACCGAGCTGCCCTC---ATGACAGTGAAAGAGTCAGTGTGCACAGAC---------------------------------------ATTCAGACGAGGAAAGAGCAG---GTCCTGTGTGAGCCGCGGCAGAAGCTACGTATATTTTATCAGTTCTTGTACAACAATAACACAAGGCAGCAAACTGAAGCGAGAGATGACCTTCACTGTCCCTGGTGTACCCTGAACTGCAGCAAACTCTACAGCCTGCTCAAACACCTCAAAATGTCCCACTCGCGCTTCATCTTCAACTACGTGCCTCACCCCAAAGGAGCGCGGATAGACGTGTCCATCAATGAGAGCTATGACGGCTCATACGTTGGCAACCCTCAGGACATCCACAGCCAGCCCGGCTTCGCTTTCAGCCGCAACGGCCCCGTTAAGAGGACGGCTGTAACTCACATACTGGTTTGCAGGCCCAAAAGGATCAAAGCGAGTCTGTCAGAGTTCCTTGAGACTGAGGACGGAGAGTTGGAGCAGCAGAGGACTTATGTCAGCGGACACAACCGCCTGTACTTCCACAGTGATAGCTGCATGCCCCTGCGGCCCCAGGAGATGGATGAGGACAGCGAGGACGAGAGGGATCCAGACTGGCTCCGAGAGAAGACTGCCACGCAACTGGATGAGTTCACAGATGTCAATGAAGGAGAGAAAGAAGTGATGAAGTTGTGGAATCTGCACGTCATGAAGTATGGA---GTTCCTCTTTTCTCCAGTTTCATAGCAGATAACCAGATGAATCAGGCTATCCTACATTTCGCGGAAAACAATGGAGCTCACATAATCCGCCGCAAACTCTGCCGCAACTTCCTCCTGCATCTAGTCAGCATGCATGACTTCAACCTGGTGAGCACAGCCACCATCGACCATGCCATGGCCCGCCTGAAACAGATCCAGGAGGAGCTT------------------------------------------CCAGACACAGAGGAGGAGGAGGCGCAGCCGGGCCAGAGTCTGGTACCAGCAGCAGCC---------TGCAACGGCACC------------------------------------GTCACCCCC------------TCCACC---GCAGGGAAACTGGGCAAGAGGACAAAAAGCACACTTACAGACTGA---
	O_latipes_lcl_NC_019859.1_cds_XP_011472323.1_455__gene_suz12_	---ATGCCA------------------TCAGCCAGGAAC------------------------------------TCGGAT------------------------------------------------------------------------------------------------------------------------------------------------------------------------------------------------------------------------------------------------------------------TATATCATGAGT---GGG---------------------------------------------------ACGAGC---TGCAAAGCTAACGGAGCG---------------------------------------------------------------GTGTACCCGGCC---------------------------------------------TCATCAACA---------------------------ATGATGAGCTCCCTGAAGAAGCCGAAGATGGAGCAAATTCAGGCCGACCACGAGCTCTTCCTACAGGCTTTTGAAAAACCAACTCAGATTTACAGATTTCTCCGCACAAGGAACTTGATTGCACCTATATTTTTGCACAGAACGCTTACTTTTATGTCTCACAGGAATGGCCGAACAAACACCCGCAGGAAAACATTCAAAGTGGATGATATGCTGCAGACTGTTGAGAGGATGAAAGTGGAGCAGGATTCGCCAAGT---TTGTCTTCACACCTGCAGCTAACTTTTACTGGGTTCTTCCATAAGGATGAAAAGCCATCCCAGAATTCAGAAAATGAACAAACTTCTGTGTCTTTAGAGGTGCTACTTGTCAAAGTCTGCCATAAAAAACGCAAG---------------------------------------------------------------------------------------GATGTCAGCTGTCCTATAAAGCAAGTGCCTACAGGTAAAAAGCAGGTGCCTTTGAATCCTGAC---AGTAAC---------------------------------CAAACCAAGCCTGGCTCCTGCCCTTCCTTATTGGTCCCCAGCAATGAGTTTGAGCCCAGCAACAGCCACACGGTGAAGTCCTATTCGCTCCTCTTCAGGGTGTCGCGCACAGGGAAACGA------GAAGCCAACGGTCTGGTTTATGGAGAAACTAATGAGAATATTGATATTACAGAG---ACTCCCAGTAGAAAGAAGAGAAGTTCGTCTCATAGGGAG---GAAGGAGAAACGATGGAGACGTATGTAGCACAGATGACTGTCTTTGATAAGAACAGA---CTGCAGCTTCTTGACGGCGAGTATGAGGTTTCAATGCAAGGCATGGAGGACAGTCCTGTGAGCAAGAAGAGAGCCACGTGGGAAACCATTCTTGATGGGAAG---------AGAGTACCACCGTTTGAGACTTTTTCTCAGGGACCCACATTACAGTTCACGCTGCGTTGGACTTCCGATTCCAGTGGAAAGTCCACCGCTCCTGTGGCCAAGCCGCTCGCCACTCGCAACTCAGGCAGCACC---------------------------------AGCCCCATGGAGACAAGGACCAGCCACCACCGAGCCGCCCTC---ATGGCCTTGAAGGAGTCGGTCAGCGCAGAC---------------------------------------ATTCAGATGAAGAAAGAGCTG---GTGCCATGCGAGCCCCGCCAGAAGATCCGGATATTTTATCAGTTCCTGTACAACAACAACACGCGGCAGCAGACCGAGGCGAGAGATGACCTGCACTGTCCCTGGTGCACTCTGAACTGCAGCAAACTCTACAGCCTGATCAAACACCTGAAGCTCTCCCACTCCCGCTTCATCTTTAACTACGTGCCTCACCCCAAAGGTGCACGGATAGACGTGTCCATCAACGAGTGCTACGATGGCTCGTATGTTGGCAACCCTCAGGACATTCACAGTCAGCCAGGCTTTGCTTTCAGCCGCAACGGCCCGGTGAAGAGAACTGCTGTCACTCATATTCTGGTTTCCAGACCCAAGAGGACCAAACCAAGTCTGTCAGAGTTCTTGGAGTCTGAGGATGGAGAGTTGGAGCAGCAGAGGACTTATGTAAGTGGACACAACCGGCTGTACTTCCACAGCGACAGCTGCATGCCTCTGCGGCCCCAAGAGATGGAGGTGGACAGCGAGGACGAGAGAGATCCAGAGTGGCTCCGAGAAAAGACCTCCATGCAACTTGATGAGTTTACGGATGTCAATGAAGGAGAAAAGGAGGTGATGAAGCTGTGGAACCTCCATGTGATGAAGCATGGC---------------------TTTATAGCCGACAACCAGATGAACCAGGCGATCATGCTCTTCGTGGAAAATCGCGGCGCTCACATCATCCGCCGCAACCTCTGCCGCAATTTCCTCCTGCACCTAGTGAGCATGCACGACTTCAACTTGGTGAGCACCGCCACCATCGACCGAGCGATGGCGCGCCTGCAGCAGATCCAGGACGAGCTG------------------------------------------CCGGACGGGGAGGCGCTGAGGGAGCAG---------------------GCGCTGGCT---------TGCAACGGCAGT------------------------------------GCTGCCCCT------------TCCAGC---GGGGGGACACAAGGAAAGAGGACAAAAAGTGTGCTGACAGACTGA---
	E_lucius_lcl_NC_025976.3_cds_XP_010871260.1_16919__gene_suz12_	---ATG---------------------------------------------------------------------AGTGGG---------------------------------------------------------------------------------------------------------------------------------------------------------------------------------------------------------------------------------------------------------------------------------------------------------------------------------------ACCAGT---TGTAAAGCGAACGGCGCC---------------------------------------------------------------GTGTACCCGGCC---------------------------------------------TCAACGACC---------------------------GTGATGAGCACGGTGAAGAAGCCGAAGATGGAGCAGATTCAAGCCGACCATGAGTTGTTCCTACAGGCCTTTGAAAAGCCAACACAAATCTACAGATTTCTCCGCACAAGGAACCTGATTGCACCAATATTCTTGCACAGGACTCTCACCTTTATGGCCCACAGAAACAGTCGAACAAATGCCAAAAGGAAAACCTTCAAGGTGGATGACATGCTGCTTCGTGTGGAGAAGATGAAAGGAGAGCAGGAATCACAAAGT---TTATCCTCACATCTGCAGCTTACCTTTACTGGATTCTTCCATAAAGACGAAAAGCCATCTCAGAATTCAGAAAATGAACAAAACTCAGTCTCTCTAGAGGTGCTACTTGTCAAAGTCTGCCATAAAAAACGAAAG---------------------------------------------------------------------------------------GATGTCAGCTGCCCGGTTAAGCAAGTGCCTACAGGTAAAAAACAGGTGCCTTTGAATCCGGACTGCAGCAAC---------------------------------CAAACCAAGCCGGGCTCCCTGCCCTCCCTACTGGTGTCTAGTAACGAGTTTGAGCCCAGCAACAGCCACATGGTCAAGTCCTACTCGCTCCTGTTCAGGGTCTCCAGAATCGGGAGGAGG------GACATGAATGGCCTTGTGAACGGCGAAGCCAACGAAAACATAGATGTGACCGAG---ACGCCCAGCAGAAAGAAGAGGAGTTCCTCCCACAGAGAA---GATGGAGAGACCACGGAGACATTTGTCGCACAGATGACCGTCTTCGACAAGAACAGGAGACTGCAGCTGCTGGATGGGGAGTATGAAGTGTCCATGCAGGGAATGGAGGACTGCCCTGTCAGCAAGAAACGAGCCACCTGGGAAACCATTCTGGATGGGAAG---------AGGCTTCCACCGTTCGAGACCTTCTCTCAGGGACCCACGCTCCAGTTCACCCTGCGCTGGACGGGCGACGCCAGCGACAAGTCCACCGCCCCCGTGGCTAAGCCCCTGGCCACGCGGAACTCTGACGGGGCC---------------------------------AGCCCCGCCGAGAGCCGACCCAGTGCGCTCAAATCAGCCCCC---CTGGCCGTCAAGGACTCTGTTGGCACAGAC---------------------------------------ATCCAGATGAGAAGAGAACAG---ATCCTGTGTGAGCCGAGACAGAAACTGCGCATATTTTACCAGTTCCTGTACAACAACAACACACGGCAGCAGACCGAGGCCCGAGACGATCTCCACTGTCCCTGGTGCACCCTGAACTGCAGGAATCTCTACAGCCTGCTCAAGCACCTCAAACTGTCCCACAGCCGCTTCATCTTCAACTACGTGCCTCACCCCAAAGGTGCTGGGATCGACGTGTCCATCAATGAGTGCTATGACGGCTCGTATGTGGGCAACCCCCAAGATATCCACAGCCAGCCGGGCTTCGCATTCAGCCGCAATGGCCCGGTCAAGAGGACTGCCGTTACACATGTCCTGGTGTGCAGGCCCAAGCGGACGAAGCCCAGCCTGTCTGAGTTCCTGGAGTCTGAGGACGGGGAACTGGAGCAGCAGAGGACCTACGTGAGCGGACACAACCGTCTGTACTTCCACAGTGACAGCTGCATGCCCCTCAGACCCCAGGAGATGGAAGTGGACAGCGAGGACGAGAGAGACCCCGAGTGGCTCAGAGAGAAGACTGCCACGCAACTGGAAGAGTTTACTGATGTCAATGAGGGCGAGAAGGAGGTGATGAAGCTGTGGAACCTGCACGTCATGAAGCATGGC---------------------TTCATCGCGGACAATCAGATGAACCAGGCCAGCATGCAGTTTGTGGAAAAGTGCGGCGCCTACATCGTCCGCCGCAACCTCTGCCGCAACTTCCTGCTGCACCTGGTCAGCATGCACGACTTCAACCTGGTGTCCGTGGCCACCATCGACCGCGCCATGTCCAGGCTCCGCGACATCAAGGAAGAGCTG------------------------------------------CCCGACGCCGGCGCCGACGACCAGGCT------GAACGTGCTCTCATTGAGGGCGCC---------TGTAATGGCACC------------------------------------GCCATCGCCTGCACCCCTGGAGGTGGC---GGCACCAAGCACGGCAAGAGGACAAAAAGCTCCGTAACGGACTGA---
	N_coriiceps_lcl_NW_011346291.1_cds_XP_010772406.1_10752__gene_suz12_	---ATGCCA------------------TCGGCCAGGAAC------------------------------------TCAGGT------------------------------------------------------------------------------------------------------------------------------------------------------------------------------------------------------------------------------------------------------------------TATATTATGAGT---GGG---------------------------------------------------GCGAGT---TGCAAAGCTAACGGCGCT---------------------------------------------------------------GTGTACCCCGCC---------------------------------------------TCATCAGCA---------------------------ATGATGAATTCTGTGAAGAAGCCGAAGATGGAGCAGATTCAGGCCGACCATGAGCTGTTCCTGCAGGCCTTTGAAAAACCAACTCAGATATACAGATTCCTCCGCACAAGGAATTTGATTGCACCCATATTTATGCACAGGACGCTCACCTTCATGTCTCATCGAAACAGCCGATCAAATGTCAGAAGAAAAACATTCAAAGTGGATGATATGTTGCAGACTGTGGAGAAGATGAAGGTAGAGCAGGATTCTCCAAGT---TTGTCTTCACATCTACAGCTAACATTCACTGGGTTCTTCCATAAGGATGAAAAGCCATCTCAGAATTCAGAAAATGAACAAAATTCTGTGTCTTTAGAGGTACTACTTGTCAAAGTCTGCCATAAAAAACGCAAG---------------------------------------------------------------------------------------GATGTCAGCTGCCCCGTAAAGCAAGTGCCTACAGGTAAAAAGCAGGTGCCTTTGAATCCTGAG---AGTAAC---------------------------------CAAACCAAGCATGGCTCCTACCCCTCCTTACTCGTCTCCAGCAATGAGTTTGAGCCCAGCAACAGCCACATGGTCAAGTCTTACTCGCTCCTGTTCAGGGTGTCACGCACAGGAAGGAGG------GATACCAATGGCCTGGTCAATGGAGAGGCCAACGAGAACATTGAAGTTACAGAT---GCACCTAGTAGAAAGAAAAGAAGTTCATCCCATAGA------GAAGGAGAGACCACAGAGACCTTTGTTGCACAGATGACTGTTTTTGATAAGAATAGGAGATTGCAGCTGTTGGATGGAGAGTACGAAGTGTCGATGCAAGGGATGGAGGACAGCCCTGTCAGCAAGAAGCGCGCTACGTGGGAAACCATTCTCGATGGAAAGGTGGGGGAGAAACGGCCACCATTTGAGACCTTTTCTCAGGGACCCACATTGCAGTTCATGTTGCGTTGGACAGGCGATGCTAGCGGAAAGTCCACTGCCCCAGTAGCAAAACCCCTTGCTACACGCAACTCCGACAGCTCC---------------------------------AGCCCCATGGAGACCAGAACCAGCAATCACCGAGCTGCC------CTCATGATGAAAGAGTCAGTGTGCACAGAC---------------------------------------ATTCAGACGAGGAAAGAGCAG---GTCCTGTGTGAGCCGCGGCAGAAGCTACGTATATTTTATCAGTTCTTGTACAACAATAACACAAGGCAGCAAACTGAAGCGAGAGATGACCTTCACTGTCCCTGGTGTACCCTGAACTGCAGCAAACTCTACAGCCTGCTCAAACACCTCAAAATGTCCCACTCGCGCTTCATCTTCAACTACGTGCCTCACCCCAAAGGAGCGCGGATAGACGTGTCCATCAATGAGAGCTATGACGGCTCATACGTTGGCAACCCTCAGGACATCCACAGCCAGCCCGGCTTCGCTTTCAGCCGCAACGGCCCCGTTAAGAGGACGGCTGTAACTCACATACTGGTTTGCAGGCCCAAAAGGATCAAAGCGAGTCTGTCAGAGTTCCTTGAGACTGAGGACGGAGAGTTGGAGCAGCAGAGGACTTATGTCAGCGGACACAACCGCCTGTACTTCCACAGTGATAGCTGCATGCCCCTGCGGCCCCAGGAGATGGATGAGGACAGCGAGGACGAGAGGGATCCAGACTGGCTCCGAGAGAAGACTGCCACGCAACTGGATGAGTTCACAGATGTCAATGAAGGAGAGAAAGAAGTGATGAAGTTGTGGAATCTGCACGTCATGAAGTATGGA---GTTCCTCTTTTCTCCAGTTTCATAGCAGATAACCAGATGAATCAGGCTATCCTACATTTCGCGGAAAACAATGGAGCTCACATAATCCGCCGCAAACTCTGCCGCAACTTCCTCCTGCATCTAGTCAGCATGCATGACTTCAACCTGGTGAGCACAGCCACCATCGACCATGCCATGGCCCGCCTGAAACAGATCCAGGAGGAGCTT------------------------------------------CCAGACACAGAGGAGGAGGAGGCGCAGCCGGGCCAGAGTCTGGTACCAGCAGCAGCC---------TGCAACGGCACC------------------------------------GTCACCCCC------------TCCACC---GCAGGGAAACTGGGCAAGAGGACAAAAAGCACACTTACAGACTGA---
	C_milii_lcl_NW_006890063.1_cds_XP_007886606.1_4406__gene_suz12_	---ATGGCG------------------CCTCAGAAGCAC------------------------------------GGGGGC------------------------------------------------------------------------------------------------------------------------------------------------------------------------------------------------------------------------------------------------------------------------------------------------------------------------------------------------GGCAAG------------------------------------------------------------------------------------------------------------------------------------------------------------------------------AACACGGTGAAGAAGCCGAAAATTGACCAAATCCAGGCCGACCACGAGCTTTTCCTTCAGGCCTTCGAGAAACCCACTCAAATTTATAGATTTCTCCGAACCAGGAACCTCATAGCGCCCATCTTTTTGCACAGAACTCTCACTTATATGTCGCATCGATTATCAAGAACAAATGCCAAAAGGAAAACCTTTAAAGTGAACGATATGTTGGCCAAAGTAGAGAAAATGAGGGGAGAGCAGGAATCTCCCAGC---TTGACAGCTCATCTGCAACTTACATTTACCGGTTTCTTCCATAAAAATGAAAAGCCATCTCAAAACTCAGAGAACGAACAAAACTCTGTATCCCTGGAGGTGCTACTTGTTAAAGTCTGCCACAAAAAACGTAAG---------------------------------------------------------------------------------------GATGTTAGTTACCCGATCAAGCAAGTGCCTACAGGTAAAAAGCAGGTGCCTTTGAACCCAGAC---AACAGC---------------------------------CAATTCAAGCCAGGCAACTGTCCTTCCCTTGCCGTCCCTAGCAACGAGTTTGAGCCAAGCAACAGCCATATGGTAAAATCCTATTCGCTGCTATTCAGAGTGACTCGACCAGGAAGGAGG------GAAGTGAACGGACTGACCAATGGGGAGATTAATGAAAATATCGAAGTCACGGAAGAAGTTCCTAGTAGGCGAAAGCGGAATTCGTCGCACAAGGAT---GATGGGGAG------AAGACGTTTGTAGCCCAGATGACAGTCTTTGATAAGAATCGACGTTTGCAGCTGCTGGACGGGGAGTATGAAGTAGCCATGCAGGAAATGGACGAATGCCCTGTCAGCAAGAAAAGAGCTACATGGGAAACCATTCTTGATGGGAAG---------AGGTTACCTCCTTTTGAAACATTTTCTCAGGGTCCCACTCTCCAGTTCACCCTCCGATGGACGGGAGATGCCGCGGATAGGTCTACTGCTCCAGTAGCTAAACCTCTGGCAACTCGCAATACTGACACCACC---------------------------------GCCGCC---GAGACCAAACTCAACTCTGTGAAACCAGCACAGACCCTCGCTGTTAAAGATCCATTGGGGACTGAA---------------------------------------CTTCAAACTAAGAGGGAGCAA---GTTCCAATGGAGCCACGGCAGAAGTTGAGGATATTTTATCAGTTCCTTTACAACAACAACACACGCCAGCAAACTGAAGCCAGAGATGACTTGCATTGTCCATGGTGCACACTGAACTGTCGGAAGTTGTACAGCTTGCTGAAACACCTCAAGCTTTGCCATAGCAGATTTATCTTCAATTATGTGCCTCATCCTAAAGGTGCTCGGATAGACGTATCAATCAACGAGTGTTACGATGGCTCCTATGCAGGGAATCCTCAGGATATTCACTCCCAGCCTGGGTTTGCCTTTAGCCGTAATGGTCCCGTGAAAAGAACACCAGTGACTCATATCTTGGTCTGCAGGCCGAAACGTATTAAACCAAGTCTGTCTGAATTCTTGGAGTCTGAAGACGGGGAAGTGGAACAGCAGAGAACCTACATCAGTGGCCACAATCGCCTCTACTTCCACAGCGATACGTGCCTCCCCCTCAGGCCGCAGGAAATGGACGTGGACAGTGAAGATGAAAAAGACCCCGAGTGGCTCCGAGAGAAAACTATTACACAAATTGATGAGTTCACTGATGTCAATGAAGGAGAGAAGGAAGTGATGAAACTGTGGAACCTGCATGTTATGAAACATGGG---------------------TTCATTGCTGACAATCGGATGCATCAGTCCTGCCTGCTCTTTGTGGAGACCTGTGGACCGAAAATAGTTGAAAGAAGCCTGTGTCGGAACTTTCTGCTTCACCTGGTCAGCATGCACGACTTCAACTTGATTAATTTATGCACCATAGATAAAGTAATGGCCAAGCTGGGAGAACTCCAACAGAAGCTGCAAAAAGACGACTCTGCTGCCAAGTTG---------CAAGAGGAGAGCACGGAGGACAGCAGGCCGGATAGTGAAGACATTGGAGCTAGTATGAAAGAC---------ACAAATTCAAGC------------------------------ACTGACAGTCTTTCC------------TCAGGA---GTCACCAAACAGAGTAAAAGGCACAAACTCTGA---------------
	C_milii_lcl_NW_006890063.1_cds_XP_007886605.1_4405__gene_suz12_	---ATGGCG------------------CCTCAGAAGCAC------------------------------------GGGGGC------------------------------------------------------------------------------------------------------------------------------------------------------------------------------------------------------------------------------------------------------------------------------------------------------------------------------------------------GGCAAG------------------------------------------------------------------------------------------------------------------------------------------------------------------------------AACACGGTGAAGAAGCCGAAAATTGACCAAATCCAGGCCGACCACGAGCTTTTCCTTCAGGCCTTCGAGAAACCCACTCAAATTTATAGATTTCTCCGAACCAGGAACCTCATAGCGCCCATCTTTTTGCACAGAACTCTCACTTATATGTCGCATCGATTATCAAGAACAAATGCCAAAAGGAAAACCTTTAAAGTGAACGATATGTTGGCCAAAGTAGAGAAAATGAGGGGAGAGCAGGAATCTCCCAGCAGCTTGACAGCTCATCTGCAACTTACATTTACCGGTTTCTTCCATAAAAATGAAAAGCCATCTCAAAACTCAGAGAACGAACAAAACTCTGTATCCCTGGAGGTGCTACTTGTTAAAGTCTGCCACAAAAAACGTAAG---------------------------------------------------------------------------------------GATGTTAGTTACCCGATCAAGCAAGTGCCTACAGGTAAAAAGCAGGTGCCTTTGAACCCAGAC---AACAGC---------------------------------CAATTCAAGCCAGGCAACTGTCCTTCCCTTGCCGTCCCTAGCAACGAGTTTGAGCCAAGCAACAGCCATATGGTAAAATCCTATTCGCTGCTATTCAGAGTGACTCGACCAGGAAGGAGG------GAAGTGAACGGACTGACCAATGGGGAGATTAATGAAAATATCGAAGTCACGGAAGAAGTTCCTAGTAGGCGAAAGCGGAATTCGTCGCACAAGGAT---GATGGGGAG------AAGACGTTTGTAGCCCAGATGACAGTCTTTGATAAGAATCGACGTTTGCAGCTGCTGGACGGGGAGTATGAAGTAGCCATGCAGGAAATGGACGAATGCCCTGTCAGCAAGAAAAGAGCTACATGGGAAACCATTCTTGATGGGAAG---------AGGTTACCTCCTTTTGAAACATTTTCTCAGGGTCCCACTCTCCAGTTCACCCTCCGATGGACGGGAGATGCCGCGGATAGGTCTACTGCTCCAGTAGCTAAACCTCTGGCAACTCGCAATACTGACACCACC---------------------------------GCCGCC---GAGACCAAACTCAACTCTGTGAAACCAGCACAGACCCTCGCTGTTAAAGATCCATTGGGGACTGAA---------------------------------------CTTCAAACTAAGAGGGAGCAA---GTTCCAATGGAGCCACGGCAGAAGTTGAGGATATTTTATCAGTTCCTTTACAACAACAACACACGCCAGCAAACTGAAGCCAGAGATGACTTGCATTGTCCATGGTGCACACTGAACTGTCGGAAGTTGTACAGCTTGCTGAAACACCTCAAGCTTTGCCATAGCAGATTTATCTTCAATTATGTGCCTCATCCTAAAGGTGCTCGGATAGACGTATCAATCAACGAGTGTTACGATGGCTCCTATGCAGGGAATCCTCAGGATATTCACTCCCAGCCTGGGTTTGCCTTTAGCCGTAATGGTCCCGTGAAAAGAACACCAGTGACTCATATCTTGGTCTGCAGGCCGAAACGTATTAAACCAAGTCTGTCTGAATTCTTGGAGTCTGAAGACGGGGAAGTGGAACAGCAGAGAACCTACATCAGTGGCCACAATCGCCTCTACTTCCACAGCGATACGTGCCTCCCCCTCAGGCCGCAGGAAATGGACGTGGACAGTGAAGATGAAAAAGACCCCGAGTGGCTCCGAGAGAAAACTATTACACAAATTGATGAGTTCACTGATGTCAATGAAGGAGAGAAGGAAGTGATGAAACTGTGGAACCTGCATGTTATGAAACATGGG---------------------TTCATTGCTGACAATCGGATGCATCAGTCCTGCCTGCTCTTTGTGGAGACCTGTGGACCGAAAATAGTTGAAAGAAGCCTGTGTCGGAACTTTCTGCTTCACCTGGTCAGCATGCACGACTTCAACTTGATTAATTTATGCACCATAGATAAAGTAATGGCCAAGCTGGGAGAACTCCAACAGAAGCTGCAAAAAGACGACTCTGCTGCCAAGTTG---------CAAGAGGAGAGCACGGAGGACAGCAGGCCGGATAGTGAAGACATTGGAGCTAGTATGAAAGAC---------ACAAATTCAAGC------------------------------ACTGACAGTCTTTCC------------TCAGGA---GTCACCAAACAGAGTAAAAGGCACAAACTCTGA---------------
	T_rubripes_lcl_NC_018906.1_cds_XP_003972026.2_17938__db_xref_GeneID_101078630_	---ATGCCA------------------TCGGCTAGGAAC------------------------------------TCAGGA------------------------------------------------------------------------------------------------------------------------------------------------------------------------------------------------------------------------------------------------------------------CATGTTATGAGT---GGG---------------------------------------------------GCAAGT---TGCAAGGCTAACGGCGCT---------------------------------------------------------------GTCTACCCCGCC---------------------------------------------GCATCTGCA---------------------------ATGATGAACTCTGTTAAGAAGCCGAAGATGGAGCAGATTCAGGCCGACCATGAGTTGTTCCTGCAGGCCTTTGAAAAACCAACGCAGATATACAGGTTTCTCCGTACAAGGAACTTGATTGCTCCTATATTTTTGCACAGAACACTCACCTTCATGTCTCATCGAAACAGTAGAACAAATGCCAGAAGGAAAACATTTAAAGTGGATGATATGTTGCAAATGATAGAAAAGATGAAGGTGGAGCAGGATTCTCCAAGT---TTACCTTCACATCTTCAGTTAACATTCACTGGGTTCTTCCATAAGGATGAAAAGCCATCTCAGAATACAGAAAATAAGCAAAATTCTGTGACTTTAGAGGTGCTACTTGTCAAAGTCTGCCATAAGAAACGCAAG---------------------------------------------------------------------------------------GATGTCAGCTGTCCTATTAAGCAAGTGCCTACAGGTAAAAAGCAGGTGCCTTTGAATCCTGAC---ACTAAC---------------------------------CATACCAAGCCTGGTTCCTACCCTTCCTTACTGGTCTCCAGCAATGAGTTTGAGCCTAGCAACAGCCACATGATTAAGTCCTATTCCCTCCTGTTCCGGGTGTCGCGCACGGTGGGCAGA------GACGCCAATGGTTTAGTCAACGGGGAGGCCAACGAGAATATTGATGTATCGGAT---ACTCACACTCGAAAGAAGAGAAGTTCGTCCCACAGGGAG---GAGGGGGAGACGACGGAGACTTATGTGGCGCAGATGACGGTCTTTGATAAGAACAGGAGGTTGCAGCTGCTGGATGGGGAATATGAAGTCTCAATGCAAGGAATGGAGGACAGCCCCATTAGCAAGAAACGAGCCACATGGGAAACCATTCTGGACGGAAAG---------AGGCTGCCGCCATTTGAGACGTTTTCTCAGGGACCCACATTGCAGTTCGTTCTGCGTTGGACAGGTGATACGAGTGGAAAGTCCAGCGCACCAGTTGCCAAACCTCTCGCTACTCGCAACTCTGACGGTCCC---------------------------------GGGCCCATGGAGACCAGAACCAGCAACCACCGAGCTGCCCTC---ATGACAGTGAAAGAGTCGGCCAGCACAGAT---------------------------------------CTTCAGACCAAGAGAGAGCAG---GTGCAGTGCGAGCCGCAACAGAAACTCCGTATATTTTATCAGTTCTTGTACAACAACAACACTCGGCAGCAAACGGAGGCCAGAGACGACCTTCACTGTCCCTGGTGCACCCTGAACTGCAGCAAACTCTACAGCCTGCTCAAACACCTCAAGCTCTCCCATTCCCGCTTCATCTTCAGCTATGTGCCTCACCCTAAAGGAGCGAGAATAGATGTTTCCATCAATGAGTGCTACGACGGCTCGTATGTCGGCAACCCTCAGGACATCCACAGTCAACCCGGCTTTGCTTTCAGCCGCAACGGCCCAGTGAAGAGGACCGCGGTGACCCACATACTGGTTTGCAGGCCCAAAAGGACCAAACCGAGTCTTTCTGAATTCCTTGAAACTGAAGATGGCGAGCTGGAGCAGCAGAGGACTTACGTCAGTGGACACAACCGTCTTTATTTCCACAGCGACAGCTGCATGCCCCTCCGTCCCCAGGAAATGGATTTGGACAGCGAGGATGAGAGGGATCCAGAGTGGCTCAGGGAGAAGACTGCAACGCAACTAGACGAGTTCACAGACGTCAACGAGGGAGAGAAGGAGGTGATGAAGCTGTGGAACCTGCATGTCATGAAGAACGGT---------------------TTCATAGCAGACAACCAGATGCACCAGGCCATCATGCTGTTCACCGAGAACCGCGGCGCTCACATCATCCGCCGCCACCTGTGTCGAAACTTCCTCTTGCATTTGGTCAACATGCACGACTTTAACCTGGTTAATACGGCCACCATCGACCGGGCCATGGCGCGTTTGCAACAGATCCAAGAGGATCTG------------------------------------------AGGGGCACTGAGGAGGAGCAGGACCAG---------ACTCTGGTATTGGCAGGAGCC---------TGCAACGGCAAC---------------------------------------------------------TCCAGC---GGGAGTAAACAGGGCAAGAGGACAAAAAGCACACTGACGGAGCCGTGA
	L_oculatus_lcl_NC_023188.1_cds_XP_015211984.1_23445__db_xref_GeneID_102688802_	---ATGGCT------------------CCGCAGAAGCAC------------------------------------AGCTCT------------------------------------------------------------------------------------------------------------------------------------------------------------------------------------------------------------------------GCAGGCGGCGGTTCGGGCTCGGGTTCGGGCTCGGCTCCC---GGTCTGGGCTCC---GGT---------------------------------------------------ACCGGC---GGCAAGGCGAACGGCGGA---------------------------------------------------------------GTCTACCCTCCC---------------------------------------------TCCGCCGCG------------------------------ATGGCCGCGGTGAAGAGGCCGAAAATAGACCAGCTGCAAGCCGACCATGAGCTGTTCCTGCAGGCCTTCGAGAAGCCGACTCAGATATACCGGTTCCTTCGCACGAGGAACCTCATTGCGCCCATATTCCTGCACAGGACCCTCACCTACATGTCCCACCGGAACTCCAGAACAAACGCCAGAAGGAGGTCTTTCAAAGTGGATGACATGCTGATCAAAGTGGAAAAAATGAAGGGAGAACAGGAATCTCACAGC---TTGGCTTCACACCTGCAGCTCACATTTACTGGTTTCTTCCATAAAAATGAAAAGCCATCACAGAACTCTGAGAACGAACAAAATTCTGTGTCTTTAGAGGTGCTACTCGTTAAAGTCTGCCATAAAAAGCGAAAG---------------------------------------------------------------------------------------GATGTTAGTTGCCCAGTGAAGCAGGTGCCGACGGGTAAAAAGCAAGTGCCTCTGAACCCCGAC---AGCAGCAGCAACAGCGGTGGCGGCGGTGGCGGAGTTGGCCAGACGAAGCCTGGCAGCTTCCCCTCTCTGGCCGTGTCCAGCAACGAGTTTGAGCCCAGCAACAGCCACATGGTCAAGTCCTACTCCCTGCTCTTCAGGGTCACCCGGCCGGGGCGCAGG------GAG------------GTCAACGGGGAGGCCAACGAGAACATTGATGTTATAGAAGAACTTCCGGCCAGGAAGAAGAGGACCTCTTCCCACCGTGAG---GATGGGGAAACG------ACTTTTGTGGCACAGATGACGGTGTTCGATAAGAACAGGCGCCTGCAGCTGCTGGACGGAGAATATGAAGTGTCAATGCAGGAGATGGAAGAATGTCCAGTCAGCAAGAAGAGAGCAACATGGGAGACCATCCTGGATGGGAAG---------AGGCTGCCACCGTTCGAGACGTTCTCTCAGGGACCCACGCTCCAGTTCACGCTGCGCTGGACAGGGGACACTAATGACAAATCCACCGCCCCCGTCGCCAAACCCTTGGCCACCCGCAACTCGGACACCACC---------------------------------GCTGTG---GAGAGCAGGCCCAGCTCCCTGAAGCCAGCTCAGACAGTAGCTGTTAAAGATTCCATTAATACGGAA---------------------------------------CTGCAGGCAAGAAGAGAGCAG---ATTACATATGAGCCTCGTCAGAAACTACGAATATTTTACCAGTTCCTTTACAACAACAACACCAGACAGCAGACGGAGGCCCGCGATGACCTGCACTGCCCCTGGTGCACGCTGAACTGCCGCAGGCTCTACAGCCTTCTCAAACACCTCAAGCTCTCCCACAGCCGCTTCATCTTCAACTACGTGCCTCACCCCAAAGGTGCTAGGATAGACGTGTCTATCAACGAGTGCTACGATGGATCCTACGTGGGAAACCCGCAGGATATCCACAGCCAGCCGGGGTTCGCCTTCAGCCGGAACGGGCCGGTGAAGAGGACCCCCGTCACCCACATCCTCGTCTGCAGGCCAAAGCGCACAAAGCCCAGCCTGTCGGAGTTCCTGGAGTCGGAGGACGGCGAGCTGGAGCAGCAGCGCACCTACATCAGCGGCCACAACCGGCTGTACTTCCACAGCGACAGCTGCCTGCCGCTGCGGCCGCAGGAGATGGACGTGGACAGCGAGGACGAGAAGGACCCCGAGTGGCTGCGGGAGAAGACCATCACGCAAATAGAGGAGTTTACAGATGTGAATGAAGGAGAAAAAGAAGTCATGAAACTCTGGAACCTTCATGTGATGAAGCATGGG---------------------TTCATTGCAGACAATCAGATGAATCAAGCCTGCATGCTGTTTGTTGAGAAGTGTGGGATGCAGATCACCGAGAAGAACTTGTGCCGGAACTTTCTCCTGCACCTCGTCAGCATGCATGACTTTAACCTGGTCAGTATAGTCACCATCGACAAGGCGATGGCCAAGCTGAGGGAGATCCAGCAGAGGCTAGAGAGGGATGTGGATATGGGTGACAAGGCCGGCAGCCAGCCGCCCTCCGTCGAGGAGCGGAACGGGGAG------------AACGGCCTTGAGGCCCCC---------TCGAGCGACCGG------------------AGCCCCGAGCCCGACAGCGGCGCTGCT------------TTGGGA---GCCCCCAGACACAACAAAAGGCAGAAACTCTGA---------------

;
end;
begin mrbayes;

	charset Subset1 = 1-2946\3;
	charset Subset2 = 2-2946\3;
	charset Subset3 = 3-2946\3;

	partition PartitionFinder = 3:Subset1, Subset2, Subset3;
	set partition=PartitionFinder;

	lset applyto=(1) nst=6 rates=invgamma;
	lset applyto=(2) nst=6 rates=invgamma;
	lset applyto=(3) nst=6 rates=invgamma;

	prset applyto=(all) ratepr=variable;
	unlink statefreq=(all) revmat=(all) shape=(all) pinvar=(all) tratio=(all);

	mcmc ngen=2000000 samplefreq=1000 printfreq=1000;
	
end;
